# Supplementary material for: Interactive Web-based Annotation of Plant MicroRNAs with iwa-miRNA
Source: Genomics Proteomics Bioinformatics. 2021 Jul 28;20(3):557–67. doi: 10.1016/j.gpb.2021.02.010 (PMC9801042; doi:10.1016/j.gpb.2021.02.010)
Supplement: Supplementary Table S1 [file mmc2.xlsx]

## Sheet: Sheet1
Table S1 Sequence and structural features used in iwa-miRNA
Type	Number of features	Feature description	Feature types	References
miRNALen	1	miRNA length	Sequence-based	[1]
miRNAGC	1	GC content of miRNA
MNC	4	Frequency of four nucleotides
DNC	16	Frequency of 16 dinucleotides
NT(5p)	(5+1+5)*4*2	Type of nucleotides surrounding the start and end of the miRNA duplex (5p) within the [-5,5] region. A, C, G and U are encoded as 0001, 0010, 0100, and 1000, respectively.
NT(3p)	(5+1+5)*4*2	Type of nucleotides surrounding the start and end of the miRNA duplex (3p) within the [-5,5] region.
MFE	1	Minimum free energy (MFE) of the miRNA duplex	Structure-based
mlBulge	1	Maximal length of an miRNA without bulge in the miRNA duplex
bpNum	1	Number of base pairs in the miRNA duplex
dist2 Loop	1	Distance of the duplex to the terminal loop
dist2Helix	1	Distance of the duplex to the start of the helix
numLoop	1	Number of loops in the miRNA duplex
numBulges	1	Number of bulges in the miRNA duplex
perfectBP	3*2	Presence and start position of perfect base pairs with 5, 10, and 20nt
numBP_WinX	3	Average number of base pairs obtained by scanning the miRNA duplex with a window of length Xnt (X = 4, 6, and 8)
bulges	7*2	Presence of bulges in the area surrounding the start and end of the miRNA within the [-3,3] region
posEntropy	(5+1+5)*2	Entropy values of the areas surrounding the start and end of the miRNA in the[-5,5] region
monoSSq	4*3+1	Number of different combinations of four nucleotides (A,C,G, and U) and three structure symbols (‘(‘, ‘)’, and ‘.’). One additional feature was added for undefined combinations. ‘(‘, ‘)’, and ‘.’ represent paired, paired, and unpaired nucleotides in the secondary structure of the pre-miRNA, respectively.
diSS	16*9+1	Number of different combinations of 16 dinucleotides and nine di-structure symbols. One additional feature was added for undefined combinations.
triplets	32+1	Number of 32 combinations of mononucleotide and triplets of structure symbols. One additional feature was added for undefined combinations.
MFE-related	9	MFEI1, MFEI2, MFEI3, MFEI4, MFEI5, MFEI6, MFEI7, MFEI8, MFEI9		[2]
sequence-related	20	%AA,%AC, etc. (16),%G + C, Avg_mis_num Mis_num_begin, Mis_num_end	Sequence-based
Mfold-related	6	dS3, dS/L3, dH3, dH/L3, Tm3, Tm/L3	Structure-based
base-pair -related	7	|A-U|/L,|C-G|/L, |G-U|/L, Avg_BP_Stem, %(A-U)/n_stems, %(G-C)/n_stems
triple-related	96	A(((_S, A((._S, etc. (32), A(((_begin_S, A((._begin _S, etc. (32), A(((_end _S, A((._end _S, etc. (32)
RNAfold-related	14	dP, dG, dD, dQ, dF, zP, zG, zD, zQ, zF,NEFE, Freq, Diversity, Diff
sequence length	1	Length of step-loop sequence	Sequence-based	This study
step-loop sequences	2	MFE (minimal free energy), AMFE (adjusted minimal free energy)	Structure-based
miRNA precursors	3	Number of sequences, abundance bias, strand bias
secondary structure states	2	Effective RNA structure predicted by RNAfold and CentroidFold
Note:
[1], Cui H, Zhai J, Ma C. miRLocator: machine learning-based prediction of mature microRNAs within plant pre-miRNA sequences. PLoS One 2015;10:e0142753;
[2], Meng J, Liu D, Sun C, Luan Y. Prediction of plant pre-microRNAs and their microRNAs in genome-scale sequences using structure-sequence features and support vector machine. BMC Bioinformatics 2014;15:423.
