# Supplementary material for: Interactive Web-based Annotation of Plant MicroRNAs with iwa-miRNA
Source: Genomics Proteomics Bioinformatics. 2021 Jul 28;20(3):557–67. doi: 10.1016/j.gpb.2021.02.010 (PMC9801042; doi:10.1016/j.gpb.2021.02.010)
Supplement: Supplementary Table S2 [file mmc3.xlsx]

## Sheet: Sheet1
Table S2 List of candidate miRNAs and their precursors in Arabidopsis
ID	Name	High-throughput criteria	One-class SVM	Extended stem loop loc	Extended stem loop seq	Extended stem loop len	Stem loop loc	Stem loop seq	Loc5p	Seq5p	Len5p	Loc3p	Seq3p	Len3p	Mature arm	Source	Sample number(RPM>=1)	RPM5p	RPM3p	Stem loop len	Stem loop MFE	Stem loop AMFE	The number of sequences in pre-miRNAs	Abundance bias	Strand bias	RNAfold	Centroidfold	cg	%AA	%AC	%AG	%AU	%CA	%CC	%CG	%CU	%GA	%GC	%GG	%GU	%UA	%UC	%UG	%UU	mfe1	mfe2	dG	dP	dQ
1:12757860:12757981:-	ath-MIR_N19a	TRUE	novel_prediction	1:12757860:12757981:-	CUUCUUGAUCUUGUGUCAUCUCCGGUUGAUGUUGAGUUGUCGAAGUUGAGUCAUUGCCCAAAUGAUCCAAUAGAAACUUUAGAGUUUCAACACGAUCGGAGGUGGAAUGAGUAAGAUCUUUU	122	1:12757880:12757961:-	UCCGGUUGAUGUUGAGUUGUCGAAGUUGAGUCAUUGCCCAAAUGAUCCAAUAGAAACUUUAGAGUUUCAACACGAUCGGAGG	1:12757941:12757961:-	UCCGGUUGAUGUUGAGUUGUC	21	1:12757880:12757899:-	AGUUUCAACACGAUCGGAGG	20	5p	p	16	65.96	0	82	-25.4	-30.98	1	1	1	TRUE	TRUE	40.16	7.44	2.48	7.44	8.26	4.96	3.31	3.31	4.96	10.74	0.83	3.31	9.09	2.48	9.09	9.92	12.4	-0.00810259	-0.0677049	-0.3254	0.3689	0.1564
1:13990657:13990774:-	ath-MIR_N20a	TRUE	novel_prediction	1:13990657:13990774:-	ACCAUGGGUUAAAUUUAUGAAUCUUGGUCUUAGUCAGGUGGUUUUACGAAUCUUGGGUUCUCAAACUUCAUAAAACCACCUGACUAAGACUAAGAUUCGUAAAAUUGUGAAACAAGAU	118	1:13990677:13990754:-	AUCUUGGUCUUAGUCAGGUGGUUUUACGAAUCUUGGGUUCUCAAACUUCAUAAAACCACCUGACUAAGACUAAGAUUC	1:13990734:13990754:-	AUCUUGGUCUUAGUCAGGUGG	21	1:13990677:13990697:-	ACCUGACUAAGACUAAGAUUC	21	3p	p	47	83.21	194.4	78	-45.2	-57.95	2	1	1	TRUE	TRUE	34.75	14.53	6.84	4.27	7.69	5.13	2.56	1.71	6.84	5.98	0	5.98	6.84	6.84	6.84	6.84	11.11	-0.0136806	-0.123729	-0.4754	0.3814	0.0921
1:16993890:16994025:-	ath-MIR5025_N1	TRUE	novel_prediction	1:16993890:16994025:-	GUUCUGGAUGCAAAGUUACUUACUGUAUAUAUGUAAGUGACAUAAUCUUUGGAGAUAGCAUCCUUCUUCCUCUACAUAUUUUUUAAAGAUUAUGUCACUUACAUAUAUACAGUAAGUAGCUUUUUCUAACGAGCCU	136	1:16993910:16994005:-	UACUGUAUAUAUGUAAGUGACAUAAUCUUUGGAGAUAGCAUCCUUCUUCCUCUACAUAUUUUUUAAAGAUUAUGUCACUUACAUAUAUACAGUAAG	1:16993985:16994005:-	UACUGUAUAUAUGUAAGUGAC	21	1:16993910:16993930:-	CACUUACAUAUAUACAGUAAG	21	5p	p	56	159.65	56.21	96	-46.2	-48.12	2	1	0.5	TRUE	TRUE	31.62	5.93	5.93	6.67	11.11	5.19	2.22	0.74	8.89	4.44	2.96	1.48	5.93	14.07	5.93	5.19	13.33	-0.0149304	-0.157843	-0.4721	0.3824	0.0841
1:22790:22910:-	ath-MIR_N9a	TRUE	novel_prediction	1:22790:22910:-	GUAAAAGUGUAAAACUGAAAACUAAAAAUGAAAAGAUUUCGAUAUUAUUUUAUAAAGAUUAAGUAUUUAUAUCGAAAUCGAAAUCUUUUCAUUUUUAGAUUUCAGUUUUACGACUUAUUCC	121	1:22810:22890:-	ACUAAAAAUGAAAAGAUUUCGAUAUUAUUUUAUAAAGAUUAAGUAUUUAUAUCGAAAUCGAAAUCUUUUCAUUUUUAGAUU	1:22870:22890:-	ACUAAAAAUGAAAAGAUUUCG	21	1:22810:22830:-	AAAUCUUUUCAUUUUUAGAUU	21	3p	p	7	0	30.69	81	-27.8	-34.32	1	1	1	TRUE	TRUE	21.49	19.17	3.33	5	12.5	1.67	0.83	3.33	3.33	7.5	0	0	4.17	11.67	5.83	2.5	19.17	-0.0178036	-0.193388	-0.3826	0.3802	0.0881
1:23254109:23254234:-	ath-MIR_N24a	TRUE	novel_prediction	1:23254109:23254234:-	UUUCUGAUUAGGCCAUUCCCAUUUGGGACUAAAAAUAGUGGUCAUGUAAACCACUAGGAAAAAAGAGUCUAGUGGGUGCAUGACUACUAUUUGAAGUCCCAAAUGAGAAUGACACAAAGCAUUUAA	126	1:23254129:23254214:-	AUUUGGGACUAAAAAUAGUGGUCAUGUAAACCACUAGGAAAAAAGAGUCUAGUGGGUGCAUGACUACUAUUUGAAGUCCCAAAUGA	1:23254194:23254214:-	AUUUGGGACUAAAAAUAGUGG	21	1:23254129:23254149:-	ACUAUUUGAAGUCCCAAAUGA	21	5p	p	9	26.03	0	86	-48.4	-56.28	1	1	1	TRUE	TRUE	37.3	14.4	5.6	7.2	8	7.2	4.8	0	4.8	7.2	2.4	5.6	5.6	7.2	4	8	8	-0.0123405	-0.151587	-0.4603	0.3175	0.0589
1:23355085:23355210:-	ath-MIR_N25a	TRUE	novel_prediction	1:23355085:23355210:-	UUUGGCUUUGCUCUAAGCUUCUUUUUGCUCCUUUCACUAUGUAAUACCUUUUGCCUUCCACCUAAAGGCUUAAAGGUUAAUUACUUAGUGGAAGCAGCAACGAGAAGCUGGCAAAGGAGGCUUCUG	126	1:23355105:23355190:-	CUUUUUGCUCCUUUCACUAUGUAAUACCUUUUGCCUUCCACCUAAAGGCUUAAAGGUUAAUUACUUAGUGGAAGCAGCAACGAGAA	1:23355170:23355190:-	CUUUUUGCUCCUUUCACUAUG	21	1:23355105:23355125:-	UAGUGGAAGCAGCAACGAGAA	21	3p	p	68	0	179.49	86	-35.4	-41.16	1	1	1	TRUE	TRUE	42.06	9.6	4	8	2.4	4	4	0.8	12.8	3.2	8.8	5.6	2.4	7.2	4.8	6.4	16	-0.0101712	-0.107738	-0.4278	0.3571	0.0718
1:27022120:27022253:-	ath-MIR_N30a	TRUE	novel_prediction	1:27022120:27022253:-	AAAAUUUUUCUAUUAAACGACGUCGUUUGUAUACACAAAAGUGAAACGGCGUCAUGUGAGUAGCGCAUUAUAAAUAAACGACGCUGUUUCGCUUUUGUGUAUUCUAACGACGUUUAGUAGAACAAAAUUGAAAG	134	1:27022140:27022233:-	CGUCGUUUGUAUACACAAAAGUGAAACGGCGUCAUGUGAGUAGCGCAUUAUAAAUAAACGACGCUGUUUCGCUUUUGUGUAUUCUAACGACGUU	1:27022213:27022233:-	CGUCGUUUGUAUACACAAAAG	21	1:27022140:27022160:-	UUUGUGUAUUCUAACGACGUU	21	3p	p	32	0	85.41	94	-48.1	-51.17	1	1	1	TRUE	TRUE	34.33	15.79	7.52	4.51	6.77	3.76	0	8.27	3.01	5.26	3.76	0.75	9.02	9.02	3.76	6.02	12.78	-0.0124789	-0.0859701	-0.4284	0.3731	0.1067
1:28650298:28650386:-	ath-MIR_N33a	TRUE	novel_prediction	1:28650298:28650386:-	GUUUCGUGUGUAGGGUUCCGGGAGCUGCGUUUGAUGAUAAUGUUGGACAUCAUCUCAAACCAGCUCCGUCUCUGAAUCCAUUUUCUUCA	89	1:28650318:28650366:-	GGAGCUGCGUUUGAUGAUAAUGUUGGACAUCAUCUCAAACCAGCUCCGU	1:28650345:28650366:-	GGAGCUGCGUUUGAUGAUAAUG	22	1:28650318:28650337:-	UCAUCUCAAACCAGCUCCGU	20	5p	p	2	16.54	0	49	-24.5	-50	1	1	1	TRUE	TRUE	46.07	4.55	2.27	3.41	7.95	6.82	4.55	4.55	6.82	5.68	3.41	5.68	9.09	2.27	12.5	9.09	11.36	-0.007341	-0.170787	-0.3382	0.2921	0.0836
1:2928760:2928845:+	ath-MIR_N13a	TRUE	novel_prediction	1:2928760:2928845:+	UUAAUUUCUUAGGAUAAUUGCUCUAAUGUUUUUCGUUUGAUGAAUCAUGUGAAGAACGUGAGAGAUCAAGUUUUAUCUUGUGUUUA	86	1:2928780:2928825:+	CUCUAAUGUUUUUCGUUUGAUGAAUCAUGUGAAGAACGUGAGAGAU	1:2928780:2928799:+	CUCUAAUGUUUUUCGUUUGA	20	1:2928806:2928825:+	AUGUGAAGAACGUGAGAGAU	20	5p	p	2	13.99	0	46	-15.3	-33.26	1	1	1	TRUE	TRUE	29.07	8.24	1.18	5.88	10.59	2.35	0	2.35	4.71	9.41	1.18	1.18	8.24	7.06	7.06	10.59	20	-0.00788098	-0.0616279	-0.2291	0.3256	0.1064
1:7468015:7468194:+	ath-MIR_N16a	TRUE	novel_prediction	1:7468015:7468194:+	GUCUUUCUCCAUAAUAUAGCCGAUAAUAUGAGUAAGACUUAUAAACCGUUGAAUAAAGAAACCGUGAAGUUACAAGCAAUGCUACAAAGGUACGGGUACUAUGAAAUGGUUCUCACUUCCCUUGAUUCAAAGGUUCAUUAGUCUUACUCGUAUUGUUAGCUAUAUUAAGAGGGAAACUCA	180	1:7468035:7468174:+	CGAUAAUAUGAGUAAGACUUAUAAACCGUUGAAUAAAGAAACCGUGAAGUUACAAGCAAUGCUACAAAGGUACGGGUACUAUGAAAUGGUUCUCACUUCCCUUGAUUCAAAGGUUCAUUAGUCUUACUCGUAUUGUUAGC	1:7468035:7468055:+	CGAUAAUAUGAGUAAGACUUA	21	1:7468154:7468174:+	AGUCUUACUCGUAUUGUUAGC	21	5p	p	12	54.21	0	140	-42.3	-30.21	1	1	1	TRUE	TRUE	35.56	12.29	5.59	6.7	8.94	4.47	3.35	2.79	6.7	5.59	2.23	3.91	6.7	11.73	6.15	4.47	8.38	-0.00940382	-0.0585185	-0.3344	0.3667	0.2409
1:7560386:7560524:-	ath-MIR_N17a	TRUE	novel_prediction	1:7560386:7560524:-	CAGGACUGUUCAUUUGGAUAAACAGUGGAUGGUUUAUUCGCUGAAAAGGAAAAGGAAUAAUUUGUUUGCUUUGGCUUAGUCCUUUUUUUUUUUUUUGAGAAUAAACUAUCUAGUGUUUUCCUACAGUAACAUGCAUAUC	139	1:7560406:7560504:-	AACAGUGGAUGGUUUAUUCGCUGAAAAGGAAAAGGAAUAAUUUGUUUGCUUUGGCUUAGUCCUUUUUUUUUUUUUUGAGAAUAAACUAUCUAGUGUUUU	1:7560484:7560504:-	AACAGUGGAUGGUUUAUUCGC	21	1:7560406:7560426:-	GAAUAAACUAUCUAGUGUUUU	21	5p	p	10	31.94	0	99	-34.3	-34.65	1	1	1	TRUE	TRUE	32.37	10.14	3.62	5.8	7.97	4.35	1.45	0.72	5.8	5.8	2.9	5.07	5.8	7.25	4.35	7.97	21.01	-0.00928947	-0.080036	-0.3007	0.3381	0.1795
2:1957055:1957207:-	ath-MIR_N2a	TRUE	novel_prediction	2:1957055:1957207:-	GGCAUAGUACAAGUUUGUCGACUACAAAUCUGCUUACAAGAAGUUUGCUUUUGCCUUUAUGAACUACUUCAGACUACAACUCUGCUAAGGUUACAAGUCAAAAGCAAAAUUCUUGUAAGCAGAUUUGUAGUCGACAAACUCAUACUAUGCUGA	153	2:1957075:1957187:-	ACUACAAAUCUGCUUACAAGAAGUUUGCUUUUGCCUUUAUGAACUACUUCAGACUACAACUCUGCUAAGGUUACAAGUCAAAAGCAAAAUUCUUGUAAGCAGAUUUGUAGUCG	2:1957167:1957187:-	ACUACAAAUCUGCUUACAAGA	21	2:1957075:1957095:-	UUGUAAGCAGAUUUGUAGUCG	21	5p	p	24	89.04	0	113	-51.3	-45.4	2	1	0.5	TRUE	TRUE	36.6	11.84	8.55	7.24	4.61	7.89	0.66	1.32	9.87	4.61	5.26	1.32	5.92	8.55	5.26	6.58	10.53	-0.0148224	-0.137092	-0.5425	0.3987	0.0397
2:1957057:1957209:+	ath-MIR_N2b	TRUE	novel_prediction	2:1957057:1957209:+	AGCAUAGUAUGAGUUUGUCGACUACAAAUCUGCUUACAAGAAUUUUGCUUUUGACUUGUAACCUUAGCAGAGUUGUAGUCUGAAGUAGUUCAUAAAGGCAAAAGCAAACUUCUUGUAAGCAGAUUUGUAGUCGACAAACUUGUACUAUGCCGA	153	2:1957077:1957189:+	ACUACAAAUCUGCUUACAAGAAUUUUGCUUUUGACUUGUAACCUUAGCAGAGUUGUAGUCUGAAGUAGUUCAUAAAGGCAAAAGCAAACUUCUUGUAAGCAGAUUUGUAGUCG	2:1957077:1957097:+	ACUACAAAUCUGCUUACAAGA	21	2:1957169:1957189:+	UUGUAAGCAGAUUUGUAGUCG	21	5p	p	24	89.04	0	113	-51.6	-45.66	2	1	0.5	TRUE	TRUE	36.6	10.53	5.92	9.87	4.61	5.92	1.32	1.97	7.24	5.92	5.26	0.66	8.55	8.55	3.95	7.89	11.84	-0.0154481	-0.141667	-0.5654	0.3987	0.0663
2:3096423:3096697:-	ath-MIR_N42a	TRUE	novel_prediction	2:3096423:3096697:-	AGUACAUGCUGAUUGCAUCUUGAUUGAUAGCAAACUCACCUAAUUGGAUUAACACCCUAAAUACUACAAUGACAUGAUAGUGUUAGGGAAUUGAUCAUCUGGAUUUAAACACAUGUGAAAAAUCCUACUAUCAAUCCCCGACAACGUCGCCAAAUUGAUACAAGGGUUUUCGGUGUGUUAAUUCCCUAAAUGCAUCUUAUGUCAUUGCAUCAUUUAAGGUGUCAAUCCAAAUGGGUGUAAUUGCUAUCAAUCAAGAUGUGAUCAGAGAAUACUAA	275	2:3096443:3096677:-	UGAUUGAUAGCAAACUCACCUAAUUGGAUUAACACCCUAAAUACUACAAUGACAUGAUAGUGUUAGGGAAUUGAUCAUCUGGAUUUAAACACAUGUGAAAAAUCCUACUAUCAAUCCCCGACAACGUCGCCAAAUUGAUACAAGGGUUUUCGGUGUGUUAAUUCCCUAAAUGCAUCUUAUGUCAUUGCAUCAUUUAAGGUGUCAAUCCAAAUGGGUGUAAUUGCUAUCAAUCAAG	2:3096657:3096677:-	UGAUUGAUAGCAAACUCACCU	21	2:3096443:3096463:-	GUGUAAUUGCUAUCAAUCAAG	21	5p	p	24	50.38	0	235	-93.6	-39.83	3	0.8858	1	TRUE	TRUE	36	11.31	5.47	3.28	13.14	8.39	4.01	1.46	4.74	5.84	2.55	3.65	5.47	7.66	6.57	9.12	7.3	-0.0117889	-0.0391736	-0.4244	0.3927	0.0807
2:3312822:3313050:-	ath-MIR_N43a	TRUE	novel_prediction	2:3312822:3313050:-	GAGUGGAGGGGAAGGUUUAAUACGGAAUUAGCAGGGAUAGAGGAGGAAAGCGCACGCCGUGCGUUCCUUAAUUGGUGUCUCCGUGUGCUCAUCCAUGCACACGAGGACCAACCUCCCCAGAACUAAAUCCGUUCGUUCGUUCUCUUCUUUCUUUUCAUAGAUUUAAGUCUGUUUGUGCAUCUUUCUUUCUCCCAUGCUUUCCGUCGGUCAAACCAACGAUUCUCUUCUC	229	2:3312844:3313030:-	UACGGAAUUAGCAGGGAUAGAGGAGGAAAGCGCACGCCGUGCGUUCCUUAAUUGGUGUCUCCGUGUGCUCAUCCAUGCACACGAGGACCAACCUCCCCAGAACUAAAUCCGUUCGUUCGUUCUCUUCUUUCUUUUCAUAGAUUUAAGUCUGUUUGUGCAUCUUUCUUUCUCCCAUGCUUUCCGUCGG	2:3313011:3313030:-	UACGGAAUUAGCAGGGAUAG	20	2:3312844:3312862:-	CUCCCAUGCUUUCCGUCGG	19	5p	p	272	2598.02	0	187	-61.7	-32.99	39	0.8664	1	TRUE	TRUE	47.6	6.14	3.95	5.7	5.26	5.7	6.14	5.7	7.46	5.7	3.95	5.7	7.02	3.51	11.4	4.82	11.84	-0.00681723	-0.0296546	-0.3245	0.31	0.2771
2:3451064:3451200:+	ath-MIR_N46a	TRUE	novel_prediction	2:3451064:3451200:+	UUCAACAGCGUAGAACACAUUAUGAGAGAUGUUGAAGGGGGCUGGUUGCUCCGUUAUAUGCAUGCUAAUGGGGCAAGUAUGUUUCUUAUUGUGGUUUACCUUCAUAUUUUUCGUGGUCUAUAUCAUGCGAGUUAUAG	137	2:3451084:3451180:+	UAUGAGAGAUGUUGAAGGGGGCUGGUUGCUCCGUUAUAUGCAUGCUAAUGGGGCAAGUAUGUUUCUUAUUGUGGUUUACCUUCAUAUUUUUCGUGGU	2:3451084:3451105:+	UAUGAGAGAUGUUGAAGGGGGC	22	2:3451159:3451180:+	UUACCUUCAUAUUUUUCGUGGU	22	5p	p	3	16.58	0	97	-30.7	-31.65	1	1	1	TRUE	TRUE	40.15	3.68	2.94	5.88	11.03	5.88	1.47	2.94	4.41	4.41	5.15	7.35	8.09	9.56	5.15	9.56	12.5	-0.00674471	-0.0459854	-0.2708	0.3285	0.2044
2:7310637:7310843:-	ath-MIR_N54a	TRUE	novel_prediction	2:7310637:7310843:-	GUUGCGUUUACAAGAACACCUUCUUUCAAAGAUUUUGAACCAAGAUGGUAUGAGGAUAAGCCAUUUAGGUGCGGUAAAAGAGAGGUUAUGCGACAUGAAAGUGCUUAUCAUUCUUGAUGAUGUGAAUGAUGUGAAGCAAUUAGAGGCUUUGGCUAAUGACACUACUUGGUUUGGUCCUGGAAGUAGGGUUAUUGUGACAACAGAAAA	207	2:7310657:7310823:-	UUCUUUCAAAGAUUUUGAACCAAGAUGGUAUGAGGAUAAGCCAUUUAGGUGCGGUAAAAGAGAGGUUAUGCGACAUGAAAGUGCUUAUCAUUCUUGAUGAUGUGAAUGAUGUGAAGCAAUUAGAGGCUUUGGCUAAUGACACUACUUGGUUUGGUCCUGGAAGUAGG	2:7310800:7310823:-	UUCUUUCAAAGAUUUUGAACCAAG	24	2:7310657:7310677:-	UGGUUUGGUCCUGGAAGUAGG	21	3p	p	11	0	32.64	167	-37	-22.16	1	1	1	TRUE	TRUE	39.13	10.19	4.85	7.77	7.77	5.34	1.94	1.46	4.37	9.71	3.88	5.83	6.8	5.83	2.43	10.68	11.17	-0.00640685	-0.0332126	-0.2507	0.3285	0.3334
2:7587470:7587590:-	ath-MIR_N55a	TRUE	novel_prediction	2:7587470:7587590:-	UAGACUAACCGUGAUUAAAAUUAAAAACAUUCUUCUUUUCGGAUGUCUAAAAUGUUUUAGGAAAGAUAUUUUAGACAUCCAAAAAGAGAAUGUCUUUAAUUUUUCCUAUGAUUAGUCUUUC	121	2:7587490:7587570:-	UUAAAAACAUUCUUCUUUUCGGAUGUCUAAAAUGUUUUAGGAAAGAUAUUUUAGACAUCCAAAAAGAGAAUGUCUUUAAUU	2:7587549:7587570:-	UUAAAAACAUUCUUCUUUUCGG	22	2:7587490:7587510:-	AAAAAGAGAAUGUCUUUAAUU	21	3p	p	24	0	100.84	81	-36	-44.44	3	0.8158	1	TRUE	TRUE	26.45	15.83	3.33	5.83	10	2.5	2.5	1.67	5.83	7.5	0	1.67	4.17	9.17	7.5	4.17	18.33	-0.0157807	-0.209917	-0.4174	0.4132	0.0326
2:9329151:9329289:-	ath-MIR_N2c	TRUE	novel_prediction	2:9329151:9329289:-	UGUAGUCAGAAGCAAAGUUCUUGUAAAGAGAUUUGUAGUCCACAAACUUGUAUUAUGCCGAUUUGUAAGCAGUUUGUCGGCAUAGUACAAGUUGGUCGACUACAAAUCUGCUUACAAGAAGUUUGCUUUUGCCUUUGCC	139	2:9329171:9329269:-	UUGUAAAGAGAUUUGUAGUCCACAAACUUGUAUUAUGCCGAUUUGUAAGCAGUUUGUCGGCAUAGUACAAGUUGGUCGACUACAAAUCUGCUUACAAGA	2:9329249:9329269:-	UUGUAAAGAGAUUUGUAGUCC	21	2:9329171:9329191:-	ACUACAAAUCUGCUUACAAGA	21	5p	p	239	1676.89	89.04	99	-51.3	-51.82	5	0.9038	0.9884	TRUE	TRUE	38.85	9.42	4.35	9.42	4.35	6.52	2.9	2.17	5.07	4.35	5.8	1.45	10.14	7.25	4.35	8.7	13.77	-0.0135727	-0.132374	-0.5273	0.3957	0.06
3:15344616:15344782:-	ath-MIR_N79a	TRUE	novel_prediction	3:15344616:15344782:-	AGGUUAUUUACCAAUAAAAAACUAAACCGAGGUCAUUUACUUAAUUUUGUUGCAGAAUUUGGUUAUUCCAUAAUAUUUUUCUUUGGGUAAUAUUACUAGAUAGCCUAAUUUUGGAACUAAAUUAAGUUAAUGACUUCGGCUUGGUUUUAUGUUGGAAAAUAACUUCG	167	3:15344636:15344762:-	ACUAAACCGAGGUCAUUUACUUAAUUUUGUUGCAGAAUUUGGUUAUUCCAUAAUAUUUUUCUUUGGGUAAUAUUACUAGAUAGCCUAAUUUUGGAACUAAAUUAAGUUAAUGACUUCGGCUUGGUUU	3:15344742:15344762:-	ACUAAACCGAGGUCAUUUACU	21	3:15344636:15344656:-	UUAAUGACUUCGGCUUGGUUU	21	3p	p	26	0	66.29	127	-50	-39.37	1	1	1	TRUE	TRUE	28.14	13.25	4.82	3.61	10.24	2.41	2.41	1.81	5.42	3.61	1.81	5.42	4.82	12.05	3.01	5.42	19.88	-0.0145345	-0.136527	-0.409	0.4132	0.0451
3:15949577:15949742:-	ath-MIR_N80a	TRUE	novel_prediction	3:15949577:15949742:-	AACACAAAACUCAUCAGUAGAUUUGAGGAAAGUCCUUUUCUCCUUCACGGCUAGCAUCAUUUGUAGACUUGCUUUUGGACAAAACUUCCACCAAUGCGAUUUUGUUGAUGCUAGCCGUGAAGGAGAAAAAGACUUUCCUCAAAUCUACUGAUGAGUUUUGGACAAA	166	3:15949597:15949722:-	AUUUGAGGAAAGUCCUUUUCUCCUUCACGGCUAGCAUCAUUUGUAGACUUGCUUUUGGACAAAACUUCCACCAAUGCGAUUUUGUUGAUGCUAGCCGUGAAGGAGAAAAAGACUUUCCUCAAAUCU	3:15949702:15949722:-	AUUUGAGGAAAGUCCUUUUCU	21	3:15949597:15949617:-	AAAAAGACUUUCCUCAAAUCU	21	5p	p	59	802.57	73.27	126	-70.8	-56.19	16	0.7985	1	TRUE	TRUE	39.16	11.52	6.67	6.67	5.45	7.27	3.64	1.82	7.88	8.48	3.64	3.03	3.64	3.03	6.67	7.27	13.33	-0.0157074	-0.209036	-0.6151	0.3976	0.0686
3:20382486:20382742:+	ath-MIR_N84a	TRUE	novel_prediction	3:20382486:20382742:+	UGUGAAACAGAACUUUACUAUCUAUAACUUCUUCUCUUAGUUUACAAUCUUUACAACCAUACUCUAAACAAAUUACAAUAGUCCACCUGUAGUAUGUGUGAUUUAUGAGUUGUAGUGUUAACAGUUCCUAUUAUGUAAGUGAAGAUGAUCAAUACUUUACACCCAAGCUUUACAAACACCAACUUACAUAAAAUCUUGGUACUCUGUCCUCGCAACCAAGAGAAGAAGUUAUAGAUAGUAAAAUUCAGUUUUCCAAG	257	3:20382506:20382722:+	UCUAUAACUUCUUCUCUUAGUUUACAAUCUUUACAACCAUACUCUAAACAAAUUACAAUAGUCCACCUGUAGUAUGUGUGAUUUAUGAGUUGUAGUGUUAACAGUUCCUAUUAUGUAAGUGAAGAUGAUCAAUACUUUACACCCAAGCUUUACAAACACCAACUUACAUAAAAUCUUGGUACUCUGUCCUCGCAACCAAGAGAAGAAGUUAUAGAUA	3:20382506:20382526:+	UCUAUAACUUCUUCUCUUAGU	21	3:20382702:20382722:+	CAAGAGAAGAAGUUAUAGAUA	21	3p	p	72	0	236.62	217	-53.3	-24.56	2	0.9415	1	TRUE	TRUE	32.3	11.72	8.59	7.03	7.42	7.42	3.91	0.39	7.42	4.3	0.78	0.39	7.42	11.33	5.86	5.47	10.55	-0.00843344	-0.0283658	-0.2724	0.3074	0.1438
3:21190245:21190443:-	ath-MIR_N86a	TRUE	novel_prediction	3:21190245:21190443:-	UUAAAUACGUCCUUAGACCCACAAGCCAAUUUCAAUUCUGGUUAGAUGCAUGAUUUGUGUUCACAGUGGUUCUUGGAACCAUCCAUGGCACCUUAAACAUUUUAGUCACUAAAGUCGUUUCAAUCUUGAAAUUUACUGUGAACAAAAGUCAUCUAACCAUAAUUGAACUUGGCUUGUGGGUCUAACGACGUAUUAAUUG	199	3:21190265:21190423:-	ACAAGCCAAUUUCAAUUCUGGUUAGAUGCAUGAUUUGUGUUCACAGUGGUUCUUGGAACCAUCCAUGGCACCUUAAACAUUUUAGUCACUAAAGUCGUUUCAAUCUUGAAAUUUACUGUGAACAAAAGUCAUCUAACCAUAAUUGAACUUGGCUUGUGG	3:21190403:21190423:-	ACAAGCCAAUUUCAAUUCUGG	21	3:21190265:21190285:-	AUAAUUGAACUUGGCUUGUGG	21	3p	p	5	0	18.4	159	-61.8	-38.87	1	1	1	TRUE	TRUE	36.68	11.11	7.07	3.54	8.08	8.08	4.04	2.02	5.56	4.04	2.02	3.54	7.07	6.57	6.57	8.08	12.63	-0.0124673	-0.114196	-0.4573	0.392	0.0901
3:3386026:3386249:-	ath-MIR_N65a	TRUE	novel_prediction	3:3386026:3386249:-	UCACAUGUUAUCGUUUAUGCUCCAUAGCUUAAUCUUUGACUCAUUCAUGAUCUUUUUUUGGUUUAAUGUUAAAACCCAUGCAUGAUCUUGUUUCUGCAUAUUUUUGUUUUGGUUCAGUGUAAAAAUUUCUGCAUAAUUUUGGUUCUACAAAAAUAGCUACUAUGCAAAAGCAAGAUCACGGGGUCAAAGAUUAAGCUAUGGAGCUUAAACACUACUUGUAUUUG	224	3:3386046:3386229:-	UCCAUAGCUUAAUCUUUGACUCAUUCAUGAUCUUUUUUUGGUUUAAUGUUAAAACCCAUGCAUGAUCUUGUUUCUGCAUAUUUUUGUUUUGGUUCAGUGUAAAAAUUUCUGCAUAAUUUUGGUUCUACAAAAAUAGCUACUAUGCAAAAGCAAGAUCACGGGGUCAAAGAUUAAGCUAUGGAGC	3:3386209:3386229:-	UCCAUAGCUUAAUCUUUGACU	21	3:3386046:3386066:-	UCAAAGAUUAAGCUAUGGAGC	21	3p	p	129	174.13	653.73	184	-62	-33.7	2	1	0.5588	TRUE	TRUE	32.14	10.31	4.04	3.59	10.31	7.17	1.35	0.9	6.73	2.69	4.48	3.14	5.38	8.07	6.28	8.52	17.04	-0.0104045	-0.0496811	-0.3344	0.3482	0.1796
3:4263939:4264075:-	ath-MIR_N66a	TRUE	novel_prediction	3:4263939:4264075:-	UGUUGUUCAGUUGACAUAAAACUCAGAUAGAGAACGAAAGCGAAACUUGUGAGAGGUAAGAAGAGAAAUAUUAGUUUCAGUCUCACAAGUCUUCACUUUCGUUUUUGGUCUGAGCCUAAUGUCAUUUGAACCACAAC	137	3:4263959:4264055:-	ACUCAGAUAGAGAACGAAAGCGAAACUUGUGAGAGGUAAGAAGAGAAAUAUUAGUUUCAGUCUCACAAGUCUUCACUUUCGUUUUUGGUCUGAGCCU	3:4264036:4264055:-	ACUCAGAUAGAGAACGAAAG	20	3:4263959:4263978:-	UUCGUUUUUGGUCUGAGCCU	20	3p	p	25	0	78.71	97	-41.1	-42.37	2	1	1	TRUE	TRUE	37.23	11.76	6.62	10.29	4.41	7.35	1.47	2.21	5.15	9.56	1.47	1.47	8.09	4.41	7.35	6.62	11.76	-0.0112329	-0.136496	-0.4182	0.3723	0.0989
3:8984572:8984697:-	ath-MIR_N72a	TRUE	novel_prediction	3:8984572:8984697:-	UUUUUUCAAGUUUUCGAAGUCCCAGAUAGAAUCUCUUCUACCAAAUCCUACGAAAGAUCAGAGAUGAUCGUCAUUUUUUUUUGGUGGAAGAGAUACUCUCUAGGACUUCGAGAAUUUCUGGAAGAG	126	3:8984592:8984677:-	CCCAGAUAGAAUCUCUUCUACCAAAUCCUACGAAAGAUCAGAGAUGAUCGUCAUUUUUUUUUGGUGGAAGAGAUACUCUCUAGGAC	3:8984656:8984677:-	CCCAGAUAGAAUCUCUUCUACC	22	3:8984592:8984613:-	UGGAAGAGAUACUCUCUAGGAC	22	5p	p	74	87.84	0	86	-33.8	-39.3	4	1	1	TRUE	TRUE	37.3	8	3.2	10.4	7.2	4	3.2	3.2	7.2	12.8	0	3.2	3.2	4	11.2	3.2	16	-0.0120643	-0.151323	-0.45	0.3651	0.0622
3:9157696:9157901:-	ath-MIR_N73a	TRUE	novel_prediction	3:9157696:9157901:-	UUGAGAAUGAGUUCCAGAAAUUUGGACUUAUUAGGACCAAUGGAAUUCAAGUGAGAAGCCAGAAGGUAAAAGAGUCCAUCUUUAAUAUUGCUCAACAGUUCUAAUAGUAAGUAAUUUUCCGAGUAUUUACUCUUUUAAGUAUUGUGGCCUACAGGGAUUCUGUUUUGGUUUUGUUGAGUUUGAAUCCGCAAGUUCCAUGCAAAGCG	206	3:9157716:9157881:-	UUUGGACUUAUUAGGACCAAUGGAAUUCAAGUGAGAAGCCAGAAGGUAAAAGAGUCCAUCUUUAAUAUUGCUCAACAGUUCUAAUAGUAAGUAAUUUUCCGAGUAUUUACUCUUUUAAGUAUUGUGGCCUACAGGGAUUCUGUUUUGGUUUUGUUGAGUUUGAAUC	3:9157862:9157881:-	UUUGGACUUAUUAGGACCAA	20	3:9157716:9157735:-	GGUUUUGUUGAGUUUGAAUC	20	5p	p	15	47.73	0	166	-43.9	-26.45	5	1	1	TRUE	TRUE	36.41	10.24	2.44	9.76	7.32	5.37	3.9	1.46	3.9	7.32	2.93	3.9	7.32	6.83	5.37	6.83	15.12	-0.00622631	-0.0217564	-0.2267	0.335	0.2512
3:9744100:9744270:-	ath-MIR_N74a	TRUE	novel_prediction	3:9744100:9744270:-	UUUUGUUUUCGUGAUUCAGUUAUCAGAUAUGUCCAAGCUCCAAGCUUACGAUAUAGCUUCCAUCAAAAUGGAGUCCAUAAGGUAAAGUUAUUCACUCUCAUGUAUAUAGAGGCUAUGCAUUGUAGCUUGGAGCUGGGACAUAUCUGAUAACUGAUCACGAUUUGGUUGUUC	171	3:9744120:9744250:-	UAUCAGAUAUGUCCAAGCUCCAAGCUUACGAUAUAGCUUCCAUCAAAAUGGAGUCCAUAAGGUAAAGUUAUUCACUCUCAUGUAUAUAGAGGCUAUGCAUUGUAGCUUGGAGCUGGGACAUAUCUGAUAAC	3:9744230:9744250:-	UAUCAGAUAUGUCCAAGCUCC	21	3:9744120:9744140:-	AGCUGGGACAUAUCUGAUAAC	21	5p	p	1	12.55	0	131	-63	-48.09	1	1	1	TRUE	TRUE	38.01	5.29	2.94	7.06	11.76	7.06	2.35	1.76	5.88	5.88	4.12	4.12	6.47	8.82	8.24	7.65	10.59	-0.0125388	-0.118275	-0.4766	0.3509	0.0487
4:10260202:10260292:+	ath-MIR_N96a	TRUE	novel_prediction	4:10260202:10260292:+	AUUAACACUGUGAUGAAAAGGGUUUUGUGAAAAUCAAUUUUCAAACCUGGAAAAUGAUGAUCAAGGACCCUUAUAUCCGACAAUUUUCUUC	91	4:10260222:10260272:+	GGUUUUGUGAAAAUCAAUUUUCAAACCUGGAAAAUGAUGAUCAAGGACCCU	4:10260222:10260244:+	GGUUUUGUGAAAAUCAAUUUUCA	23	4:10260251:10260272:+	GAAAAUGAUGAUCAAGGACCCU	22	3p	p	4	0	25.31	51	-13.9	-27.25	1	1	1	TRUE	TRUE	32.97	16.67	5.56	2.22	11.11	5.56	4.44	1.11	4.44	8.89	0	4.44	3.33	3.33	6.67	8.89	13.33	-0.00723385	-0.0593407	-0.2385	0.3187	0.1068
4:11370389:11370593:+	ath-MIR_N99a	TRUE	novel_prediction	4:11370389:11370593:+	GUUAGUUGUGUUUUCGUAAUACAGUUUUUUACGAUUAGUACCAACCGGUGGUUUUAAAUAUUGCGUAUAACCAAACCAACCAAAACUGAAAAAGAAUUAUGAAUAUCAAAUAGUUCUUUUGGUUUUGAUUGGUUAACCGUAAAAAGUAUAAAACAUCAAUUGUUACUAAUCAUAAAAAAUAGUGUUACGACUUACGAGUAGAGAG	205	4:11370409:11370573:+	ACAGUUUUUUACGAUUAGUACCAACCGGUGGUUUUAAAUAUUGCGUAUAACCAAACCAACCAAAACUGAAAAAGAAUUAUGAAUAUCAAAUAGUUCUUUUGGUUUUGAUUGGUUAACCGUAAAAAGUAUAAAACAUCAAUUGUUACUAAUCAUAAAAAAUAGUGU	4:11370409:11370429:+	ACAGUUUUUUACGAUUAGUAC	21	4:11370553:11370573:+	ACUAAUCAUAAAAAAUAGUGU	21	5p	p	24	50.06	0	165	-43.4	-26.3	2	1	1	TRUE	TRUE	29.27	16.67	6.86	5.39	8.33	4.41	2.94	3.43	1.96	4.41	0.49	1.96	9.31	11.76	2.45	5.39	14.22	-0.00993167	-0.0432056	-0.2907	0.3756	0.1314
4:12104199:12104329:-	ath-MIR_N8a	TRUE	novel_prediction	4:12104199:12104329:-	GGUUAAUCAUCUGCCUCAAGAGUCUUUCAAUCAGCCUAUGACUUUCAUUUCCCUGUCUUAUGUUGAAGUCUGACAACGUUCCAUAACACUAGGUUCGGUUGAAGAGAUACUUGGAGAUGAGAGGUGCUGAU	131	4:12104219:12104309:-	AGUCUUUCAAUCAGCCUAUGACUUUCAUUUCCCUGUCUUAUGUUGAAGUCUGACAACGUUCCAUAACACUAGGUUCGGUUGAAGAGAUACU	4:12104292:12104309:-	AGUCUUUCAAUCAGCCUA	18	4:12104219:12104238:-	GGUUCGGUUGAAGAGAUACU	20	3p	p	12	0	23.57	91	-19.4	-21.32	2	1	1	TRUE	TRUE	41.98	5.38	4.62	7.69	7.69	6.15	3.85	1.54	8.46	9.23	2.31	3.85	6.92	4.62	9.23	8.46	10	-0.00569081	-0.0514504	-0.2389	0.3053	0.2859
4:6880994:6881124:-	ath-MIR5020_N1	TRUE	novel_prediction	4:6880994:6881124:-	AUAAUUAUGAGUGAUAGCCAUGGCAUGGAAGAAAGUGAGAUUUGCCUCAAUCGAUCGUGAAUCAAAACCUUUAUGAUUAUCACUGCAAGCUUUACCUUCUUCUUAGCCAUGAUUAUCACUGAGUAUUUAAA	131	4:6881014:6881104:-	UGGCAUGGAAGAAAGUGAGAUUUGCCUCAAUCGAUCGUGAAUCAAAACCUUUAUGAUUAUCACUGCAAGCUUUACCUUCUUCUUAGCCAUG	4:6881083:6881104:-	UGGCAUGGAAGAAAGUGAGAUU	22	4:6881014:6881035:-	CUUUACCUUCUUCUUAGCCAUG	22	5p	p	45	144.5	0	91	-27.6	-30.33	10	0.9827	1	TRUE	TRUE	35.11	9.23	3.08	6.15	13.08	6.15	3.85	1.54	6.15	8.46	4.62	1.54	3.08	7.69	6.15	8.46	10.77	-0.00941327	-0.0674809	-0.3305	0.3359	0.0766
4:7890138:7890295:-	ath-MIR_N5b	TRUE	novel_prediction	4:7890138:7890295:-	UAAUUUAGUAAAGUUUAUUAUUUUAGUGUUCAGAAGAAAAUCUAAAAUUUUAAAAUUAUAUGUUUAGUGUCUUUAUAUGUUUAGUGACACUAAACAUAUAAUUUUAAAAAAUUGGAUUUCCUUCUGAAAACUAAAAUUAAAACCUUUACUAAAAUAUG	158	4:7890158:7890275:-	UUUUAGUGUUCAGAAGAAAAUCUAAAAUUUUAAAAUUAUAUGUUUAGUGUCUUUAUAUGUUUAGUGACACUAAACAUAUAAUUUUAAAAAAUUGGAUUUCCUUCUGAAAACUAAAAUU	4:7890255:7890275:-	UUUUAGUGUUCAGAAGAAAAU	21	4:7890158:7890178:-	UUCCUUCUGAAAACUAAAAUU	21	3p	p	165	255.81	295.08	118	-53.2	-45.08	15	0.84	1	TRUE	TRUE	18.35	21.02	3.82	4.46	11.46	1.91	1.27	0	5.1	3.18	0	0.64	5.73	14.65	3.18	5.1	18.47	-0.0221798	-0.13692	-0.407	0.3861	0.0641
5:10428657:10428831:-	ath-MIR_N6a	TRUE	novel_prediction	5:10428657:10428831:-	AAGAACUUCGUCUUAUUUUUUCUGUCAUUUUGUUAUGCUCUUUGAAUUAAAAAUUCACAUUUUGAAAAACUCAAAACUAAAUCCUUAGAUUCUUUACGACCAUGAUUCGUAAAACACAAAGACGUGAUUCGAAGAGCAUAACAAAAUGACAGAAAAAAUGAAGGAACGAAGCGAA	175	5:10428677:10428811:-	UCUGUCAUUUUGUUAUGCUCUUUGAAUUAAAAAUUCACAUUUUGAAAAACUCAAAACUAAAUCCUUAGAUUCUUUACGACCAUGAUUCGUAAAACACAAAGACGUGAUUCGAAGAGCAUAACAAAAUGACAGAAA	5:10428791:10428811:-	UCUGUCAUUUUGUUAUGCUCU	21	5:10428677:10428697:-	AGCAUAACAAAAUGACAGAAA	21	5p	p	137	2136.75	0	135	-49.2	-36.44	8	1	0.5	TRUE	TRUE	30.29	20.11	6.9	4.6	8.05	5.75	1.15	4.02	5.17	9.2	1.72	0.57	2.87	4.6	6.32	5.17	13.79	-0.0119809	-0.0922857	-0.3629	0.3486	0.1112
5:10428659:10428833:+	ath-MIR_N6b	TRUE	novel_prediction	5:10428659:10428833:+	CGCUUCGUUCCUUCAUUUUUUCUGUCAUUUUGUUAUGCUCUUCGAAUCACGUCUUUGUGUUUUACGAAUCAUGGUCGUAAAGAAUCUAAGGAUUUAGUUUUGAGUUUUUCAAAAUGUGAAUUUUUAAUUCAAAGAGCAUAACAAAAUGACAGAAAAAAUAAGACGAAGUUCUUCC	175	5:10428679:10428813:+	UCUGUCAUUUUGUUAUGCUCUUCGAAUCACGUCUUUGUGUUUUACGAAUCAUGGUCGUAAAGAAUCUAAGGAUUUAGUUUUGAGUUUUUCAAAAUGUGAAUUUUUAAUUCAAAGAGCAUAACAAAAUGACAGAAA	5:10428679:10428699:+	UCUGUCAUUUUGUUAUGCUCU	21	5:10428793:10428813:+	AGCAUAACAAAAUGACAGAAA	21	5p	p	137	2136.75	0	135	-52.4	-38.81	8	1	0.5	TRUE	TRUE	31.43	13.79	2.87	5.17	8.05	5.17	1.15	4.02	4.6	6.32	1.72	1.15	6.9	4.6	9.2	5.75	19.54	-0.0122717	-0.0753143	-0.3857	0.4057	0.0646
5:13932164:13932280:+	ath-MIR_N120a	TRUE	novel_prediction	5:13932164:13932280:+	UUUUAUAUGUAUUAGCGUUCUUGGUGAAAUAAGAAUGAAGCAUAAUUGUUGUAAAUCAGUGACAAAUCUAAUAUACUUCAUUCUUUUUUCUCCAAGAAUGCUAAUAUAUAUAUAAAC	117	5:13932184:13932260:+	UUGGUGAAAUAAGAAUGAAGCAUAAUUGUUGUAAAUCAGUGACAAAUCUAAUAUACUUCAUUCUUUUUUCUCCAAGA	5:13932184:13932204:+	UUGGUGAAAUAAGAAUGAAGC	21	5:13932240:13932260:+	UUCAUUCUUUUUUCUCCAAGA	21	5p	p	4	26.45	0	77	-20.5	-26.62	1	1	1	TRUE	TRUE	24.79	13.79	2.59	4.31	15.52	4.31	0.86	0.86	5.17	4.31	2.59	0.86	5.17	13.79	6.03	6.9	12.93	-0.0158612	-0.205128	-0.3932	0.359	0.1481
5:20473899:20474090:-	ath-MIR_N123a	TRUE	novel_prediction	5:20473899:20474090:-	UAGCAACCUGAAUCAUAUCAUCGGUAGUCGAUUUCUACAUCGACCUUCAUGGUGUUAGUAAACCAAUUAAAUUGUGAUGAGUCAAACUAUACUUUGUUCGUUAUGGUGUCAUUUGACUCAACAUCGUUUGAUAGUUACUAACAAAGGUCGAUGUAGAAUUCGGCUAACGCUUAUAUGGUUCAAGUUGGUUAU	192	5:20473919:20474070:-	UCGGUAGUCGAUUUCUACAUCGACCUUCAUGGUGUUAGUAAACCAAUUAAAUUGUGAUGAGUCAAACUAUACUUUGUUCGUUAUGGUGUCAUUUGACUCAACAUCGUUUGAUAGUUACUAACAAAGGUCGAUGUAGAAUUCGGCUAACGCUU	5:20474050:20474070:-	UCGGUAGUCGAUUUCUACAUC	21	5:20473919:20473939:-	UGUAGAAUUCGGCUAACGCUU	21	3p	p	15	0	75.84	152	-66	-43.42	1	1	1	TRUE	TRUE	35.94	8.38	5.76	4.19	10.47	6.28	1.57	4.19	4.71	4.71	1.57	3.66	9.42	9.42	7.85	7.33	10.47	-0.0118976	-0.0867708	-0.4276	0.3802	0.0518
5:21368572:21368730:+	ath-MIR_N124a	TRUE	novel_prediction	5:21368572:21368730:+	UUUCUAAUCACUACAUUACGGCACCAAGAAUGAGUUUGAUGAACUGUUUUUCAUCGAAAACGGGUUUACCAUAUUUUGAGACAUGUUCACCCAUCGAAUGUCAAUGAAAGACAGUCCAUCGAACUCAUCUUUGGUGUCGUAAUUAGUAAUUGAAAGAUC	159	5:21368592:21368710:+	GCACCAAGAAUGAGUUUGAUGAACUGUUUUUCAUCGAAAACGGGUUUACCAUAUUUUGAGACAUGUUCACCCAUCGAAUGUCAAUGAAAGACAGUCCAUCGAACUCAUCUUUGGUGUCG	5:21368592:21368612:+	GCACCAAGAAUGAGUUUGAUG	21	5:21368690:21368710:+	UCGAACUCAUCUUUGGUGUCG	21	3p	p	93	0	251.45	119	-47.7	-40.08	6	1	1	TRUE	TRUE	36.48	10.13	6.96	4.43	10.13	8.23	3.16	3.8	3.16	8.23	0.63	2.53	6.33	5.06	8.23	6.96	12.03	-0.0108799	-0.0828931	-0.3969	0.3836	0.1304
5:2371454:2371579:+	ath-MIR_N108a	TRUE	novel_prediction	5:2371454:2371579:+	CAAUUUUUCUAUAACAUGAUUUUAGAUUCAACUGUUUUAGCUACAAAUUAGAAAGAAAUUAUUUUUUUAUCUAAAAUUCAUAGCUAAAACAGUUAGAAUCUAAAACCAUAUUUUAAAAAAAGUAGA	126	5:2371474:2371559:+	UUUAGAUUCAACUGUUUUAGCUACAAAUUAGAAAGAAAUUAUUUUUUUAUCUAAAAUUCAUAGCUAAAACAGUUAGAAUCUAAAAC	5:2371474:2371494:+	UUUAGAUUCAACUGUUUUAGC	21	5:2371538:2371559:+	UAAAACAGUUAGAAUCUAAAAC	22	5p	p	8	46.99	0	86	-32.2	-37.44	1	1	1	TRUE	TRUE	19.84	20	4	7.2	11.2	5.6	0.8	0	4.8	4.8	1.6	0	2.4	12.8	4	1.6	19.2	-0.0142389	-0.0968254	-0.2825	0.3889	0.1999
5:24203308:24203486:-	ath-MIR_N126a	TRUE	novel_prediction	5:24203308:24203486:-	UAAUGUGAAAAAGUUUCUGCUAGAACCAUUAGCAGGAAGAUCCGUUUGUGAUAUCUAGAGAUUUCUGAUGGCUAUGAGACAUUUGUAUCUAUCUUGAUAAGAUUGUUAUCUGAGUAUAAGCUGUAUGCUCUUCGUGAUUUUCCUGCUAAUGGUUCUAGCAGAAACUUUGGGCUUGUGAC	179	5:24203328:24203466:-	UAGAACCAUUAGCAGGAAGAUCCGUUUGUGAUAUCUAGAGAUUUCUGAUGGCUAUGAGACAUUUGUAUCUAUCUUGAUAAGAUUGUUAUCUGAGUAUAAGCUGUAUGCUCUUCGUGAUUUUCCUGCUAAUGGUUCUAGC	5:24203446:24203466:-	UAGAACCAUUAGCAGGAAGAU	21	5:24203328:24203348:-	UUUCCUGCUAAUGGUUCUAGC	21	3p	p	23	0	53.93	139	-52.7	-37.91	2	1	1	TRUE	TRUE	36.87	6.74	2.25	7.3	10.11	2.25	1.69	1.12	8.99	8.99	4.49	2.81	6.18	8.43	6.18	11.24	11.24	-0.0111961	-0.0584996	-0.4128	0.3575	0.2646
5:478591:478710:+	ath-MIR_N7a	TRUE	novel_prediction	5:478591:478710:+	CUGCUGUUCGCUCCCUGACUUGUCUGGGUCCUGCAUGCUCCCUGUUAAUGUAUCUCCUUGUUGAUAAGCAUCAACAAGGAGCAUGCAGAACGUAGACAUAGUUACCUCUGUGGUAAUAGA	120	5:478611:478690:+	UGUCUGGGUCCUGCAUGCUCCCUGUUAAUGUAUCUCCUUGUUGAUAAGCAUCAACAAGGAGCAUGCAGAACGUAGACAUA	5:478611:478631:+	UGUCUGGGUCCUGCAUGCUCC	21	5:478670:478690:+	AGCAUGCAGAACGUAGACAUA	21	5p	p	35	95.87	17.18	80	-40.5	-50.62	2	1	1	TRUE	TRUE	46.67	5.04	4.2	5.88	6.72	5.88	5.88	1.68	10.92	5.04	5.88	3.36	8.4	6.72	7.56	11.76	5.04	-0.00864153	-0.100833	-0.4033	0.3583	0.1129
5:6568476:6568663:+	ath-MIR_N111a	TRUE	novel_prediction	5:6568476:6568663:+	UUAUGCUCUCGCCGCGGAUAGUAACAUCCUUAUGAGCAAUCUCCAAUUCCCUUUGGCAAUACAUUCUGUUCCAUUUUGUCUAUGCAGGUUAAUCAGACCAGAGUCACCGGGUUACUUGGAUCUAUACCGACGCCUGAGGAAUGGAGAUUGCUCAUAAGGACGUUACUUUCUAUCUAAUGUUUUAAAGA	188	5:6568496:6568643:+	GUAACAUCCUUAUGAGCAAUCUCCAAUUCCCUUUGGCAAUACAUUCUGUUCCAUUUUGUCUAUGCAGGUUAAUCAGACCAGAGUCACCGGGUUACUUGGAUCUAUACCGACGCCUGAGGAAUGGAGAUUGCUCAUAAGGACGUUACUU	5:6568496:6568516:+	GUAACAUCCUUAUGAGCAAUC	21	5:6568623:6568643:+	UUGCUCAUAAGGACGUUACUU	21	3p	p	8	0	29.74	148	-59.8	-40.41	1	1	1	TRUE	TRUE	42.02	5.35	4.81	5.35	9.63	5.88	5.35	3.74	7.49	6.42	4.28	4.81	4.28	8.02	8.02	5.88	10.7	-0.00813898	-0.0574468	-0.342	0.2926	0.2543
5:8594657:8594760:-	ath-MIR_N113a	TRUE	novel_prediction	5:8594657:8594760:-	GGUGUCACUGCCUCACUUGAUUCUGUAGACCCAUCAUACCUUCGAAAACAUAGCAUGGACGAAGGUAUAUGGAUUUCUAGAACCAAGUGACGCAAGUGAUGGAG	104	5:8594677:8594740:-	UUCUGUAGACCCAUCAUACCUUCGAAAACAUAGCAUGGACGAAGGUAUAUGGAUUUCUAGAACC	5:8594719:8594740:-	UUCUGUAGACCCAUCAUACCUU	22	5:8594677:8594697:-	GGUAUAUGGAUUUCUAGAACC	21	5p	p	223	772.88	35.3	64	-20	-31.25	4	1	1	TRUE	TRUE	45.19	6.8	7.77	6.8	8.74	7.77	4.85	2.91	5.83	9.71	2.91	4.85	5.83	5.83	5.83	8.74	4.85	-0.00885152	-0.202885	-0.4	0.375	0.0468
ath-b10r1-11347	ath-b10r1-11347	TRUE	remained_positive	5:5590286:5590466:-	GCAUUUGGCGGUGUACUAAGAAUCGCACAUCUGUUAGGAGGGGAGCAAAUUAAUGCUUUAUAGGACUUUAGGGCACCCACACUCUUAAUUUAUAGUGGUGACUACUUUCCAAGGUCUUAUAAUAUUUUAACUUGUUCCCCUCCUAAAGGAUGUGGAGUUCUUAUCAUGUAUAUAAUCAACC	181	5:5590306:5590446:-	AAUCGCACAUCUGUUAGGAGGGGAGCAAAUUAAUGCUUUAUAGGACUUUAGGGCACCCACACUCUUAAUUUAUAGUGGUGACUACUUUCCAAGGUCUUAUAAUAUUUUAACUUGUUCCCCUCCUAAAGGAUGUGGAGUUCU	5:5590426:5590446:-	AAUCGCACAUCUGUUAGGAGG	21	5:5590306:5590326:-	UCCUAAAGGAUGUGGAGUUCU	21	5p	4p	190	658.53	233.86	141	-57.7	-40.92	5	0.9292	1	TRUE	TRUE	38.67	7.22	5.56	5.56	9.44	5.56	4.44	1.11	7.22	3.89	3.33	7.22	5.56	11.11	5.56	5.56	11.67	-0.00980088	-0.0646409	-0.379	0.3425	0.1267
ath-MIR156b	ath-MIR156b	TRUE	remained_positive	4:15074925:15075046:+	AGGAAUGCAACAGAGAAAACUGACAGAAGAGAGUGAGCACAUGCAGGCACUGUUAUGUGUCUAUAACUUUGCGUGUGCGUGCUCACCUCUCUUUCUGUCAGUUGCCUAUCUCUGCCUGCUUG	122	4:15074945:15075026:+	UGACAGAAGAGAGUGAGCACAUGCAGGCACUGUUAUGUGUCUAUAACUUUGCGUGUGCGUGCUCACCUCUCUUUCUGUCAGU	4:15074945:15074964:+	UGACAGAAGAGAGUGAGCAC	20	4:15075004:15075026:+	UGCUCACCUCUCUUUCUGUCAGU	23	5p	1234p	1062	1.45043e+07	132270	82	-45.4	-55.37	328	1	1	TRUE	TRUE	47.54	5.79	5.79	8.26	4.13	7.44	2.48	1.65	11.57	6.61	8.26	1.65	7.44	3.31	6.61	13.22	5.79	-0.0102251	-0.1	-0.4861	0.3689	0.0564
ath-MIR156c	ath-MIR156c	TRUE	remained_positive	4:15415406:15415530:-	UAAGAGAAACGCAUAGAAACUGACAGAAGAGAGUGAGCACACAAAGGCACUUUGCAUGUUCGAUGCAUUUGCUUCUCUUGCGUGCUCACUGCUCUAUCUGUCAGAUUCCGGCUCCGAUUCGGUCC	125	4:15415426:15415510:-	UGACAGAAGAGAGUGAGCACACAAAGGCACUUUGCAUGUUCGAUGCAUUUGCUUCUCUUGCGUGCUCACUGCUCUAUCUGUCAGA	4:15415491:15415510:-	UGACAGAAGAGAGUGAGCAC	20	4:15415426:15415447:-	GCUCACUGCUCUAUCUGUCAGA	22	5p	1234p	1060	1.45043e+07	20139.5	85	-42.7	-50.24	281	1	1	TRUE	TRUE	48	6.45	5.65	8.06	5.65	8.06	2.42	4.84	8.87	8.87	8.06	2.42	4.03	2.42	8.87	8.06	7.26	-0.00838333	-0.0816	-0.4024	0.336	0.0951
ath-MIR156d	ath-MIR156d	TRUE	remained_positive	5:3456623:3456752:-	GUUGAUGGGGGAAAAGAAGUUGACAGAAGAGAGUGAGCACACAAAGGGGAAGUUGUAUAAAAGUUUUGUAUAUGGUUGCUUUUGCGUGCUCACUCUCUUUUUGUCAUAACUUCUCCUUCAUGAAUCUUCC	130	5:3456643:3456732:-	UGACAGAAGAGAGUGAGCACACAAAGGGGAAGUUGUAUAAAAGUUUUGUAUAUGGUUGCUUUUGCGUGCUCACUCUCUUUUUGUCAUAAC	5:3456713:3456732:-	UGACAGAAGAGAGUGAGCAC	20	5:3456643:3456665:-	GCUCACUCUCUUUUUGUCAUAAC	23	5p	1234p	1061	1.45043e+07	3758.65	90	-45.2	-50.22	357	1	1	TRUE	TRUE	40	10.08	3.88	7.75	5.43	5.43	1.55	0.78	6.98	7.75	3.1	6.2	7.75	3.88	6.98	9.3	13.18	-0.0116925	-0.115769	-0.4677	0.4	0.0672
ath-MIR156e	ath-MIR156e	TRUE	remained_positive	5:3867193:3867330:+	UGUGAAAGGUAAUUAGGAGGUGACAGAAGAGAGUGAGCACACAUGGUGGUUUCUUGCAUGCUUUUUUGAUUAGGGUUUCAUGCUUGAAGCUAUGUGUGCUUACUCUCUCUCUGUCACCCCUUCUCUCUCUCUCUCUUU	138	5:3867213:3867310:+	UGACAGAAGAGAGUGAGCACACAUGGUGGUUUCUUGCAUGCUUUUUUGAUUAGGGUUUCAUGCUUGAAGCUAUGUGUGCUUACUCUCUCUCUGUCACC	5:3867213:3867232:+	UGACAGAAGAGAGUGAGCAC	20	5:3867290:3867310:+	GCUUACUCUCUCUCUGUCACC	21	5p	1234p	1060	1.45043e+07	16137.1	98	-52	-53.06	234	1	1	TRUE	TRUE	43.48	3.65	3.65	7.3	4.38	5.11	2.19	0	13.14	6.57	4.38	5.11	7.3	3.65	10.22	10.95	12.41	-0.010667	-0.0936232	-0.4638	0.3623	0.1814
ath-MIR156f	ath-MIR156f	TRUE	remained_positive	5:9136106:9136237:+	GAGUGGUGAGGAAUUGAUGGUGACAGAAGAGAGUGAGCACACAUGGUGGCUUUCUUGCAUAUUUGAAGGUUCCAUGCUUGAAGCUAUGUGUGCUCACUCUCUAUCCGUCACCCCCUUCUCUCCCUCUCCCUC	132	5:9136126:9136217:+	UGACAGAAGAGAGUGAGCACACAUGGUGGCUUUCUUGCAUAUUUGAAGGUUCCAUGCUUGAAGCUAUGUGUGCUCACUCUCUAUCCGUCACC	5:9136126:9136145:+	UGACAGAAGAGAGUGAGCAC	20	5:9136197:9136217:+	GCUCACUCUCUAUCCGUCACC	21	5p	1234p	1060	1.45043e+07	18979.2	92	-45.6	-49.57	239	0.9997	1	TRUE	TRUE	50	3.05	3.82	6.87	6.11	6.11	7.63	0.76	10.69	8.4	4.58	4.58	6.87	2.29	9.92	11.45	6.87	-0.00947	-0.0971212	-0.4735	0.3485	0.2666
ath-MIR156g	ath-MIR156g	TRUE	remained_positive	2:8412504:8412628:-	GGGAAUAGCAAUAACGAAGGCGACAGAAGAGAGUGAGCACACAUGGCUCUUUUUCUAGCAUGCUCAUGCUCGAAAGCUCUGCGUGCUUACUCUCUUCUUGUCUCCUGCUCUCUCCCUCUCUACGU	125	2:8412524:8412608:-	CGACAGAAGAGAGUGAGCACACAUGGCUCUUUUUCUAGCAUGCUCAUGCUCGAAAGCUCUGCGUGCUUACUCUCUUCUUGUCUCC	2:8412589:8412608:-	CGACAGAAGAGAGUGAGCAC	20	2:8412524:8412544:-	GCUUACUCUCUUCUUGUCUCC	21	5p	1234p	681	70285.6	91.16	85	-44.2	-52	111	1	1	TRUE	TRUE	49.6	5.65	4.84	7.26	4.03	5.65	2.42	4.03	16.13	6.45	8.87	3.23	3.23	4.03	12.1	6.45	5.65	-0.00882258	-0.1124	-0.4376	0.344	0.049
ath-MIR156h	ath-MIR156h	TRUE	remained_positive	5:22597001:22597126:-	GAGAAGAAGAUGAAAAAUGUUGACAGAAGAAAGAGAGCACAACCUGGGAUUAGCAAAAAGAUAGUUUUGCCCUUGUCGGGAGUGUGCUCUCUUUCCUUCUGCCACCAUCAUUGCGCAUUGCGCCAU	126	5:22597021:22597106:-	UGACAGAAGAAAGAGAGCACAACCUGGGAUUAGCAAAAAGAUAGUUUUGCCCUUGUCGGGAGUGUGCUCUCUUUCCUUCUGCCACC	5:22597087:22597106:-	UGACAGAAGAAAGAGAGCAC	20	5:22597021:22597041:-	GCUCUCUUUCCUUCUGCCACC	21	5p	1234p	826	195823	517.8	86	-39.5	-45.93	186	1	1	TRUE	TRUE	45.24	11.2	3.2	9.6	6.4	7.2	5.6	2.4	5.6	10.4	7.2	3.2	4	1.6	4.8	8.8	8.8	-0.00829797	-0.0752381	-0.3754	0.3413	0.0911
ath-MIR157a	ath-MIR157a	TRUE	remained_positive	1:24913185:24913316:-	AUUGAGAGGCAUUGAUAGUGUUGACAGAAGAUAGAGAGCACAGAUGAUGAGAUACAAUUCGGAGCAUGUUCUUUGCAUCUUACUCCUUUGUGCUCUCUAGCCUUCUGUCAUCACCUUUUAUUUGCUUUAUUG	132	1:24913205:24913296:-	UUGACAGAAGAUAGAGAGCACAGAUGAUGAGAUACAAUUCGGAGCAUGUUCUUUGCAUCUUACUCCUUUGUGCUCUCUAGCCUUCUGUCAUC	1:24913276:24913296:-	UUGACAGAAGAUAGAGAGCAC	21	1:24913205:24913225:-	GCUCUCUAGCCUUCUGUCAUC	21	5p	1234p	1051	6.00662e+06	220495	92	-42.4	-46.09	271	1	1	TRUE	TRUE	39.39	1.53	3.82	9.16	9.92	6.87	2.29	0.76	8.4	9.92	5.34	1.53	3.82	5.34	6.87	9.92	14.5	-0.0101346	-0.0833333	-0.3992	0.3561	0.0921
ath-MIR157b	ath-MIR157b	TRUE	remained_positive	1:24921084:24921215:+	UUUGGGAGGCAUUGAUAGUGUUGACAGAAGAUAGAGAGCACAGAUGAUAAGAUACAAUUCCUCGCAGCUUCUUUGCAUCUUACUCCUUUGUGCUCUCUAGCCUUCUGUCAUCACCCGUUAUUUGCCAUCACC	132	1:24921104:24921195:+	UUGACAGAAGAUAGAGAGCACAGAUGAUAAGAUACAAUUCCUCGCAGCUUCUUUGCAUCUUACUCCUUUGUGCUCUCUAGCCUUCUGUCAUC	1:24921104:24921124:+	UUGACAGAAGAUAGAGAGCAC	21	1:24921175:24921195:+	GCUCUCUAGCCUUCUGUCAUC	21	5p	1234p	1051	6.00662e+06	220495	92	-41.2	-44.78	270	1	1	TRUE	TRUE	43.94	2.29	4.58	8.4	8.4	8.4	5.34	1.53	8.4	7.63	6.11	2.29	3.82	5.34	8.4	7.63	11.45	-0.0093787	-0.105303	-0.4121	0.3636	0.0754
ath-MIR157c	ath-MIR157c	TRUE	remained_positive	3:6244507:6244713:-	UUUGAGAGUGAUGUUGGUUGUUGACAGAAGAUAGAGAGCACUAAGGAUGACAUGCAAGUACAUACAUAUAUAUCAUCACACCGCAUGUGGAUGAUAAAAUAUGUAUAACAAAUUCAAAGAAAGAGAGGGAGAGAAAGAGAGAGAACCUGCAUCUCUACUCUUUUGUGCUCUCUAUACUUCUGUCACCACCUUUAUCUCUUCUUCUCU	207	3:6244527:6244693:-	UUGACAGAAGAUAGAGAGCACUAAGGAUGACAUGCAAGUACAUACAUAUAUAUCAUCACACCGCAUGUGGAUGAUAAAAUAUGUAUAACAAAUUCAAAGAAAGAGAGGGAGAGAAAGAGAGAGAACCUGCAUCUCUACUCUUUUGUGCUCUCUAUACUUCUGUCACC	3:6244673:6244693:-	UUGACAGAAGAUAGAGAGCAC	21	3:6244527:6244547:-	GCUCUCUAUACUUCUGUCACC	21	5p	1234p	1059	6.00662e+06	61287.9	167	-59.7	-35.75	341	0.9994	1	TRUE	TRUE	37.68	7.77	6.31	9.22	9.71	7.28	1.94	0.49	8.25	10.68	2.43	2.43	4.37	7.28	7.28	7.77	6.8	-0.00889862	-0.0353623	-0.3353	0.3188	0.2453
ath-MIR157d	ath-MIR157d	TRUE	remained_positive	1:18026817:18027028:-	GAGGGUGAUAGUGUGGUUGCUGACAGAAGAUAGAGAGCACUAAGGAUGCUAUGCAAAACAGACACAGAUAUGUGUUUCUAAUUGUAUUUCAUACUUUAACCUCAAAGUUGAUAUAAAAAAAGAAAGAAAGAUAGAAGAGCUAGAAGACUAUCUGCAUCUCUAUUCCUAUGUGCUCUCUAUGCUUCUGUCAUCACCUUUCUUUCUCUAUUUCU	212	1:18026837:18027008:-	UGACAGAAGAUAGAGAGCACUAAGGAUGCUAUGCAAAACAGACACAGAUAUGUGUUUCUAAUUGUAUUUCAUACUUUAACCUCAAAGUUGAUAUAAAAAAAGAAAGAAAGAUAGAAGAGCUAGAAGACUAUCUGCAUCUCUAUUCCUAUGUGCUCUCUAUGCUUCUGUCAUC	1:18026989:18027008:-	UGACAGAAGAUAGAGAGCAC	20	1:18026837:18026857:-	GCUCUCUAUGCUUCUGUCAUC	21	5p	1234p	989	665256	1933.93	172	-57.7	-33.55	170	0.9994	1	TRUE	TRUE	35.85	9.95	4.27	9	9	5.21	1.42	0	10.43	8.53	3.79	1.9	4.74	8.53	7.58	7.58	8.06	-0.00893445	-0.0445418	-0.3203	0.3302	0.1943
ath-MIR158a	ath-MIR158a	TRUE	remained_positive	3:3366329:3366431:-	AACACGUCAUCUCUGUGCUUCUUUGUCUACAAUUUUGGAAAAAGUGAUGACGCCAUUGCUCUUUCCCAAAUGUAGACAAAGCAAUACCGUGAUGAUGUCGUGG	103	3:3366349:3366411:-	CUUUGUCUACAAUUUUGGAAAAAGUGAUGACGCCAUUGCUCUUUCCCAAAUGUAGACAAAGCA	3:3366391:3366411:-	CUUUGUCUACAAUUUUGGAAA	21	3:3366349:3366368:-	UCCCAAAUGUAGACAAAGCA	20	3p	1234p	1062	92869.8	1.26588e+07	63	-26.9	-42.7	528	0.9986	1	TRUE	TRUE	41.75	10.78	5.88	2.94	7.84	6.86	3.92	3.92	6.86	5.88	3.92	1.96	7.84	2.94	7.84	11.76	8.82	-0.00946347	-0.134628	-0.3951	0.3883	0.1515
ath-MIR159a	ath-MIR159a	TRUE	remained_positive	1:27713214:27713433:-	UUGAUCUGACGAUGGAAGUAGAGCUCCUUAAAGUUCAAACAUGAGUUGAGCAGGGUAAAGAAAAGCUGCUAAGCUAUGGAUCCCAUAAGCCCUAAUCCUUGUAAAGUAAAAAAGGAUUUGGUUAUAUGGAUUGCAUAUCUCAGGAGCUUUAACUUGCCCUUUAAUGGCUUUUACUCUUCUUUGGAUUGAAGGGAGCUCUACAUCUUCUUUCACCUUCUCU	220	1:27713234:27713413:-	GAGCUCCUUAAAGUUCAAACAUGAGUUGAGCAGGGUAAAGAAAAGCUGCUAAGCUAUGGAUCCCAUAAGCCCUAAUCCUUGUAAAGUAAAAAAGGAUUUGGUUAUAUGGAUUGCAUAUCUCAGGAGCUUUAACUUGCCCUUUAAUGGCUUUUACUCUUCUUUGGAUUGAAGGGAGCUCUA	1:27713393:27713413:-	GAGCUCCUUAAAGUUCAAACA	21	1:27713234:27713254:-	UUUGGAUUGAAGGGAGCUCUA	21	3p	1234p	1062	461.23	1.62964e+07	180	-71.6	-39.78	473	0.999	1	TRUE	TRUE	39.09	10.5	2.74	7.76	7.31	3.65	4.11	0.46	10.5	6.85	5.02	5.48	3.2	7.31	6.85	6.85	11.42	-0.0094065	-0.037	-0.3677	0.3273	0.0962
ath-MIR159b	ath-MIR159b	TRUE	remained_positive	1:6220630:6220853:+	CAAAGGAAGAAGAAGAGGAAGAGCUCCUUGAAGUUCAAUGGAGGGUUUAGCAGGGUGAAGUAAAGCUGCUAAGCUAUGGAUCCCAUAAGCCUUAUCAAAUUCAAUAUAAUUGAUGAUAAGGUUUUUUUUAUGGAUGCCAUAUCUCAGGAGCUUUCACUUACCCCUUUAAUGGCUUCACUCUUCUUUGGAUUGAAGGGAGCUCUUCAUCUCUCCAUCCCUAUCUC	224	1:6220650:6220833:+	GAGCUCCUUGAAGUUCAAUGGAGGGUUUAGCAGGGUGAAGUAAAGCUGCUAAGCUAUGGAUCCCAUAAGCCUUAUCAAAUUCAAUAUAAUUGAUGAUAAGGUUUUUUUUAUGGAUGCCAUAUCUCAGGAGCUUUCACUUACCCCUUUAAUGGCUUCACUCUUCUUUGGAUUGAAGGGAGCUCUU	1:6220650:6220670:+	GAGCUCCUUGAAGUUCAAUGG	21	1:6220813:6220833:+	UUUGGAUUGAAGGGAGCUCUU	21	3p	1234	1061	61663.1	7.86751e+06	184	-79.5	-43.21	522	0.9983	1	TRUE	TRUE	40.62	8.97	1.35	8.97	8.97	5.38	4.93	0	8.97	7.62	4.48	6.73	2.24	6.28	8.52	5.38	11.21	-0.0101108	-0.0516183	-0.4107	0.3616	0.0972
ath-MIR159c	ath-MIR159c	TRUE	remained_positive	2:18994624:18994866:+	UUCUUCAAGUGUAACAGAAGGAGCUCCCUUCCUCCAAAACGAAGAGGACAAGAUUUGAGGAACUAAAAUGCAGAAUCUAAGAGUUCAUGUCUUCCUCAUAGAGAGUGCGCGGUGUUAAAAGCUUGAAGAAAGCACACUUUAAGGGGAUUGCACGACCUCUUAGAUUCUCCCUCUUUCUCUACAUAUCAUUCUCUUCUCUUCGUUUGGAUUGAAGGGAGCUCCUUUUCUUCUUCUCUUAAUUAG	243	2:18994644:18994846:+	GAGCUCCCUUCCUCCAAAACGAAGAGGACAAGAUUUGAGGAACUAAAAUGCAGAAUCUAAGAGUUCAUGUCUUCCUCAUAGAGAGUGCGCGGUGUUAAAAGCUUGAAGAAAGCACACUUUAAGGGGAUUGCACGACCUCUUAGAUUCUCCCUCUUUCUCUACAUAUCAUUCUCUUCUCUUCGUUUGGAUUGAAGGGAGCUCCU	2:18994644:18994663:+	GAGCUCCCUUCCUCCAAAAC	20	2:18994826:18994846:+	UUUGGAUUGAAGGGAGCUCCU	21	3p	1234	1048	0	17480.1	203	-81.6	-40.2	196	0.9963	1	TRUE	TRUE	41.15	9.5	3.72	9.09	4.96	4.96	3.72	2.07	11.16	8.26	3.31	4.13	3.31	4.55	11.16	4.13	11.98	-0.0089113	-0.0470165	-0.3667	0.3169	0.1713
ath-MIR160a	ath-MIR160a	TRUE	remained_positive	2:16340262:16340382:+	GUAUAUGUAUUAUAUAUGUAUGCCUGGCUCCCUGUAUGCCAUAUGCUGAGCCCAUCGAGUAUCGAUGACCUCCGUGGAUGGCGUAUGAGGAGCCAUGCAUAUCCUCAUACAUAUAUAAUUA	121	2:16340282:16340362:+	UGCCUGGCUCCCUGUAUGCCAUAUGCUGAGCCCAUCGAGUAUCGAUGACCUCCGUGGAUGGCGUAUGAGGAGCCAUGCAUA	2:16340282:16340302:+	UGCCUGGCUCCCUGUAUGCCA	21	2:16340342:16340362:+	GCGUAUGAGGAGCCAUGCAUA	21	5p	1234p	1036	147096	80421.6	81	-43.2	-53.33	135	0.9982	1	TRUE	TRUE	42.98	0.83	1.67	3.33	19.17	5	8.33	3.33	5	5.83	6.67	3.33	5.83	14.17	5	10.83	1.67	-0.0104211	-0.114876	-0.4479	0.3636	0.0926
ath-MIR160b	ath-MIR160b	TRUE	remained_positive	4:9888966:9889088:+	UAUAUAUGGAAUAAUAGUCGUGCCUGGCUCCCUGUAUGCCACAAGAAAACAUCGAUUUAGUUUCAAAAUCGAUCACUAGUGGCGUACAGAGUAGUCAAGCAUGACCAAAGCUUAUCAUAAUAU	123	4:9888986:9889068:+	UGCCUGGCUCCCUGUAUGCCACAAGAAAACAUCGAUUUAGUUUCAAAAUCGAUCACUAGUGGCGUACAGAGUAGUCAAGCAUG	4:9888986:9889006:+	UGCCUGGCUCCCUGUAUGCCA	21	4:9889047:9889068:+	GCGUACAGAGUAGUCAAGCAUG	22	5p	1234p	1020	147096	9528.02	83	-34.4	-41.45	86	1	1	TRUE	TRUE	38.21	10.66	4.1	7.38	12.3	8.2	4.1	3.28	4.1	4.92	4.92	2.46	6.56	10.66	6.56	5.74	4.1	-0.00917037	-0.119783	-0.3504	0.3171	0.1011
ath-MIR161	ath-MIR161	TRUE	remained_positive	1:17825711:17825840:+	UAUUGCGUCGAUCAAUGCAUUGAAAGUGACUACAUCGGGGUUCCGAUUUUUUUUGUUCUUCAUAUGAUGAAGCGGAAACAGUAAUCAACCCUGGUUUAGUCACUUUCACUGCAUUAAUCAAUGCAUUUGU	130	1:17825731:17825820:+	UGAAAGUGACUACAUCGGGGUUCCGAUUUUUUUUGUUCUUCAUAUGAUGAAGCGGAAACAGUAAUCAACCCUGGUUUAGUCACUUUCACU	1:17825731:17825751:+	UGAAAGUGACUACAUCGGGGU	21	1:17825800:17825820:+	CCUGGUUUAGUCACUUUCACU	21	5p	1234	1062	2.11716e+06	47461.3	90	-36.6	-40.67	567	0.8987	1	TRUE	TRUE	37.69	7.75	4.65	3.1	10.85	8.53	2.33	3.88	3.88	5.43	3.88	3.88	6.2	4.65	7.75	8.53	14.73	-0.0108782	-0.104231	-0.41	0.3846	0.1464
ath-MIR162a	ath-MIR162a	TRUE	remained_positive	5:2634916:2635039:-	GGAAGAAGAGUGAGAGUCGCUGGAGGCAGCGGUUCAUCGAUCUCUUCCUGUGAACACAUUAAAAAUGUAAAAGCAUGAAUAGAUCGAUAAACCUCUGCAUCCAGCGUUUGCCUCUUGUAUCUUU	124	5:2634936:2635019:-	UGGAGGCAGCGGUUCAUCGAUCUCUUCCUGUGAACACAUUAAAAAUGUAAAAGCAUGAAUAGAUCGAUAAACCUCUGCAUCCAG	5:2634998:2635019:-	UGGAGGCAGCGGUUCAUCGAUC	22	5:2634936:2634956:-	UCGAUAAACCUCUGCAUCCAG	21	3p	1234p	1058	10345.6	1.49669e+06	84	-35.4	-42.14	224	0.9995	1	TRUE	TRUE	43.55	10.57	2.44	8.13	8.13	5.69	3.25	4.07	7.32	8.94	5.69	3.25	5.69	4.07	8.94	7.32	6.5	-0.00953617	-0.105847	-0.4153	0.379	0.1197
ath-MIR162b	ath-MIR162b	TRUE	remained_positive	5:7740590:7740716:-	UGAGGAAAGAGUGAAGUCGCUGGAGGCAGCGGUUCAUCGAUCAAUUCCUGUGAAUAUUUAUUUUUGUUUACAAAAGCAAGAAUCGAUCGAUAAACCUCUGCAUCCAGCGCUGCUUGCUCUUCAUGAC	127	5:7740610:7740696:-	UGGAGGCAGCGGUUCAUCGAUCAAUUCCUGUGAAUAUUUAUUUUUGUUUACAAAAGCAAGAAUCGAUCGAUAAACCUCUGCAUCCAG	5:7740675:7740696:-	UGGAGGCAGCGGUUCAUCGAUC	22	5:7740610:7740630:-	UCGAUAAACCUCUGCAUCCAG	21	3p	1234p	1058	10345.6	1.49669e+06	87	-33.6	-38.62	251	0.9934	0.9999	TRUE	TRUE	43.31	9.52	2.38	7.14	8.73	6.35	2.38	4.76	6.35	8.73	7.14	3.17	3.97	3.17	8.73	7.94	9.52	-0.00970907	-0.104921	-0.4205	0.3622	0.1163
ath-MIR164c	ath-MIR164c	TRUE	remained_positive	5:9852664:9852787:+	AAUGGGUGAGUAACACUUGAUGGAGAAGCAGGGCACGUGCGAACACAAAUGAAAUCGAUCGGUACUUGUUGAUCAUAUUUUCGCACGUGUUCUACUACUCCAACACGUGUCUCUCCCCCUCCCC	124	5:9852684:9852767:+	UGGAGAAGCAGGGCACGUGCGAACACAAAUGAAAUCGAUCGGUACUUGUUGAUCAUAUUUUCGCACGUGUUCUACUACUCCAAC	5:9852684:9852704:+	UGGAGAAGCAGGGCACGUGCG	21	5:9852747:9852767:+	CACGUGUUCUACUACUCCAAC	21	5p	1234p	752	61834.2	10426.3	84	-34.5	-41.07	41	1	1	TRUE	TRUE	48.39	7.32	8.94	3.25	6.5	7.32	6.5	5.69	6.5	6.5	3.25	4.88	7.32	4.07	8.13	8.13	5.69	-0.00856582	-0.140323	-0.4145	0.3387	0.1333
ath-MIR165a	ath-MIR165a	TRUE	remained_positive	1:78912:79050:-	UUAAGCUAUUUCAGUUGAGGGGAAUGUUGUCUGGAUCGAGGAUAUUAUAGAUAUAUACAUGUGUAUGUUAAUGAUUCAAGUGAUCAUAGAGAGUAUCCUCGGACCAGGCUUCAUCCCCCCCAACAUGUUAUUGCCUCUG	139	1:78932:79030:-	GGAAUGUUGUCUGGAUCGAGGAUAUUAUAGAUAUAUACAUGUGUAUGUUAAUGAUUCAAGUGAUCAUAGAGAGUAUCCUCGGACCAGGCUUCAUCCCCC	1:79010:79030:-	GGAAUGUUGUCUGGAUCGAGG	21	1:78932:78952:-	UCGGACCAGGCUUCAUCCCCC	21	3p	1234p	1060	45756	1.21913e+07	99	-35.1	-35.45	336	0.9999	1	TRUE	TRUE	40.29	3.62	2.17	7.25	13.77	5.8	6.52	1.45	4.35	7.97	2.17	5.07	6.52	9.42	7.25	8.7	7.97	-0.008965	-0.0765468	-0.3612	0.3453	0.1358
ath-MIR165b	ath-MIR165b	TRUE	remained_positive	4:369836:370009:-	AGAGGCUAUUUCUGUUGUGGGGAAUGUUGUUUGGAUCGAGGAUAUCAUAAACGCAUACACAUGUUUAUAUGUUAUGAUGCAUUAUAUGACUGAUGUAAUGUACAUAUAUAUACAUACAUGCCACAUGGUAUCGUCGGACCAGGCUUCAUCCCCCUCAACAUGUUAAUUGCCUUC	174	4:369856:369989:-	GGAAUGUUGUUUGGAUCGAGGAUAUCAUAAACGCAUACACAUGUUUAUAUGUUAUGAUGCAUUAUAUGACUGAUGUAAUGUACAUAUAUAUACAUACAUGCCACAUGGUAUCGUCGGACCAGGCUUCAUCCCCC	4:369969:369989:-	GGAAUGUUGUUUGGAUCGAGG	21	4:369856:369876:-	UCGGACCAGGCUUCAUCCCCC	21	3p	1234p	1059	7528.53	1.21913e+07	134	-45.8	-34.18	291	1	1	TRUE	TRUE	38.51	3.47	5.78	2.31	16.18	8.09	4.05	2.31	3.47	5.2	3.47	5.2	6.36	10.4	5.2	10.4	8.09	-0.00988055	-0.0624521	-0.3805	0.3793	0.1094
ath-MIR166b	ath-MIR166b	TRUE	remained_positive	3:22922192:22922341:+	GAGGGAUUUUUCUUUUGAGGGGACUGUUGUCUGGCUCGAGGACUCUUAUUCUAAUACAAUCUCAUUUGAAUACAUUCAGAUCUGAUGAUUGAUUAGGGUUUUAGUGUCGUCGGACCAGGCUUCAUUCCCCCCAAUUAUCACUCCCUCACA	150	3:22922212:22922321:+	GGACUGUUGUCUGGCUCGAGGACUCUUAUUCUAAUACAAUCUCAUUUGAAUACAUUCAGAUCUGAUGAUUGAUUAGGGUUUUAGUGUCGUCGGACCAGGCUUCAUUCCCC	3:22922212:22922232:+	GGACUGUUGUCUGGCUCGAGG	21	3:22922301:22922321:+	UCGGACCAGGCUUCAUUCCCC	21	3p	1234p	1062	199538	4.59371e+07	110	-43.1	-39.18	493	0.9999	1	TRUE	TRUE	42.67	2.68	4.7	4.7	9.4	6.71	5.37	2.01	8.05	8.05	1.34	7.38	4.03	4.7	10.74	6.04	14.09	-0.00976564	-0.071	-0.4167	0.3533	0.0341
ath-MIR166c	ath-MIR166c	TRUE	remained_positive	5:2838632:2838777:+	UGUGCGAUUUAGUGUUGAGAGGAUUGUUGUCUGGCUCGAGGUCAUGAAGAAGAGAAUCACUCGAAUUAAUUUGGAAGAACAAAUUAAGAAAACCCUAGAUGAUUCUCGGACCAGGCUUCAUUCCCCCUAACCUACUUAUCGCUUUU	146	5:2838652:2838757:+	GGAUUGUUGUCUGGCUCGAGGUCAUGAAGAAGAGAAUCACUCGAAUUAAUUUGGAAGAACAAAUUAAGAAAACCCUAGAUGAUUCUCGGACCAGGCUUCAUUCCCC	5:2838652:2838672:+	GGAUUGUUGUCUGGCUCGAGG	21	5:2838737:2838757:+	UCGGACCAGGCUUCAUUCCCC	21	3p	1234p	1062	1123.07	4.59371e+07	106	-34	-32.08	360	1	1	TRUE	TRUE	41.1	9.66	4.14	7.59	7.59	3.45	5.52	3.45	6.9	11.03	2.76	4.14	4.14	4.83	6.9	6.9	11.03	-0.00758151	-0.0466732	-0.3116	0.3219	0.0598
ath-MIR166d	ath-MIR166d	TRUE	remained_positive	5:2840610:2840748:+	GCUUUGGUUUAGGGUUGAGAGGAAUAUUGUCUGGCUCGAGGUCAUGAAGAAGAUCGGUAGAUUGAUUCAUUUUAAAGAGUGAAAUCCCUAAAUGAUUCUCGGACCAGGCUUCAUUCCCCCCAACCGACAUAUCACAUUC	139	5:2840630:2840728:+	GGAAUAUUGUCUGGCUCGAGGUCAUGAAGAAGAUCGGUAGAUUGAUUCAUUUUAAAGAGUGAAAUCCCUAAAUGAUUCUCGGACCAGGCUUCAUUCCCC	5:2840630:2840650:+	GGAAUAUUGUCUGGCUCGAGG	21	5:2840708:2840728:+	UCGGACCAGGCUUCAUUCCCC	21	3p	1234p	1062	756.87	4.59371e+07	99	-30.4	-30.71	348	1	1	TRUE	TRUE	43.17	7.25	2.9	7.25	10.14	5.8	6.52	2.9	4.35	10.14	2.17	6.52	4.35	4.35	8.7	5.8	10.87	-0.00676627	-0.0451182	-0.2921	0.3309	0.1243
ath-MIR166e	ath-MIR166e	TRUE	remained_positive	5:16775504:16775676:-	UGAAGCUUUUCCUUUUGAGGGGAAUGUUGUCUGGCACGAGGCCCUUAACUUAGAUCUAUAUUUGAUUAUAUAUAUAUGUCUCUUCUUUAUUCAUUAGUCUAUACAUGAAUGAUCAUUUUACGGUUAAUGACGUCGGACCAGGCUUCAUUCCCCUCAAUUAUAUCGCUUCGAUC	173	5:16775524:16775656:-	GGAAUGUUGUCUGGCACGAGGCCCUUAACUUAGAUCUAUAUUUGAUUAUAUAUAUAUGUCUCUUCUUUAUUCAUUAGUCUAUACAUGAAUGAUCAUUUUACGGUUAAUGACGUCGGACCAGGCUUCAUUCCCC	5:16775636:16775656:-	GGAAUGUUGUCUGGCACGAGG	21	5:16775524:16775544:-	UCGGACCAGGCUUCAUUCCCC	21	3p	1234p	1062	29955.4	4.59371e+07	133	-36.2	-27.22	453	1	1	TRUE	TRUE	36.99	3.49	3.49	3.49	13.37	4.07	4.07	3.49	7.56	6.4	2.91	4.65	3.49	9.88	9.3	5.81	14.53	-0.00881319	-0.0547206	-0.326	0.3121	0.138
ath-MIR166f	ath-MIR166f	TRUE	remained_positive	5:17516290:17516418:+	UUCUGAGCCAAAAGUUCAGGUGAAUGAUGCCUGGCUCGAGACCAUUCAAUCUCAUGAUCUCAUGAUUAUAACGAUGAUGAUGAUGAUGUCGGACCAGGCUUCAUUCCCCUCAACUUACACGUUUUGCUU	129	5:17516310:17516398:+	UGAAUGAUGCCUGGCUCGAGACCAUUCAAUCUCAUGAUCUCAUGAUUAUAACGAUGAUGAUGAUGAUGUCGGACCAGGCUUCAUUCCCC	5:17516310:17516330:+	UGAAUGAUGCCUGGCUCGAGA	21	5:17516378:17516398:+	UCGGACCAGGCUUCAUUCCCC	21	3p	1234p	1062	15891.6	4.59371e+07	89	-33.2	-37.3	437	1	1	TRUE	TRUE	43.41	5.47	4.69	3.91	11.72	7.81	5.47	3.12	7.03	10.16	3.91	3.12	3.12	2.34	9.38	10.16	8.59	-0.00757199	-0.0674419	-0.3287	0.3411	0.3049
ath-MIR166g	ath-MIR166g	TRUE	remained_positive	5:25504795:25504922:+	GAAGCGAUUUAGGGUUUAGAGGAAUGUUGUUUGGCUCGAGGUCAUGGAGAGUAAUUCGUUAACCCAACUCAAAACUCUAAAUGAUUCUCGGACCAGGCUUCAUUCCCCUCAACCUAUUUUAUCGCAUU	128	5:25504815:25504902:+	GGAAUGUUGUUUGGCUCGAGGUCAUGGAGAGUAAUUCGUUAACCCAACUCAAAACUCUAAAUGAUUCUCGGACCAGGCUUCAUUCCCC	5:25504815:25504835:+	GGAAUGUUGUUUGGCUCGAGG	21	5:25504882:25504902:+	UCGGACCAGGCUUCAUUCCCC	21	3p	1234p	1062	129.9	4.59371e+07	88	-34.6	-39.32	376	1	1	TRUE	TRUE	42.19	8.66	3.94	6.3	7.87	5.51	5.51	3.94	6.3	7.09	3.15	6.3	4.72	5.51	8.66	3.94	12.6	-0.00901872	-0.0648437	-0.3805	0.3281	0.0485
ath-MIR167a	ath-MIR167a	TRUE	remained_positive	3:8108070:8108212:+	UAUGGUGCACCGGCAUCUGAUGAAGCUGCCAGCAUGAUCUAAUUAGCUUUCUUUAUCCUUUGUUGUGUUUCAUGACGAUGGUUAAGAGAUCAGUCUCGAUUAGAUCAUGUUCGCAGUUUCACCCGUUGACUGUCGCACCCUUC	143	3:8108090:8108192:+	UGAAGCUGCCAGCAUGAUCUAAUUAGCUUUCUUUAUCCUUUGUUGUGUUUCAUGACGAUGGUUAAGAGAUCAGUCUCGAUUAGAUCAUGUUCGCAGUUUCACC	3:8108090:8108110:+	UGAAGCUGCCAGCAUGAUCUA	21	3:8108172:8108192:+	GAUCAUGUUCGCAGUUUCACC	21	5p	1234p	1055	1.23013e+07	323672	103	-43.8	-42.52	310	1	1	TRUE	TRUE	44.76	2.11	3.52	5.63	9.15	7.04	4.93	4.23	6.34	7.04	5.63	2.11	7.04	4.23	9.15	9.86	11.97	-0.00887399	-0.080979	-0.3972	0.3776	0.0865
ath-MIR167b	ath-MIR167b	TRUE	remained_positive	3:23406157:23406289:+	CAAGUCCACAAGGGAACAAGUGAAGCUGCCAGCAUGAUCUAUCUUUGGUUAAGAGAUGAAUGUGGAAACAUAUUGCUUAAACCCAAGCUAGGUCAUGCUCUGACAGCCUCACUCCUUCCUGGUUUAGGACCAU	133	3:23406177:23406269:+	UGAAGCUGCCAGCAUGAUCUAUCUUUGGUUAAGAGAUGAAUGUGGAAACAUAUUGCUUAAACCCAAGCUAGGUCAUGCUCUGACAGCCUCACU	3:23406177:23406197:+	UGAAGCUGCCAGCAUGAUCUA	21	3:23406247:23406269:+	GGUCAUGCUCUGACAGCCUCACU	23	5p	1234p	1052	1.23013e+07	7651.1	93	-34.1	-36.67	243	0.9998	1	TRUE	TRUE	45.11	9.09	5.3	8.33	6.82	9.09	6.06	0	8.33	6.82	5.3	5.3	4.55	4.55	6.06	8.33	6.06	-0.0084172	-0.0684211	-0.3797	0.3609	0.1529
ath-MIR167c	ath-MIR167c	TRUE	remained_positive	3:1306610:1306790:-	UACCAUGUACCAGUAGCAGUUAAGCUGCCAGCAUGAUCUUGUCUUCCUCUCUUAGGUUUCAUAUAUAGUUAAUAAAUAUUUUAUAUAUUUCUUGUUCUUACAAGAUUAUAUGAUCAUAGCUUAGAGAGAGAGAGAGACUAGGUCAUGCUGGUAGUUUCACCUGCUAAUGAUUGUAGCAUGA	181	3:1306630:1306770:-	UAAGCUGCCAGCAUGAUCUUGUCUUCCUCUCUUAGGUUUCAUAUAUAGUUAAUAAAUAUUUUAUAUAUUUCUUGUUCUUACAAGAUUAUAUGAUCAUAGCUUAGAGAGAGAGAGAGACUAGGUCAUGCUGGUAGUUUCACC	3:1306750:1306770:-	UAAGCUGCCAGCAUGAUCUUG	21	3:1306630:1306652:-	UAGGUCAUGCUGGUAGUUUCACC	23	5p	1234	965	11606.6	18375.4	141	-56.6	-40.14	64	0.9869	1	TRUE	TRUE	34.81	3.33	2.78	10.56	11.67	6.11	2.78	0	7.22	6.67	4.44	1.67	6.11	12.78	6.11	6.67	11.11	-0.0111577	-0.0443831	-0.3884	0.3757	0.2082
ath-MIR168a	ath-MIR168a	TRUE	remained_positive	4:10578632:10578777:+	UCUCACCAUCGGGCUCGGAUUCGCUUGGUGCAGGUCGGGAACCAAUUCGGCUGACACAGCCUCGUGACUUUUAAACCUUUAUUGGUUUGUGAGCAGGGAUUGGAUCCCGCCUUGCAUCAACUGAAUCGGAUCCUCGAGGUGUAAAA	146	4:10578652:10578757:+	UCGCUUGGUGCAGGUCGGGAACCAAUUCGGCUGACACAGCCUCGUGACUUUUAAACCUUUAUUGGUUUGUGAGCAGGGAUUGGAUCCCGCCUUGCAUCAACUGAAU	4:10578652:10578672:+	UCGCUUGGUGCAGGUCGGGAA	21	4:10578737:10578757:+	CCCGCCUUGCAUCAACUGAAU	21	5p	1234p	1059	3.01133e+06	407648	106	-49	-46.23	440	0.9992	0.9999	TRUE	TRUE	51.37	6.21	4.83	3.45	6.21	6.21	5.52	6.21	6.9	6.9	5.52	9.66	4.83	2.07	8.97	7.59	8.97	-0.00932062	-0.160502	-0.4788	0.3767	0.0652
ath-MIR168b	ath-MIR168b	TRUE	remained_positive	5:18358783:18358913:-	AGUUACCGGCGGUCUCGGAUUCGCUUGGUGCAGGUCGGGAACUGAUUGGCUGACACCGACACGUGUCUUGUCAUGGUUGGUUUGUGAGCUCCCGUCUUGUAUCAACUGAAUCGGAGUCCGAGGUGAAAAAA	131	5:18358803:18358893:-	UCGCUUGGUGCAGGUCGGGAACUGAUUGGCUGACACCGACACGUGUCUUGUCAUGGUUGGUUUGUGAGCUCCCGUCUUGUAUCAACUGAAU	5:18358873:18358893:-	UCGCUUGGUGCAGGUCGGGAA	21	5:18358803:18358823:-	CCCGUCUUGUAUCAACUGAAU	21	5p	1234p	1059	3.01133e+06	22769	91	-39.3	-43.19	309	0.9998	1	TRUE	TRUE	52.67	6.15	5.38	3.85	3.85	3.85	3.85	7.69	6.15	7.69	3.85	9.23	10.77	1.54	8.46	10.77	6.92	-0.00907348	-0.121183	-0.4779	0.3588	0.0481
ath-MIR169a	ath-MIR169a	TRUE	remained_positive	3:4358991:4359222:-	AAUGUGACGAAAGUAGUGUGCAGCCAAGGAUGACUUGCCGAUUUAAAUGAUCUUUCUUUAUACUCUAUUAAGACAAUUUAGUUUCAAACUUUUUUUUUUUUUUUUUUUUGAAGGAUUCAGGAAGAAAUUAGGAUAUAUUAUUCCGUAUAAAAUACAAGAUAUAUAAAACCAAAAAGAAAAAGUAACAUGAUCGGCAAGUUGUCCUUGGCUACACGUUACUUUGUGUCGCGCA	232	3:4359011:4359202:-	CAGCCAAGGAUGACUUGCCGAUUUAAAUGAUCUUUCUUUAUACUCUAUUAAGACAAUUUAGUUUCAAACUUUUUUUUUUUUUUUUUUUUGAAGGAUUCAGGAAGAAAUUAGGAUAUAUUAUUCCGUAUAAAAUACAAGAUAUAUAAAACCAAAAAGAAAAAGUAACAUGAUCGGCAAGUUGUCCUUGGCUAC	3:4359182:4359202:-	CAGCCAAGGAUGACUUGCCGA	21	3:4359011:4359030:-	GGCAAGUUGUCCUUGGCUAC	20	5p	1234	732	133718	2740.5	192	-57.6	-30	111	0.9884	1	TRUE	TRUE	31.03	13.42	4.76	6.06	9.09	4.76	2.16	3.03	3.9	6.49	3.03	2.6	5.19	8.66	3.9	5.63	17.32	-0.0107509	-0.0490148	-0.3336	0.3448	0.1777
ath-MIR169b	ath-MIR169b	TRUE	remained_positive	5:8527491:8527633:+	AAGUGGAGUAGAGUAUAAUGCAGCCAAGGAUGACUUGCCGGAACGUUGUUAACCAUGCAUAUGAAUAAUGUGAUGAUUAAUUAUGUGAUGAACAUAUUUCUGGCAAGUUGUCCUUCGGCUACAUUUUGCUCUCUUCUUCUCAU	143	5:8527511:8527613:+	CAGCCAAGGAUGACUUGCCGGAACGUUGUUAACCAUGCAUAUGAAUAAUGUGAUGAUUAAUUAUGUGAUGAACAUAUUUCUGGCAAGUUGUCCUUCGGCUACA	5:8527511:8527531:+	CAGCCAAGGAUGACUUGCCGG	21	5:8527592:8527613:+	GGCAAGUUGUCCUUCGGCUACA	22	5p	1234	637	28523.6	2105.27	103	-45.2	-43.88	58	0.9889	1	TRUE	TRUE	38.46	7.04	3.52	4.93	11.97	5.63	2.82	2.11	6.34	7.04	4.93	3.52	6.34	7.04	5.63	11.27	9.86	-0.0111284	-0.106294	-0.428	0.3916	0.082
ath-MIR169c	ath-MIR169c	TRUE	remained_positive	5:15870653:15870908:-	GGAAAAAGGCCAUUGUUGUUCAGCCAAGGAUGACUUGCCGGUAGCUUGUAUUAUGAUUACUCUAUAUUCGAUUUAUAUUAUGGAGAUGAUGGUUUAUAUAUAUUUACUUAUCUACAUAGUUUUAGUUGAUUUUUUUUCGUACGUAAUAUAAUACGAAAAAGUAUUUACUUAUUUAUAUAUGUGUGUUGGGGCAAGAAGUGUAACCAAGCUAGCCCGGCAAGUCAUCUAUGGCUAUGCAACUGUCUCUUCCUCUCAU	256	5:15870673:15870888:-	CAGCCAAGGAUGACUUGCCGGUAGCUUGUAUUAUGAUUACUCUAUAUUCGAUUUAUAUUAUGGAGAUGAUGGUUUAUAUAUAUUUACUUAUCUACAUAGUUUUAGUUGAUUUUUUUUCGUACGUAAUAUAAUACGAAAAAGUAUUUACUUAUUUAUAUAUGUGUGUUGGGGCAAGAAGUGUAACCAAGCUAGCCCGGCAAGUCAUCUAUGGCUAUG	5:15870868:15870888:-	CAGCCAAGGAUGACUUGCCGG	21	5:15870673:15870693:-	GGCAAGUCAUCUAUGGCUAUG	21	5p	123p	462	28523.6	91.22	216	-68.2	-31.57	27	1	1	TRUE	TRUE	33.98	6.67	3.53	5.1	12.55	3.92	2.75	2.35	5.88	4.31	3.92	4.31	6.67	12.94	4.71	7.06	13.33	-0.00910536	-0.0363715	-0.3094	0.3398	0.2886
ath-MIR169d	ath-MIR169d	TRUE	remained_positive	1:20039479:20039596:-	GAAAAAUUAAAGAAUGAGAUUGAGCCAAGGAUGACUUGCCGAUGUUAUCAACAAAUCUUAACUGAUUUUGGUGUCCGGCAAGUUGACCUUGGCUCUGUUUCCUUCUUUUCUUUUCAAU	118	1:20039499:20039576:-	UGAGCCAAGGAUGACUUGCCGAUGUUAUCAACAAAUCUUAACUGAUUUUGGUGUCCGGCAAGUUGACCUUGGCUCUGU	1:20039556:20039576:-	UGAGCCAAGGAUGACUUGCCG	21	1:20039499:20039519:-	GCAAGUUGACCUUGGCUCUGU	21	5p	1234p	898	171353	21947.2	78	-37.3	-47.82	129	0.9938	1	TRUE	TRUE	37.29	11.97	3.42	4.27	7.69	4.27	4.27	1.71	7.69	8.55	3.42	3.42	4.27	2.56	6.84	9.4	16.24	-0.0113167	-0.10911	-0.422	0.3729	0.0599
ath-MIR169e	ath-MIR169e	TRUE	remained_positive	1:20041566:20041682:+	GGAAAAAUAGAAAAUGAGAUUGAGCCAAGGAUGACUUGCCGAUUUUCUCAACGAAUCUUACUGAUUAUGGUAUCCGGCAAGUUGACUUUGGCUCUGUUUCCUUCCCUUCUUUUCGAU	117	1:20041586:20041662:+	UGAGCCAAGGAUGACUUGCCGAUUUUCUCAACGAAUCUUACUGAUUAUGGUAUCCGGCAAGUUGACUUUGGCUCUGU	1:20041586:20041606:+	UGAGCCAAGGAUGACUUGCCG	21	1:20041642:20041662:+	GCAAGUUGACUUUGGCUCUGU	21	5p	1234p	721	171353	7384.24	77	-30	-38.96	103	0.9972	1	TRUE	TRUE	40.17	9.48	3.45	4.31	8.62	2.59	5.17	3.45	8.62	10.34	3.45	4.31	2.59	3.45	7.76	7.76	14.66	-0.008235	-0.0695726	-0.3308	0.3419	0.1321
ath-MIR169f	ath-MIR169f	TRUE	remained_positive	3:4805693:4805839:-	GAAGGAAUAACGAAUGGAAUUGAGCCAAGGAUGACUUGCCGGUUUAAACCCAACCGGUUUAUGACCAUUGAUUUGGUCUCAUUCACAAUCUGUUGAUUCGUGUCUGGCAAGUUGACCUUGGCUCUGCUUCGUUCUCUAUUCUUCCAU	147	3:4805713:4805819:-	UGAGCCAAGGAUGACUUGCCGGUUUAAACCCAACCGGUUUAUGACCAUUGAUUUGGUCUCAUUCACAAUCUGUUGAUUCGUGUCUGGCAAGUUGACCUUGGCUCUGC	3:4805799:4805819:-	UGAGCCAAGGAUGACUUGCCG	21	3:4805713:4805733:-	GCAAGUUGACCUUGGCUCUGC	21	5p	1234	903	171353	19072.5	107	-48	-44.86	128	0.9811	1	TRUE	TRUE	43.54	7.53	4.79	2.74	8.22	5.48	5.48	3.42	7.53	7.53	3.42	5.48	5.48	2.74	8.22	9.59	12.33	-0.00946716	-0.070068	-0.4122	0.3537	0.0547
ath-MIR169g	ath-MIR169g	TRUE	remained_positive	4:11483014:11483134:-	GGAAGAAUAGAGAAUGAGGUUGAGCCAAGGAUGACUUGCCGGGUUUUUUUACCAAUGAAUCUAAUUAACUGAUUCUGGUGUCCGGCAAGUUGACCUUGGCUCUGUUUCCUUCUCUUCUUUU	121	4:11483034:11483114:-	UGAGCCAAGGAUGACUUGCCGGGUUUUUUUACCAAUGAAUCUAAUUAACUGAUUCUGGUGUCCGGCAAGUUGACCUUGGCU	4:11483094:11483114:-	UGAGCCAAGGAUGACUUGCCG	21	4:11483034:11483054:-	UCCGGCAAGUUGACCUUGGCU	21	5p	1234	903	171353	0	81	-39.9	-49.26	129	0.827	1	TRUE	TRUE	42.15	7.5	3.33	5.83	5.83	2.5	5	1.67	9.17	9.17	3.33	6.67	5	3.33	6.67	9.17	15.83	-0.0110202	-0.0952066	-0.4645	0.3719	0.0428
ath-MIR169h	ath-MIR169h	TRUE	remained_positive	1:6695442:6695584:-	AAGAAUGAGAACUUGUGUGGUAGCCAAGGAUGACUUGCCUGCGUUUUAGACCAUAUAUAUCAAAGACUCACUCGAUCGAUAGUCUUAGAGUUGGUUGGUCGUCAGGCAGUCUCCUUGGCUAUUCAAACAAUUCUCAUUCUCUU	143	1:6695462:6695564:-	UAGCCAAGGAUGACUUGCCUGCGUUUUAGACCAUAUAUAUCAAAGACUCACUCGAUCGAUAGUCUUAGAGUUGGUUGGUCGUCAGGCAGUCUCCUUGGCUAUU	1:6695544:6695564:-	UAGCCAAGGAUGACUUGCCUG	21	1:6695462:6695480:-	GGCAGUCUCCUUGGCUAUU	19	5p	123	632	59412.7	1009.4	103	-45.7	-44.37	78	0.9712	1	TRUE	TRUE	41.96	6.34	4.23	7.75	7.75	6.34	2.82	2.82	8.45	7.04	3.52	4.23	7.04	5.63	9.86	7.04	9.15	-0.0106673	-0.111713	-0.4476	0.3706	0.0846
ath-MIR169i	ath-MIR169i	TRUE	remained_positive	3:9871979:9872146:-	AAUAGAAGAAUCAUAUUUGGUAGCCAAGGAUGACUUGCCUGACUCUUUGUGUAAAAUGUUUAGUGUCUUGUUUGAAGUCACUAUAAGUUGUAUCAAGCAAUGACCAUUUUGCUUAUAAAAAAGAUAUCAGGCAGUCUCCUUGGCUAUCCUUAUAUGUUCUUCUCUUUC	168	3:9871999:9872126:-	UAGCCAAGGAUGACUUGCCUGACUCUUUGUGUAAAAUGUUUAGUGUCUUGUUUGAAGUCACUAUAAGUUGUAUCAAGCAAUGACCAUUUUGCUUAUAAAAAAGAUAUCAGGCAGUCUCCUUGGCUAUC	3:9872106:9872126:-	UAGCCAAGGAUGACUUGCCUG	21	3:9871999:9872017:-	GGCAGUCUCCUUGGCUAUC	19	5p	124	687	59412.7	8686.51	128	-49.8	-38.91	123	0.9752	1	TRUE	TRUE	34.52	9.58	2.4	6.59	9.58	4.79	2.99	0	8.38	4.79	3.59	2.4	7.19	8.38	7.78	8.98	12.57	-0.0113644	-0.0662698	-0.3923	0.3631	0.1777
ath-MIR169j	ath-MIR169j	TRUE	remained_positive	3:9872336:9872523:-	GCGAAAAGAGUCAUGUUUAGUAGCCAAGGAUGACUUGCCUGAUCUUUUUCACCUCCAUGAUUCAAUUUGUAAUUCAUGGGUUUUGGAUUAUUAUACAUUCAAAAGUAUAAUAAUUUGAAAUCAUGUUGAAUCUUGCGGGUUAGGUUUCAGGCAGUCUCCUUGGCUAUCUUGACAUGCUUUUUUCAUUC	188	3:9872356:9872503:-	UAGCCAAGGAUGACUUGCCUGAUCUUUUUCACCUCCAUGAUUCAAUUUGUAAUUCAUGGGUUUUGGAUUAUUAUACAUUCAAAAGUAUAAUAAUUUGAAAUCAUGUUGAAUCUUGCGGGUUAGGUUUCAGGCAGUCUCCUUGGCUAUC	3:9872483:9872503:-	UAGCCAAGGAUGACUUGCCUG	21	3:9872356:9872374:-	GGCAGUCUCCUUGGCUAUC	19	5p	124	650	59412.7	8686.51	148	-61.8	-41.76	110	0.9988	1	TRUE	TRUE	35.64	7.49	2.14	4.81	11.23	6.95	2.67	1.07	5.35	5.35	3.74	4.81	5.35	5.88	8.02	8.02	17.11	-0.011835	-0.0876596	-0.4218	0.3777	0.079
ath-MIR169k	ath-MIR169k	TRUE	remained_positive	3:9875548:9875715:-	AAUAGGAGAACAAUAUUUGGUAGCCAAGGAUGACUUGCCUGCUUCUCUGAACAAAAUGGUCGAUGUCAUGUUUUGAAGUGACUAUAAGUUAUACCAAGAAAUGACCAUUUUGUUUAUAAAUAGACAUCAGGCAGUCUCCUUGGCUAUCCUUAUAUGUUCUUCUUUCUC	168	3:9875568:9875695:-	UAGCCAAGGAUGACUUGCCUGCUUCUCUGAACAAAAUGGUCGAUGUCAUGUUUUGAAGUGACUAUAAGUUAUACCAAGAAAUGACCAUUUUGUUUAUAAAUAGACAUCAGGCAGUCUCCUUGGCUAUC	3:9875675:9875695:-	UAGCCAAGGAUGACUUGCCUG	21	3:9875568:9875586:-	GGCAGUCUCCUUGGCUAUC	19	5p	12p	610	59412.7	8686.51	128	-52.7	-41.17	89	0.9989	1	TRUE	TRUE	36.31	8.98	4.19	5.99	10.18	5.39	3.59	0.6	7.78	6.59	2.99	3.59	5.39	7.78	7.19	8.38	11.38	-0.0111953	-0.0681548	-0.4065	0.369	0.1116
ath-MIR169l	ath-MIR169l	TRUE	remained_positive	3:9875892:9876080:-	GCGAAAAGAGUCAUGUUUAAUAGCCAAGGAUGACUUGCCUGAUCUUUUUCACCUCCAUGAUUCAAUUUUAAGUUCGUGGAUUUUGGAUUAUUAUGCGUUUAAAAGGUAUAAUAAUUUGAGAUCAUGUUGAAUCUUGCGGGUUAGGUUUCAGGCAGUCUCUUUGGCUAUCUUGACAUGCUUUCUUCAUCC	189	3:9875912:9876060:-	UAGCCAAGGAUGACUUGCCUGAUCUUUUUCACCUCCAUGAUUCAAUUUUAAGUUCGUGGAUUUUGGAUUAUUAUGCGUUUAAAAGGUAUAAUAAUUUGAGAUCAUGUUGAAUCUUGCGGGUUAGGUUUCAGGCAGUCUCUUUGGCUAUC	3:9876040:9876060:-	UAGCCAAGGAUGACUUGCCUG	21	3:9875912:9875930:-	GGCAGUCUCUUUGGCUAUC	19	5p	1234p	622	59412.7	3512.42	149	-60.2	-40.4	104	0.9991	1	TRUE	TRUE	37.04	6.91	1.6	5.32	10.64	5.32	2.66	2.13	5.85	6.38	4.26	4.79	5.32	5.85	7.98	7.98	17.02	-0.0103996	-0.0670194	-0.3852	0.3757	0.0867
ath-MIR169m	ath-MIR169m	TRUE	remained_positive	3:9878189:9878358:-	AAUAGAAGAAUCAUAUUUGGUAGCCAAGGAUGACUUGCCUGUUUCUUUGAGUAAAAUGGGUUAGUGUCAUGUUUGACAAGUGACUAUAAGUUAUAUCAAGCAAUGACCAUUUUACUCAUCAAAAGACAUCAGGCAGUCUCCUUGGCUAUCCUUAUAUGUUCUUCUCUCUC	170	3:9878209:9878338:-	UAGCCAAGGAUGACUUGCCUGUUUCUUUGAGUAAAAUGGGUUAGUGUCAUGUUUGACAAGUGACUAUAAGUUAUAUCAAGCAAUGACCAUUUUACUCAUCAAAAGACAUCAGGCAGUCUCCUUGGCUAUC	3:9878318:9878338:-	UAGCCAAGGAUGACUUGCCUG	21	3:9878209:9878227:-	GGCAGUCUCCUUGGCUAUC	19	5p	12	627	59412.7	8686.51	130	-58	-44.62	95	0.9808	1	TRUE	TRUE	36.47	8.28	3.55	7.1	10.06	7.1	2.96	0	7.69	5.33	2.96	3.55	6.51	7.69	8.88	7.69	10.65	-0.0119523	-0.0726471	-0.4359	0.3824	0.0648
ath-MIR169n	ath-MIR169n	TRUE	remained_positive	3:9878542:9878730:-	GCGGAAAGCGUCAUGUUUAGUAGCCAAGGAUGACUUGCCUGAUCUUUUUCGCCUCCACGAUUCAAUUUCAAAUUCAUGCAUUUUGGAUUAUUAUACCUUUUAAAGUAUAAUAGGUCAAAUAUCAUGUUGAAUCUUGCGGGUUAGGUUUCAGGCAGUCUCUUUGGCUAUCUUGACAUGCUUUUUCCAUCC	189	3:9878562:9878710:-	UAGCCAAGGAUGACUUGCCUGAUCUUUUUCGCCUCCACGAUUCAAUUUCAAAUUCAUGCAUUUUGGAUUAUUAUACCUUUUAAAGUAUAAUAGGUCAAAUAUCAUGUUGAAUCUUGCGGGUUAGGUUUCAGGCAGUCUCUUUGGCUAUC	3:9878690:9878710:-	UAGCCAAGGAUGACUUGCCUG	21	3:9878562:9878580:-	GGCAGUCUCUUUGGCUAUC	19	5p	1234	623	59412.7	3512.42	149	-54.8	-36.78	114	0.9975	1	TRUE	TRUE	38.62	6.38	2.13	4.79	10.64	6.91	3.72	2.66	5.85	4.26	5.32	4.79	4.79	6.38	8.51	6.38	16.49	-0.00963231	-0.063933	-0.372	0.3651	0.0858
ath-MIR170	ath-MIR170	TRUE	remained_positive	5:26411574:26411675:-	UUCCGAGAGAGUCCCUCUGAUAUUGGCCUGGUUCACUCAGAUUCUCUUUUACUAACUCAUCUGAUUGAGCCGUGUCAAUAUCUCAGUCCUCUCUCGUCGCUU	102	5:26411594:26411655:-	UAUUGGCCUGGUUCACUCAGAUUCUCUUUUACUAACUCAUCUGAUUGAGCCGUGUCAAUAUC	5:26411635:26411655:-	UAUUGGCCUGGUUCACUCAGA	21	5:26411594:26411614:-	UGAUUGAGCCGUGUCAAUAUC	21	5p	1234p	977	770770	13891.5	62	-21.9	-35.32	102	1	1	TRUE	TRUE	46.08	1.98	2.97	5.94	6.93	4.95	5.94	3.96	13.86	6.93	2.97	1.98	5.94	3.96	16.83	5.94	8.91	-0.00861762	-0.202941	-0.3971	0.3137	0.0431
ath-MIR171a	ath-MIR171a	TRUE	remained_positive	3:19073432:19073561:+	GCAUGAGAGAGUCCCUUUGAUAUUGGCCUGGUUCACUCAGAUCUUACCUGACCACACACGUAGAUAUACAUUAUUCUCUCUAGAUUAUCUGAUUGAGCCGCGCCAAUAUCUCAGUACUCUCUCGUCUCUA	130	3:19073452:19073541:+	UAUUGGCCUGGUUCACUCAGAUCUUACCUGACCACACACGUAGAUAUACAUUAUUCUCUCUAGAUUAUCUGAUUGAGCCGCGCCAAUAUC	3:19073452:19073472:+	UAUUGGCCUGGUUCACUCAGA	21	3:19073521:19073541:+	UGAUUGAGCCGCGCCAAUAUC	21	3p	1234	1016	770770	122861	90	-25.7	-28.56	173	0.9954	1	TRUE	TRUE	43.85	0.78	6.2	6.2	10.08	6.98	5.43	3.1	11.63	7.75	3.88	1.55	3.88	8.53	11.63	5.43	6.98	-0.008	-0.0723077	-0.3508	0.2923	0.1715
ath-MIR171b	ath-MIR171b	TRUE	remained_positive	1:3961347:3961470:-	GUUUUAUGCAAGGUAACGCGAGAUAUUAGUGCGGUUCAAUCAAAUAGUCGUCCUCUUAACUCAUGGAGAACGGUGUUGUUCGAUUGAGCCGUGCCAAUAUCACGCGGUAAACCAAAAAUGGCAA	124	1:3961367:3961450:-	AGAUAUUAGUGCGGUUCAAUCAAAUAGUCGUCCUCUUAACUCAUGGAGAACGGUGUUGUUCGAUUGAGCCGUGCCAAUAUCACG	1:3961430:3961450:-	AGAUAUUAGUGCGGUUCAAUC	21	1:3961367:3961387:-	UUGAGCCGUGCCAAUAUCACG	21	3p	1234p	1015	27519.1	43238.3	84	-35.3	-42.02	66	1	1	TRUE	TRUE	43.55	12.2	4.07	4.88	8.13	6.5	3.25	7.32	2.44	4.88	5.69	4.88	8.94	6.5	6.5	6.5	7.32	-0.00836969	-0.0759677	-0.3645	0.3145	0.096
ath-MIR171c	ath-MIR171c	TRUE	remained_positive	1:22930075:22930197:-	ACUAUCGGACAUCAAAUACGAGAUAUUGGUGCGGUUCAAUCAGAAAACCGUACUCUUUUGUUUUAAAGAUCGGUUUAUUUGAUUGAGCCGUGCCAAUAUCACGCGUUUAAAUAGUUUAAAGAU	123	1:22930095:22930177:-	AGAUAUUGGUGCGGUUCAAUCAGAAAACCGUACUCUUUUGUUUUAAAGAUCGGUUUAUUUGAUUGAGCCGUGCCAAUAUCACG	1:22930157:22930177:-	AGAUAUUGGUGCGGUUCAAUC	21	1:22930095:22930115:-	UUGAGCCGUGCCAAUAUCACG	21	3p	1234p	1018	13668.2	43238.3	83	-45.7	-55.06	62	0.9914	0.9983	TRUE	TRUE	35.77	10.66	4.92	4.92	10.66	4.92	2.46	6.56	2.46	6.56	3.28	3.28	6.56	8.2	5.74	4.92	13.93	-0.0109086	-0.0673442	-0.3902	0.3252	0.128
ath-MIR172a	ath-MIR172a	TRUE	remained_positive	2:11942898:11943031:-	CACGGUCGUUGUUGGCUGCUGUGGCAUCAUCAAGAUUCACAUCUGUUGAUGGACGGUGGUGAUUCACUCUCCACAAAGUUCUCUAUGAAAAUGAGAAUCUUGAUGAUGCUGCAUCGGCAAUCAACGACUAUUCU	134	2:11942918:11943011:-	GUGGCAUCAUCAAGAUUCACAUCUGUUGAUGGACGGUGGUGAUUCACUCUCCACAAAGUUCUCUAUGAAAAUGAGAAUCUUGAUGAUGCUGCAU	2:11942991:11943011:-	GUGGCAUCAUCAAGAUUCACA	21	2:11942918:11942938:-	AGAAUCUUGAUGAUGCUGCAU	21	3p	1234	925	5860.65	3.04689e+06	94	-39.3	-41.81	202	0.9986	1	TRUE	TRUE	44.78	6.77	5.26	2.26	10.53	9.02	0.75	3.76	8.27	7.52	4.51	5.26	6.02	1.5	10.53	12.03	6.02	-0.00989951	-0.0937313	-0.4433	0.3657	0.1913
ath-MIR172b	ath-MIR172b	TRUE	remained_positive	5:1188191:1188317:-	AUCUGUCGUUGUUUGUAGGCGCAGCACCAUUAAGAUUCACAUGGAAAUUGAUAAAUACCCUAAAUUAGGGUUUUGAUAUGUAUAUGAGAAUCUUGAUGAUGCUGCAUCAACAAUCGACGGCUACAAA	127	5:1188211:1188297:-	GCAGCACCAUUAAGAUUCACAUGGAAAUUGAUAAAUACCCUAAAUUAGGGUUUUGAUAUGUAUAUGAGAAUCUUGAUGAUGCUGCAU	5:1188278:1188297:-	GCAGCACCAUUAAGAUUCAC	20	5:1188211:1188231:-	AGAAUCUUGAUGAUGCUGCAU	21	3p	1234p	941	9352.08	3.04689e+06	87	-34.7	-39.89	218	0.9999	1	TRUE	TRUE	37.01	9.52	4.76	3.97	13.49	7.14	2.38	3.17	3.97	7.14	4.76	3.97	4.76	7.94	4.76	9.52	8.73	-0.0105728	-0.098622	-0.3913	0.3622	0.0744
ath-MIR172c	ath-MIR172c	TRUE	remained_positive	3:3599771:3599911:-	ACCAGCUACUGUUCGCUGUUGGAGCAUCAUCAAGAUUCACAAAUCAUCAAGUAUUCGUGUAAAUAAACCCAUUUAUGAUUAGAUUUUUGAUGUAUGUAUGAGAAUCUUGAUGAUGCUGCAGCUGCAAUCAGUGGCUUACAC	141	3:3599791:3599891:-	GGAGCAUCAUCAAGAUUCACAAAUCAUCAAGUAUUCGUGUAAAUAAACCCAUUUAUGAUUAGAUUUUUGAUGUAUGUAUGAGAAUCUUGAUGAUGCUGCAG	3:3599871:3599891:-	GGAGCAUCAUCAAGAUUCACA	21	3:3599791:3599811:-	AGAAUCUUGAUGAUGCUGCAG	21	3p	1234p	778	1012.31	369117	101	-35.3	-34.95	169	0.9995	0.9998	TRUE	TRUE	37.59	7.14	4.29	5.71	12.86	9.29	2.14	1.43	5	6.43	5.71	1.43	5.71	6.43	6.43	10.71	9.29	-0.0104709	-0.0815603	-0.3936	0.3546	0.1444
ath-MIR172e	ath-MIR172e	TRUE	remained_positive	5:23988464:23988606:+	AUCAGCCAGUAGUCGCAGAUGCAGCACCAUUAAGAUUCACAAGAGAUGUGGUUCCCUUUGCUUUCGCCUCUCGAUCCGCAGAAAAGGGUUCCUUAUCGAGUGGGAAUCUUGAUGAUGCUGCAUCAGCAAAUACAUGGCUACUC	143	5:23988484:23988586:+	GCAGCACCAUUAAGAUUCACAAGAGAUGUGGUUCCCUUUGCUUUCGCCUCUCGAUCCGCAGAAAAGGGUUCCUUAUCGAGUGGGAAUCUUGAUGAUGCUGCAU	5:23988484:23988503:+	GCAGCACCAUUAAGAUUCAC	20	5:23988566:23988586:+	GGAAUCUUGAUGAUGCUGCAU	21	5p	1234p	768	9352.08	131153	103	-44.3	-43.01	129	0.9995	0.9983	TRUE	TRUE	47.55	5.63	2.82	8.45	9.15	9.15	4.93	3.52	6.34	7.04	7.75	4.23	4.23	3.52	9.15	7.04	7.04	-0.00911882	-0.0740093	-0.4336	0.3427	0.0598
ath-MIR1886	ath-MIR1886	TRUE	remained_positive	2:15611862:15611993:+	GCGAUAAAGAGUGAGAGAAGUGAGAUGAAAUCUUUGAUUGGAAAUUUCAUGUAGACGAUGCUAUCACCCCAUAUGACCAAAAGAAAUUCCCAAUUAAAGAUUUCAUCUUACUUCCCUCAUGUGGCUUUUGCC	132	2:15611882:15611973:+	UGAGAUGAAAUCUUUGAUUGGAAAUUUCAUGUAGACGAUGCUAUCACCCCAUAUGACCAAAAGAAAUUCCCAAUUAAAGAUUUCAUCUUACU	2:15611882:15611902:+	UGAGAUGAAAUCUUUGAUUGG	21	2:15611953:15611973:+	AAUUAAAGAUUUCAUCUUACU	21	5p	1234p	934	16391.2	1453.7	92	-30.1	-32.72	22	0.8481	0.9992	TRUE	TRUE	37.88	11.45	3.05	6.87	11.45	5.34	6.87	1.53	4.58	11.45	3.05	1.53	3.05	4.58	6.11	8.4	10.69	-0.00982049	-0.0795455	-0.372	0.3258	0.1795
ath-MIR1888a	ath-MIR1888a	TRUE	remained_positive	5:7168859:7168984:+	UGGUAUCUUAACCAAAUUUUUAAGUUAAGAUUUGUGAAGAAAGAGCUUUUAUAUAAGAGUUUUUAGGCUUAUAUUUAAAUUUUUUCUUCAUAAAUCUUAGCUAAGAUUUGGCUAAGAUACUACCGA	126	5:7168879:7168964:+	UAAGUUAAGAUUUGUGAAGAAAGAGCUUUUAUAUAAGAGUUUUUAGGCUUAUAUUUAAAUUUUUUCUUCAUAAAUCUUAGCUAAGA	5:7168879:7168899:+	UAAGUUAAGAUUUGUGAAGAA	21	5:7168944:7168964:+	CUUCAUAAAUCUUAGCUAAGA	21	5p	123	622	8626.32	0	86	-32.6	-37.91	32	0.8528	1	TRUE	TRUE	25.4	12	2.4	8.8	9.6	1.6	1.6	0.8	6.4	6.4	3.2	2.4	3.2	13.6	3.2	3.2	21.6	-0.016437	-0.140476	-0.4175	0.4127	0.0968
ath-MIR2111a	ath-MIR2111a	TRUE	remained_positive	3:2854291:2854434:+	GAGUAUUGGUGAGGACCGGGUAAUCUGCAUCCUGAGGUUUAAAGCUUAAUUUACGCAGGAAAUUUGUAUACGCAUAUACGUAUGUGUAUUAGUAUACCUUUUAGUCCUCGGGAUGCGGAUUACCUCGUUCUUACUUACAAUACA	144	3:2854311:2854414:+	UAAUCUGCAUCCUGAGGUUUAAAGCUUAAUUUACGCAGGAAAUUUGUAUACGCAUAUACGUAUGUGUAUUAGUAUACCUUUUAGUCCUCGGGAUGCGGAUUACC	3:2854311:2854331:+	UAAUCUGCAUCCUGAGGUUUA	21	3:2854394:2854414:+	GUCCUCGGGAUGCGGAUUACC	21	5p	1234p	262	2784.2	1699.95	104	-39	-37.5	16	0.9756	1	TRUE	TRUE	39.58	4.9	6.29	4.9	9.79	3.5	3.5	4.9	5.59	4.9	3.5	6.29	7.69	13.29	4.2	5.59	11.19	-0.0109474	-0.0894444	-0.4333	0.3681	0.2258
ath-MIR2111b	ath-MIR2111b	TRUE	remained_positive	5:400382:400504:+	GGUACUUGAUGAUGAACGGGUAAUCUGCAUCCUGAGGUUUAAAACCAAUUAAGCAUAUACAUAUGCGAAUGUAUAGUUUUUAAUCCUCGGGAUACAGUUUACCUCUUCCUUACUCAAGAAAAC	123	5:400402:400484:+	UAAUCUGCAUCCUGAGGUUUAAAACCAAUUAAGCAUAUACAUAUGCGAAUGUAUAGUUUUUAAUCCUCGGGAUACAGUUUACC	5:400402:400422:+	UAAUCUGCAUCCUGAGGUUUA	21	5:400464:400484:+	AUCCUCGGGAUACAGUUUACC	21	3p	1234p	349	2784.2	2927.54	83	-25.9	-31.2	14	1	1	TRUE	TRUE	36.59	10.66	6.56	4.1	10.66	4.92	4.1	2.46	6.56	5.74	2.46	4.92	4.92	10.66	5.74	5.74	9.84	-0.00931129	-0.172358	-0.3407	0.3577	0.1616
ath-MIR319a	ath-MIR319a	TRUE	remained_positive	4:12352940:12353149:+	UUAGGAAUAUAUAUGUAGAGAGAGCUUCCUUGAGUCCAUUCACAGGUCGUGAUAUGAUUCAAUUAGCUUCCGACUCAUUCAUCCAAAUACCGAGUCGCCAAAAUUCAAACUAGACUCGUUAAAUGAAUGAAUGAUGCGGUAGACAAAUUGGAUCAUUGAUUCUCUUUGAUUGGACUGAAGGGAGCUCCCUCUCUCUUUUGUAUUCCAAUU	210	4:12352960:12353129:+	AGAGCUUCCUUGAGUCCAUUCACAGGUCGUGAUAUGAUUCAAUUAGCUUCCGACUCAUUCAUCCAAAUACCGAGUCGCCAAAAUUCAAACUAGACUCGUUAAAUGAAUGAAUGAUGCGGUAGACAAAUUGGAUCAUUGAUUCUCUUUGAUUGGACUGAAGGGAGCUCCCU	4:12352960:12352980:+	AGAGCUUCCUUGAGUCCAUUC	21	4:12353109:12353129:+	UUGGACUGAAGGGAGCUCCCU	21	3p	1234	1048	4809.5	1.52701e+06	170	-69.5	-40.88	612	0.9581	1	TRUE	TRUE	38.57	8.13	3.35	6.22	11.48	5.74	4.31	2.87	6.7	9.57	2.39	3.35	3.83	5.74	9.57	6.7	10.05	-0.0103967	-0.0674603	-0.401	0.3524	0.0951
ath-MIR319b	ath-MIR319b	TRUE	remained_positive	5:16660449:16660658:-	UGUUGAGUUGGUGGAGGAAGAGAGCUUUCUUCGGUCCACUCAUGGAGUAAUAUGUGAGAUUUAAUUGACUCUCGACUCAUUCAUCCAAAUACCAAAUGAAAGAAUUUGUUCUCAUAUGGUAAAUGAAUGAAUGAUGCGAGAGACAAAUUGAGUCUUCACUUCUCUAUGCUUGGACUGAAGGGAGCUCCCUAUUUUUAUCUUUCUCAGAGU	210	5:16660469:16660638:-	AGAGCUUUCUUCGGUCCACUCAUGGAGUAAUAUGUGAGAUUUAAUUGACUCUCGACUCAUUCAUCCAAAUACCAAAUGAAAGAAUUUGUUCUCAUAUGGUAAAUGAAUGAAUGAUGCGAGAGACAAAUUGAGUCUUCACUUCUCUAUGCUUGGACUGAAGGGAGCUCCCU	5:16660618:16660638:-	AGAGCUUUCUUCGGUCCACUC	21	5:16660469:16660489:-	UUGGACUGAAGGGAGCUCCCU	21	3p	1234	1058	20257.7	1.52701e+06	170	-78.8	-46.35	465	0.9692	1	TRUE	TRUE	38.57	8.13	3.35	7.18	9.57	4.78	2.39	1.44	8.13	11	1.91	4.31	4.78	4.31	9.09	9.09	10.53	-0.0111123	-0.0493122	-0.4286	0.381	0.0657
ath-MIR319c	ath-MIR319c	TRUE	remained_positive	2:17029692:17029910:+	CAAAAUAGAUAGAUAUAGAAGGAGAUUCUUUCAGUCCAGUCAUGGAUAGAAAAAGAAGAGGGUAGAAAUAUCUGCCGACUCAUCCAUCCAAACACUCGUGGUAGAGAAACGAUAAAUUUAAACCGCAGUGACUGUGUGAAUGAUGCGGGAGAUAUUUUUGAUCCUUCUUUAUCUGUGUUUGGACUGAAGGGAGCUCCUUCUUUUUCUACAAAUUUUCAU	219	2:17029712:17029890:+	GGAGAUUCUUUCAGUCCAGUCAUGGAUAGAAAAAGAAGAGGGUAGAAAUAUCUGCCGACUCAUCCAUCCAAACACUCGUGGUAGAGAAACGAUAAAUUUAAACCGCAGUGACUGUGUGAAUGAUGCGGGAGAUAUUUUUGAUCCUUCUUUAUCUGUGUUUGGACUGAAGGGAGCUCCUU	2:17029712:17029732:+	GGAGAUUCUUUCAGUCCAGUC	21	2:17029870:17029890:+	UUGGACUGAAGGGAGCUCCUU	21	3p	1234	1017	189.67	230797	179	-76.5	-42.74	275	0.9903	1	TRUE	TRUE	37.9	10.55	3.67	8.26	9.63	5.05	3.21	2.29	5.96	10.55	1.83	4.59	4.59	5.96	7.34	6.42	10.09	-0.0104697	-0.0500571	-0.3968	0.3744	0.1184
ath-MIR3440b	ath-MIR3440b	TRUE	remained_positive	3:6217479:6217599:+	GGUAUUUUGCUCAAGUAUGGUUUUCUUGGCCCAUCCACUUCUAAUGUGUUUUGUAACUAAUGCAAAAUGUGCAUUAGAAGUGGAUUGGUCAAGGGAAGCGUACUUGUGCAAAAUGCGGCAG	121	3:6217499:6217579:+	UUUUCUUGGCCCAUCCACUUCUAAUGUGUUUUGUAACUAAUGCAAAAUGUGCAUUAGAAGUGGAUUGGUCAAGGGAAGCGU	3:6217499:6217519:+	UUUUCUUGGCCCAUCCACUUC	21	3:6217559:6217579:+	UGGAUUGGUCAAGGGAAGCGU	21	3p	12p	292	0	2725.89	81	-42.7	-52.72	14	0.9543	1	TRUE	TRUE	41.32	10.83	2.5	5	7.5	6.67	2.5	1.67	5	2.5	6.67	6.67	9.17	5.83	4.17	11.67	11.67	-0.01394	-0.192837	-0.576	0.4215	0.0112
ath-MIR390a	ath-MIR390a	TRUE	remained_positive	2:16061951:16062063:+	AAAGUAGAGAAGAAUCUGUAAAGCUCAGGAGGGAUAGCGCCAUGAUGAUCACAUUCGUUAUCUAUUUUUUGGCGCUAUCCAUCCUGAGUUUCAUUGGCUCUUCUUACUACAAU	113	2:16061971:16062043:+	AAGCUCAGGAGGGAUAGCGCCAUGAUGAUCACAUUCGUUAUCUAUUUUUUGGCGCUAUCCAUCCUGAGUUUCA	2:16061971:16061991:+	AAGCUCAGGAGGGAUAGCGCC	21	2:16062023:16062043:+	CGCUAUCCAUCCUGAGUUUCA	21	5p	1234p	1058	1.10472e+06	55154.2	73	-39.1	-53.56	202	0.9982	0.9992	TRUE	TRUE	39.82	6.25	2.68	8.04	10.71	6.25	2.68	2.68	8.04	7.14	5.36	4.46	3.57	7.14	8.93	5.36	10.71	-0.0113787	-0.118363	-0.4531	0.3628	0.1382
ath-MIR390b	ath-MIR390b	TRUE	remained_positive	5:23636941:23637073:+	GUAGUAGAGAAAUAGCUAUAAAGCUCAGGAGGGAUAGCGCCAUGGCUCACCAGUGCUGUAUGUUUUGUAUAUGCGUACAUGUAUAUCUGUUGGCGCUAUCCAUCCUGAGUUCCAUAGCUUCUUCUUGCUUAUA	133	5:23636961:23637053:+	AAGCUCAGGAGGGAUAGCGCCAUGGCUCACCAGUGCUGUAUGUUUUGUAUAUGCGUACAUGUAUAUCUGUUGGCGCUAUCCAUCCUGAGUUCC	5:23636961:23636981:+	AAGCUCAGGAGGGAUAGCGCC	21	5:23637034:23637053:+	CGCUAUCCAUCCUGAGUUCC	20	5p	1234p	1058	1.10472e+06	6252.89	93	-45.3	-48.71	182	0.9999	1	TRUE	TRUE	42.86	3.03	1.52	8.33	10.61	5.3	3.79	2.27	8.33	3.79	8.33	3.79	7.58	12.12	6.06	8.33	6.82	-0.0103686	-0.0900752	-0.4444	0.3609	0.2021
ath-MIR3932b	ath-MIR3932b	TRUE	remained_positive	4:7890570:7890704:-	CGAUCUGCUCCUUUAUGUCUUCAUUGUCAUCACAAAUUUCUUCAAACUUAAAUAUCUUAAGGACCUUCACCGGACUUGAUAAUAGAGAUUAACGAACUUUGUGAUGACAACGAAGACACAGCUGAUCAAAUCAAG	135	4:7890590:7890684:-	UCAUUGUCAUCACAAAUUUCUUCAAACUUAAAUAUCUUAAGGACCUUCACCGGACUUGAUAAUAGAGAUUAACGAACUUUGUGAUGACAACGAAG	4:7890664:7890684:-	UCAUUGUCAUCACAAAUUUCU	21	4:7890590:7890610:-	AACUUUGUGAUGACAACGAAG	21	3p	13	312	282.28	6997.43	95	-24.3	-25.58	34	0.7825	1	TRUE	TRUE	36.3	11.19	8.21	4.48	9.7	8.21	2.24	2.99	8.21	8.96	1.49	1.49	2.24	5.22	8.96	5.97	10.45	-0.00810193	-0.0607407	-0.2941	0.3111	0.0997
ath-MIR393a	ath-MIR393a	TRUE	remained_positive	2:16652091:16652245:+	CAUAGCAACUAGAGGAAGGAUCCAAAGGGAUCGCAUUGAUCCUAAUUAAGGUGAAUUCUCCCCAUAUUUUCUUUAUAAUUGGCAAAUAAAUCACAAAAAUUUGCUUGGUUUUGGAUCAUGCUAUCUCUUUGGAUUCAUCCUUCGGUAGCUUCCUC	155	2:16652111:16652225:+	UCCAAAGGGAUCGCAUUGAUCCUAAUUAAGGUGAAUUCUCCCCAUAUUUUCUUUAUAAUUGGCAAAUAAAUCACAAAAAUUUGCUUGGUUUUGGAUCAUGCUAUCUCUUUGGAUU	2:16652111:16652132:+	UCCAAAGGGAUCGCAUUGAUCC	22	2:16652205:16652225:+	AUCAUGCUAUCUCUUUGGAUU	21	5p	1234p	902	34385.5	24589.7	115	-34	-29.57	78	0.9892	1	TRUE	TRUE	37.42	10.39	1.3	4.55	12.34	6.49	4.55	1.3	7.14	5.19	3.9	6.49	1.95	6.49	9.74	5.19	12.99	-0.00903528	-0.0704516	-0.3381	0.329	0.209
ath-MIR393b	ath-MIR393b	TRUE	remained_positive	3:20691637:20691818:+	CACAGCAACUAGAGAAAGGAUCCAAAGGGAUCGCAUUGAUCCUAAUUAAGCUGAUUUAUUCCCCAAUAAUUGUUUUUUUUUUCCUUCUCAAUCGAAAGAUGGAAGAAAAACAAAUUCCAAACAUUUUGCUUACUUUUCCGGAUCAUGCGAUCUCUUUGGAUUCAUUCUUUGGUAGCUUCCAC	182	3:20691657:20691798:+	UCCAAAGGGAUCGCAUUGAUCCUAAUUAAGCUGAUUUAUUCCCCAAUAAUUGUUUUUUUUUUCCUUCUCAAUCGAAAGAUGGAAGAAAAACAAAUUCCAAACAUUUUGCUUACUUUUCCGGAUCAUGCGAUCUCUUUGGAUU	3:20691657:20691678:+	UCCAAAGGGAUCGCAUUGAUCC	22	3:20691778:20691798:+	AUCAUGCGAUCUCUUUGGAUU	21	5p	1234p	1015	34385.5	332171	142	-45.6	-32.11	144	0.9994	1	TRUE	TRUE	36.26	11.6	3.31	4.97	9.94	7.18	4.97	2.21	6.08	7.18	3.31	3.87	1.1	3.87	8.84	4.42	17.13	-0.00987865	-0.0622711	-0.3582	0.3516	0.1538
ath-MIR394b	ath-MIR394b	TRUE	remained_positive	1:28568801:28568937:+	AGAGUCUCUUACAGAGAUCUUUGGCAUUCUGUCCACCUCCUCUCUCUAUAUUUAUGUGUAAUAAGUGUACGUAUCUACGGUGUGUUUCGUAAGAGGAGGUGGGCAUACUGCCAAUAGAGAUCUGUUAGGGUUUCUUU	137	1:28568821:28568917:+	UUGGCAUUCUGUCCACCUCCUCUCUCUAUAUUUAUGUGUAAUAAGUGUACGUAUCUACGGUGUGUUUCGUAAGAGGAGGUGGGCAUACUGCCAAUAG	1:28568821:28568840:+	UUGGCAUUCUGUCCACCUCC	20	1:28568897:28568917:+	AGGUGGGCAUACUGCCAAUAG	21	5p	123	948	207731	978.55	97	-42	-43.3	145	0.989	1	TRUE	TRUE	41.61	2.94	3.68	8.09	7.35	3.68	2.94	2.21	9.56	5.15	2.21	5.88	10.29	9.56	9.56	7.35	9.56	-0.0103845	-0.110036	-0.4321	0.365	0.0581
ath-MIR395b	ath-MIR395b	TRUE	remained_positive	1:9364463:9364580:+	AGAGUCAAAUGUCCCCAUGAGUUCCCUUUAACGCUUCAUUGUUAAAUACUCAAAGCCACAUUGGUUUGUAUACAACACUGAAGUGUUUGGGGGGACUCUUGGUGUCAUUCUGGCGUAG	118	1:9364483:9364560:+	GUUCCCUUUAACGCUUCAUUGUUAAAUACUCAAAGCCACAUUGGUUUGUAUACAACACUGAAGUGUUUGGGGGGACUC	1:9364483:9364503:+	GUUCCCUUUAACGCUUCAUUG	21	1:9364540:9364560:+	CUGAAGUGUUUGGGGGGACUC	21	3p	1234p	832	2984.53	29648.5	78	-32.9	-42.18	25	1	1	TRUE	TRUE	43.22	7.69	5.98	5.13	5.98	7.69	5.13	1.71	5.98	3.42	2.56	6.84	9.4	5.13	6.84	9.4	11.11	-0.00970615	-0.107203	-0.4195	0.3814	0.0388
ath-MIR395c	ath-MIR395c	TRUE	remained_positive	1:9367072:9367189:+	AAAGUCAAAUGUCCACAUGAGUUCCCUUUAACGCUUCAUUGUUGAAUACUCAAAGCCACAUUGGUUUGUAUAUAACACUGAAGUGUUUGGGGGGACUCUUGGUGUCAUUCUGGCGUUG	118	1:9367092:9367169:+	GUUCCCUUUAACGCUUCAUUGUUGAAUACUCAAAGCCACAUUGGUUUGUAUAUAACACUGAAGUGUUUGGGGGGACUC	1:9367092:9367112:+	GUUCCCUUUAACGCUUCAUUG	21	1:9367149:9367169:+	CUGAAGUGUUUGGGGGGACUC	21	3p	1234p	832	2984.53	29648.5	78	-34.8	-44.62	25	1	1	TRUE	TRUE	41.53	8.55	5.98	3.42	6.84	7.69	3.42	1.71	5.98	3.42	2.56	6.84	9.4	4.27	6.84	11.11	11.97	-0.00993739	-0.0852542	-0.4127	0.3814	0.0643
ath-MIR395d	ath-MIR395d	TRUE	remained_positive	1:26269969:26270086:-	UCGACUAGAUGUCCUCUAGAGUUCUCCUGAACACUUCAUUGGAAAUUUGUUAUUCAGUAAGCUAACAGUUAAUUCCACUGAAGUGUUUGGGGGAACUCCCGAUGUCAUUUGGUGAUGC	118	1:26269989:26270066:-	GUUCUCCUGAACACUUCAUUGGAAAUUUGUUAUUCAGUAAGCUAACAGUUAAUUCCACUGAAGUGUUUGGGGGAACUC	1:26270046:26270066:-	GUUCUCCUGAACACUUCAUUG	21	1:26269989:26270009:-	CUGAAGUGUUUGGGGGAACUC	21	3p	1234p	719	321.31	23050.6	78	-35.3	-45.26	28	0.9966	1	TRUE	TRUE	41.53	6.84	5.13	5.98	6.84	5.13	4.27	1.71	7.69	7.69	1.71	5.13	7.69	5.13	8.55	9.4	11.11	-0.0102841	-0.10911	-0.4271	0.3729	0.0596
ath-MIR395e	ath-MIR395e	TRUE	remained_positive	1:26272766:26272878:-	UUGGUCGGAUGUUUUCUAGAGUUCCUCUGAGCACUUCAUUGGAGAUACAAUUUUUUAUAAAAUAGUUUUCUACUGAAGUGUUUGGGGGAACUCCCGGGCUGAUUCGGUAUUUU	113	1:26272786:26272858:-	GUUCCUCUGAGCACUUCAUUGGAGAUACAAUUUUUUAUAAAAUAGUUUUCUACUGAAGUGUUUGGGGGAACUC	1:26272838:26272858:-	GUUCCUCUGAGCACUUCAUUG	21	1:26272786:26272806:-	CUGAAGUGUUUGGGGGAACUC	21	3p	1234p	808	5451.61	23050.6	73	-34.3	-46.99	32	0.9991	1	TRUE	TRUE	38.94	5.36	3.57	5.36	7.14	2.68	2.68	2.68	7.14	7.14	1.79	8.93	6.25	6.25	7.14	7.14	18.75	-0.00997689	-0.0966814	-0.3885	0.3717	0.1172
ath-MIR395f	ath-MIR395f	TRUE	remained_positive	1:26273850:26273979:+	AAAGUCAAAUGUCCCCUUGAGUUCCCUUAAACGCUUCAUUGUUCAUACUUUGUUAUCAUCUAUCGAUCGAUCAAUCAAUCUGAUGAACACUGAAGUGUUUGGGGGGACUCUAGGUGACAUCUUGGCACCC	130	1:26273870:26273959:+	GUUCCCUUAAACGCUUCAUUGUUCAUACUUUGUUAUCAUCUAUCGAUCGAUCAAUCAAUCUGAUGAACACUGAAGUGUUUGGGGGGACUC	1:26273870:26273890:+	GUUCCCUUAAACGCUUCAUUG	21	1:26273939:26273959:+	CUGAAGUGUUUGGGGGGACUC	21	3p	1234p	822	376.4	29648.5	90	-38.9	-43.22	22	1	1	TRUE	TRUE	42.31	7.75	5.43	3.1	9.3	6.98	5.43	2.33	7.75	6.2	1.55	5.43	6.2	3.88	10.85	8.53	9.3	-0.0107634	-0.155385	-0.4554	0.3923	0.0433
ath-MIR396a	ath-MIR396a	TRUE	remained_positive	2:4142311:4142483:-	ACAUGACCCUCUCUGUAUUCUUCCACAGCUUUCUUGAACUGCAAAACUUCUUCAGAUUUUUUUUUUUUUCUUUUGAUAUCUCUUACGCAUAAAAUAGUGAUUUUCUUCAUAUCUCUGCUCGAUUGAUUUGCGGUUCAAUAAAGCUGUGGGAAGAUACAGACAGAGUCAAAUGA	173	2:4142331:4142463:-	UUCCACAGCUUUCUUGAACUGCAAAACUUCUUCAGAUUUUUUUUUUUUUCUUUUGAUAUCUCUUACGCAUAAAAUAGUGAUUUUCUUCAUAUCUCUGCUCGAUUGAUUUGCGGUUCAAUAAAGCUGUGGGAAG	2:4142443:4142463:-	UUCCACAGCUUUCUUGAACUG	21	2:4142331:4142351:-	GUUCAAUAAAGCUGUGGGAAG	21	5p	1234	1046	1.10124e+06	441364	133	-37.7	-28.35	441	0.9939	0.9997	TRUE	TRUE	34.68	7.56	4.65	4.65	8.72	6.4	1.74	1.74	9.88	6.98	3.49	1.74	2.91	4.65	9.88	6.98	18.02	-0.00914937	-0.0565511	-0.3173	0.2948	0.228
ath-MIR396b	ath-MIR396b	TRUE	remained_positive	5:13611788:13611944:+	UGAAGAUCCUGGUCAUACUUUUCCACAGCUUUCUUGAACUUUCUUUUUCAUUUCCAUUGUUUUUUUCUUAAACAAAAGUAAGAAGAAAAAAAACUUUAAGAUUAAGCAUUUUGGAAGCUCAAGAAAGCUGUGGGAAAACAUGACAAUUCAGGGUUUU	157	5:13611808:13611924:+	UUCCACAGCUUUCUUGAACUUUCUUUUUCAUUUCCAUUGUUUUUUUCUUAAACAAAAGUAAGAAGAAAAAAAACUUUAAGAUUAAGCAUUUUGGAAGCUCAAGAAAGCUGUGGGAAA	5:13611808:13611828:+	UUCCACAGCUUUCUUGAACUU	21	5:13611904:13611924:+	GCUCAAGAAAGCUGUGGGAAA	21	5p	1234	1062	3.08773e+06	181458	117	-38.5	-32.91	343	0.9989	0.9964	TRUE	TRUE	31.21	16.67	4.49	7.05	5.13	7.05	1.92	0	6.41	6.41	2.56	3.85	3.21	3.21	6.41	5.13	20.51	-0.0111631	-0.0710828	-0.3484	0.3376	0.237
ath-MIR397a	ath-MIR397a	TRUE	remained_positive	4:2625940:2626068:+	UUCCUGGGUUUGAAUGAACAUCAUUGAGUGCAGCGUUGAUGUAAUUUCGUUUUGUUUUUCAUUGUUGAAUGGAUUAAAAGAAUUUAUACCAGCGUUGCGCUCAAUUAUGUUUUUCUAAUUUUCAGGAAC	129	4:2625960:2626048:+	UCAUUGAGUGCAGCGUUGAUGUAAUUUCGUUUUGUUUUUCAUUGUUGAAUGGAUUAAAAGAAUUUAUACCAGCGUUGCGCUCAAUUAUG	4:2625960:2625980:+	UCAUUGAGUGCAGCGUUGAUG	21	4:2626028:2626048:+	CCAGCGUUGCGCUCAAUUAUG	21	5p	123p	398	5460.12	0	89	-35.4	-39.78	11	1	1	TRUE	TRUE	33.33	8.59	2.34	3.91	10.16	5.47	1.56	3.12	2.34	6.25	3.91	3.12	7.03	4.69	5.47	10.16	21.88	-0.0118392	-0.13385	-0.3946	0.4031	0.14
ath-MIR397b	ath-MIR397b	TRUE	remained_positive	4:7878640:7878770:-	CCCCUGGGUUUGAAUGAACAUCAUUGAGUGCAUCGUUGAUGUAAUUUUACUUAUUUUAUUCCAUUGUUGAAUUAAUUAAAGAAGUAUAUAUCAGCGUUGCAUUCAAUUAUGUUUUUCUAAUUUUCAGGAAA	131	4:7878660:7878750:-	UCAUUGAGUGCAUCGUUGAUGUAAUUUUACUUAUUUUAUUCCAUUGUUGAAUUAAUUAAAGAAGUAUAUAUCAGCGUUGCAUUCAAUUAUG	4:7878730:7878750:-	UCAUUGAGUGCAUCGUUGAUG	21	4:7878660:7878680:-	UCAGCGUUGCAUUCAAUUAUG	21	5p	1234p	627	41932.1	107.12	91	-28.1	-30.88	19	1	1	TRUE	TRUE	29.01	9.23	1.54	3.85	13.85	6.15	3.08	1.54	2.31	5.38	2.31	2.31	6.15	8.46	5.38	8.46	20	-0.0109997	-0.0791985	-0.3191	0.3664	0.2062
ath-MIR398a	ath-MIR398a	TRUE	remained_positive	2:1040928:1041052:+	CAACAGGAGGUGAAAUUUCAAAGGAGUGGCAUGUGAACACAUAUCCUAUGGUUUCUUCAAAUUUCCAUUGAAACCAUUGAGUUUUGUGUUCUCAGGUCACCCCUUUGAAUCUCCCCUGUUCCAUU	125	2:1040948:1041032:+	AAGGAGUGGCAUGUGAACACAUAUCCUAUGGUUUCUUCAAAUUUCCAUUGAAACCAUUGAGUUUUGUGUUCUCAGGUCACCCCUU	2:1040948:1040968:+	AAGGAGUGGCAUGUGAACACA	21	2:1041012:1041032:+	UGUGUUCUCAGGUCACCCCUU	21	5p	123p	944	33549.9	7973.83	85	-32	-37.65	76	0.999	1	TRUE	TRUE	40.8	8.87	4.03	4.84	8.06	9.68	8.06	0	4.84	5.65	0.81	4.84	7.26	1.61	8.87	8.87	13.71	-0.00992157	-0.1026	-0.4048	0.336	0.0509
ath-MIR398b	ath-MIR398b	TRUE	remained_positive	5:4691013:4691147:+	UGAAGGUAGUGGAUCUCGACAGGGUUGAUAUGAGAACACACGAGUAAUCAACGGCUGUAAUGACGCUACGUCAUUGUUACAGCUCUCGUUUUCAUGUGUUCUCAGGUCACCCCUGCUGAGCUCUUUCUCUACCGU	135	5:4691033:4691127:+	AGGGUUGAUAUGAGAACACACGAGUAAUCAACGGCUGUAAUGACGCUACGUCAUUGUUACAGCUCUCGUUUUCAUGUGUUCUCAGGUCACCCCUG	5:4691033:4691053:+	AGGGUUGAUAUGAGAACACAC	21	5:4691107:4691127:+	UGUGUUCUCAGGUCACCCCUG	21	3p	1234p	1015	24122	1.71874e+06	95	-41.5	-43.68	229	0.9994	0.9999	TRUE	TRUE	47.41	3.73	7.46	5.97	5.22	6.72	2.99	5.22	8.96	6.72	3.73	4.48	8.96	5.22	9.7	8.21	6.72	-0.00893693	-0.110926	-0.4237	0.3704	0.117
ath-MIR398c	ath-MIR398c	TRUE	remained_positive	5:4694685:4694818:+	UUAAGGUAGUGGAUCUCGACAGGGUUGAUAUGAGAACACACGAGCAAUCAACGGCUAUAACGACGCUACGUCAUUGUUACAGCUCUCGUUUCAUGUGUUCUCAGGUCACCCCUGCUGAGCUCUUUCUCUACCGU	134	5:4694705:4694798:+	AGGGUUGAUAUGAGAACACACGAGCAAUCAACGGCUAUAACGACGCUACGUCAUUGUUACAGCUCUCGUUUCAUGUGUUCUCAGGUCACCCCUG	5:4694705:4694725:+	AGGGUUGAUAUGAGAACACAC	21	5:4694778:4694798:+	UGUGUUCUCAGGUCACCCCUG	21	3p	1234	1015	24122	1.71874e+06	94	-36	-38.3	230	0.9994	0.9999	TRUE	TRUE	47.76	3.76	8.27	6.02	5.26	7.52	3.01	6.02	9.02	6.02	4.51	4.51	7.52	6.02	9.77	6.02	6.77	-0.00807789	-0.0813433	-0.3858	0.3507	0.1185
ath-MIR399b	ath-MIR399b	TRUE	remained_positive	1:23345367:23345519:-	AUGUAAACUCACUAGUUUUAGGGCGCCUCUCCAUUGGCAGGUCCUUUACUUCCAAAUAUACACAUACAUAUAUGAAUAUCGAAAAUUUCCGAUGAUCGAUUUAUAAAUGACCUGCCAAAGGAGAGUUGCCCUGAAACUGGUUCAGCUUAAUUA	153	1:23345387:23345499:-	GGGCGCCUCUCCAUUGGCAGGUCCUUUACUUCCAAAUAUACACAUACAUAUAUGAAUAUCGAAAAUUUCCGAUGAUCGAUUUAUAAAUGACCUGCCAAAGGAGAGUUGCCCUG	1:23345479:23345499:-	GGGCGCCUCUCCAUUGGCAGG	21	1:23345387:23345407:-	UGCCAAAGGAGAGUUGCCCUG	21	3p	1234p	941	405.31	68898.1	113	-44.6	-39.47	35	0.9991	1	TRUE	TRUE	37.91	9.87	5.26	4.61	11.18	5.92	5.92	2.63	6.58	5.92	3.95	3.95	3.29	9.21	5.92	5.92	9.87	-0.0102242	-0.100327	-0.3876	0.3072	0.1608
ath-MIR399c	ath-MIR399c	TRUE	remained_positive	5:24962477:24962608:+	CGAUAAGCGGAGCAGUAAUAGGGCAUCUUUCUAUUGGCAGGCGACUUGGCUAUUUGUAUCUUUUGUGUUCUUGACUAUUGGCUAUGUCACUUGCCAAAGGAGAGUUGCCCUGUCACUGCUUCCGCUUAAACA	132	5:24962497:24962588:+	GGGCAUCUUUCUAUUGGCAGGCGACUUGGCUAUUUGUAUCUUUUGUGUUCUUGACUAUUGGCUAUGUCACUUGCCAAAGGAGAGUUGCCCUG	5:24962497:24962517:+	GGGCAUCUUUCUAUUGGCAGG	21	5:24962568:24962588:+	UGCCAAAGGAGAGUUGCCCUG	21	3p	1234p	952	9868.08	68898.1	92	-41.6	-45.22	46	1	1	TRUE	TRUE	45.45	4.58	3.82	6.11	6.11	5.34	3.05	3.05	9.92	4.58	8.4	6.11	5.34	6.87	5.34	9.16	12.21	-0.0112013	-0.256439	-0.5091	0.3485	0.0655
ath-MIR399d	ath-MIR399d	TRUE	remained_positive	2:14442968:14443085:-	UAAUGUAUGGUUGGAUUACUGGGCGAAUACUCCUAUGGCAGAUCGCAUUGGCUAGAUAUGCAAGUAAAAUGCUUCUCUGCCAAAGGAGAUUUGCCCCGCAAUUCAUCCCAUGCAAAAC	118	2:14442988:14443065:-	GGGCGAAUACUCCUAUGGCAGAUCGCAUUGGCUAGAUAUGCAAGUAAAAUGCUUCUCUGCCAAAGGAGAUUUGCCCCG	2:14443044:14443065:-	GGGCGAAUACUCCUAUGGCAGA	22	2:14442988:14443008:-	UGCCAAAGGAGAUUUGCCCCG	21	5p	1234p	135	3121.3	1550.73	78	-38.1	-48.85	10	1	1	TRUE	TRUE	44.07	10.26	2.56	4.27	11.97	6.84	5.98	2.56	5.98	5.13	8.55	5.98	2.56	6.84	5.13	9.4	5.98	-0.0101339	-0.112924	-0.4466	0.3644	0.0292
ath-MIR399e	ath-MIR399e	TRUE	remained_positive	2:14443496:14443622:+	UCUUGGUAGAAAGCAUUACAGGGCGAAUCCUCUAUUGGCAGUGGAAGUUGAUGACCCUUAUAUGUUAUUUUCUCAUCAUUUUCCUCUGCCAAAGGAGAUUUGCCUCGCAAUGCUUCACUAACGUUAU	127	2:14443516:14443602:+	GGGCGAAUCCUCUAUUGGCAGUGGAAGUUGAUGACCCUUAUAUGUUAUUUUCUCAUCAUUUUCCUCUGCCAAAGGAGAUUUGCCUCG	2:14443516:14443537:+	GGGCGAAUCCUCUAUUGGCAGU	22	2:14443582:14443602:+	UGCCAAAGGAGAUUUGCCUCG	21	5p	124p	8	14.96	0	87	-39.6	-45.52	3	1	1	TRUE	TRUE	40.94	6.35	3.17	5.56	9.52	6.35	4.76	2.38	7.94	5.56	5.56	4.76	3.97	6.35	7.94	7.14	12.7	-0.00986566	-0.135433	-0.4039	0.3465	0.0794
ath-MIR399f	ath-MIR399f	TRUE	remained_positive	2:14444989:14445124:+	GAAGGUGAAUAUGCAUUACAGGGCAAGAUCACCAUUGGCAGAGAUCUAUUACUUCAUUCUUGCAUCAUAUGCAUAAAUGUUUGUGGUGAGCUCUCUGCCAAAGGAGAUUUGCCCGGUAAUUCUCUUGCGCCAAUGU	136	2:14445009:14445104:+	GGGCAAGAUCACCAUUGGCAGAGAUCUAUUACUUCAUUCUUGCAUCAUAUGCAUAAAUGUUUGUGGUGAGCUCUCUGCCAAAGGAGAUUUGCCCGG	2:14445009:14445030:+	GGGCAAGAUCACCAUUGGCAGA	22	2:14445084:14445104:+	UGCCAAAGGAGAUUUGCCCGG	21	3p	1234p	352	7318.36	24736.7	96	-44.6	-46.46	59	0.999	1	TRUE	TRUE	42.65	6.67	2.22	5.93	11.85	8.89	3.7	1.48	5.93	5.93	7.41	5.19	4.44	5.19	6.67	9.63	8.89	-0.00936225	-0.104412	-0.3993	0.3456	0.0523
ath-MIR400	ath-MIR400	TRUE	remained_positive	1:11785927:11786046:+	UAACUGUUCUGAGGAUUGUUUAUGAGAGUAUUAUAAGUCACUACAUUUGGUAAGCAAAGUGUUGUUUCUCAAACGAAGUGACUUAUGAUAAUCUCAUGAAUGGAUUUUGCAACUCUUAAA	120	1:11785947:11786026:+	UAUGAGAGUAUUAUAAGUCACUACAUUUGGUAAGCAAAGUGUUGUUUCUCAAACGAAGUGACUUAUGAUAAUCUCAUGAA	1:11785947:11785967:+	UAUGAGAGUAUUAUAAGUCAC	21	1:11786006:11786026:+	GACUUAUGAUAAUCUCAUGAA	21	5p	1234	890	25319.4	835.41	80	-33.4	-41.75	57	0.9481	1	TRUE	TRUE	31.67	10.92	5.04	5.88	9.24	5.04	0	0.84	6.72	7.56	1.68	2.52	7.56	8.4	5.88	10.08	12.61	-0.0104736	-0.0872917	-0.3317	0.4083	0.1367
ath-MIR402	ath-MIR402	TRUE	remained_positive	1:29016566:29016804:+	GUUAACCCAUAUUUUCAUGAUUCGAGGCCUAUUAAACCUCUGUUACAUCUGCUUUUUGAAAAGUUGUCAUUUUUCUGAAAUCUUCUUGCCUCAAUUUCCAACAGCAGAUUCAUCUUUCAUUGGAUGAUCCGUUAGUUUUUGAUAGAAAAAAUGAGGUGGGAAGAAAUUAAGACUGACUUCGAAAUAGCCUUUAAAAUAGGGGUUUAUAGACCUCGAAUCAUAUCAAACGAGUCUGCUAC	239	1:29016586:29016784:+	UUCGAGGCCUAUUAAACCUCUGUUACAUCUGCUUUUUGAAAAGUUGUCAUUUUUCUGAAAUCUUCUUGCCUCAAUUUCCAACAGCAGAUUCAUCUUUCAUUGGAUGAUCCGUUAGUUUUUGAUAGAAAAAAUGAGGUGGGAAGAAAUUAAGACUGACUUCGAAAUAGCCUUUAAAAUAGGGGUUUAUAGACCUCGAAUC	1:29016586:29016607:+	UUCGAGGCCUAUUAAACCUCUG	22	1:29016764:29016784:+	GGGGUUUAUAGACCUCGAAUC	21	5p	123	696	6998.77	1780.23	199	-62.8	-31.56	37	0.8239	1	TRUE	TRUE	35.15	11.34	3.78	5.46	9.66	5.04	3.78	2.1	6.72	7.56	2.52	3.36	3.78	6.3	7.98	5.88	14.71	-0.00829587	-0.0336123	-0.2916	0.3096	0.1776
ath-MIR403	ath-MIR403	TRUE	remained_positive	2:19415057:19415194:+	AUUAGAAGAGUCGUAUUACAUGUUUUGUGCUUGAAUCUAAUUCAACAGGCUUUAUGUAAGAGAUUCUUUAACAAUUCCUAUAAUCUUUGUUGUUGGAUUAGAUUCACGCACAAACUCGUAAUCUGUCUUUUCGAUUUU	138	2:19415077:19415174:+	UGUUUUGUGCUUGAAUCUAAUUCAACAGGCUUUAUGUAAGAGAUUCUUUAACAAUUCCUAUAAUCUUUGUUGUUGGAUUAGAUUCACGCACAAACUCG	2:19415077:19415098:+	UGUUUUGUGCUUGAAUCUAAUU	22	2:19415154:19415174:+	UUAGAUUCACGCACAAACUCG	21	3p	1234p	1054	56439.5	1.12764e+06	98	-30.8	-31.43	262	0.9996	1	TRUE	TRUE	31.16	8.03	4.38	5.11	10.22	5.11	0.73	2.92	6.57	5.84	2.19	1.46	6.57	8.03	8.03	6.57	18.25	-0.00988447	-0.0800725	-0.308	0.3406	0.1965
ath-MIR4227	ath-MIR4227	TRUE	remained_positive	1:22372670:22372790:+	GUUCACACGACAACACAAUUUCACUGGUACCAAUCAUUCCAACAAAUUAUAACUCGGUCUCAGGGAUUGUAUAUUUUGUUGGAUUGAUUGGUAACAUGAAAUUUUGAAUUUUUGAAUUUUU	121	1:22372690:22372770:+	UCACUGGUACCAAUCAUUCCAACAAAUUAUAACUCGGUCUCAGGGAUUGUAUAUUUUGUUGGAUUGAUUGGUAACAUGAAA	1:22372690:22372710:+	UCACUGGUACCAAUCAUUCCA	21	1:22372751:22372770:+	GAUUGAUUGGUAACAUGAAA	20	3p	12	13	0	0	81	-32.7	-40.37	1	1	1	TRUE	TRUE	31.4	10	8.33	0.83	11.67	10	1.67	1.67	2.5	5.83	0	5	5	5	5.83	7.5	19.17	-0.01	-0.106061	-0.314	0.3636	0.1344
ath-MIR4239	ath-MIR4239	TRUE	remained_positive	4:11368752:11368873:+	UCUUGUUUGCACAUUUUGUCUUUGUUAUUUUCGCAUGCUCCUUUGAAACUUUUUGUGCAUGGAUGUGAAACUCUUCACUGGAGCAUACGGCGAUAACGAAAACAAGGUGUGCAUAUAAACUU	122	4:11368772:11368853:+	UUUGUUAUUUUCGCAUGCUCCUUUGAAACUUUUUGUGCAUGGAUGUGAAACUCUUCACUGGAGCAUACGGCGAUAACGAAAA	4:11368772:11368792:+	UUUGUUAUUUUCGCAUGCUCC	21	4:11368833:11368853:+	AGCAUACGGCGAUAACGAAAA	21	-	1	10	24.42	0	82	-25.3	-30.85	1	1	1	TRUE	TRUE	37.7	9.09	6.61	1.65	7.44	6.61	0.83	3.31	7.44	4.96	5.79	3.31	5.79	4.13	4.96	11.57	16.53	-0.00978515	-0.127049	-0.3689	0.377	0.1128
ath-MIR4243	ath-MIR4243	TRUE	remained_positive	5:19567207:19567366:+	CAAAGAACCGUGAAUUACAGUUGAAAUUGUAGAUUUCGUACAUGACAAUAAUUUGCUCGAGCAUCACUUUCAUGAUUUUGUGGUCUGUGUUGCCGUAUUUGAGAGCAUACAUUUCAUGUUCGAAAUCUACGAUUUUAACUCUAAUUUUUGGAUGGUUCUU	160	5:19567227:19567346:+	UUGAAAUUGUAGAUUUCGUACAUGACAAUAAUUUGCUCGAGCAUCACUUUCAUGAUUUUGUGGUCUGUGUUGCCGUAUUUGAGAGCAUACAUUUCAUGUUCGAAAUCUACGAUUUUAACU	5:19567227:19567247:+	UUGAAAUUGUAGAUUUCGUAC	21	5:19567326:19567346:+	UCGAAAUCUACGAUUUUAACU	21	5p	123p	315	1176.07	579.2	120	-40.4	-33.67	10	1	1	TRUE	TRUE	34.38	7.55	5.03	3.77	10.69	6.29	1.26	3.77	4.4	7.55	2.52	1.89	6.92	5.66	6.29	9.43	16.98	-0.0105614	-0.074875	-0.3631	0.3688	0.069
ath-MIR4245	ath-MIR4245	TRUE	remained_positive	5:21161490:21161649:+	GCCUAAUUUUGAAGAUGAAUUGUCAGUAUAAAUCUUUGAUCUGAUACUCUAUUAGUUAGUAUGUGAAUUUCUUUUUAACAAUUUUCUUAUUCAUGCGAGAGCUAUCAAUAAGUAUUAGAACAAAGUUUUAUACUGACAAUUCAAUCUUACCUGAUUUUCA	160	5:21161510:21161629:+	UGUCAGUAUAAAUCUUUGAUCUGAUACUCUAUUAGUUAGUAUGUGAAUUUCUUUUUAACAAUUUUCUUAUUCAUGCGAGAGCUAUCAAUAAGUAUUAGAACAAAGUUUUAUACUGACAAU	5:21161510:21161530:+	UGUCAGUAUAAAUCUUUGAUC	21	5:21161609:21161629:+	ACAAAGUUUUAUACUGACAAU	21	5p	124	901	11979.9	2754.23	120	-36.9	-30.75	43	0.9204	1	TRUE	TRUE	26.88	9.43	3.77	5.66	12.58	5.03	1.26	0.63	6.92	6.92	1.89	0	4.4	10.69	6.92	6.29	17.61	-0.010997	-0.061875	-0.2956	0.2875	0.1514
ath-MIR5019	ath-MIR5019	TRUE	remained_positive	2:10403227:10403375:+	AUCUUCUGAUGUAACAGCGACAGUUUGUCUUUUCCAACAACUGAUAGAACCACGUUUUCCUCUUUCGUUUAAGAGUUUUAAUCGUGAAGAUAUUGCAGCUCUAUCAGUUGUUGGGAAAGAAAAACUCUUAGUUUUACAUCAGGAUUUUC	149	2:10403247:10403355:+	CAGUUUGUCUUUUCCAACAACUGAUAGAACCACGUUUUCCUCUUUCGUUUAAGAGUUUUAAUCGUGAAGAUAUUGCAGCUCUAUCAGUUGUUGGGAAAGAAAAACUCUU	2:10403247:10403267:+	CAGUUUGUCUUUUCCAACAAC	21	2:10403335:10403355:+	UGUUGGGAAAGAAAAACUCUU	21	3p	1234p	96	325.16	436.95	109	-40.9	-37.52	2	1	1	TRUE	TRUE	35.57	8.78	5.41	7.43	6.08	6.08	2.03	2.7	6.76	6.76	2.03	2.03	6.76	5.41	8.78	5.41	17.57	-0.0105482	-0.0963087	-0.3752	0.349	0.1295
ath-MIR5020b	ath-MIR5020b	TRUE	remained_positive	4:6787005:6787148:-	GAUAAUUAUGAGUGAUGGUCAUGGCAUGAAAGAAGGUGAGAAUUGCAUCGUGAAUCAAAACCUCCACAAGUUGGAUAUCUUGAUUUUCUGAUCAACGCAAUUCUUACUUUCUUUCUUGCUCCUAUCAUCACUGAGUAUUUUAAU	144	4:6787025:6787128:-	AUGGCAUGAAAGAAGGUGAGAAUUGCAUCGUGAAUCAAAACCUCCACAAGUUGGAUAUCUUGAUUUUCUGAUCAACGCAAUUCUUACUUUCUUUCUUGCUCCUA	4:6787108:6787128:-	AUGGCAUGAAAGAAGGUGAGA	21	4:6787025:6787045:-	UUACUUUCUUUCUUGCUCCUA	21	5p	12	565	4017.46	0	104	-41.6	-40	79	0.973	1	TRUE	TRUE	35.42	9.09	3.5	4.2	12.59	6.99	2.1	1.4	6.99	8.39	2.8	2.8	4.2	4.9	9.09	9.09	11.89	-0.0108018	-0.0623843	-0.3826	0.3542	0.0616
ath-MIR5022	ath-MIR5022	TRUE	remained_positive	1:22372459:22372580:+	CAAGUAUAAACUAGAAAACUGUCAUGGGGUAUGAUCGAAUGUUUGUGUACUCAUUUUUCGUGGAUAUGAAGAUAUGCAACAUUUGAUCAUUCUCCAUGAUAGUAUUCUAGUUCGAUAUAUAA	122	1:22372479:22372560:+	GUCAUGGGGUAUGAUCGAAUGUUUGUGUACUCAUUUUUCGUGGAUAUGAAGAUAUGCAACAUUUGAUCAUUCUCCAUGAUAG	1:22372479:22372499:+	GUCAUGGGGUAUGAUCGAAUG	21	1:22372540:22372560:+	UUUGAUCAUUCUCCAUGAUAG	21	3p	1234p	49	93.2	168.92	82	-34.9	-42.56	2	1	1	TRUE	TRUE	31.97	8.26	3.31	4.13	15.7	5.79	0.83	2.48	4.13	7.44	0.83	3.31	7.44	10.74	7.44	9.09	9.09	-0.0132562	-0.140984	-0.4238	0.4016	0.1618
ath-MIR5023	ath-MIR5023	TRUE	remained_positive	3:5496994:5497110:-	AUCCUUUGCCAAUUUUGUAAAUUGGUAGUGGAUAAGGGGGCAAAUUUGAUUUUUCAAAUUUGUUAGCAGAAUUUGCCUCCUUAUCUUUUGCCGAUUCACAAAGUUGCCACUUAAAAA	117	3:5497014:5497090:-	AUUGGUAGUGGAUAAGGGGGCAAAUUUGAUUUUUCAAAUUUGUUAGCAGAAUUUGCCUCCUUAUCUUUUGCCGAUUC	3:5497070:5497090:-	AUUGGUAGUGGAUAAGGGGGC	21	3:5497014:5497034:-	CUCCUUAUCUUUUGCCGAUUC	21	5p	124p	162	186.44	0	77	-34.4	-44.68	2	1	1	TRUE	TRUE	34.19	12.93	1.72	4.31	8.62	6.03	5.17	0.86	4.31	3.45	5.17	5.17	4.31	5.17	4.31	7.76	20.69	-0.011673	-0.200855	-0.3991	0.3419	0.0973
ath-MIR5025	ath-MIR5025	TRUE	remained_positive	1:16993893:16994026:+	CUCGUUAGAAAAAGCUACUUACUGUAUAUAUGUAAGUGACAUAAUCUUUAAAAAAUAUGUAGAGGAAGAAGGAUGCUAUCUCCAAAGAUUAUGUCACUUACAUAUAUACAGUAAGUAACUUUGCAUCCAGAACG	134	1:16993913:16994006:+	ACUGUAUAUAUGUAAGUGACAUAAUCUUUAAAAAAUAUGUAGAGGAAGAAGGAUGCUAUCUCCAAAGAUUAUGUCACUUACAUAUAUACAGUAA	1:16993913:16993933:+	ACUGUAUAUAUGUAAGUGACA	21	1:16993986:16994006:+	UCACUUACAUAUAUACAGUAA	21	3p	12p	56	0	0	94	-42.7	-45.43	2	1	0.5	TRUE	TRUE	31.34	13.53	6.02	8.27	11.28	5.26	1.5	1.5	6.77	6.02	2.26	1.5	6.02	14.29	4.51	5.26	6.02	-0.0129292	-0.102612	-0.4052	0.3507	0.1016
ath-MIR5028	ath-MIR5028	TRUE	remained_positive	4:6546662:6546809:-	UUCGCCUGAGGAUAAUGAUCAAUUGGGUUUAUGCUAGAGUUAAAUCGGGUCUUGAAAAGAGAAGGAAGUUGCAUGCGACUCCUUUAUCUCCUCAGCACCCUAUCCAACUCUAACUUCAACCCAAUCGAUCAUUUUUCUACAGAGCUAG	148	4:6546682:6546789:-	AAUUGGGUUUAUGCUAGAGUUAAAUCGGGUCUUGAAAAGAGAAGGAAGUUGCAUGCGACUCCUUUAUCUCCUCAGCACCCUAUCCAACUCUAACUUCAACCCAAUCGA	4:6546769:6546789:-	AAUUGGGUUUAUGCUAGAGUU	21	4:6546682:6546702:-	CUCUAACUUCAACCCAAUCGA	21	5p	1234p	325	2863.7	52.91	108	-39.1	-36.2	12	1	1	TRUE	TRUE	41.89	8.84	4.08	7.48	8.16	6.12	5.44	2.72	8.84	7.48	4.08	4.08	2.72	6.12	9.52	4.76	9.52	-0.00938649	-0.101689	-0.3932	0.3716	0.0522
ath-MIR5595a	ath-MIR5595a	TRUE	remained_positive	2:10026957:10027050:-	AGGCUUUGAUAUUAACAUGGACAUAUGAUCUGCAUCUUUGCACUUGAAAAUGCAAAGAUGCAGAUCAUAUGUCCAUGUUAUCAAAAGCCUCAAG	94	2:10026977:10027030:-	ACAUAUGAUCUGCAUCUUUGCACUUGAAAAUGCAAAGAUGCAGAUCAUAUGUCC	2:10027010:10027030:-	ACAUAUGAUCUGCAUCUUUGC	21	2:10026977:10026997:-	AAAGAUGCAGAUCAUAUGUCC	21	-	1	461	1822.81	523.67	54	-34.7	-64.26	9	1	0.5	TRUE	TRUE	36.17	10.75	3.23	5.38	15.05	10.75	2.15	0	5.38	6.45	6.45	2.15	2.15	5.38	6.45	10.75	7.53	-0.0175007	-0.318085	-0.633	0.4149	0.0644
ath-MIR5631	ath-MIR5631	TRUE	remained_positive	5:7122546:7122706:-	GCCAUGCUCAAAUCUUCUAAAAUUAUGUCCUUCCUGCCAUAUUAUAUUUAGGAAAAAAUAAUAUCGUAUUAUACAUAUAAACAGAAGCCUCUUAAAUAAUUUUUUCCUAAAUAUAUAAUAUGGCAGGAAAGACAUAAUUUUUAUUACAACAAUGGAAAAUU	161	5:7122566:7122686:-	AAUUAUGUCCUUCCUGCCAUAUUAUAUUUAGGAAAAAAUAAUAUCGUAUUAUACAUAUAAACAGAAGCCUCUUAAAUAAUUUUUUCCUAAAUAUAUAAUAUGGCAGGAAAGACAUAAUUUU	5:7122666:7122686:-	AAUUAUGUCCUUCCUGCCAUA	21	5:7122566:7122586:-	UGGCAGGAAAGACAUAAUUUU	21	-	1	66	0	181.79	121	-44.3	-36.61	2	1	0.423	TRUE	TRUE	24.84	17.5	3.12	3.12	16.88	5.62	3.75	0.62	5	3.12	3.12	2.5	1.25	14.37	5	3.12	11.88	-0.0123269	-0.0634783	-0.3062	0.3354	0.1591
Ath-MIR5631	Ath-MIR5631	TRUE	remained_positive	5:7122548:7122708:+	UUUUCCAUUGUUGUAAUAAAAAUUAUGUCUUUCCUGCCAUAUUAUAUAUUUAGGAAAAAAUUAUUUAAGAGGCUUCUGUUUAUAUGUAUAAUACGAUAUUAUUUUUUCCUAAAUAUAAUAUGGCAGGAAGGACAUAAUUUUAGAAGAUUUGAGCAUGGCAA	161	5:7122568:7122688:+	AAUUAUGUCUUUCCUGCCAUAUUAUAUAUUUAGGAAAAAAUUAUUUAAGAGGCUUCUGUUUAUAUGUAUAAUACGAUAUUAUUUUUUCCUAAAUAUAAUAUGGCAGGAAGGACAUAAUUUU	5:7122568:7122588:+	AAUUAUGUCUUUCCUGCCAUA	21	5:7122668:7122688:+	UGGCAGGAAGGACAUAAUUUU	21	3p	2	67	0	320.34	121	-48.7	-40.25	1	1	0.577	TRUE	TRUE	24.84	11.88	1.25	5	16.25	3.75	2.5	0.62	3.12	5	3.12	3.75	3.12	14.37	3.12	5.62	17.5	-0.0134541	-0.057971	-0.3342	0.354	0.2512
ath-MIR5633	ath-MIR5633	TRUE	remained_positive	3:19544765:19545094:+	GGUUUGAUAUGAAGGAAAGAUAUGAUCAUCAGAAAACAGUGAUUUUGUUUAAAGCUCGUUAUAUAUGAUUGGAUUCAUAUGAGAAUUCAAGUAUGUAAGCGAGUAUAACUCAGUCUUGUUUAAAUUAUUUUCAUAUUGAAAUUAUGUGGAGAGAAAAUCAUAUGCAAAUAAGUUAGAAAAUCAUGGAUCCACAUAAUUCCAAUUUGAAAGUGAUGAGCUCUAUUCAGUUAUAGACUUGAAGUCUUGUAAUCUCUUAUGAAUCUAAUCAUAGCGAGCUUUAGGUAAUAUCACAGUUUUCUAUGAUCAUACCUUUACUUUAAAUCAUUCCAA	330	3:19544785:19545074:+	UAUGAUCAUCAGAAAACAGUGAUUUUGUUUAAAGCUCGUUAUAUAUGAUUGGAUUCAUAUGAGAAUUCAAGUAUGUAAGCGAGUAUAACUCAGUCUUGUUUAAAUUAUUUUCAUAUUGAAAUUAUGUGGAGAGAAAAUCAUAUGCAAAUAAGUUAGAAAAUCAUGGAUCCACAUAAUUCCAAUUUGAAAGUGAUGAGCUCUAUUCAGUUAUAGACUUGAAGUCUUGUAAUCUCUUAUGAAUCUAAUCAUAGCGAGCUUUAGGUAAUAUCACAGUUUUCUAUGAUCAUACC	3:19544785:19544805:+	UAUGAUCAUCAGAAAACAGUG	21	3:19545055:19545074:+	CAGUUUUCUAUGAUCAUACC	20	3p	13	99	0	0	290	-105.5	-36.38	6	0.8954	0.8474	TRUE	TRUE	29.09	11.25	2.13	6.99	14.59	6.08	1.22	0.91	4.26	7.9	1.82	1.82	5.17	10.03	7.29	6.69	11.85	-0.0126676	-0.0373333	-0.3685	0.3606	0.1121
ath-MIR5634	ath-MIR5634	TRUE	remained_positive	4:14982302:14982565:+	UAUUGUACCGGUGGCUGAUGAGGGACUUUGUGAAUUUAGGGAUUUUAUUAUAGCGGUGGCUGGCUGAUGAGCGACUUUGUGAAUUUAGGGUCUGUCUGUCAAUUUGGCGGGCUGUCCAUGGGCCAAGCGUCUUUCGCAGGUUUUUGGGCCCAAGCCUACUAAGUGCCAGGUCCAGCCCAUUAAGAUCCUAUAUCAAAGAUAGGGCACAAUUGUAGUAACCACCCUAAUUUCACAAAGUCUCUCAAUAACCAUGUGUGCUCCGCA	264	4:14982322:14982545:+	AGGGACUUUGUGAAUUUAGGGAUUUUAUUAUAGCGGUGGCUGGCUGAUGAGCGACUUUGUGAAUUUAGGGUCUGUCUGUCAAUUUGGCGGGCUGUCCAUGGGCCAAGCGUCUUUCGCAGGUUUUUGGGCCCAAGCCUACUAAGUGCCAGGUCCAGCCCAUUAAGAUCCUAUAUCAAAGAUAGGGCACAAUUGUAGUAACCACCCUAAUUUCACAAAGUCUCUCA	4:14982322:14982342:+	AGGGACUUUGUGAAUUUAGGG	21	4:14982525:14982545:+	CUAAUUUCACAAAGUCUCUCA	21	5p	124	182	907.66	0	224	-85.9	-38.35	3	0.8035	1	TRUE	TRUE	46.97	6.08	3.42	6.08	7.22	6.46	6.08	2.66	6.08	4.18	6.46	8.37	6.84	6.46	5.32	8.75	9.51	-0.00819246	-0.0332071	-0.3848	0.3561	0.3218
ath-MIR5637	ath-MIR5637	TRUE	remained_positive	2:12270169:12270381:-	GUUAGAUUAAGACCAUCUCCAAUGCGCAACUCUAUAUUUCCUCUAUUUUACAGUUGACUCUAUAAAAUAUAGUUGAUUUUACUGCAUUGUAUGCCUCUAAAAUAGAGGAAAAAUGUAGAGAUUGCUCUUUUAUUAGCUCAACUAUAUAUUCUCUAAACUCUAAAAUAGAGGAAAAUAUAGAGUUGGGCAUUUGAGAUGCUCUAAUGGAGUUUA	213	2:12270189:12270361:-	AAUGCGCAACUCUAUAUUUCCUCUAUUUUACAGUUGACUCUAUAAAAUAUAGUUGAUUUUACUGCAUUGUAUGCCUCUAAAAUAGAGGAAAAAUGUAGAGAUUGCUCUUUUAUUAGCUCAACUAUAUAUUCUCUAAACUCUAAAAUAGAGGAAAAUAUAGAGUUGGGCAUUUG	2:12270341:12270361:-	AAUGCGCAACUCUAUAUUUCC	21	2:12270189:12270209:-	AAAUAUAGAGUUGGGCAUUUG	21	5p	12	532	2058.35	367.18	173	-63.6	-36.76	24	0.77	1	TRUE	TRUE	30.99	10.85	3.3	7.08	11.79	3.3	1.89	0.47	9.43	6.6	3.77	2.36	3.3	12.74	6.13	5.66	11.32	-0.0116199	-0.0613459	-0.3601	0.3286	0.1034
ath-MIR5638b	ath-MIR5638b	TRUE	remained_positive	5:14099887:14100057:+	UCUUUACACUAGUGUGGCAGCCCACCAAAUAACCAUUGUGAUUGUUCAUAAAGUGUUACCUUCAUAUUUUGCAAAACCUCUUAACCAAUCACGAGUGCAAAGUAGAGUUUGAACAUUUCAUUUAACAAUCACAGUGGUCAUCUGGUGGGCUGUAGAAUUUAUCACUAUGCC	171	5:14099907:14100037:+	CCCACCAAAUAACCAUUGUGAUUGUUCAUAAAGUGUUACCUUCAUAUUUUGCAAAACCUCUUAACCAAUCACGAGUGCAAAGUAGAGUUUGAACAUUUCAUUUAACAAUCACAGUGGUCAUCUGGUGGGCU	5:14099907:14099927:+	CCCACCAAAUAACCAUUGUGA	21	5:14100017:14100037:+	ACAGUGGUCAUCUGGUGGGCU	21	3p	12p	77	0	294.24	131	-49.1	-37.48	1	1	1	TRUE	TRUE	38.01	9.41	7.06	5.29	8.24	10.59	4.71	0.59	4.71	2.94	3.53	2.94	7.65	7.06	5.88	8.24	11.18	-0.00955538	-0.0738012	-0.3632	0.3333	0.0915
ath-MIR5640	ath-MIR5640	TRUE	remained_positive	1:1653264:1653579:-	UUACAAACUUAUAUAUUUGAUGAGAGAAGGAAUUAGAUUCAUGAAAAUAUUAAUCAUUUUAAGGUUAGUAGUACUUAUUGGCUGUUCUUGCAAAACCAAUGGUAAAGUAUGUGAUGAAACCAUUAGAACUUUUUGAUUCAAGCAUCUGAGUGUUCUAUCAGAGGGUUAGAGCCAAUCUAAGUUAAGAACUAUAUUUGGGGUCUCAUCACAUUACCAUUGGUUUCAAAAGAACAGUGAGAAGUCCUAUUCACCGUAUACAGAUUGGUCUUUUCAGGAAUCUAACUCACUCUCUGAUCAACUAUCUAGCCUUGAAAUA	316	1:1653284:1653559:-	UGAGAGAAGGAAUUAGAUUCAUGAAAAUAUUAAUCAUUUUAAGGUUAGUAGUACUUAUUGGCUGUUCUUGCAAAACCAAUGGUAAAGUAUGUGAUGAAACCAUUAGAACUUUUUGAUUCAAGCAUCUGAGUGUUCUAUCAGAGGGUUAGAGCCAAUCUAAGUUAAGAACUAUAUUUGGGGUCUCAUCACAUUACCAUUGGUUUCAAAAGAACAGUGAGAAGUCCUAUUCACCGUAUACAGAUUGGUCUUUUCAGGAAUCUAACUCACUCUCUGAUC	1:1653539:1653559:-	UGAGAGAAGGAAUUAGAUUCA	21	1:1653284:1653304:-	AAUCUAACUCACUCUCUGAUC	21	5p	123	696	528.05	278.43	276	-100	-36.23	17	0.9585	1	TRUE	TRUE	33.23	10.48	4.76	7.62	10.16	6.67	2.22	0.32	6.35	6.98	1.59	3.81	5.4	9.21	6.98	6.03	11.43	-0.0102949	-0.0353797	-0.3421	0.3576	0.0856
Ath-MIR5648	Ath-MIR5648	TRUE	remained_positive	1:11499482:11499789:+	ACAUUGAUUAAAAGGUGUUUGCCUCUAUUUGCUUCAGAUUGUCUUUUUAAUGUUUGGAAAUAUUUGGCUUGACUCUGUAUGAAAAAAAAGUCAAGUUUCAAUCAAGUGAAUAUAUUGGAAAUUUAUAGCUUCCAAGUUUCUUUUUAAAGAUGGUUUUAAUCGAUAUAUAUUUGGAAGCUAUAUAUUCCUCUAAUUCACUUAAUUGAAACUUAAUUUUUUUUUCCAAAACAAAGUCAAGCCAAAUAUUCCAAACAUUGAAGCAACAAUCUGAAGAAAAUAGCGGCAUACGCCCUUUAGUUAGCCAAUGU	308	1:11499502:11499769:+	GCCUCUAUUUGCUUCAGAUUGUCUUUUUAAUGUUUGGAAAUAUUUGGCUUGACUCUGUAUGAAAAAAAAGUCAAGUUUCAAUCAAGUGAAUAUAUUGGAAAUUUAUAGCUUCCAAGUUUCUUUUUAAAGAUGGUUUUAAUCGAUAUAUAUUUGGAAGCUAUAUAUUCCUCUAAUUCACUUAAUUGAAACUUAAUUUUUUUUUCCAAAACAAAGUCAAGCCAAAUAUUCCAAACAUUGAAGCAACAAUCUGAAGAAAAUAGCGGCAU	1:11499502:11499522:+	GCCUCUAUUUGCUUCAGAUUG	21	1:11499747:11499769:+	AUCUGAAGAAAAUAGCGGCAU	21	3p	2	207	0	1487.27	266	-120.1	-45.15	9	0.7916	1	TRUE	TRUE	29.22	15.31	2.61	5.21	10.75	5.54	2.93	0.98	5.21	4.56	3.58	2.28	4.23	8.14	5.54	6.19	16.94	-0.0151232	-0.0566153	-0.4419	0.4058	0.0886
ath-MIR5648	ath-MIR5648	TRUE	remained_positive	1:11499514:11499787:+	UUCAGAUUGUCUUUUUAAUGUUUGGAAAUAUUUGGCUUGACUCUGUAUGAAAAAAAAGUCAAGUUUCAAUCAAGUGAAUAUAUUGGAAAUUUAUAGCUUCCAAGUUUCUUUUUAAAGAUGGUUUUAAUCGAUAUAUAUUUGGAAGCUAUAUAUUCCUCUAAUUCACUUAAUUGAAACUUAAUUUUUUUUUCCAAAACAAAGUCAAGCCAAAUAUUCCAAACAUUGAAGCAACAAUCUGAAGAAAAUAGCGGCAUACGCCCUUUAGUUAGCCAAU	274	1:11499534:11499767:+	UUUGGAAAUAUUUGGCUUGACUCUGUAUGAAAAAAAAGUCAAGUUUCAAUCAAGUGAAUAUAUUGGAAAUUUAUAGCUUCCAAGUUUCUUUUUAAAGAUGGUUUUAAUCGAUAUAUAUUUGGAAGCUAUAUAUUCCUCUAAUUCACUUAAUUGAAACUUAAUUUUUUUUUCCAAAACAAAGUCAAGCCAAAUAUUCCAAACAUUGAAGCAACAAUCUGAAGAAAAUAGCGGCAU	1:11499534:11499555:+	UUUGGAAAUAUUUGGCUUGACU	22	1:11499747:11499767:+	AUCUGAAGAAAAUAGCGGCAU	21	-	1	207	132.59	1487.27	234	-81.7	-34.91	9	0.8619	1	TRUE	TRUE	28.47	16.12	2.56	5.49	10.99	5.86	2.93	1.1	4.76	4.76	3.3	2.2	3.66	8.42	5.86	5.13	16.85	-0.0141412	-0.0459448	-0.4026	0.3723	0.1096
ath-MIR5650	ath-MIR5650	TRUE	remained_positive	2:19686939:19687059:+	UAAAGCGAGCGCAUAUAAAUUUGUUUUGGAUCUUAGAUACACAUAUAGUUUGCUUUUCCUUUAUAAACAAACUAUAUGUGUAUCUAAGAUUCAAAACAAACUAUUUGCAUGUGUAUAUAAG	121	2:19686959:19687039:+	UUGUUUUGGAUCUUAGAUACACAUAUAGUUUGCUUUUCCUUUAUAAACAAACUAUAUGUGUAUCUAAGAUUCAAAACAAAC	2:19686959:19686979:+	UUGUUUUGGAUCUUAGAUACA	21	2:19687019:19687039:+	UAUCUAAGAUUCAAAACAAAC	21	5p	124p	261	2472.93	0	81	-45	-55.56	6	0.9662	1	TRUE	TRUE	27.27	12.5	5	5	13.33	5.83	0.83	1.67	5	3.33	4.17	0.83	5	14.17	3.33	6.67	13.33	-0.0159406	-0.217355	-0.4347	0.3802	0.0721
ath-MIR5651	ath-MIR5651	TRUE	remained_positive	3:17178469:17178588:+	GUUCAACUGCGGAUAAAGUGUUGUGCGGUUCAAAUAGUAACAAAAAUAUAUACAUACAUAUAUAUGUAAAGAAUUUCGUUACUAUUUGAAUCGUACUGCACUGUACGGUUCGGUCACCAU	120	3:17178489:17178568:+	UUGUGCGGUUCAAAUAGUAACAAAAAUAUAUACAUACAUAUAUAUGUAAAGAAUUUCGUUACUAUUUGAAUCGUACUGCA	3:17178489:17178509:+	UUGUGCGGUUCAAAUAGUAAC	21	3:17178548:17178568:+	UACUAUUUGAAUCGUACUGCA	21	5p	1234p	681	8799.58	71.41	80	-29.9	-37.38	13	1	0.9946	TRUE	TRUE	34.17	11.76	7.56	2.52	11.76	6.72	0.84	5.04	3.36	2.52	2.52	3.36	10.08	12.61	5.04	6.72	7.56	-0.01	-0.116111	-0.3417	0.3167	0.1731
ath-MIR5654	ath-MIR5654	TRUE	remained_positive	1:11786274:11786390:+	AGUGAAAGGGAAACAACUAAAUAAAUCCCAACAUCUUCCACCUUACCGGCCUUGAACAUUGAUAGCUGUUAAAAUGGAAGAUGCUUUGGGAUUUAUUUUGUAGUCUUUCCUUCUAAA	117	1:11786294:11786370:+	AUAAAUCCCAACAUCUUCCACCUUACCGGCCUUGAACAUUGAUAGCUGUUAAAAUGGAAGAUGCUUUGGGAUUUAUU	1:11786294:11786313:+	AUAAAUCCCAACAUCUUCCA	20	1:11786348:11786370:+	UGGAAGAUGCUUUGGGAUUUAUU	23	5p	124	510	886.34	4256.9	77	-30.7	-39.87	9	0.9905	1	TRUE	TRUE	35.9	14.66	5.17	4.31	7.76	4.31	6.03	0.86	7.76	6.03	2.59	5.17	3.45	6.9	5.17	6.9	12.93	-0.0100474	-0.117664	-0.3607	0.3504	0.0996
ath-MIR5660	ath-MIR5660	TRUE	remained_positive	4:5292656:5292788:-	CCAAGGCCAAACCGAAUUGUCAGGUGGUUAGUGCAAUGGAAAGCUGGCAAACCGUAUGAGUAUACCAUCUUGUAGUACUCUUUACCAGCUUUCCAAUGCACUAACGAUCUGACAAUUCCGUUCAGCCGUUUUU	133	4:5292676:5292768:-	CAGGUGGUUAGUGCAAUGGAAAGCUGGCAAACCGUAUGAGUAUACCAUCUUGUAGUACUCUUUACCAGCUUUCCAAUGCACUAACGAUCUGAC	4:5292748:5292768:-	CAGGUGGUUAGUGCAAUGGAA	21	4:5292676:5292696:-	CCAAUGCACUAACGAUCUGAC	21	-	1	30	0	0	93	-46.5	-50	1	1	1	TRUE	TRUE	44.36	9.09	6.06	6.06	6.06	8.33	6.82	3.79	5.3	3.79	5.3	3.79	7.58	6.06	5.3	6.82	9.85	-0.0112894	-0.16817	-0.5008	0.3684	0.0696
ath-MIR5663	ath-MIR5663	TRUE	remained_positive	1:18686839:18686982:-	AACUGCUAUGUGGCAAUUAUAGCUAAGGAUUUGCAUUCUCAUGAUUGAAUUCUAGUAUAUAGUAACAUUAUAGAAGAAAGUCUAUAAACACUAAACUCAAUCAUGAGAAUGCAAAUCCUUAGCUAUAUGACCAAUUUUAUAGCU	144	1:18686859:18686962:-	AGCUAAGGAUUUGCAUUCUCAUGAUUGAAUUCUAGUAUAUAGUAACAUUAUAGAAGAAAGUCUAUAAACACUAAACUCAAUCAUGAGAAUGCAAAUCCUUAGCU	1:18686942:18686962:-	AGCUAAGGAUUUGCAUUCUCA	21	1:18686859:18686879:-	UGAGAAUGCAAAUCCUUAGCU	21	5p	12	825	4011.24	9681.57	104	-49.5	-47.6	35	0.9668	0.5	TRUE	TRUE	29.86	11.89	4.2	6.99	14.69	6.29	1.4	0	7.69	5.59	4.9	1.4	2.8	13.29	4.9	6.29	7.69	-0.0145345	-0.0884722	-0.434	0.3958	0.1269
ath-MIR5997	ath-MIR5997	TRUE	remained_positive	3:10706787:10706908:+	GGUUGUUCCUCCUUCUUCCUAUUUAGUUACUUGGUUUCAAUUGUCUCUUUUUUACAUAUGCUUACCUAGGCUUGAAACAAUUGAAACCAAGUAGCUAAAUAGAAAGAAGGAGGAGGAAACCU	122	3:10706807:10706888:+	AUUUAGUUACUUGGUUUCAAUUGUCUCUUUUUUACAUAUGCUUACCUAGGCUUGAAACAAUUGAAACCAAGUAGCUAAAUAG	3:10706807:10706827:+	AUUUAGUUACUUGGUUUCAAU	21	3:10706868:10706888:+	UGAAACCAAGUAGCUAAAUAG	21	3p	12	153	73.66	842.34	82	-33.8	-41.22	4	0.9623	1	TRUE	TRUE	36.07	11.57	4.96	7.44	4.96	3.31	4.96	0	9.92	5.79	2.48	4.96	4.96	8.26	5.79	4.96	15.7	-0.0143859	-0.175683	-0.5189	0.3934	0.0918
ath-MIR5999	ath-MIR5999	TRUE	remained_positive	1:7400814:7400992:-	AAUAGAGGUUCAAUUUAAUUUCUUCACUAUUAGACGGACAAAGUGAAUAUAUAAAUAUAUCUUGAUGUACAUAUCAUUUUUGUGACAUUAUUGAUAUGUACAUGAAGAUAUAUUUAUAUAUUCAAUUGGUCCGACUUGGUCCGUCUAAUAGUGAGGAAAUUAAAUCAAAUCUCUGCUUU	179	1:7400834:7400972:-	UCUUCACUAUUAGACGGACAAAGUGAAUAUAUAAAUAUAUCUUGAUGUACAUAUCAUUUUUGUGACAUUAUUGAUAUGUACAUGAAGAUAUAUUUAUAUAUUCAAUUGGUCCGACUUGGUCCGUCUAAUAGUGAGGAAA	1:7400952:7400972:-	UCUUCACUAUUAGACGGACAA	21	1:7400834:7400854:-	GUCCGUCUAAUAGUGAGGAAA	21	5p	12p	25	56.73	0	139	-72.4	-52.09	2	1	0.6756	TRUE	TRUE	27.37	9.55	3.93	3.93	16.85	5.06	1.12	1.69	4.49	6.74	0.56	2.81	5.06	12.36	6.74	6.74	12.36	-0.0183084	-0.12486	-0.5011	0.4078	0.0324
ath-MIR771	ath-MIR771	TRUE	remained_positive	3:19659292:19659422:-	CUGAUCAUCUAAAUUCGUCAUGAGCCUCUGUGGUAGCCCUCACAAUGAUCUCAAUAGAGUGCAUGCCACGAUCUUGUAAAGACGUAGAUGAGGGCUCCUCAGGUGUUCAUGUCGAAUGUUAGAUGAUGUAU	131	3:19659312:19659402:-	UGAGCCUCUGUGGUAGCCCUCACAAUGAUCUCAAUAGAGUGCAUGCCACGAUCUUGUAAAGACGUAGAUGAGGGCUCCUCAGGUGUUCAUG	3:19659381:19659402:-	UGAGCCUCUGUGGUAGCCCUCA	22	3:19659312:19659332:-	AGGGCUCCUCAGGUGUUCAUG	21	5p	1234p	445	49876.4	617.95	91	-34.3	-37.69	69	0.9441	1	TRUE	TRUE	44.27	5.38	2.31	6.92	11.54	6.92	3.85	3.08	6.92	8.46	3.85	3.08	8.46	5.38	10	10.77	3.08	-0.00965665	-0.107824	-0.4275	0.3664	0.0952
ath-MIR773a	ath-MIR773a	TRUE	remained_positive	1:13067235:13067353:+	GAUACUCAACGACUAUAGGAGGCAAUAGCUUGAGCAAAUAAUUGAUUGCAGAAGUCCAUCGACUAAAGCUGUCACCUGUUUGCUUCCAGCUUUUGUCUCCUUACCUGUUCAGUGUCUAA	119	1:13067255:13067333:+	GGCAAUAGCUUGAGCAAAUAAUUGAUUGCAGAAGUCCAUCGACUAAAGCUGUCACCUGUUUGCUUCCAGCUUUUGUCUC	1:13067255:13067274:+	GGCAAUAGCUUGAGCAAAUA	20	1:13067313:13067333:+	UUUGCUUCCAGCUUUUGUCUC	21	3p	1234	974	0	356.59	79	-29	-36.71	21	0.9821	1	TRUE	TRUE	42.02	7.63	5.08	7.63	5.93	6.78	4.24	1.69	10.17	5.93	5.93	1.69	5.93	6.78	7.63	7.63	9.32	-0.00935983	-0.0791597	-0.3933	0.3529	0.04
ath-MIR774a	ath-MIR774a	TRUE	remained_positive	1:22149926:22150045:+	AUGCAUGGAUUCAUUUCAGAUGGCUGUUUGGGUAACUAAUAUUUAAGAUUUUGGUCAAUUUAAGUUACCAAUUUAUAUAUUGGUUACCCAUAUGGCCAUCUCAAAUUUAAUCCGUUAAAA	120	1:22149946:22150025:+	UGGCUGUUUGGGUAACUAAUAUUUAAGAUUUUGGUCAAUUUAAGUUACCAAUUUAUAUAUUGGUUACCCAUAUGGCCAUC	1:22149946:22149966:+	UGGCUGUUUGGGUAACUAAUA	21	1:22150005:22150025:+	UUGGUUACCCAUAUGGCCAUC	21	3p	134	189	483.72	586.52	80	-33.4	-41.75	3	0.8553	1	TRUE	TRUE	30	10.08	2.52	2.52	15.13	6.72	4.2	0.84	2.52	2.52	2.52	5.88	5.04	10.92	5.04	6.72	16.81	-0.013	-0.131111	-0.39	0.3917	0.0625
ath-MIR776	ath-MIR776	TRUE	remained_positive	1:22795617:22795739:+	GUUGGGAUUAUAGCCACGAACUCAAUAGAAUUCUUAAGAUCAUGUGAAAACGUUGACAAGAUCGUCUACGAUUUUCCAAGAUUCUAAGUCUUCUAUUGAUGUUCAUGGCUUUAACCUGAUUUU	123	1:22795637:22795719:+	CUCAAUAGAAUUCUUAAGAUCAUGUGAAAACGUUGACAAGAUCGUCUACGAUUUUCCAAGAUUCUAAGUCUUCUAUUGAUGUU	1:22795637:22795656:+	CUCAAUAGAAUUCUUAAGAU	20	1:22795699:22795719:+	UCUAAGUCUUCUAUUGAUGUU	21	3p	1234p	342	33.3	307.46	83	-27.8	-33.49	34	0.9995	1	TRUE	TRUE	34.96	9.02	4.92	4.92	10.66	4.92	2.46	3.28	6.56	9.02	1.64	2.46	4.92	6.56	8.2	6.56	13.93	-0.0110469	-0.0997967	-0.3862	0.3902	0.0265
ath-MIR777	ath-MIR777	TRUE	remained_positive	1:26637985:26638124:+	CUAUGGUUAUUUCAUAGAGAGCAACAAAAUCAGUGUGUAUUUGUUAAGACAAAUGUUUAUAUAAGUCGUCCAUGCGUUGUACAUUUAAUCUUAACUAAUACGCAUUGAGUUUCGUUGCUUUCUCGGGAAAAAUCUCUUUG	140	1:26638005:26638104:+	GCAACAAAAUCAGUGUGUAUUUGUUAAGACAAAUGUUUAUAUAAGUCGUCCAUGCGUUGUACAUUUAAUCUUAACUAAUACGCAUUGAGUUUCGUUGCUU	1:26638005:26638025:+	GCAACAAAAUCAGUGUGUAUU	21	1:26638083:26638104:+	UACGCAUUGAGUUUCGUUGCUU	22	3p	1234p	578	156.37	9247.35	100	-32.8	-32.8	14	0.9975	1	TRUE	TRUE	32.86	10.79	3.6	5.04	10.07	5.76	0.72	3.6	5.04	3.6	2.88	2.16	8.63	9.35	7.19	7.19	14.39	-0.00991175	-0.0651429	-0.3257	0.3786	0.1231
ath-MIR778	ath-MIR778	TRUE	remained_positive	2:17349422:17349588:-	CAUUGGUAUUUCUACCGCCUUGGCUUGGUUUAUGUACACCGAGUAUGUUCAGCUCCAUCCUAUACAGAUUUUGGGACAUGUGCCUAGGGUUGAGGUUUCAUAUAUAGAAAGAACUGAACAAACUCGGUGUACAUAGACCAAACCAAGGCGGUAUCAACUACUAAUAC	167	2:17349442:17349568:-	UGGCUUGGUUUAUGUACACCGAGUAUGUUCAGCUCCAUCCUAUACAGAUUUUGGGACAUGUGCCUAGGGUUGAGGUUUCAUAUAUAGAAAGAACUGAACAAACUCGGUGUACAUAGACCAAACCAAG	2:17349548:17349568:-	UGGCUUGGUUUAUGUACACCG	21	2:17349442:17349462:-	GUGUACAUAGACCAAACCAAG	21	-	1	339	452.62	0	127	-57.3	-45.12	20	0.8608	1	TRUE	TRUE	41.92	6.63	8.43	5.42	8.43	7.23	4.82	2.41	6.02	4.82	3.01	6.63	6.63	10.24	4.22	6.63	8.43	-0.0114838	-0.0821357	-0.4814	0.3832	0.1869
Ath-MIR779	Ath-MIR779	TRUE	remained_positive	2:9560784:9560906:+	UUCGAAAGUAUUUCAAGAAGUCAGCUGAGCUUUCUCGUCAUCACUUAUUAGUAAAUAUAGUCUCUAUAUUUUUGAUGAGUGAUGAUUGGAAAUUUCGUUGACUCAUUACUCUUGAUGAUUCUG	123	2:9560804:9560886:+	UCAGCUGAGCUUUCUCGUCAUCACUUAUUAGUAAAUAUAGUCUCUAUAUUUUUGAUGAGUGAUGAUUGGAAAUUUCGUUGACU	2:9560804:9560824:+	UCAGCUGAGCUUUCUCGUCAU	21	2:9560866:9560886:+	UGAUUGGAAAUUUCGUUGACU	21	3p	234p	977	0	25035.7	83	-34.6	-41.69	22	0.9739	1	TRUE	TRUE	32.52	6.56	2.46	6.56	11.48	4.1	0	2.46	8.2	9.02	1.64	0.82	5.74	7.38	10.66	8.2	14.75	-0.011024	-0.179675	-0.3585	0.3984	0.0913
ath-MIR780	ath-MIR780	TRUE	remained_positive	4:8504125:8504328:-	CAAGAAAAAUUCUUCAAGAUAUCAGAUAUUUCACGAAGAUAUCUGCAUAACAGCUACGAGGAAAUUGUGAUUUUAUCGUUUCACAAACAUCAACAGCUCCAUGGAUCGUUAUGGACGGAUAAAUCACAAUCACUAUCCUUUUUCUAGCAGCUGUUGAGCAGGUUUCUUCGUGAAUAUCUGGCAUUUUGGUGGAUUUUACAGUUU	204	4:8504145:8504308:-	AUCAGAUAUUUCACGAAGAUAUCUGCAUAACAGCUACGAGGAAAUUGUGAUUUUAUCGUUUCACAAACAUCAACAGCUCCAUGGAUCGUUAUGGACGGAUAAAUCACAAUCACUAUCCUUUUUCUAGCAGCUGUUGAGCAGGUUUCUUCGUGAAUAUCUGGCAU	4:8504287:8504308:-	AUCAGAUAUUUCACGAAGAUAU	22	4:8504145:8504165:-	UUCUUCGUGAAUAUCUGGCAU	21	3p	124	495	35.84	148729	164	-61	-37.2	320	0.7646	1	TRUE	TRUE	36.27	8.37	4.93	5.91	11.33	9.36	0.99	2.96	4.93	6.9	3.45	3.94	3.94	5.91	8.37	5.42	13.3	-0.00979873	-0.0595588	-0.3554	0.3725	0.1709
ath-MIR781a	ath-MIR781a	TRUE	remained_positive	1:7423503:7423628:+	UCCUUUCUGUUUUUUUCAAAUUAGAGUUUUCUGGAUACUUAUUAGUUACUAACAAAGAGAGGGCUUCUUCGAUAUUAACUUUUAAGUAUCCAGAAAACUCUAAAUUUGAAACAAACUCAUAUUUUU	126	1:7423523:7423608:+	UUAGAGUUUUCUGGAUACUUAUUAGUUACUAACAAAGAGAGGGCUUCUUCGAUAUUAACUUUUAAGUAUCCAGAAAACUCUAAAUU	1:7423523:7423543:+	UUAGAGUUUUCUGGAUACUUA	21	1:7423587:7423608:+	AGUAUCCAGAAAACUCUAAAUU	22	-	1p	840	19457.9	1784.82	86	-38.7	-45	16	1	0.541	TRUE	TRUE	26.98	12.8	5.6	6.4	7.2	4	1.6	0.8	8.8	5.6	0.8	2.4	3.2	9.6	7.2	2.4	21.6	-0.0138547	-0.189683	-0.3738	0.3571	0.0655
ath-MIR781b	ath-MIR781b	TRUE	remained_positive	1:7423501:7423625:-	AAUAUGAGUUUGUUUCAAAUUUAGAGUUUUCUGGAUACUUAAAAGUUAAUAUCGAAGAAGCCCUCUCUUUGUUAGUAACUAAUAAGUAUCCAGAAAACUCUAAUUUGAAAAAAACAGAAAGGAAA	125	1:7423521:7423605:-	UUAGAGUUUUCUGGAUACUUAAAAGUUAAUAUCGAAGAAGCCCUCUCUUUGUUAGUAACUAAUAAGUAUCCAGAAAACUCUAAUU	1:7423585:7423605:-	UUAGAGUUUUCUGGAUACUUA	21	1:7423521:7423541:-	AGUAUCCAGAAAACUCUAAUU	21	5p	12p	818	19457.9	0	85	-39.9	-46.94	10	0.9868	0.4565	TRUE	TRUE	27.2	20.97	3.23	8.87	7.26	2.42	2.42	0.81	6.45	7.26	0.81	1.61	5.65	9.68	5.65	4.03	12.9	-0.0143529	-0.132533	-0.3904	0.36	0.0535
ath-MIR782	ath-MIR782	TRUE	remained_positive	3:5500028:5500158:+	UUUUUUUGAAACCUUUUUCUACAAACACCUUGGAUGUUCUUUAAAUAAGAUGAAAAGGCUAUUAUUCUAAUGAACAACAUGAAGCCAAAAGAAAAUCCAAGGCGUUUGCAGAAAGAGGUUAUAAAAGGCUC	131	3:5500048:5500138:+	ACAAACACCUUGGAUGUUCUUUAAAUAAGAUGAAAAGGCUAUUAUUCUAAUGAACAACAUGAAGCCAAAAGAAAAUCCAAGGCGUUUGCAG	3:5500048:5500068:+	ACAAACACCUUGGAUGUUCUU	21	3:5500118:5500138:+	GAAAAUCCAAGGCGUUUGCAG	21	-	1	3	0	0	91	-24.7	-27.14	1	1	0.0025	TRUE	TRUE	32.06	20	4.62	6.92	6.92	5.38	3.08	0.77	5.38	6.92	3.85	3.85	2.31	6.15	3.85	5.38	14.62	-0.0100468	-0.110941	-0.3221	0.3588	0.1033
ath-MIR8170	ath-MIR8170	TRUE	remained_positive	2:14100000:14100119:+	CUUUGGUCAACCCUUUCUCCAUAGCAAAUCGAUAAGCAAUGCAAUGAAAGAAGCUUAAACAAUGGAUCUUCUCAUGCCAUUGCUUAAAGAUUUUCUAUGUGGAAAGGAUGCCUACCAACU	120	2:14100020:14100099:+	AUAGCAAAUCGAUAAGCAAUGCAAUGAAAGAAGCUUAAACAAUGGAUCUUCUCAUGCCAUUGCUUAAAGAUUUUCUAUGU	2:14100020:14100040:+	AUAGCAAAUCGAUAAGCAAUG	21	2:14100079:14100099:+	UUGCUUAAAGAUUUUCUAUGU	21	3p	12	150	262.63	140.54	80	-23.6	-29.5	11	0.8072	1	TRUE	TRUE	38.33	14.29	3.36	5.04	10.08	7.56	5.04	0.84	8.4	5.88	5.88	3.36	1.68	5.04	6.72	7.56	9.24	-0.00876076	-0.0563889	-0.3358	0.3333	0.1302
ath-MIR8179	ath-MIR8179	TRUE	remained_positive	4:7161853:7161970:-	CUUACUUCACCGAAUCAUAUUGACUGCAUUAACUUGAUCGUUGGUUGUUAAGAUGGAUAUUUGUCUUAACAACCAACGAUCAAGUUAAUGCAGCCAAUCUGAUCUUCUUAUUAAGGUG	118	4:7161873:7161950:-	UGACUGCAUUAACUUGAUCGUUGGUUGUUAAGAUGGAUAUUUGUCUUAACAACCAACGAUCAAGUUAAUGCAGCCAAU	4:7161930:7161950:-	UGACUGCAUUAACUUGAUCGU	21	4:7161873:7161893:-	GAUCAAGUUAAUGCAGCCAAU	21	5p	123p	268	476.57	0	78	-51.4	-65.9	6	0.9859	1	TRUE	TRUE	35.59	8.55	5.98	3.42	11.11	6.84	2.56	2.56	6.84	5.98	2.56	2.56	5.13	7.69	6.84	8.55	12.82	-0.0140489	-0.254661	-0.5	0.3814	0.0763
ath-MIR8184	ath-MIR8184	TRUE	remained_positive	5:3311954:3312076:-	AUGUUCGUUGACCAUCAAUACAUUCGUAAUCAGACCAAAUCCAAGAGCUAUACGGAUUGUUGCCAUGUGUAUAGCUCUUGGAUUUGGUCUGAUUACGAAUGUAUUGAUGGUUGACAUGUAAUU	123	5:3311974:3312056:-	CAUUCGUAAUCAGACCAAAUCCAAGAGCUAUACGGAUUGUUGCCAUGUGUAUAGCUCUUGGAUUUGGUCUGAUUACGAAUGUA	5:3312036:3312056:-	CAUUCGUAAUCAGACCAAAUC	21	5:3311974:3311994:-	UUUGGUCUGAUUACGAAUGUA	21	3p	12p	49	0	17.68	83	-58.5	-70.48	3	1	0.5	TRUE	TRUE	37.4	5.74	4.92	3.28	13.93	6.56	3.28	3.28	3.28	7.38	2.46	3.28	8.2	7.38	5.74	11.48	9.84	-0.0179545	-0.339431	-0.6715	0.4065	0.0368
ath-MIR823	ath-MIR823	TRUE	remained_positive	3:4496806:4496932:-	UACGUUUUACAAUCACGAAUCUUGUAUGAUCACUAACCAUUGGAACAAUAAGAGUAUAUAAUGAGUAUAUCACCAUUUAGUUCUAGUGGGUGGUGAUCAUAUAAGAUUGGUAAUGGUAACAGUGAAA	127	3:4496826:4496912:-	CUUGUAUGAUCACUAACCAUUGGAACAAUAAGAGUAUAUAAUGAGUAUAUCACCAUUUAGUUCUAGUGGGUGGUGAUCAUAUAAGAU	3:4496892:4496912:-	CUUGUAUGAUCACUAACCAUU	21	3:4496826:4496846:-	UGGGUGGUGAUCAUAUAAGAU	21	3p	1234p	894	992.71	35152.8	87	-35.7	-41.03	32	0.9908	1	TRUE	TRUE	32.28	9.52	6.35	5.56	13.49	7.14	1.59	1.59	2.38	6.35	0	4.76	8.73	12.7	4.76	7.94	7.14	-0.0112949	-0.0927165	-0.3646	0.3622	0.1618
ath-MIR825	ath-MIR825	TRUE	remained_positive	2:11159693:11159814:+	AGUUGAUUCCAUCGACUCGUUCAAGCACCAGCUCGAAGAAGCUUAGCUAAUUUAUCUUAGAAAAUAAUGAAAAAGCUAUGCUUCUCAAGAAGGUGCAUGAACAAGUUGAUGUAUAUUUUGAU	122	2:11159713:11159794:+	UCAAGCACCAGCUCGAAGAAGCUUAGCUAAUUUAUCUUAGAAAAUAAUGAAAAAGCUAUGCUUCUCAAGAAGGUGCAUGAAC	2:11159713:11159734:+	UCAAGCACCAGCUCGAAGAAGC	22	2:11159774:11159794:+	UUCUCAAGAAGGUGCAUGAAC	21	3p	1234p	783	5748.28	15729.2	82	-27.8	-33.9	21	0.8966	1	TRUE	TRUE	35.25	13.22	2.48	9.09	9.92	5.79	1.65	2.48	6.61	8.26	5.79	0.83	4.13	6.61	6.61	6.61	9.92	-0.01	-0.117486	-0.3525	0.3033	0.0964
ath-MIR826a	ath-MIR826a	TRUE	remained_positive	4:1340508:1340629:+	UCUUUGGUGCCUCUAUGAUAUAGUCCGGUUUUGGAUACGUGAAAAUCAUAUCAUAUUGCUGCUGUGAAAAGUUAAUUUUCACGUGUCCAAAACCAGAUUAUCUCAUAUUGCUGCUGUGUAUC	122	4:1340528:1340609:+	UAGUCCGGUUUUGGAUACGUGAAAAUCAUAUCAUAUUGCUGCUGUGAAAAGUUAAUUUUCACGUGUCCAAAACCAGAUUAUC	4:1340528:1340548:+	UAGUCCGGUUUUGGAUACGUG	21	4:1340589:1340609:+	CGUGUCCAAAACCAGAUUAUC	21	5p	1234p	164	5100.73	27.47	82	-34.7	-42.32	8	1	0.9978	TRUE	TRUE	36.89	8.26	2.48	2.48	12.4	4.96	3.31	2.48	6.61	4.13	4.13	2.48	8.26	8.26	8.26	11.57	9.92	-0.00962049	-0.120492	-0.3549	0.3443	0.1502
ath-MIR826b	ath-MIR826b	TRUE	remained_positive	4:1340511:1340622:-	AGCAGCAAUAUGAGAUAAUCUGGUUUUGGACACGUGAAAAUUAACUUUUCACAGCAGCAAUAUGAUAUGAUUUUCACGUAUCCAAAACCGGACUAUAUCAUAGAGGCACCAA	112	4:1340531:1340602:-	UGGUUUUGGACACGUGAAAAUUAACUUUUCACAGCAGCAAUAUGAUAUGAUUUUCACGUAUCCAAAACCGGA	4:1340582:1340602:-	UGGUUUUGGACACGUGAAAAU	21	4:1340531:1340551:-	UUUCACGUAUCCAAAACCGGA	21	-	1	2	0	12.17	72	-26.5	-36.81	1	1	0.0022	TRUE	TRUE	36.61	9.91	7.21	6.31	12.61	10.81	2.7	2.7	2.7	7.21	4.5	3.6	2.7	8.11	4.5	5.41	9.01	-0.0096094	-0.12381	-0.3518	0.3304	0.0873
ath-MIR827	ath-MIR827	TRUE	remained_positive	3:22122791:22122903:-	UCUUGCAACCCUUGAAUGUGUUUGUUGAUUGAUAUCUACACAUGUUGAUCAUCCUUGUGUUGAUCGAUUGGUUUAGAUGACCAUCAACAAACUCUUUCGUGGUUUUGCAUCGC	113	3:22122811:22122883:-	UUUGUUGAUUGAUAUCUACACAUGUUGAUCAUCCUUGUGUUGAUCGAUUGGUUUAGAUGACCAUCAACAAACU	3:22122863:22122883:-	UUUGUUGAUUGAUAUCUACAC	21	3:22122811:22122831:-	UUAGAUGACCAUCAACAAACU	21	3p	1234p	864	306.99	57471.6	73	-23.6	-32.33	45	0.9995	1	TRUE	TRUE	38.94	4.46	5.36	0.89	10.71	7.14	3.57	2.68	5.36	7.14	2.68	1.79	8.04	2.68	8.04	14.29	15.18	-0.00859014	-0.111209	-0.3345	0.3451	0.0754
ath-MIR831	ath-MIR831	TRUE	remained_positive	2:10247239:10247431:+	AUAGAGUCUUAAGAGUCUCAAGAAGCGUACAAGGAGAUGAGGAGUGAAUCACCAAAACAAGUGGUUUUGGUUUGUGAAUCACCAAAACAAGUGGUUUUGGUUUGUGAAUCAGUAUGGUUUACCCAAAACACUUGUUUGGUGUGUUUACUUCUGAUCUCUUCGUACUCUUCUUGCGAUUCUAUGACACUCUACA	193	2:10247259:10247411:+	AGAAGCGUACAAGGAGAUGAGGAGUGAAUCACCAAAACAAGUGGUUUUGGUUUGUGAAUCACCAAAACAAGUGGUUUUGGUUUGUGAAUCAGUAUGGUUUACCCAAAACACUUGUUUGGUGUGUUUACUUCUGAUCUCUUCGUACUCUUCUUG	2:10247259:10247280:+	AGAAGCGUACAAGGAGAUGAGG	22	2:10247390:10247411:+	UGAUCUCUUCGUACUCUUCUUG	22	3p	14p	311	221.29	7025.65	153	-68.3	-44.64	21	0.8962	1	TRUE	TRUE	38.86	9.38	6.77	6.77	4.69	6.77	2.08	1.56	6.77	6.77	1.04	4.17	9.9	4.69	7.29	9.38	11.98	-0.011773	-0.154059	-0.4575	0.4041	0.1204
ath-MIR832	ath-MIR832	TRUE	remained_positive	4:6413039:6413315:+	AACAUGAGAAAGGUGAAACUUGCUGGGAUCGGGAAUCGAAAGAUCCGAAAGCCAGUCUUUAGAGGAUUCUGAACGGGCUAGUGAAAGUAAACUUGUGAUGUGACCAUAUUGUGCAAUAUGAAUGUAAGUUGGUGGUGUGGUCAUCUCACAAGGUGGCUAAGUCAUCUCACUUAUUUUCUUAACGAAAGCAUCAGCCCGUUUAGCAUCAUCUUCUUGAAGCUUGCCUUUCGCAUCUUUUGAUUCCCAAUCCAAGCAAGGUUCACCUUUUUUUUUGCCA	277	4:6413059:6413295:+	UGCUGGGAUCGGGAAUCGAAAGAUCCGAAAGCCAGUCUUUAGAGGAUUCUGAACGGGCUAGUGAAAGUAAACUUGUGAUGUGACCAUAUUGUGCAAUAUGAAUGUAAGUUGGUGGUGUGGUCAUCUCACAAGGUGGCUAAGUCAUCUCACUUAUUUUCUUAACGAAAGCAUCAGCCCGUUUAGCAUCAUCUUCUUGAAGCUUGCCUUUCGCAUCUUUUGAUUCCCAAUCCAAGCAAG	4:6413059:6413079:+	UGCUGGGAUCGGGAAUCGAAA	21	4:6413275:6413295:+	UUGAUUCCCAAUCCAAGCAAG	21	3p	12	41	3430.25	155.95	237	-100.1	-42.24	13	0.9676	1	TRUE	TRUE	41.88	9.78	3.26	6.52	7.25	6.88	3.99	2.54	6.16	6.52	4.71	5.07	6.16	3.62	7.61	8.33	11.59	-0.0103534	-0.0643115	-0.4336	0.3827	0.1265
ath-MIR837	ath-MIR837	TRUE	remained_positive	1:6520975:6521093:+	AAAGUCAUCAUGUUUUUUUCAUCAGUUUCUUGUUCGUUUCAAAAUUAUGAUUUUUGUUUACUUACACUCAUAAUCUUGAAACGAACAAAAAACUGAUGGAAAAACAUGAGGACUUUAUA	119	1:6520995:6521073:+	AUCAGUUUCUUGUUCGUUUCAAAAUUAUGAUUUUUGUUUACUUACACUCAUAAUCUUGAAACGAACAAAAAACUGAUGG	1:6520995:6521015:+	AUCAGUUUCUUGUUCGUUUCA	21	1:6521053:6521073:+	AAACGAACAAAAAACUGAUGG	21	3p	1234p	355	803.72	4293.51	79	-31.9	-40.38	14	0.9663	1	TRUE	TRUE	26.89	15.25	6.78	2.54	9.32	7.63	0	1.69	5.08	5.93	0	1.69	5.08	5.08	7.63	6.78	19.49	-0.0168129	-0.229832	-0.4521	0.4118	0.069
ath-MIR838	ath-MIR838	TRUE	remained_positive	1:28533:28675:+	UCAAGUCACCUGUGGUGUUGUGCAAGAAGGAGAAGCAAAGUCUGUCUAUGUAUUAUGAGAUAGCUACUUCUAUGGCUAGGAUAUAUGUUGUACAAGACCGGCUUUUCUUCUACUUCUUGCACAACCUGAGGUUAUUGAGGCUA	143	1:28553:28655:+	UGCAAGAAGGAGAAGCAAAGUCUGUCUAUGUAUUAUGAGAUAGCUACUUCUAUGGCUAGGAUAUAUGUUGUACAAGACCGGCUUUUCUUCUACUUCUUGCACA	1:28553:28573:+	UGCAAGAAGGAGAAGCAAAGU	21	1:28635:28655:+	UUUUCUUCUACUUCUUGCACA	21	3p	1234p	416	211.89	1954.71	103	-40.3	-39.13	5	0.9868	1	TRUE	TRUE	41.26	5.63	4.93	8.45	6.34	4.93	2.11	0.7	9.86	6.34	4.93	4.93	7.75	9.15	5.63	9.86	8.45	-0.00967765	-0.100699	-0.3993	0.3706	0.0924
ath-MIR840	ath-MIR840	TRUE	remained_positive	2:771365:771533:-	UUACAUCCACAGUGUGGAAGACACUGAAGGACCUAAACUAACAAAGGUAAACGGCUCAGUGUGCGGGGUAUUACACUCGGUUUAAUGUCUGAAUGCGAUAAUCCGCACGAUGAUCUCUUUAUCUUUGUUUGUUUAGGUCCCUUAGUUUCUUCUAUACCGUGAAUCCAAU	169	2:771385:771513:-	ACACUGAAGGACCUAAACUAACAAAGGUAAACGGCUCAGUGUGCGGGGUAUUACACUCGGUUUAAUGUCUGAAUGCGAUAAUCCGCACGAUGAUCUCUUUAUCUUUGUUUGUUUAGGUCCCUUAGUUUC	2:771492:771513:-	ACACUGAAGGACCUAAACUAAC	22	2:771385:771405:-	UUGUUUAGGUCCCUUAGUUUC	21	5p	1234p	898	15532.8	2699.35	129	-58.7	-45.5	50	0.9668	1	TRUE	TRUE	41.42	8.33	7.14	4.17	7.14	5.36	4.17	4.17	7.14	5.36	2.38	5.36	7.74	7.74	7.14	7.14	9.52	-0.0110719	-0.157199	-0.4586	0.3728	0.0235
ath-MIR841a	ath-MIR841a	TRUE	remained_positive	4:7885276:7885433:-	GUUCUUAAGUUGCUUGUGAAUACGAGCCACUUGAAACUGAAAGAAACAAAGAAACAAUAUCAGUAUAAAAUUUUAUCAAAUUAUACUACAAAAAAUGAAAUUUCUUUGUUUAUUUCAAUUUCUAGUGGGUCGUAUUCACAUGCAACUCAAGACUAGAG	158	4:7885296:7885413:-	UACGAGCCACUUGAAACUGAAAGAAACAAAGAAACAAUAUCAGUAUAAAAUUUUAUCAAAUUAUACUACAAAAAAUGAAAUUUCUUUGUUUAUUUCAAUUUCUAGUGGGUCGUAUUCA	4:7885393:7885413:-	UACGAGCCACUUGAAACUGAA	21	4:7885296:7885316:-	AUUUCUAGUGGGUCGUAUUCA	21	3p	123	847	34193.5	12520.6	118	-34.1	-28.9	107	0.9533	1	TRUE	TRUE	29.11	17.83	6.37	5.73	8.92	7.01	0.64	1.27	5.73	5.73	1.91	1.27	5.1	8.28	5.73	5.73	12.74	-0.0126967	-0.126793	-0.3696	0.3481	0.1027
ath-MIR841b	ath-MIR841b	TRUE	remained_positive	4:2184305:2184460:+	GGUCUUAAGUUGCUUGUGAAUACGAGCCACUGGAAACUGAAAGAAACAAAGAAACAAUAUCAGUAUAAAAUUUCAUCAAAUUAGACUACAAAAAAUGAAAUUUCUUUGUUUAUUUCAAUUUCUAGUGGGUCGUAUUCACAUACAACUCAAGACUAG	156	4:2184325:2184440:+	UACGAGCCACUGGAAACUGAAAGAAACAAAGAAACAAUAUCAGUAUAAAAUUUCAUCAAAUUAGACUACAAAAAAUGAAAUUUCUUUGUUUAUUUCAAUUUCUAGUGGGUCGUAUU	4:2184325:2184345:+	UACGAGCCACUGGAAACUGAA	21	4:2184420:2184440:+	CAAUUUCUAGUGGGUCGUAUU	21	3p	123	849	3050.06	825.92	116	-37.8	-32.59	88	0.953	1	TRUE	TRUE	30.77	18.06	7.1	5.81	8.39	7.74	0.65	1.29	5.81	5.81	1.29	2.58	5.16	7.74	6.45	5.16	10.97	-0.0131232	-0.135043	-0.4038	0.3462	0.102
ath-MIR842	ath-MIR842	TRUE	remained_positive	1:22577100:22577234:+	AAAGAGAGGCUAUAAGCGGGAUGAUGAAUCCGACCAUGAUGGUGUUGCAGAAAUUUAUGUAUGAUGUAGUUAUUGUCCAGGGAUCGAAACACCAUCAUGGUCAGAUCCGUCAUCCCACUUAUGUUUUCUUAGGUC	135	1:22577120:22577214:+	AUGAUGAAUCCGACCAUGAUGGUGUUGCAGAAAUUUAUGUAUGAUGUAGUUAUUGUCCAGGGAUCGAAACACCAUCAUGGUCAGAUCCGUCAUCC	1:22577120:22577140:+	AUGAUGAAUCCGACCAUGAUG	21	1:22577194:22577214:+	UCAUGGUCAGAUCCGUCAUCC	21	3p	1234p	412	404.43	4401.69	95	-37.5	-39.47	21	0.973	0.9799	TRUE	TRUE	42.22	5.97	2.99	6.72	12.69	6.72	5.22	2.99	2.24	8.96	2.24	5.97	7.46	5.97	7.46	8.96	7.46	-0.0103861	-0.0905185	-0.4385	0.3852	0.1171
ath-MIR843	ath-MIR843	TRUE	remained_positive	3:17742127:17742275:+	AAACUUCAUAUCUAUUUUCUUUUAGGUCGAGCUUCAUUGGAACCAAAUGGUGGCUCAUCCAUCUAUUACUAAAGCUAUACAGCAGGUGGACAAGCCAUCAUCAUGUUCCUGUGAAGCUCGAUCUAAAAGACUACAGAUUUGAGAUUUUC	149	3:17742147:17742255:+	UUUAGGUCGAGCUUCAUUGGAACCAAAUGGUGGCUCAUCCAUCUAUUACUAAAGCUAUACAGCAGGUGGACAAGCCAUCAUCAUGUUCCUGUGAAGCUCGAUCUAAAAG	3:17742147:17742167:+	UUUAGGUCGAGCUUCAUUGGA	21	3:17742235:17742255:+	CUGUGAAGCUCGAUCUAAAAG	21	5p	1234p	682	53811.6	587.68	109	-57.6	-52.84	63	0.9986	1	TRUE	TRUE	38.26	8.11	4.73	6.76	10.14	8.11	2.7	1.35	8.11	6.08	4.05	4.05	3.38	6.76	9.46	5.41	10.81	-0.0120674	-0.0926174	-0.4617	0.3557	0.039
ath-MIR844	ath-MIR844	TRUE	remained_positive	2:9942182:9942301:-	UUUACAUUGAAGAGAAGGAAUGGUAAGAUUGCUUAUAAGCUGGAUCUUGAGGGUGAGUGGUCUCUUCUACGCAUUGGGCUUAUAAGCCAUCUUACUAGUUCUUCUUUUCAAUGUUGUCUA	120	2:9942202:9942281:-	UGGUAAGAUUGCUUAUAAGCUGGAUCUUGAGGGUGAGUGGUCUCUUCUACGCAUUGGGCUUAUAAGCCAUCUUACUAGUU	2:9942261:9942281:-	UGGUAAGAUUGCUUAUAAGCU	21	2:9942202:9942222:-	UUAUAAGCCAUCUUACUAGUU	21	5p	123	652	2425.99	2589.9	80	-33.9	-42.37	32	0.7919	1	TRUE	TRUE	38.33	5.88	2.52	7.56	7.56	3.36	0.84	0.84	10.08	6.72	4.2	6.72	5.88	8.4	7.56	8.4	13.45	-0.0120871	-0.231667	-0.4633	0.3833	0.1077
ath-MIR845a	ath-MIR845a	TRUE	remained_positive	4:12217437:12217535:-	GUCGCUGCGUUUCCAUCACGUCGAUUGCUGUCAGAGCCACGCCUAUGAAGAAUUUGUGCGGCUCUGAUACCAAUUGAUGCUAUGGAAACAUCGAUAUUG	99	4:12217457:12217515:-	UCGAUUGCUGUCAGAGCCACGCCUAUGAAGAAUUUGUGCGGCUCUGAUACCAAUUGAUG	4:12217495:12217515:-	UCGAUUGCUGUCAGAGCCACG	21	4:12217457:12217477:-	CGGCUCUGAUACCAAUUGAUG	21	3p	1234p	716	2793.2	150739	59	-28.3	-47.97	58	1	1	TRUE	TRUE	47.47	5.1	4.08	3.06	11.22	6.12	4.08	7.14	6.12	8.16	8.16	2.04	5.1	4.08	7.14	11.22	7.14	-0.0096819	-0.115657	-0.4596	0.3636	0.0324
ath-MIR845b	ath-MIR845b	TRUE	remained_positive	4:12214066:12214170:-	AUCAGUCGGUUUCCAUCACGUCAAUUGCUAUCAGAGCAACGCAUGAUGUAUAAUAACUAAGCGUCGCUCUGAUACCAAAUUGAUGCAAUGGAAACAUCGAUUUUG	105	4:12214086:12214150:-	UCAAUUGCUAUCAGAGCAACGCAUGAUGUAUAAUAACUAAGCGUCGCUCUGAUACCAAAUUGAUG	4:12214130:12214150:-	UCAAUUGCUAUCAGAGCAACG	21	4:12214086:12214107:-	UCGCUCUGAUACCAAAUUGAUG	22	3p	1234p	449	0	47895.1	65	-22.7	-34.92	25	0.9989	0.9856	TRUE	TRUE	40	9.62	4.81	3.85	13.46	9.62	1.92	5.77	3.85	5.77	5.77	1.92	4.81	5.77	8.65	7.69	6.73	-0.0097625	-0.0790476	-0.3905	0.3333	0.0928
ath-MIR847	ath-MIR847	TRUE	remained_positive	1:2165550:2165715:+	AAGAGAAUAAGAUUCUUACAUCUUGAUGAAGAGGAAUGGGAAGCCGAAAUCUAAACUGAAACAGAGGCGUCACCCAAUUAUCAAUUGGUAAGUGAUAUCUAUGUUUCGAUCUGUAUCUCGGCCUUUCACUCCUCUUCUUCUUGAUGUAAGAAUUUGUUAUUCGACA	166	1:2165570:2165695:+	UCUUGAUGAAGAGGAAUGGGAAGCCGAAAUCUAAACUGAAACAGAGGCGUCACCCAAUUAUCAAUUGGUAAGUGAUAUCUAUGUUUCGAUCUGUAUCUCGGCCUUUCACUCCUCUUCUUCUUGAUG	1:2165570:2165590:+	UCUUGAUGAAGAGGAAUGGGA	21	1:2165675:2165695:+	UCACUCCUCUUCUUCUUGAUG	21	3p	1234	552	6157.62	8009.12	126	-46.4	-36.83	23	0.8939	1	TRUE	TRUE	37.35	10.3	3.64	6.06	10.3	4.24	3.03	3.03	7.88	9.7	1.82	3.64	4.24	6.06	9.7	6.67	9.7	-0.0106292	-0.0580895	-0.397	0.3554	0.0723
ath-MIR849	ath-MIR849	TRUE	remained_positive	3:16072480:16072604:-	UAUUUAUGAUUGGACAACUACUAGACCAAUGUUUAGUUAGUACAUCCAAUGUUAUAAGUACAAAAUAAUAUGUGUUGGAUCUACUAACUAAACAUUGGUGUAGUAGUUGUCCGACUCUAUUGUUG	125	3:16072500:16072584:-	CUAGACCAAUGUUUAGUUAGUACAUCCAAUGUUAUAAGUACAAAAUAAUAUGUGUUGGAUCUACUAACUAAACAUUGGUGUAGUA	3:16072564:16072584:-	CUAGACCAAUGUUUAGUUAGU	21	3:16072500:16072520:-	UAACUAAACAUUGGUGUAGUA	21	3p	12	85	91.61	519.98	85	-37.3	-43.88	3	0.8819	0.9724	TRUE	TRUE	31.2	8.87	8.06	4.84	10.48	4.84	2.42	0.81	5.65	4.03	0	2.42	10.48	14.52	3.23	9.68	9.68	-0.0151282	-0.472	-0.472	0.368	0.1252
ath-MIR852	ath-MIR852	TRUE	remained_positive	4:8336199:8336342:+	GAAACAAAGCUCAAAGCUCAGAGCUAAGGCGCUUAUCUUCUUUGAUAUUGCAUGGAGUAUGCUUCUACUUCUCUAGGAGAUGCGUUUUAUGGAAAUAUCAAAGAAGAUAAGCGCCUUAGUUCUGAAGAUAAGCGCCUUAUUCAC	144	4:8336219:8336322:+	GAGCUAAGGCGCUUAUCUUCUUUGAUAUUGCAUGGAGUAUGCUUCUACUUCUCUAGGAGAUGCGUUUUAUGGAAAUAUCAAAGAAGAUAAGCGCCUUAGUUCUG	4:8336219:8336239:+	GAGCUAAGGCGCUUAUCUUCU	21	4:8336302:8336322:+	AAGAUAAGCGCCUUAGUUCUG	21	3p	1234p	637	0	1901.99	104	-58.7	-56.44	12	0.9983	1	TRUE	TRUE	39.58	10.49	2.1	9.79	8.39	4.2	1.4	2.8	9.79	7.69	8.39	2.8	2.1	8.39	6.99	4.9	9.79	-0.0117736	-0.0940278	-0.466	0.375	0.1922
ath-MIR859	ath-MIR859	TRUE	remained_positive	1:22149715:22149848:+	GAUAAAGGUAGAUGUCGAAAUCUCUCUGUUGUGAAGUCAAACAUGAGUAUGAAUUAACAUUAAUGGAUCUUUUUGAUUCAUAAUACUCAUGUUUGGUUUCACAGUAGAUAGAUAUCGACGUCUAUCUUUCGUUA	134	1:22149735:22149828:+	UCUCUCUGUUGUGAAGUCAAACAUGAGUAUGAAUUAACAUUAAUGGAUCUUUUUGAUUCAUAAUACUCAUGUUUGGUUUCACAGUAGAUAGAUA	1:22149735:22149755:+	UCUCUCUGUUGUGAAGUCAAA	21	1:22149808:22149828:+	UGGUUUCACAGUAGAUAGAUA	21	5p	1234p	462	7108.51	438.02	94	-37.2	-39.57	19	0.7712	1	TRUE	TRUE	32.09	8.27	3.76	5.26	12.78	5.26	0	3.01	5.26	8.27	0	2.26	8.27	9.02	9.77	7.52	11.28	-0.0142318	-0.159204	-0.4567	0.4104	0.1219
ath-MIR860	ath-MIR860	TRUE	remained_positive	5:9098793:9098916:+	GUCUUGGUUAAAUUCAAUAUAUAUAGUCCAAUCUAUUGAAGUACUAGUACACCAGCUCUAAUAAGCUGAUGUGGGUAAGUAGUUCAAUAGAUUGGACUAUGUAUAUUAAAUUUGACUAAGAGAU	124	5:9098813:9098896:+	AUAUAGUCCAAUCUAUUGAAGUACUAGUACACCAGCUCUAAUAAGCUGAUGUGGGUAAGUAGUUCAAUAGAUUGGACUAUGUAU	5:9098813:9098833:+	AUAUAGUCCAAUCUAUUGAAG	21	5:9098876:9098896:+	UCAAUAGAUUGGACUAUGUAU	21	3p	12p	728	346.5	4545.41	84	-43.6	-51.9	29	0.7653	1	TRUE	TRUE	30.65	9.76	4.07	8.13	13.01	4.07	1.63	0	6.5	5.69	1.63	3.25	8.13	15.45	4.88	6.5	7.32	-0.0169168	-0.172581	-0.5185	0.4113	0.0453
ath-MIR861	ath-MIR861	TRUE	remained_positive	3:17838134:17838263:-	UCAUUGUUUUCGAACGAUGUCCUUGGAGAAAUAUGCGUCAAUGGAGUCCGUCUUCUUGAGAAGCAUUUUUGAGUGAGAAUGAUUCUCAUGAUGGAUAUGUCUUCAAGGACUUCUUUCAAACAAUGGUACU	130	3:17838154:17838243:-	CCUUGGAGAAAUAUGCGUCAAUGGAGUCCGUCUUCUUGAGAAGCAUUUUUGAGUGAGAAUGAUUCUCAUGAUGGAUAUGUCUUCAAGGAC	3:17838223:17838243:-	CCUUGGAGAAAUAUGCGUCAA	21	3:17838154:17838174:-	GAUGGAUAUGUCUUCAAGGAC	21	3p	1234p	709	455.92	5316.31	90	-35.9	-39.89	20	0.8215	1	TRUE	TRUE	38.46	7.75	3.1	5.43	10.08	5.43	1.55	3.1	6.2	10.85	1.55	3.88	6.2	2.33	10.08	10.08	12.4	-0.0103198	-0.0792308	-0.3969	0.4	0.088
ath-MIR864	ath-MIR864	TRUE	remained_positive	1:6740483:6740610:+	AGCUAUGAACUUGUUUUGCUUCAGGUAUGAUUGACUUCAAAAAAUACCUUGAAACUAUAAACCUCAGUUUCUUUGAAUUUGAUUUUUAAAGUCAAUAAUACCUUGAAGCAAAGCUCGCGUUCAUCACC	128	1:6740503:6740590:+	UCAGGUAUGAUUGACUUCAAAAAAUACCUUGAAACUAUAAACCUCAGUUUCUUUGAAUUUGAUUUUUAAAGUCAAUAAUACCUUGAAG	1:6740503:6740523:+	UCAGGUAUGAUUGACUUCAAA	21	1:6740569:6740590:+	UAAAGUCAAUAAUACCUUGAAG	22	3p	1234p	267	877.41	158.34	88	-19.3	-21.93	17	1	1	TRUE	TRUE	32.81	14.17	5.51	4.72	7.87	5.51	3.15	1.57	7.87	5.51	3.94	0.79	3.94	6.3	6.3	7.09	15.75	-0.00916794	-0.102865	-0.3008	0.3203	0.1492
ath-MIR866	ath-MIR866	TRUE	remained_positive	5:16157818:16157951:-	UCAUCAUCUAUUCUUACUUUUCAAGGAACGGAUUUUGUUAACUAAAUGAUUCACACCCUUGAAGAAACACGAUCUCGUGUGAAUCAUUUCGUUAACAAAAUCCGUCUUUGAAGAGUAAGUAUAUUGUGAAAAAG	134	5:16157838:16157931:-	UCAAGGAACGGAUUUUGUUAACUAAAUGAUUCACACCCUUGAAGAAACACGAUCUCGUGUGAAUCAUUUCGUUAACAAAAUCCGUCUUUGAAGA	5:16157911:16157931:-	UCAAGGAACGGAUUUUGUUAA	21	5:16157838:16157857:-	ACAAAAUCCGUCUUUGAAGA	20	5p	1234	708	122.38	4690.8	94	-44.3	-47.13	21	0.9793	1	TRUE	TRUE	32.84	14.29	6.02	4.51	9.02	6.02	2.26	3.76	5.26	7.52	0	1.5	6.02	6.02	9.02	6.02	12.78	-0.0134287	-0.148507	-0.441	0.3881	0.107
ath-MIR867	ath-MIR867	TRUE	remained_positive	4:11375367:11375479:+	CAUAAAACUAGUAUAUUGCCUUGAACAUGGUUUAUUAGGAAAGACAUGAGAACAUAUCUGAACAUAGUUUUUCCUUAUAUACAAUGUUCAAAGUAAUGAAUUAGUUUUAUUUU	113	4:11375387:11375459:+	UUGAACAUGGUUUAUUAGGAAAGACAUGAGAACAUAUCUGAACAUAGUUUUUCCUUAUAUACAAUGUUCAAAG	4:11375387:11375407:+	UUGAACAUGGUUUAUUAGGAA	21	4:11375439:11375459:+	CCUUAUAUACAAUGUUCAAAG	21	5p	1234p	298	9141.49	0	73	-22.8	-31.23	24	1	1	TRUE	TRUE	25.66	11.61	5.36	6.25	13.39	6.25	1.79	0	3.57	6.25	0.89	1.79	5.36	12.5	2.68	6.25	16.07	-0.0133476	-0.172124	-0.3425	0.3982	0.0383
ath-MIR868	ath-MIR868	TRUE	remained_positive	3:6488267:6488439:+	UGAUGAUCAGCUAUCGUAUUUCAUGUCGUAAUAGUAGUCACGUUAGGGUGAUAUAACGAGGCGAGAGUUAUAUCAUCAUAGUGCGAUUUCUAUUAUGACAUAAAAUACGUUUUGGAUUUUAAAACACUUGACCUUCUUAAGUGCUGAUAAUGCUUCUUUCUUAUGUUUUGAAA	173	3:6488287:6488419:+	UCAUGUCGUAAUAGUAGUCACGUUAGGGUGAUAUAACGAGGCGAGAGUUAUAUCAUCAUAGUGCGAUUUCUAUUAUGACAUAAAAUACGUUUUGGAUUUUAAAACACUUGACCUUCUUAAGUGCUGAUAAUGC	3:6488287:6488307:+	UCAUGUCGUAAUAGUAGUCAC	21	3:6488399:6488419:+	CUUCUUAAGUGCUGAUAAUGC	21	5p	123	282	1820.69	204.64	133	-38.4	-28.87	10	1	1	TRUE	TRUE	32.95	6.98	4.07	5.23	12.21	4.07	0.58	4.07	5.23	6.98	2.91	2.33	6.98	11.05	6.4	7.56	13.37	-0.00887709	-0.0982659	-0.2925	0.3237	0.1102
Ath-MIRN137	Ath-MIRN137	TRUE	remained_positive	3:11747706:11747842:+	GGCGGAAGUAGAAGUUAGGGUUUUAGUGGAGGGAAUUAUGGAGGGAUCUUUGGGUUUCUUUUCAGAAGAAGAAGAAGAAGAAUUGUAGAUCCCGCCACAAUUCCGUCAACUAAAACCCUAACUUCUCAUGAAAUCUC	137	3:11747726:11747822:+	UUUUAGUGGAGGGAAUUAUGGAGGGAUCUUUGGGUUUCUUUUCAGAAGAAGAAGAAGAAGAAUUGUAGAUCCCGCCACAAUUCCGUCAACUAAAACC	3:11747726:11747746:+	UUUUAGUGGAGGGAAUUAUGG	21	3:11747802:11747822:+	ACAAUUCCGUCAACUAAAACC	21	3p	2	130	19.41	509.06	97	-37.4	-38.56	8	0.8525	0.0807	TRUE	TRUE	41.61	12.5	2.94	10.29	5.88	3.68	4.41	2.21	5.15	10.29	1.47	8.82	5.15	5.15	7.35	3.68	11.03	-0.0105768	-0.152311	-0.4401	0.3358	0.1679
Ath-MIRN149	Ath-MIRN149	TRUE	remained_positive	4:15467384:15467513:+	UCUAAGAGAUACCUCAACGCCAGCUUCUGCAGUGAAGUGCAAUGUCGUAAGUACGAUUCCACCCGGCAGAAGAAAUCUCUCUCGAUUGCACUUCAUCUGCAGAAGCUGGCUUUUUUAGGCAGUGGGAGUG	130	4:15467404:15467493:+	CAGCUUCUGCAGUGAAGUGCAAUGUCGUAAGUACGAUUCCACCCGGCAGAAGAAAUCUCUCUCGAUUGCACUUCAUCUGCAGAAGCUGGC	4:15467404:15467424:+	CAGCUUCUGCAGUGAAGUGCA	21	4:15467472:15467493:+	CACUUCAUCUGCAGAAGCUGGC	22	3p	2p	60	0	266.43	90	-43.5	-48.33	1	1	1	TRUE	TRUE	48.46	6.98	3.88	10.08	4.65	7.75	3.88	3.88	8.53	6.98	7.75	3.88	5.43	3.88	8.53	6.98	6.98	-0.00844408	-0.0830769	-0.4092	0.3385	0.2343
miR169f-Known	miR169f-Known	TRUE	remained_positive	3:9872085:9872394:-	AUCUUGCGGGUUAGGUUUCAGGCAGUCUCCUUGGCUAUCUUGACAUGCUUUUUUCAUUCACGUUAUACCUGUUUUUCUUUCUGUCUCCAUAGUCACUAUAAAUUCUUUUCAGAAAAAAAAAUUCAAUCUUUGUUAAGGUGUCUCCUGGGUUGAAAAUGUCAAUUUUUUUGCAUUCGAUUUAGAAAGCAUUUUUUUUUAAUAGUGUGUUUGUGAGUGUACACAUUAUUUAGAAGGAGAUGUCAAAGAUGAAUAGAAGAAUCAUAUUUGGUAGCCAAGGAUGACUUGCCUGACUCUUUGUGUAAAAUGUUUA	310	3:9872105:9872374:-	GGCAGUCUCCUUGGCUAUCUUGACAUGCUUUUUUCAUUCACGUUAUACCUGUUUUUCUUUCUGUCUCCAUAGUCACUAUAAAUUCUUUUCAGAAAAAAAAAUUCAAUCUUUGUUAAGGUGUCUCCUGGGUUGAAAAUGUCAAUUUUUUUGCAUUCGAUUUAGAAAGCAUUUUUUUUUAAUAGUGUGUUUGUGAGUGUACACAUUAUUUAGAAGGAGAUGUCAAAGAUGAAUAGAAGAAUCAUAUUUGGUAGCCAAGGAUGACUUGCCUGA	3:9872355:9872374:-	GGCAGUCUCCUUGGCUAUCU	20	3:9872105:9872126:-	UAGCCAAGGAUGACUUGCCUGA	22	3p	3	649	555.23	49136	270	-76.8	-28.44	114	0.9875	1	TRUE	TRUE	33.23	9.39	2.59	5.83	8.41	5.5	1.94	0.97	6.15	5.18	2.59	3.56	7.44	6.15	7.44	8.41	18.45	-0.00847427	-0.0285806	-0.2816	0.3323	0.1476
miRN4-Novel	miRN4-Novel	TRUE	remained_positive	1:28056759:28056991:-	CAUUCCACGCACUUAUUAGUUUAACAAUUUCAAGCAAAGAAAUCAAAACCCUUCGAAAAGAGUUUCGAGACAAUGAUACACCUCAUAGAACAUUAGCCGCAAGGCUUAGUCAUCUUUUGGGAGGUUAUCUCAUCUAAUUGGUGUUCUGUGGGGUAUAAUCGUCUCGAGAGUCUUUCGGUAUGUUUUUGAUUUCUUUGUUUGAAAUUAUUAAACCAAUUCGUGGGAUGUUUGGU	233	1:28056779:28056971:-	UUAACAAUUUCAAGCAAAGAAAUCAAAACCCUUCGAAAAGAGUUUCGAGACAAUGAUACACCUCAUAGAACAUUAGCCGCAAGGCUUAGUCAUCUUUUGGGAGGUUAUCUCAUCUAAUUGGUGUUCUGUGGGGUAUAAUCGUCUCGAGAGUCUUUCGGUAUGUUUUUGAUUUCUUUGUUUGAAAUUAUUAAAC	1:28056951:28056971:-	UUAACAAUUUCAAGCAAAGAA	21	1:28056779:28056799:-	CUUUGUUUGAAAUUAUUAAAC	21	5p	34	67	945.29	0	193	-78.6	-40.73	7	0.7899	1	TRUE	TRUE	36.91	9.91	3.88	5.6	8.62	6.47	2.59	3.45	4.74	5.6	2.16	5.17	6.9	6.03	8.19	5.6	15.09	-0.0108941	-0.0611281	-0.4021	0.3691	0.1403
miRN7-Novel	miRN7-Novel	TRUE	remained_positive	4:7907377:7907700:+	AGGGUAAGUUGCCUUGCAAGACCAGUCAACCAUAGAGUCUCUUUCAAUAGUUGUGGUUCUUAUCUUUGUUUGAGUGAGCAAAAAGAAUAAGUUUUUUUACAAUCCUAUUUGAUAACUUCAACAGAAAUAUGAGUUAUAGAUUUGAUGAAGUAAAGGUAUUUCUGAUAAUCUAUAAUUCAUCAUAGACAGAAAUGUAGUCUUAUACAUGUAAAGUUAUCAAAUGGGCUCAUGGAAAAACUUAUUCCUUUUACUUAAUCAAACAAAACUAAAGACCACAACGAAGAGACUCUAUGUAGACUGGACUCGCAAGACAACUUAUAAAAU	324	4:7907397:7907680:+	ACCAGUCAACCAUAGAGUCUCUUUCAAUAGUUGUGGUUCUUAUCUUUGUUUGAGUGAGCAAAAAGAAUAAGUUUUUUUACAAUCCUAUUUGAUAACUUCAACAGAAAUAUGAGUUAUAGAUUUGAUGAAGUAAAGGUAUUUCUGAUAAUCUAUAAUUCAUCAUAGACAGAAAUGUAGUCUUAUACAUGUAAAGUUAUCAAAUGGGCUCAUGGAAAAACUUAUUCCUUUUACUUAAUCAAACAAAACUAAAGACCACAACGAAGAGACUCUAUGUAGACUGGACU	4:7907397:7907417:+	ACCAGUCAACCAUAGAGUCUC	21	4:7907661:7907680:+	GACUCUAUGUAGACUGGACU	20	5p	3	668	24728.2	2062.23	284	-111.5	-39.26	25	0.9954	1	TRUE	TRUE	31.48	13.93	5.88	7.74	9.29	6.5	1.86	0.62	6.19	6.81	1.55	2.48	5.57	9.29	5.88	5.57	10.84	-0.0127446	-0.0414198	-0.4012	0.3673	0.0732
miRN8-Novel	miRN8-Novel	TRUE	remained_positive	4:8110271:8110372:-	CUUUACAACUUUGAUUCAAGUUGCAUAUCUCUCGAGUUUGGAGAAGCUCGAGAGAUACUCCAAACUCAAGAGAUAUGAAACUCGAAUCAAAGUGUGGACAUA	102	4:8110291:8110352:-	UUGCAUAUCUCUCGAGUUUGGAGAAGCUCGAGAGAUACUCCAAACUCAAGAGAUAUGAAACU	4:8110332:8110352:-	UUGCAUAUCUCUCGAGUUUGG	21	4:8110291:8110311:-	AAACUCAAGAGAUAUGAAACU	21	3p	3p	84	361.94	454.39	62	-28.6	-46.13	4	1	1	TRUE	TRUE	38.24	10.89	5.94	8.91	7.92	6.93	0.99	2.97	7.92	11.88	1.98	1.98	3.96	4.95	8.91	5.94	7.92	-0.0124608	-0.248039	-0.4765	0.3922	0.0505
ath-MIR156a	ath-MIR156a	TRUE	removed_positive	2:10676450:10676573:-	CAAGAGAAACGCAAAGAAACUGACAGAAGAGAGUGAGCACACAAAGGCAAUUUGCAUAUCAUUGCACUUGCUUCUCUUGCGUGCUCACUGCUCUUUCUGUCAGAUUCCGGUGCUGAUCUCUUUG	124	2:10676470:10676553:-	UGACAGAAGAGAGUGAGCACACAAAGGCAAUUUGCAUAUCAUUGCACUUGCUUCUCUUGCGUGCUCACUGCUCUUUCUGUCAGA	2:10676534:10676553:-	UGACAGAAGAGAGUGAGCAC	20	2:10676470:10676491:-	GCUCACUGCUCUUUCUGUCAGA	22	5p	1234p	1062	1.45043e+07	9645.36	84	-42.5	-50.6	273	1	1	TRUE	TRUE	45.16	8.94	5.69	8.13	4.88	9.76	0.81	2.44	10.57	8.13	8.13	1.63	3.25	0.81	8.13	9.76	8.94	-0.00998229	-0.0920968	-0.4508	0.371	0.0723
ath-MIR160c	ath-MIR160c	TRUE	removed_positive	5:19009075:19009198:-	CAUAUAAUAGUUUGUCGUUAUGCCUGGCUCCCUGUAUGCCACGAGUGGAUACCGAUUUUGGUUUUAAAAUCGGCUGCCGGUGGCGUACAAGGAGUCAAGCAUGACCAGAAGCAUAUGGUAACUC	124	5:19009095:19009178:-	UGCCUGGCUCCCUGUAUGCCACGAGUGGAUACCGAUUUUGGUUUUAAAAUCGGCUGCCGGUGGCGUACAAGGAGUCAAGCAUGA	5:19009158:19009178:-	UGCCUGGCUCCCUGUAUGCCA	21	5:19009095:19009115:-	CGUACAAGGAGUCAAGCAUGA	21	5p	1234p	1041	147096	13656.9	84	-45.8	-54.52	136	0.9881	1	TRUE	TRUE	46.77	6.5	4.07	5.69	8.94	5.69	5.69	4.88	4.07	4.88	6.5	6.5	8.13	8.13	4.07	8.94	7.32	-0.00993158	-0.150269	-0.4645	0.379	0.0749
ath-MIR164a	ath-MIR164a	TRUE	removed_positive	2:19520750:19520869:+	GCGGGUGAGAAUCUCCAUGUUGGAGAAGCAGGGCACGUGCAAACCAACAAACACGAAAUCCGUCUCAUUUGCUUAUUUGCACGUACUUAACUUCUCCAACAUGAGCUCUUCACCCAUUGA	120	2:19520770:19520849:+	UGGAGAAGCAGGGCACGUGCAAACCAACAAACACGAAAUCCGUCUCAUUUGCUUAUUUGCACGUACUUAACUUCUCCAAC	2:19520770:19520790:+	UGGAGAAGCAGGGCACGUGCA	21	2:19520829:19520849:+	CACGUACUUAACUUCUCCAAC	21	5p	1234p	948	662748	12875.5	80	-27.8	-34.75	119	0.9998	1	TRUE	TRUE	46.67	9.24	8.4	4.2	5.88	10.92	5.04	4.2	6.72	5.88	5.88	4.2	4.2	2.52	7.56	6.72	8.4	-0.00880223	-0.0836667	-0.4108	0.3417	0.0955
ath-MIR164b	ath-MIR164b	TRUE	removed_positive	5:287566:287756:+	AAGGUGUGUGAUGAGCAAGAUGGAGAAGCAGGGCACGUGCAUUACUAGCUCAUAUAUACACUCUCACCACAAAUGCGUGUAUAUAUGCGGAAUUUUGUGAUAUAGAUGUGUGUGUGUGUUGAGUGUGAUGAUAUGGAUGAGUUAGUUCUUCAUGUGCCCAUCUUCACCAUCAUGACCACUCCACCUUGGUG	191	5:287586:287736:+	UGGAGAAGCAGGGCACGUGCAUUACUAGCUCAUAUAUACACUCUCACCACAAAUGCGUGUAUAUAUGCGGAAUUUUGUGAUAUAGAUGUGUGUGUGUGUUGAGUGUGAUGAUAUGGAUGAGUUAGUUCUUCAUGUGCCCAUCUUCACCAUC	5:287586:287606:+	UGGAGAAGCAGGGCACGUGCA	21	5:287716:287736:+	CAUGUGCCCAUCUUCACCAUC	21	5p	1234	949	662748	3752.68	151	-61.5	-40.73	113	0.9989	1	TRUE	TRUE	43.46	3.16	5.26	5.79	11.58	8.42	3.68	1.58	4.21	7.37	4.21	3.68	10	6.32	4.74	14.74	5.26	-0.00926369	-0.05819	-0.4026	0.3717	0.1561
ath-MIR166a	ath-MIR166a	TRUE	removed_positive	2:19176108:19176281:+	AGGGGCUUUCUCUUUUGAGGGGACUGUUGUCUGGCUCGAGGACUCUGGCUCGCUCUAUUCAUGUUGGAUCUCUUUCGAUCUAACAAUCGAAUUGAACCUUCAGAUUUCAGAUUUGAUUAGGGUUUUAGCGUCUUCGGACCAGGCUUCAUUCCCCCCAAUUGUUGCUCCCUGUUU	174	2:19176128:19176261:+	GGACUGUUGUCUGGCUCGAGGACUCUGGCUCGCUCUAUUCAUGUUGGAUCUCUUUCGAUCUAACAAUCGAAUUGAACCUUCAGAUUUCAGAUUUGAUUAGGGUUUUAGCGUCUUCGGACCAGGCUUCAUUCCCC	2:19176128:19176148:+	GGACUGUUGUCUGGCUCGAGG	21	2:19176241:19176261:+	UCGGACCAGGCUUCAUUCCCC	21	3p	1234p	1062	199538	4.59371e+07	134	-49.9	-37.24	642	0.9998	1	TRUE	TRUE	46.55	2.89	2.89	4.62	6.36	4.05	5.2	3.47	10.98	6.94	4.05	8.09	4.05	2.31	11.56	6.94	15.61	-0.00832223	-0.0492098	-0.3874	0.3621	0.1771
ath-MIR172d	ath-MIR172d	TRUE	removed_positive	3:20587901:20588031:+	GGCAGUCAUUGUUUGCUAUUGCAACAUCUUCAAGAUUCAGAAAUCAGAUUCUCUUAUGGGUUUUCUUUUGAGCCUUUAUUUUUUGGUUUGAGAAUCUUGAUGAUGCUGCAGCGGCAAUUAAAUGGCUUACU	131	3:20587921:20588011:+	GCAACAUCUUCAAGAUUCAGAAAUCAGAUUCUCUUAUGGGUUUUCUUUUGAGCCUUUAUUUUUUGGUUUGAGAAUCUUGAUGAUGCUGCAG	3:20587921:20587941:+	GCAACAUCUUCAAGAUUCAGA	21	3:20587991:20588011:+	AGAAUCUUGAUGAUGCUGCAG	21	3p	1234p	779	5683.19	369117	91	-34	-37.36	159	0.9998	1	TRUE	TRUE	36.64	6.15	1.54	5.38	10	6.92	0.77	0.77	7.69	6.15	6.92	4.62	3.08	3.85	6.92	9.23	20	-0.0103548	-0.0633588	-0.3794	0.3588	0.0416
ath-MIR1887	ath-MIR1887	TRUE	removed_positive	4:11370249:11370341:+	UAAUUAAAAGUAACUUGUUCACUUAGAUUGUUCUUAGUAUGAGGUGUUCUCGUACUAAGUAGAGUCUAAGAGAACAAGAUCAUUUUAUAUUUU	93	4:11370269:11370321:+	ACUUAGAUUGUUCUUAGUAUGAGGUGUUCUCGUACUAAGUAGAGUCUAAGAGA	4:11370269:11370289:+	ACUUAGAUUGUUCUUAGUAUG	21	4:11370301:11370321:+	UACUAAGUAGAGUCUAAGAGA	21	3p	124	295	16.02	96.11	53	-24.4	-46.04	15	1	1	TRUE	TRUE	27.96	9.78	4.35	10.87	7.61	3.26	0	1.09	6.52	6.52	0	1.09	9.78	13.04	6.52	4.35	15.22	-0.0135765	-0.19086	-0.3796	0.3441	0.0921
ath-MIR2938	ath-MIR2938	TRUE	removed_positive	5:22251807:22251934:-	UUCUUUUAAUCUCAAAAACUGGACCCCUCUUAAUUAGAUCUCUAAUUUGUUUUCUUUCUUCUCCAAAAUUUGACAAAGAAAAGAAUUGAUCUUUUGAGAGGGUUCCAGUUUUUUUUCUCUUUCGUCUU	128	5:22251827:22251914:-	GGACCCCUCUUAAUUAGAUCUCUAAUUUGUUUUCUUUCUUCUCCAAAAUUUGACAAAGAAAAGAAUUGAUCUUUUGAGAGGGUUCCAG	5:22251893:22251914:-	GGACCCCUCUUAAUUAGAUCUC	22	5:22251827:22251847:-	GAUCUUUUGAGAGGGUUCCAG	21	-	1	4	0	0	88	-28.3	-32.16	1	1	1	TRUE	TRUE	30.47	12.6	2.36	4.72	5.51	3.15	3.94	0.79	11.02	6.3	0	2.36	3.15	3.15	12.6	3.94	24.41	-0.00940926	-0.0724609	-0.2867	0.2812	0.0981
ath-MIR3434	ath-MIR3434	TRUE	removed_positive	5:7583112:7583344:-	CUGUGGUGGUAAAUUUUAUCACUUGGCUGAUUCUAUUAUUUUGAGCAAGGCUUCCUAAAGUCAGAUCAUUGGUCUCUCUCUCAAGUAACUUAGGUUUGAAAAAGCAGCUUCUCCAGUCAGCAUCUUACCCUUCUCACUACUCAGCAAAUCCACAAAUAGAAACGAGUCGUUGCUUCGGAAGCCUUGUUCAAAAUCAGAGUAUCAGCCAUGUGAUAAAAUUAACAACCAGAGUU	233	5:7583132:7583324:-	ACUUGGCUGAUUCUAUUAUUUUGAGCAAGGCUUCCUAAAGUCAGAUCAUUGGUCUCUCUCUCAAGUAACUUAGGUUUGAAAAAGCAGCUUCUCCAGUCAGCAUCUUACCCUUCUCACUACUCAGCAAAUCCACAAAUAGAAACGAGUCGUUGCUUCGGAAGCCUUGUUCAAAAUCAGAGUAUCAGCCAUGUGA	5:7583305:7583324:-	ACUUGGCUGAUUCUAUUAUU	20	5:7583132:7583151:-	UCAGAGUAUCAGCCAUGUGA	20	3p	12	336	1355.48	125.57	193	-60.09	-31.13	13	0.8304	1	TRUE	TRUE	39.48	11.21	3.88	8.19	6.47	8.62	3.45	1.29	8.62	4.31	4.31	3.02	6.03	5.6	9.91	5.17	9.91	-0.00887031	-0.040391	-0.3502	0.3047	0.0886
ath-MIR391	ath-MIR391	TRUE	removed_positive	5:24293140:24293251:+	AACUGCAAAUAAAGAUUUGCUUCGCAGGAGAGAUAGCGCCAUCACCUCUUCUAAGAAGUUAACUAGUGGUGACGGUAUCUCUCCUACGUAGCAAUCCUUAUAUAUGCAUCUU	112	5:24293160:24293231:+	UUCGCAGGAGAGAUAGCGCCAUCACCUCUUCUAAGAAGUUAACUAGUGGUGACGGUAUCUCUCCUACGUAGC	5:24293160:24293180:+	UUCGCAGGAGAGAUAGCGCCA	21	5:24293211:24293231:+	ACGGUAUCUCUCCUACGUAGC	21	5p	1234p	867	245771	49459.6	72	-28.9	-40.14	122	0.9899	0.9997	TRUE	TRUE	41.07	8.11	4.5	8.11	9.01	5.41	3.6	3.6	9.91	5.41	6.31	2.7	4.5	9.91	8.11	4.5	6.31	-0.0094132	-0.129762	-0.3866	0.3482	0.1467
ath-MIR3932a	ath-MIR3932a	TRUE	removed_positive	4:2178995:2179129:+	CGAUCUGCUCUUCUAUGUCUUCAUCGUCAUCACAAAUUUCUUCAAACUUAAAUAUCUUAAGGACCUUCAACGGACUUGAUAAUAGAGAUUAACGAACUUUGUGAUGACAACGAAGAUACAGAGGAUCAAAUCAAG	135	4:2179015:2179109:+	UCAUCGUCAUCACAAAUUUCUUCAAACUUAAAUAUCUUAAGGACCUUCAACGGACUUGAUAAUAGAGAUUAACGAACUUUGUGAUGACAACGAAG	4:2179015:2179035:+	UCAUCGUCAUCACAAAUUUCU	21	4:2179089:2179109:+	AACUUUGUGAUGACAACGAAG	21	3p	13	186	0	6997.43	95	-21.3	-22.42	15	0.958	1	TRUE	TRUE	35.56	11.94	7.46	5.22	10.45	7.46	0.75	3.73	8.21	9.7	0.75	2.24	2.24	5.97	10.45	4.48	8.96	-0.00827053	-0.0607407	-0.2941	0.3259	0.0926
ath-MIR3933	ath-MIR3933	TRUE	removed_positive	5:15758091:15758208:+	CACUUAUAGUAAAACUUAGAAGAAGCAAAAUGACGACUCGGACAACAAUAAUACAAAACUAAUACUUAUUGUUGUCGGAGUCGUCAUUUUGCAUCUUCUAAGUUUUACUAUAACGUUC	118	5:15758111:15758188:+	AGAAGCAAAAUGACGACUCGGACAACAAUAAUACAAAACUAAUACUUAUUGUUGUCGGAGUCGUCAUUUUGCAUCUUC	5:15758111:15758131:+	AGAAGCAAAAUGACGACUCGG	21	5:15758168:15758188:+	GAGUCGUCAUUUUGCAUCUUC	21	5p	13	306	4757.13	46.64	78	-41.3	-52.95	15	0.88	0.9951	TRUE	TRUE	32.2	14.53	9.4	5.13	7.69	5.98	0	4.27	6.84	5.13	1.71	1.71	5.98	11.11	5.98	3.42	11.11	-0.0176584	-0.567797	-0.5686	0.4068	0.0252
ath-MIR394a	ath-MIR394a	TRUE	removed_positive	1:7058187:7058318:+	AGAUUUUCUUACAGUCAUCUUUGGCAUUCUGUCCACCUCCUUCUAUACAUAUAUGCAUGUGUAUAUAUAUAUGCGUUUCGUGUGAAAGAAGGAGGUGGGUAUACUGCCAAUAGAGAUCUGUUAGGGCUUCUU	132	1:7058207:7058298:+	UUGGCAUUCUGUCCACCUCCUUCUAUACAUAUAUGCAUGUGUAUAUAUAUAUGCGUUUCGUGUGAAAGAAGGAGGUGGGUAUACUGCCAAUA	1:7058207:7058226:+	UUGGCAUUCUGUCCACCUCC	20	1:7058279:7058298:+	AGGUGGGUAUACUGCCAAUA	20	5p	123p	934	207731	0	92	-44.1	-47.93	132	0.9977	1	TRUE	TRUE	38.64	3.05	3.05	6.11	12.21	5.34	3.05	1.53	7.63	4.58	3.82	5.34	7.63	10.69	7.63	8.4	9.92	-0.0109006	-0.0875758	-0.4212	0.3939	0.1037
ath-MIR395a	ath-MIR395a	TRUE	removed_positive	1:9363186:9363296:-	UUGGUUGGAUGUCUCCUAGAGUUCCUCUGAGCACUUCAUUGGGGAUACAAUUUUUCUAAAUGAUUAUCCACUGAAGUGUUUGGGGGAACUCCCGGACCCAUUCAACGGAUU	111	1:9363206:9363276:-	GUUCCUCUGAGCACUUCAUUGGGGAUACAAUUUUUCUAAAUGAUUAUCCACUGAAGUGUUUGGGGGAACUC	1:9363256:9363276:-	GUUCCUCUGAGCACUUCAUUG	21	1:9363206:9363226:-	CUGAAGUGUUUGGGGGAACUC	21	3p	1234p	808	5451.61	23050.6	71	-32.2	-45.35	32	0.9991	1	TRUE	TRUE	44.14	5.45	5.45	3.64	8.18	5.45	6.36	1.82	7.27	8.18	0.91	10	4.55	3.64	8.18	8.18	12.73	-0.0106751	-0.0969369	-0.4712	0.3694	0.1032
ath-MIR399a	ath-MIR399a	TRUE	removed_positive	1:10227065:10227205:+	AAAGGUGGAAAUGCAUUACAGGGUAAGAUCUCUAUUGGCAGGAAACCAUUACUUAGAUCUUUGCAUCUCUUUAUGCAUUGCUUUUAAUUAGUGAGUUAUCUGCCAAAGGAGAUUUGCCCUGUAAUUCUUCUGCACCAACAU	141	1:10227085:10227185:+	GGGUAAGAUCUCUAUUGGCAGGAAACCAUUACUUAGAUCUUUGCAUCUCUUUAUGCAUUGCUUUUAAUUAGUGAGUUAUCUGCCAAAGGAGAUUUGCCCUG	1:10227085:10227106:+	GGGUAAGAUCUCUAUUGGCAGG	22	1:10227165:10227185:+	UGCCAAAGGAGAUUUGCCCUG	21	5p	1234p	497	6155.47	7812.63	101	-42.3	-41.88	20	0.9981	1	TRUE	TRUE	37.59	8.57	3.57	6.43	10	7.14	3.57	0	7.86	5	5.71	5	3.57	7.14	5.71	7.86	12.86	-0.0109417	-0.139243	-0.4113	0.3617	0.0546
ath-MIR408	ath-MIR408	TRUE	removed_positive	2:19319846:19319973:+	AAAGCGGUAAUGAGAGAGAGACAGGGAACAAGCAGAGCAUGGAUUGAGUUUACUAAAACAUUAAACGACUCUGUUUUGUCUCUACCCAUGCACUGCCUCUUCCCUGGCUCCCUCUUUUUUUCUCUAUA	128	2:19319866:19319953:+	ACAGGGAACAAGCAGAGCAUGGAUUGAGUUUACUAAAACAUUAAACGACUCUGUUUUGUCUCUACCCAUGCACUGCCUCUUCCCUGGC	2:19319866:19319886:+	ACAGGGAACAAGCAGAGCAUG	21	2:19319933:19319953:+	AUGCACUGCCUCUUCCCUGGC	21	3p	123	1020	607220	282114	88	-32.3	-36.7	266	0.9962	1	TRUE	TRUE	42.97	7.87	6.3	7.87	4.72	5.51	5.51	1.57	11.02	7.87	4.72	3.94	3.15	5.51	7.09	6.3	11.02	-0.00801722	-0.0703125	-0.3445	0.3281	0.1079
ath-MIR5012	ath-MIR5012	TRUE	removed_positive	2:8432667:8432787:+	AUGAAAAUGGACUGUGGAGGAAAACAAAUAGCAGUCAAACACCGAUUAGAACACCACUUACGUACGUCUUCUAAUCGAUAUUUUACUGCUACUUGUGUUCCUCAAGAGUACUUCAAACUCA	121	2:8432687:8432767:+	AAAACAAAUAGCAGUCAAACACCGAUUAGAACACCACUUACGUACGUCUUCUAAUCGAUAUUUUACUGCUACUUGUGUUCC	2:8432687:8432707:+	AAAACAAAUAGCAGUCAAACA	21	2:8432747:8432767:+	UUUUACUGCUACUUGUGUUCC	21	3p	124p	594	404.61	3681.27	81	-23.1	-28.52	8	1	1	TRUE	TRUE	38.02	12.5	10.83	5	5.83	7.5	2.5	3.33	8.33	6.67	1.67	2.5	5.83	7.5	6.67	5.83	7.5	-0.00797738	-0.078719	-0.3033	0.3388	0.1069
ath-MIR5013	ath-MIR5013	TRUE	removed_positive	2:7166848:7166950:+	ACAUCAUUUAGUAGACAAGGUUUGUGACAUCUAGGUGCUUUUUUUUUUCUUCUAUAAACAAGAGCACCUAGAUAUCAUAAACCUUGUCUACUAAAUGACAUCU	103	2:7166868:7166930:+	UUUGUGACAUCUAGGUGCUUUUUUUUUUCUUCUAUAAACAAGAGCACCUAGAUAUCAUAAACC	2:7166868:7166888:+	UUUGUGACAUCUAGGUGCUUU	21	2:7166910:7166930:+	AGCACCUAGAUAUCAUAAACC	21	5p	12	92	514.1	0	63	-26.1	-41.43	8	0.849	1	TRUE	TRUE	32.04	7.84	7.84	6.86	8.82	7.84	1.96	0	8.82	4.9	1.96	1.96	4.9	9.8	6.86	4.9	14.71	-0.0175156	-0.566019	-0.5612	0.3981	0.0591
ath-MIR5017	ath-MIR5017	TRUE	removed_positive	4:11962940:11963045:-	UACUUUUUAUCUUCUUGAAAAUUUGUUACUAAUUUGGAAUGAAUUAGCUAAAUGGCUAAGCUAAUUUAUACCAAAUUAAUAGCAAAGUUUGAAGAACAUGAACAAU	106	4:11962960:11963025:-	AUUUGUUACUAAUUUGGAAUGAAUUAGCUAAAUGGCUAAGCUAAUUUAUACCAAAUUAAUAGCAAA	4:11963005:11963025:-	AUUUGUUACUAAUUUGGAAUG	21	4:11962960:11962980:-	UUAUACCAAAUUAAUAGCAAA	21	5p	1234p	265	2962.07	153.7	66	-24.8	-37.58	8	0.9909	1	TRUE	TRUE	24.53	18.1	4.76	4.76	11.43	3.81	0.95	0	6.67	5.71	3.81	1.9	1.9	11.43	1.9	6.67	16.19	-0.0132695	-0.329245	-0.3255	0.3679	0.0395
ath-MIR5020c	ath-MIR5020c	TRUE	removed_positive	2:4770530:4770656:+	AUAAUUAUGAGUGAUGGCCAUGGCAUGGAAGAAGGUGAGACUUGCCUGAAUCGUGAAUCAAAACCUCCAUGAUUAUCACUACAAGUCGUACCUUUUUCCUAGCCAUGAUAAUCACUGAGUAUUAAAU	127	2:4770550:4770636:+	UGGCAUGGAAGAAGGUGAGACUUGCCUGAAUCGUGAAUCAAAACCUCCAUGAUUAUCACUACAAGUCGUACCUUUUUCCUAGCCAUG	2:4770550:4770570:+	UGGCAUGGAAGAAGGUGAGAC	21	2:4770616:4770636:+	CGUACCUUUUUCCUAGCCAUG	21	-	1	174	899.86	0	87	-36.4	-41.84	17	0.9776	1	TRUE	TRUE	38.58	9.52	4.76	5.56	12.7	6.35	5.56	1.59	5.56	8.73	3.17	3.17	4.76	7.14	5.56	9.52	6.35	-0.0104692	-0.0632546	-0.4039	0.3386	0.0361
ath-MIR5026	ath-MIR5026	TRUE	removed_positive	4:7844532:7844652:+	GAGAUCGAUAAAUUUAACUCGUGGCACGACCCUGUGAGUUACUAACUUUGAAAACCAUAGCAUAGUUUUCAAAGUUAGUAACUCAUAAGAUCGUGACACGUGGUAAAUCUAUUGAUUUUAG	121	4:7844552:7844632:+	GUGGCACGACCCUGUGAGUUACUAACUUUGAAAACCAUAGCAUAGUUUUCAAAGUUAGUAACUCAUAAGAUCGUGACACGU	4:7844552:7844572:+	GUGGCACGACCCUGUGAGUUA	21	4:7844612:7844632:+	ACUCAUAAGAUCGUGACACGU	21	3p	1234p	907	1635.43	395550	81	-42.2	-52.1	156	0.98	0.9991	TRUE	TRUE	35.54	10.83	7.5	6.67	8.33	5	2.5	4.17	5	7.5	1.67	1.67	7.5	10	5	5.83	10.83	-0.0130445	-0.470248	-0.4636	0.405	0.0432
ath-MIR5643a	ath-MIR5643a	TRUE	removed_positive	5:11667781:11667897:+	UCUCAAACCUAUGAUAGUGUAGCCGUAAUCCGUAUGAGUCUUUGUCUUUGUAUCUUCUAACAAGGAUACAAUAUUUAGGCUUUUAAGAUCUGGUUGCGAAUCUGGUUGUUAUACUCA	117	5:11667801:11667877:+	AGCCGUAAUCCGUAUGAGUCUUUGUCUUUGUAUCUUCUAACAAGGAUACAAUAUUUAGGCUUUUAAGAUCUGGUUGC	5:11667801:11667823:+	AGCCGUAAUCCGUAUGAGUCUUU	23	5:11667857:11667877:+	AGGCUUUUAAGAUCUGGUUGC	21	-	1	62	0	0	77	-18.3	-23.77	1	1	0.4692	TRUE	TRUE	35.9	6.9	3.45	5.17	9.48	3.45	2.59	2.59	8.62	4.31	2.59	3.45	8.62	11.21	8.62	7.76	11.21	-0.00654596	-0.0365079	-0.235	0.2821	0.1332
ath-MIR5643b	ath-MIR5643b	TRUE	removed_positive	5:11757122:11757238:-	UCUCAAAGCUUUGAUGGUGUAGCCGAAGUCCGUAUGAGUCUUUGUCUUUGUAUCCUCUAACAAGGAUAUAAUACUUAGGCUUUUAAGAUCUGGUUGCGAUUCUAGUUUUUAAACUCA	117	5:11757142:11757218:-	AGCCGAAGUCCGUAUGAGUCUUUGUCUUUGUAUCCUCUAACAAGGAUAUAAUACUUAGGCUUUUAAGAUCUGGUUGC	5:11757196:11757218:-	AGCCGAAGUCCGUAUGAGUCUUU	23	5:11757142:11757162:-	AGGCUUUUAAGAUCUGGUUGC	21	-	1	62	0	0	77	-21.7	-28.18	1	1	0.4692	TRUE	TRUE	36.75	7.76	2.59	6.9	6.9	2.59	2.59	2.59	9.48	5.17	3.45	3.45	7.76	9.48	8.62	6.9	13.79	-0.00702313	-0.0393162	-0.2581	0.3162	0.1088
ath-MIR5656	ath-MIR5656	TRUE	removed_positive	1:1727289:1727391:+	UUGGUUAAAAGGUUUCGAAAACUCAACCUCUUCUUCAGUCUCUCUCUUUCCAAAAGGGAAAGACUGAAGUAGAGAUUGGGUUUCCGAUACCUUUUGGCCCAUG	103	1:1727309:1727371:+	ACUCAACCUCUUCUUCAGUCUCUCUCUUUCCAAAAGGGAAAGACUGAAGUAGAGAUUGGGUUU	1:1727309:1727329:+	ACUCAACCUCUUCUUCAGUCU	21	1:1727351:1727371:+	ACUGAAGUAGAGAUUGGGUUU	21	-	1	191	0	933.69	63	-31	-49.21	11	0.8373	1	TRUE	TRUE	41.75	12.75	3.92	6.86	2.94	3.92	5.88	1.96	9.8	6.86	0.98	6.86	4.9	2.94	10.78	4.9	13.73	-0.0124886	-0.523301	-0.5214	0.4078	0.0271
ath-MIR5661	ath-MIR5661	TRUE	removed_positive	4:10449311:10449429:+	AAGAGAGGAUUGUGCGACUAAGAGGUACAUCAUGUAGUCUGAAAUGGUUUUGCUGUACUCUUUGCUUCUGACAUUUCUUGCUGCAUUGUCUACUUCUGUUUGGUGUAAGAGCUCAGUUG	119	4:10449331:10449409:+	AGAGGUACAUCAUGUAGUCUGAAAUGGUUUUGCUGUACUCUUUGCUUCUGACAUUUCUUGCUGCAUUGUCUACUUCUGU	4:10449331:10449351:+	AGAGGUACAUCAUGUAGUCUG	21	4:10449389:10449409:+	UGCUGCAUUGUCUACUUCUGU	21	5p	12	133	935.07	0	79	-23.4	-29.62	3	1	0.7921	TRUE	TRUE	41.18	4.24	4.24	7.63	5.08	4.24	0	0.85	11.02	6.78	5.08	3.39	9.32	5.08	6.78	13.56	12.71	-0.00616319	-0.0561345	-0.2538	0.2857	0.1666
ath-MIR775	ath-MIR775	TRUE	removed_positive	1:29422442:29422585:+	AAUAAGAGGAUUUAAACGUUGCACUACGUGACAUUGAAACUGUCUUUCAACAUUCCAAUAUUUCAACUUUCGAAUACCCAAUAUUUGGUUUGUUCAAAGACAUUUUCGAUGUCUAGCAGUGCCAAUGUUUAAAAUCAACUGAUA	144	1:29422462:29422565:+	GCACUACGUGACAUUGAAACUGUCUUUCAACAUUCCAAUAUUUCAACUUUCGAAUACCCAAUAUUUGGUUUGUUCAAAGACAUUUUCGAUGUCUAGCAGUGCCA	1:29422462:29422481:+	GCACUACGUGACAUUGAAAC	20	1:29422546:29422565:+	UUCGAUGUCUAGCAGUGCCA	20	3p	1234p	1020	5643.17	33447.8	104	-36.6	-35.19	77	0.9693	1	TRUE	TRUE	32.64	12.59	6.99	3.5	9.79	8.39	2.8	2.8	4.2	5.59	2.1	1.4	5.59	6.29	6.29	6.99	14.69	-0.0100643	-0.0796875	-0.3285	0.3125	0.1013
ath-MIR8121	ath-MIR8121	TRUE	removed_positive	2:16587958:16588120:-	GAAAUUUUACAUAAAUCCUUAAAGUAUAAUGGUUUAGUGGUUUGAGUUGUCCUACUAAUUGUUCAAGGUAACGAGUUCGAUCAACAGACCUUAAAAAUUAGUUAAAUGUAAGUAAAUCAAACUAUUACAUCAUUAUAGUUUUUAGGUAAAUUUUCAAAUAUGG	163	2:16587978:16588100:-	AAAGUAUAAUGGUUUAGUGGUUUGAGUUGUCCUACUAAUUGUUCAAGGUAACGAGUUCGAUCAACAGACCUUAAAAAUUAGUUAAAUGUAAGUAAAUCAAACUAUUACAUCAUUAUAGUUUUU	2:16588077:16588100:-	AAAGUAUAAUGGUUUAGUGGUUUG	24	2:16587978:16588001:-	AACUAUUACAUCAUUAUAGUUUUU	24	-	1	243	1500.33	0	123	-28.3	-23.01	10	0.8595	1	TRUE	TRUE	26.38	16.05	4.32	6.17	10.49	4.94	1.85	1.23	3.09	3.09	0	3.09	8.64	12.96	4.94	4.32	14.81	-0.00797574	-0.0429448	-0.2104	0.3006	0.1573
ath-MIR8175	ath-MIR8175	TRUE	removed_positive	2:3740807:3740977:+	UUUGACCUAUAUCAAAUUUGGCACCGUUGCCGGGGAUCGACCCGGGUCACCCGCGUGACAGGCGGGAAUACUUACCACUUAGUACAACGACCCAAUAUAGUGGUAAGUAUUCUCGCAUGUCACUCGGGUUCGAUCCCCGGCAACGGCGCCAAAUUUGAUAUAGCUCAAAUC	171	2:3740827:3740957:+	GCACCGUUGCCGGGGAUCGACCCGGGUCACCCGCGUGACAGGCGGGAAUACUUACCACUUAGUACAACGACCCAAUAUAGUGGUAAGUAUUCUCGCAUGUCACUCGGGUUCGAUCCCCGGCAACGGCGCCA	2:3740827:3740846:+	GCACCGUUGCCGGGGAUCGA	20	2:3740938:3740957:+	GAUCCCCGGCAACGGCGCCA	20	3p	12p	912	0	20238.8	131	-87.7	-66.95	190	0.8814	0.9995	TRUE	TRUE	50.88	6.47	7.65	2.94	8.24	7.06	8.24	8.24	3.53	4.71	5.29	8.24	5.29	7.06	6.47	4.12	6.47	-0.0130562	-0.332456	-0.6643	0.3918	0.0827
ath-MIR8182	ath-MIR8182	TRUE	removed_positive	3:22678146:22678287:+	UUUUUGUUAUCUUCAUACUUUUGUGUUGCGUUUCUGUUGAUUCUCCUUUUAUGUAUCCUCUCGGCUCUCUCGUUAAUCUUUUAUUACAUAAACUCGUGCAUCAACAUAAACACAAAACAGAAGCAUGAAGAUGAAUAACAAC	142	3:22678166:22678267:+	UUGUGUUGCGUUUCUGUUGAUUCUCCUUUUAUGUAUCCUCUCGGCUCUCUCGUUAAUCUUUUAUUACAUAAACUCGUGCAUCAACAUAAACACAAAACAGAA	3:22678166:22678187:+	UUGUGUUGCGUUUCUGUUGAUU	22	3:22678246:22678267:+	UCAACAUAAACACAAAACAGAA	22	5p	123p	44	125.59	0	102	-18.7	-18.33	1	1	1	TRUE	TRUE	33.1	9.93	6.38	2.13	9.22	7.09	1.42	2.84	8.51	3.55	2.84	0.71	5.67	7.09	9.93	7.09	15.6	-0.00770091	-0.0887324	-0.2549	0.2817	0.1137
ath-MIR830	ath-MIR830	TRUE	removed_positive	1:4820386:4820514:-	CUGUAAACGCCUCGAUCUCCUCUUCUCCAAAUAGUUUAGGUUAGCUGACAUAUAAUAAUUCAAUAGACCCCAGUUUCUCCAGAUAACCUAACUAUUUUGAGAAGAAGUGAACGAAGAGCGAUUACAAGU	129	1:4820406:4820494:-	UCUUCUCCAAAUAGUUUAGGUUAGCUGACAUAUAAUAAUUCAAUAGACCCCAGUUUCUCCAGAUAACCUAACUAUUUUGAGAAGAAGUG	1:4820473:4820494:-	UCUUCUCCAAAUAGUUUAGGUU	22	1:4820406:4820426:-	UAACUAUUUUGAGAAGAAGUG	21	3p	1234p	435	1403.12	4230.46	89	-25.2	-28.31	10	0.9807	1	TRUE	TRUE	37.98	10.94	5.47	9.38	7.81	4.69	6.25	3.12	7.81	8.59	2.34	0.78	4.69	9.38	7.03	3.12	8.59	-0.00800158	-0.154264	-0.3039	0.3178	0.0983
ath-MIR834	ath-MIR834	TRUE	removed_positive	5:2641457:2641641:-	UUUCAGCGACAGCCAAAAUCACCACCGCUUCUGCUACGAACAUGUUAAGCCAUCCUUUUAACCGUUGCUGCCACCACUAUUACGGCCAUCACAAGAAAAUUCAUGCAAGUGGAAACGGUGAUAGUAGCAGCUGGUAUGACACGUUGGUAGCAGUAGCGGUGGUAAUGCCGAUAGCGUGAGCGGCA	185	5:2641477:2641621:-	ACCACCGCUUCUGCUACGAACAUGUUAAGCCAUCCUUUUAACCGUUGCUGCCACCACUAUUACGGCCAUCACAAGAAAAUUCAUGCAAGUGGAAACGGUGAUAGUAGCAGCUGGUAUGACACGUUGGUAGCAGUAGCGGUGGUAA	5:2641601:2641621:-	ACCACCGCUUCUGCUACGAAC	21	5:2641477:2641497:-	UGGUAGCAGUAGCGGUGGUAA	21	3p	124p	63	0	138.64	145	-60.9	-42	1	1	1	TRUE	TRUE	49.19	7.61	7.07	7.07	5.98	9.78	5.43	5.98	3.8	4.35	9.24	4.35	6.52	6.52	3.26	7.07	5.98	-0.00746087	-0.0479054	-0.367	0.3081	0.1574
ath-MIR846	ath-MIR846	TRUE	removed_positive	1:22577406:22577702:+	GAUGAUGCCACAUCCGGUUUCAUUCAAGGACUUCUAUUCAGAACAAACUUCAUGAUUUCUGAACUAAUUGGAUAUGAUAAAUGGUAACAAGUAUUCACUUGCAUUCAAGGGACAAAAAAUCAUUGGGAUAUAUGAUUAUGACAAACACGAUUGGAAGCUGAAUGGUUGCGGGAGGCAAGCAGUGGGAUAAUGAUCUGCAAGUGGAAACUUCUUACUUUUAUCAUAUCCCAUCAGCUCGAAAGUCUUGAUGUUAGUUUUGAAUUGAAGUGCUUGAAUUACACCAGAUUUAUUGUGCUC	297	1:22577426:22577682:+	CAUUCAAGGACUUCUAUUCAGAACAAACUUCAUGAUUUCUGAACUAAUUGGAUAUGAUAAAUGGUAACAAGUAUUCACUUGCAUUCAAGGGACAAAAAAUCAUUGGGAUAUAUGAUUAUGACAAACACGAUUGGAAGCUGAAUGGUUGCGGGAGGCAAGCAGUGGGAUAAUGAUCUGCAAGUGGAAACUUCUUACUUUUAUCAUAUCCCAUCAGCUCGAAAGUCUUGAUGUUAGUUUUGAAUUGAAGUGCUUGAAUU	1:22577426:22577446:+	CAUUCAAGGACUUCUAUUCAG	21	1:22577662:22577682:+	UUGAAUUGAAGUGCUUGAAUU	21	3p	123	988	5182.47	109829	257	-89.5	-34.82	111	0.9709	1	TRUE	TRUE	37.04	10.14	5.07	4.73	11.82	7.77	1.69	1.35	5.07	8.45	3.38	5.41	3.72	5.41	6.08	9.12	10.81	-0.0086906	-0.0651178	-0.3219	0.3367	0.1136
ath-MIR851	ath-MIR851	TRUE	removed_positive	3:19659557:19659686:-	UGGAAAGCAAGGGACUGUCGUCUCGGUUCGCGAUCCACAAGUAAUCUUUUGUGGAGAUUAUGAAAACAAUCAUCACGAGAGGCUACGUGUGGGUGGCAAACAAAGACGACAAUCCCUAUUCCAGUUCCAU	130	3:19659577:19659666:-	UCUCGGUUCGCGAUCCACAAGUAAUCUUUUGUGGAGAUUAUGAAAACAAUCAUCACGAGAGGCUACGUGUGGGUGGCAAACAAAGACGAC	3:19659646:19659666:-	UCUCGGUUCGCGAUCCACAAG	21	3:19659577:19659597:-	UGGGUGGCAAACAAAGACGAC	21	5p	124p	443	17797.3	2629.96	90	-36.2	-40.22	47	0.8989	0.9988	TRUE	TRUE	46.15	10.85	6.2	6.2	6.98	8.53	3.88	5.43	3.88	7.75	3.1	6.98	6.98	3.1	8.53	6.2	5.43	-0.0100845	-0.0964615	-0.4654	0.3615	0.0644
ath-MIR853	ath-MIR853	TRUE	removed_positive	3:8346396:8346629:+	GGGUAAAGUGUUCCUGCUGCUCCCCUCUUUAGCUUGGAGAAGCCAGUAAAUAUCUUUCUCUUCAAGGAACUUGUGGGCCUCAAGAAAACCUGCUAUAAUUCUAGUUUUUCAACAUUCCUCCUUCUGAUAUCAGCAACAACUCCUUACCCUUAAGAAUGGAGAAUGGAACUUCCUCAAAGAUAUUUACUUGGCCUCUGCAACCGGAAAGGGGAGCAGCAUGAAACUCUUUUAACC	234	3:8346416:8346609:+	UCCCCUCUUUAGCUUGGAGAAGCCAGUAAAUAUCUUUCUCUUCAAGGAACUUGUGGGCCUCAAGAAAACCUGCUAUAAUUCUAGUUUUUCAACAUUCCUCCUUCUGAUAUCAGCAACAACUCCUUACCCUUAAGAAUGGAGAAUGGAACUUCCUCAAAGAUAUUUACUUGGCCUCUGCAACCGGAAAGGGGAGC	3:8346416:8346437:+	UCCCCUCUUUAGCUUGGAGAAG	22	3:8346589:8346609:+	UCUGCAACCGGAAAGGGGAGC	21	3p	1234p	678	1204.91	6076.08	194	-53.1	-27.37	6	0.9955	1	TRUE	TRUE	42.74	11.59	4.72	6.44	5.15	5.15	6.87	0.43	11.59	5.58	4.72	5.58	2.58	5.58	8.15	5.58	10.3	-0.00741928	-0.0331624	-0.3171	0.3162	0.1967
ath-MIR858a	ath-MIR858a	TRUE	removed_positive	1:26773532:26773735:-	CUUAUGUGUUCUCAUCUUUGUUUCGUUGUCUGUUCGACCUUGGUCUCGAUCUCUCCUCAAAACCCUAAUACGCGCUUUAUCGUUUAUUUCAUUCAUCCAUCCUUCUUAUGAUCAUCAUAAACUAACGUACAUGGUUUAUCGGUUUGUUAUUGAUGGGGAUUGGGGUAGAUAGACGAUCGAAACUUUUGAUUUCUGAGGUUUUUU	204	1:26773552:26773715:-	UUUCGUUGUCUGUUCGACCUUGGUCUCGAUCUCUCCUCAAAACCCUAAUACGCGCUUUAUCGUUUAUUUCAUUCAUCCAUCCUUCUUAUGAUCAUCAUAAACUAACGUACAUGGUUUAUCGGUUUGUUAUUGAUGGGGAUUGGGGUAGAUAGACGAUCGAAACU	1:26773695:26773715:-	UUUCGUUGUCUGUUCGACCUU	21	1:26773552:26773572:-	GGUAGAUAGACGAUCGAAACU	21	5p	123	891	70928.9	0	164	-40.8	-24.88	161	0.9916	0.9989	TRUE	TRUE	37.75	4.43	3.94	1.48	10.34	3.94	2.96	4.93	7.88	5.42	0.99	4.93	6.9	6.4	11.33	6.9	17.24	-0.00616689	-0.025049	-0.2328	0.2941	0.2144
Ath-MIRN34	Ath-MIRN34	TRUE	removed_positive	3:13835725:13835817:+	GUAGUUAAGCGUACUUGGGCGAGAGUAGUACGAGGAUGGGUGACCUCACGGAAAGUCCUCGUGUUGCAUUCCUCUUUUUUCGGUUUUCCUCUA	93	3:13835745:13835797:+	GAGAGUAGUACGAGGAUGGGUGACCUCACGGAAAGUCCUCGUGUUGCAUUCCU	3:13835745:13835765:+	GAGAGUAGUACGAGGAUGGGU	21	3:13835777:13835797:+	AAGUCCUCGUGUUGCAUUCCU	21	3p	2	79	0	0	53	-20.8	-39.25	7	1	1	TRUE	TRUE	48.39	3.26	4.35	7.61	2.17	2.17	4.35	6.52	7.61	6.52	3.26	7.61	10.87	6.52	8.7	5.43	13.04	-0.00597644	-0.0712366	-0.2892	0.3011	0.1373
miRN10-Novel	miRN10-Novel	TRUE	removed_positive	4:13295906:13296119:+	UCAUCACGUCAACAUGAACUUUGAUUUUACUGUAUAACUUGUAUUUACUGUAAUAACAACAAUAUAUAACAAUUAGAGGUUGUAGAUAUUAUGAUCAAUUACUUAAUCAUGUCUUGAUCCUAAUAACUACGGUCUCUGAAUUGCUGUAUAUUAUUAUUAUUACAGCAAGUACAAGUUAUACCGCAAGAUCAAAGUUCACGUUGAUGUGGAGAAA	214	4:13295926:13296099:+	UUGAUUUUACUGUAUAACUUGUAUUUACUGUAAUAACAACAAUAUAUAACAAUUAGAGGUUGUAGAUAUUAUGAUCAAUUACUUAAUCAUGUCUUGAUCCUAAUAACUACGGUCUCUGAAUUGCUGUAUAUUAUUAUUAUUACAGCAAGUACAAGUUAUACCGCAAGAUCAAAG	4:13295926:13295946:+	UUGAUUUUACUGUAUAACUUG	21	4:13296079:13296099:+	AGUUAUACCGCAAGAUCAAAG	21	5p	3p	682	23015.3	160.06	174	-66.2	-38.05	245	0.8019	0.9994	TRUE	TRUE	29.44	9.86	7.51	4.23	13.15	7.04	0.94	1.88	5.16	5.16	1.41	1.41	6.57	13.15	5.16	7.04	10.33	-0.0148573	-0.111565	-0.4374	0.4206	0.0271
miRN6-Novel	miRN6-Novel	TRUE	removed_positive	3:20244795:20245093:+	GAUUCCUUCAAAUCAAGCCAUCUCUGAUCCAGAUCCGAGUCAGAUCUCUCUUCGUCCCUUAGGUCAUACAGGAUCUAGUUCCUCGCUUUCUUUUCCAAUUCGGACUCCUGAAAUCAACAAGGCUCCGGAGGUAAAUGCUCCAACUCCGGUUUCAUUGUCCCCGAAACCUGAUCGGUUCGUGCCGCCGCAUCUUAGGCCAGGUUUUGUUCGGAAAGACGAGAAACCUGGACUCAACUCUUCUCGAGUUAGAGAUCCGAAUCCGAAUCUGAAUCAGAGAUUGCCUAACCAGGAACAGCCAC	299	3:20244815:20245073:+	UCUCUGAUCCAGAUCCGAGUCAGAUCUCUCUUCGUCCCUUAGGUCAUACAGGAUCUAGUUCCUCGCUUUCUUUUCCAAUUCGGACUCCUGAAAUCAACAAGGCUCCGGAGGUAAAUGCUCCAACUCCGGUUUCAUUGUCCCCGAAACCUGAUCGGUUCGUGCCGCCGCAUCUUAGGCCAGGUUUUGUUCGGAAAGACGAGAAACCUGGACUCAACUCUUCUCGAGUUAGAGAUCCGAAUCCGAAUCUGAAUCAGAGAUU	3:20244815:20244835:+	UCUCUGAUCCAGAUCCGAGUC	21	3:20245052:20245073:+	AUCCGAAUCUGAAUCAGAGAUU	22	5p	3	135	167.52	609.41	259	-85.4	-32.97	4	1	1	TRUE	TRUE	48.83	7.72	4.03	6.71	6.38	6.38	8.39	5.37	8.39	8.39	3.36	4.36	4.03	2.35	13.09	3.36	7.72	-0.00630145	-0.0268952	-0.3077	0.311	0.2633
1:1009150:1009249:+	ath-MIR_N12a	TRUE	others	1:1009150:1009249:+	AAGCUGCAAUUUCUUUGACUUCAAUGGAUUUUACUGAGACUUUCUCAUUCAUUUAUCGUUUUUAUUGAAAUCUAUUUGAGUUUAAACUAUACACUUGCAC	100	1:1009170:1009229:+	UCAAUGGAUUUUACUGAGACUUUCUCAUUCAUUUAUCGUUUUUAUUGAAAUCUAUUUGAG	1:1009170:1009191:+	UCAAUGGAUUUUACUGAGACUU	22	1:1009207:1009229:+	GUUUUUAUUGAAAUCUAUUUGAG	23	5p	p	549	2875.61	0	60	-9.7	-16.17	28	0.9156	1	TRUE	TRUE	29	7.07	7.07	3.03	10.1	6.06	0	1.01	9.09	6.06	3.03	1.01	2.02	7.07	7.07	7.07	23.23	-0.00531034	-0.056	-0.154	0.26	0.2282
1:12122965:12123135:-	ath-MIR_N18a	TRUE	others	1:12122965:12123135:-	CGUGGCAGAUCAUGCUUAGACCUGGAGAUUCGACGGACGGUUCAGAUCUCUCUUCUAAACUCGUCUCUCUCGACGUUGUGGAGGAGGAUGUGACGAGAUCCUCUAGAUCUGUUUACUGUGAACACUGCUGUGUCGUUGGUGAGUCUUUGUCCCUCUUUAAAUUUCAAAAAG	171	1:12122985:12123115:-	CCUGGAGAUUCGACGGACGGUUCAGAUCUCUCUUCUAAACUCGUCUCUCUCGACGUUGUGGAGGAGGAUGUGACGAGAUCCUCUAGAUCUGUUUACUGUGAACACUGCUGUGUCGUUGGUGAGUCUUUGUC	1:12123095:12123115:-	CCUGGAGAUUCGACGGACGGU	21	1:12122985:12123002:-	CGUUGGUGAGUCUUUGUC	18	5p	p	4	40.79	0	131	-43.9	-33.51	4	1	1	TRUE	TRUE	46.78	5.29	5.29	5.88	4.71	2.94	2.35	5.29	11.18	10	1.76	4.71	8.24	2.94	11.76	9.41	8.24	-0.00612441	-0.040518	-0.2865	0.2807	0.1802
1:20969298:20969514:-	ath-MIR_N22a	TRUE	others	1:20969298:20969514:-	GAAGGAUCUGUACACUAAGAGUGUUCAGAGGACUGUCAUUUGGAUGGGUAAGAGGCAAGAGACAGUGGAGGAUGUCCCUUGUGGUAACACUGUUGCUAUGGUUGGGCUGGAUCAGUUCAUCACCAAGAAUGCUACAUUGACUAAUGAGAAGGAAGUUGAUGCUCACCCCAUUCGUGCUAUGAAGUUUUCUGUGUCUCCUGUUGUUCGUGUUGCUGUU	217	1:20969318:20969494:-	GUGUUCAGAGGACUGUCAUUUGGAUGGGUAAGAGGCAAGAGACAGUGGAGGAUGUCCCUUGUGGUAACACUGUUGCUAUGGUUGGGCUGGAUCAGUUCAUCACCAAGAAUGCUACAUUGACUAAUGAGAAGGAAGUUGAUGCUCACCCCAUUCGUGCUAUGAAGUUUUCUGUGUCUC	1:20969475:20969494:-	GUGUUCAGAGGACUGUCAUU	20	1:20969318:20969335:-	UGAAGUUUUCUGUGUCUC	18	5p	p	51	1481.41	0	177	-51.9	-29.32	14	0.9499	1	TRUE	TRUE	45.62	5.09	4.63	7.87	6.02	6.02	3.24	0.93	6.94	8.8	3.24	6.48	10.19	3.7	6.02	12.96	7.87	-0.005879	-0.0246753	-0.2682	0.3318	0.1412
1:21762547:21762700:+	ath-MIR_N1a	TRUE	others	1:21762547:21762700:+	AAUAGAUGAUCUCGGUUCUAAGAUGAGGACGAAGGAAGCGGGGAUCGUAUUUGAUUUCGUUCAUCUCAAAAGGCUAAGGUUGGAACUGUAUAUGCCUAGGCUUUCUAAAGAACAACACUUCCCUUCUCACCUUACAACCUUAUAUCUACAACAU	154	1:21762567:21762680:+	AGAUGAGGACGAAGGAAGCGGGGAUCGUAUUUGAUUUCGUUCAUCUCAAAAGGCUAAGGUUGGAACUGUAUAUGCCUAGGCUUUCUAAAGAACAACACUUCCCUUCUCACCUUA	1:21762567:21762587:+	AGAUGAGGACGAAGGAAGCGG	21	1:21762663:21762680:+	ACUUCCCUUCUCACCUUA	18	5p	p	2	14.49	0	114	-27.4	-24.04	1	1	1	TRUE	TRUE	40.26	9.8	6.54	5.88	8.5	5.23	3.27	3.27	9.15	7.19	2.61	6.54	3.27	7.84	8.5	3.92	8.5	-0.00600099	-0.0357143	-0.2416	0.3117	0.1289
1:21794510:21794663:+	ath-MIR_N1b	TRUE	others	1:21794510:21794663:+	AAUAACUGAUCUUGGUUCUGAGAUGAGGACGAAGGAAGCGGGAAUCGUAUUUGAUUUCGUUUAUCUCAAAACGCUAACGUUGAAACUGUAUAUGCCUAGGCUUUCUAAAGAACAACACUUCCCUUCUCACCUUACAACCUUAUAUCUACAACAU	154	1:21794530:21794643:+	AGAUGAGGACGAAGGAAGCGGGAAUCGUAUUUGAUUUCGUUUAUCUCAAAACGCUAACGUUGAAACUGUAUAUGCCUAGGCUUUCUAAAGAACAACACUUCCCUUCUCACCUUA	1:21794530:21794550:+	AGAUGAGGACGAAGGAAGCGG	21	1:21794626:21794643:+	ACUUCCCUUCUCACCUUA	18	5p	p	2	14.49	0	114	-20.4	-17.89	1	1	1	TRUE	TRUE	38.31	11.11	8.5	3.92	7.84	4.58	3.27	3.92	9.8	7.19	2.61	3.92	3.27	7.84	7.19	5.23	9.8	-0.00481336	-0.0289425	-0.1844	0.2597	0.2755
1:21830768:21830921:+	ath-MIR_N1c	TRUE	others	1:21830768:21830921:+	AAUAACUGAUCUUGGUUCUGAGAUGAGGACGAAGGAAGCGGGAAUCGUAUUUGAUUUCGUUUAUCUCAAAACGCUAACGUUGAAACUGUAUAUGCCUAGGCUUUCUAAAGAACAACACUUCCCUUCUCACCUUACAACCUUAUAUCUACAACAU	154	1:21830788:21830901:+	AGAUGAGGACGAAGGAAGCGGGAAUCGUAUUUGAUUUCGUUUAUCUCAAAACGCUAACGUUGAAACUGUAUAUGCCUAGGCUUUCUAAAGAACAACACUUCCCUUCUCACCUUA	1:21830788:21830808:+	AGAUGAGGACGAAGGAAGCGG	21	1:21830884:21830901:+	ACUUCCCUUCUCACCUUA	18	5p	p	2	14.49	0	114	-20.4	-17.89	1	1	1	TRUE	TRUE	38.31	11.11	8.5	3.92	7.84	4.58	3.27	3.92	9.8	7.19	2.61	3.92	3.27	7.84	7.19	5.23	9.8	-0.00481336	-0.0289425	-0.1844	0.2597	0.2755
1:23182816:23182904:-	ath-MIR_N23a	TRUE	others	1:23182816:23182904:-	GAUCUAUAGACGCUUGAAUGAACAACGGAUCGGGUCGGGUCAACACUUAACGGAUCCGAUUCGACUUCAUCGGUGUAGAUCCAGGUUCC	89	1:23182836:23182884:-	AACAACGGAUCGGGUCGGGUCAACACUUAACGGAUCCGAUUCGACUUCA	1:23182864:23182884:-	AACAACGGAUCGGGUCGGGUC	21	1:23182836:23182855:-	ACGGAUCCGAUUCGACUUCA	20	5p	p	14	87.56	0	49	-18	-36.73	1	1	1	TRUE	TRUE	49.44	5.68	7.95	3.41	9.09	5.68	3.41	9.09	4.55	10.23	1.14	9.09	5.68	4.55	11.36	3.41	5.68	-0.00654531	-0.0817416	-0.3236	0.3034	0.1496
1:24618297:24618501:+	ath-MIR_N27a	TRUE	others	1:24618297:24618501:+	UACUCAGUAUAUAUGCCGAAUAUGCCAUUCUAUCCGUCGGCCAACCCCUAGUUUGAGUUUAGCUCAGCUAACAUAGAGAUGUUUUCCGGUGCAAAAAGCAUACUUUUUACGCUAAAGAAUACCUAUCCACUAGCCGAGCUAAGCAUGGACGACUAUGGGUUAGCAGAUGAAGUGAAUGGUAUAUUCGAGAUAUGUAACUAAGUAG	205	1:24618317:24618481:+	UAUGCCAUUCUAUCCGUCGGCCAACCCCUAGUUUGAGUUUAGCUCAGCUAACAUAGAGAUGUUUUCCGGUGCAAAAAGCAUACUUUUUACGCUAAAGAAUACCUAUCCACUAGCCGAGCUAAGCAUGGACGACUAUGGGUUAGCAGAUGAAGUGAAUGGUAUAUU	1:24618317:24618337:+	UAUGCCAUUCUAUCCGUCGGC	21	1:24618461:24618481:+	AGAUGAAGUGAAUGGUAUAUU	21	3p	p	2	0	10.85	165	-60.4	-36.61	1	1	1	TRUE	TRUE	40.98	7.35	4.9	8.82	9.8	4.9	5.39	3.92	5.88	6.37	5.88	2.94	5.39	12.25	3.92	5.39	6.86	-0.00934358	-0.0545645	-0.3829	0.3902	0.0668
1:24840060:24840218:+	ath-MIR_N28a	TRUE	others	1:24840060:24840218:+	UCUUCGUAGAGCUAAGUUUAAGUUCCCUGGUCGUCAAAAGAUCAUUGUUAGCAGGAAAUGGUAUGUUUCGUUUUCUUAAGUCUCUGUUUGAUGUUUGAGGAAAUUACUAAAUUGAUCAUUGGUGUUUUCAGGGGAUUCACUAAAUUCAACCGUGCUGAG	159	1:24840080:24840198:+	AGUUCCCUGGUCGUCAAAAGAUCAUUGUUAGCAGGAAAUGGUAUGUUUCGUUUUCUUAAGUCUCUGUUUGAUGUUUGAGGAAAUUACUAAAUUGAUCAUUGGUGUUUUCAGGGGAUUCA	1:24840080:24840099:+	AGUUCCCUGGUCGUCAAAAG	20	1:24840177:24840198:+	AUUGGUGUUUUCAGGGGAUUCA	22	5p	p	2	13.63	0	119	-28.1	-23.61	1	1	1	TRUE	TRUE	37.11	9.49	1.9	6.96	6.96	4.43	1.9	2.53	5.7	5.7	1.9	5.06	9.49	5.7	8.86	8.23	15.19	-0.00547292	-0.0263452	-0.2031	0.3522	0.3631
1:26005076:26005255:+	ath-MIR_N29a	TRUE	others	1:26005076:26005255:+	AAAAAAAAAGAAGCAAAAGAGAGAGAGAAGUGGAGAAGAAGAUGGGUUUAGUGGAAAUCAUGUUGACCCCAAACAGUAUCUGCUUCGACGUCACCUCUCACCUUAUUCCUUCGAUUCCCCAUUUUUCACUUUUCUUAUAUUUUCUCCACCUCUCUGUCUCUUUUGCUUGCUUCCUAUACA	180	1:26005096:26005235:+	GAGAGAGAAGUGGAGAAGAAGAUGGGUUUAGUGGAAAUCAUGUUGACCCCAAACAGUAUCUGCUUCGACGUCACCUCUCACCUUAUUCCUUCGAUUCCCCAUUUUUCACUUUUCUUAUAUUUUCUCCACCUCUCUGUCUC	1:26005096:26005116:+	GAGAGAGAAGUGGAGAAGAAG	21	1:26005215:26005235:+	UUUUCUCCACCUCUCUGUCUC	21	3p	p	24	0	51.04	140	-36.7	-26.21	2	1	1	TRUE	TRUE	39.44	10.61	4.47	7.26	5.59	5.59	6.7	1.68	9.5	7.82	2.23	2.23	3.91	3.91	10.06	5.03	13.41	-0.00776116	-0.0624444	-0.3061	0.3056	0.236
1:27434249:27434370:+	ath-MIR_N31a	TRUE	others	1:27434249:27434370:+	UGAUUUAAAUAUUACAUAAGUCUCUUAAAUUUGAUGAAACUUAGGCAAAUUGUCUCUUAGUUAAGAGAUAAUUGGUCUUGGUUUCACCAAAUUUAAGAGACCUAUAAUUAAAAAUAUUAUUU	122	1:27434269:27434350:+	UCUCUUAAAUUUGAUGAAACUUAGGCAAAUUGUCUCUUAGUUAAGAGAUAAUUGGUCUUGGUUUCACCAAAUUUAAGAGACC	1:27434269:27434289:+	UCUCUUAAAUUUGAUGAAACU	21	1:27434330:27434350:+	UUUCACCAAAUUUAAGAGACC	21	3p	p	11	0	39.28	82	-40.3	-49.15	1	1	1	TRUE	TRUE	23.77	15.7	3.31	5.79	12.4	3.31	1.65	0	5.79	5.79	0.83	2.48	4.13	12.4	4.96	4.96	16.53	-0.0151746	-0.368033	-0.3607	0.3197	0.139
1:27603540:27603776:-	ath-MIR_N32a	TRUE	others	1:27603540:27603776:-	AGAAGAAGAAGAAGAAGAAGAAGAAGAAGAGUGAAGGAAAAGAGAGAAAAAGGCCAUUGGGCCCAGAGGUGAACAAGGCCCAAUUAAGGGUGGGUCUUGGUUAUUAACAAAUUUCUAAUUAGAUUAAGUACAAGAACUACAUAAUGGUUGUGUUGUUGUAAGAAAACGAUUAAGGAAAGUAAGAAGUAAAAAGAGUUUUCCAACACCUUUUGCUUCUUCAUCAAACAUUGGAUUUUU	237	1:27603560:27603756:-	AAGAAGAAGAGUGAAGGAAAAGAGAGAAAAAGGCCAUUGGGCCCAGAGGUGAACAAGGCCCAAUUAAGGGUGGGUCUUGGUUAUUAACAAAUUUCUAAUUAGAUUAAGUACAAGAACUACAUAAUGGUUGUGUUGUUGUAAGAAAACGAUUAAGGAAAGUAAGAAGUAAAAAGAGUUUUCCAACACCUUUUGCUUCU	1:27603737:27603756:-	AAGAAGAAGAGUGAAGGAAA	20	1:27603560:27603578:-	UCCAACACCUUUUGCUUCU	19	5p	p	4	34.07	0	197	-46.8	-23.76	1	1	1	TRUE	TRUE	35.02	19.07	3.81	12.71	5.08	5.08	2.97	0.42	2.54	10.59	1.69	5.93	5.93	5.51	2.54	5.08	11.02	-0.00680754	-0.0418425	-0.2384	0.2574	0.1572
1:27680:27935:-	ath-MIR_N10a	TRUE	others	1:27680:27935:-	CCAUAGACGUAUUGUCAGUAACAGGGACAAACAGGUAGGCCUUUGCAGGAUCCCAUGGUGUCGUGGAGGGUUCAACAUCAACAUCCAACACGAUACUCAUUAACCUCACAUGAAACUUUUUUAGAGAUGAUAGCUGCACAAGAAAUGCCACCAAUAUAAGAUAAAAAGUUUCUCAAGCAAACAUAAAUGUUAGGAAAAAUAGAGGUUGUUGUUCAGUCUAACCUGGUUUUCUGUAAUAUCAAGUGAUCCCUUGAAA	256	1:27700:27915:-	ACAGGGACAAACAGGUAGGCCUUUGCAGGAUCCCAUGGUGUCGUGGAGGGUUCAACAUCAACAUCCAACACGAUACUCAUUAACCUCACAUGAAACUUUUUUAGAGAUGAUAGCUGCACAAGAAAUGCCACCAAUAUAAGAUAAAAAGUUUCUCAAGCAAACAUAAAUGUUAGGAAAAAUAGAGGUUGUUGUUCAGUCUAACCUGGUUUUCUGUAA	1:27895:27915:-	ACAGGGACAAACAGGUAGGCC	21	1:27700:27719:-	UCUAACCUGGUUUUCUGUAA	20	5p	p	348	2130.49	0	216	-50	-23.15	1	1	1	TRUE	TRUE	38.67	12.55	6.27	7.45	8.24	9.8	4.31	1.18	3.92	5.88	2.35	4.71	6.67	6.67	5.88	6.27	7.84	-0.00561676	-0.0194987	-0.2172	0.2695	0.1696
1:29237775:29238007:-	ath-MIR_N8b	TRUE	others	1:29237775:29238007:-	AACAGGAGGAGGUAAGAAGGUAACGAGGGUUGAGGUGACUCUAGACGGAGGAGACACGUGGAGUGUUUGUGAGCUUGACCACCAGGAGAAACCGAACAAGUACGGUAAAUUCUGGUGCUGGUGUUUCUGGUCACUUGACGUUGAGGUUCUUGAUCUGCUCAGUGCUAAAGACGUCGCGGUUCGAGCCUGGGACGAGUCUUUCAAUACUCAGCCUGAUAAACUCAUCUGGAACC	233	1:29237795:29237987:-	UAACGAGGGUUGAGGUGACUCUAGACGGAGGAGACACGUGGAGUGUUUGUGAGCUUGACCACCAGGAGAAACCGAACAAGUACGGUAAAUUCUGGUGCUGGUGUUUCUGGUCACUUGACGUUGAGGUUCUUGAUCUGCUCAGUGCUAAAGACGUCGCGGUUCGAGCCUGGGACGAGUCUUUCAAUACUCAGCC	1:29237966:29237987:-	UAACGAGGGUUGAGGUGACUCU	22	1:29237795:29237813:-	AGUCUUUCAAUACUCAGCC	19	5p	p	8	24.47	0	193	-63.9	-33.11	4	1	1	TRUE	TRUE	50.21	6.9	7.76	9.05	2.16	4.31	2.59	4.74	7.33	10.78	3.02	8.62	8.62	3.45	6.03	8.62	6.03	-0.00647879	-0.0247276	-0.3253	0.3133	0.2047
1:29364399:29364585:+	ath-MIR_N34a	TRUE	others	1:29364399:29364585:+	UCUGUUGUUUCUCGCUUCUUCUUCUGUUAAUCAUCUGUCUUUCAAAAAGAAAGAAAAAAGAAAAAUUCGAUUUCUGGGUUUGUUUUUGUCAUACAGAAAAAAAUCAAGCUUAUGAAUUUGUGUUUAAUUUUUUGUUUUAAUUUGAAAGGCAGGUUUUUUCAGAACGAGAUCGUUUUUUCAAAUUUCU	187	1:29364419:29364565:+	CUUCUGUUAAUCAUCUGUCUUUCAAAAAGAAAGAAAAAAGAAAAAUUCGAUUUCUGGGUUUGUUUUUGUCAUACAGAAAAAAAUCAAGCUUAUGAAUUUGUGUUUAAUUUUUUGUUUUAAUUUGAAAGGCAGGUUUUUUCAGAACGA	1:29364419:29364440:+	CUUCUGUUAAUCAUCUGUCUUU	22	1:29364545:29364565:+	AGGCAGGUUUUUUCAGAACGA	21	5p	p	31	75.26	7.44	147	-43.2	-29.39	3	1	1	TRUE	TRUE	27.81	16.67	1.08	4.84	6.45	4.3	0	2.15	5.91	5.38	1.61	2.15	6.45	2.69	9.68	6.45	24.19	-0.00930601	-0.0370512	-0.2588	0.3476	0.1268
1:340334:340425:-	ath-MIR_N11a	TRUE	others	1:340334:340425:-	CAGAGAUGAACAAAGUAUACCUACCUUGCCUACCAAGCCAUCCUCGAGUUAGGUUUGGUAGCAAGAGUGGGGAGAUCUUCUCUUGCUUUUUU	92	1:340354:340405:-	CUACCUUGCCUACCAAGCCAUCCUCGAGUUAGGUUUGGUAGCAAGAGUGGGG	1:340385:340405:-	CUACCUUGCCUACCAAGCCAU	21	1:340354:340374:-	GGUUUGGUAGCAAGAGUGGGG	21	3p	p	1	0	140.56	52	-23.9	-45.96	1	1	1	TRUE	TRUE	44.57	5.49	4.4	10.99	4.4	5.49	6.59	1.1	8.79	7.69	4.4	5.49	5.49	6.59	5.49	5.49	12.09	-0.00756114	-0.113768	-0.337	0.2826	0.2011
1:3591716:3591852:-	ath-MIR_N14a	TRUE	others	1:3591716:3591852:-	UAAGAGAACAAUUGAUUUAAUUUUUCUCAAAACAAAAACUAAUUAAUUGAAGAAAUAAAAAAUCUCAAGCAAUUAAAAUUUGGGUUUCUUUUUGUUGUUUUUGUUUUGAGAGAGAUGUUUGUUGUUGAUCCAUCAUU	137	1:3591736:3591832:-	UUUUUCUCAAAACAAAAACUAAUUAAUUGAAGAAAUAAAAAAUCUCAAGCAAUUAAAAUUUGGGUUUCUUUUUGUUGUUUUUGUUUUGAGAGAGAUG	1:3591812:3591832:-	UUUUUCUCAAAACAAAAACUA	21	1:3591736:3591756:-	GUUUUUGUUUUGAGAGAGAUG	21	3p	p	7	0	15	97	-26.4	-27.22	1	1	1	TRUE	TRUE	23.36	19.12	2.21	5.15	9.56	5.15	0.74	0	2.94	7.35	0.74	1.47	5.15	4.41	5.15	8.09	22.79	-0.0100942	-0.0508029	-0.2358	0.3431	0.2011
1:6143526:6143618:+	ath-MIR_N15a	TRUE	others	1:6143526:6143618:+	AGAGACGAUUUGGUAUUCAGCGAGAGUUCGUCUUCCGGACAAGAUGUUACGGUCGGAGAAGCGUGCUCUAGUGGAAAGGACAAUAAUAGAGAU	93	1:6143546:6143598:+	CGAGAGUUCGUCUUCCGGACAAGAUGUUACGGUCGGAGAAGCGUGCUCUAGUG	1:6143546:6143565:+	CGAGAGUUCGUCUUCCGGAC	20	1:6143579:6143598:+	CGGAGAAGCGUGCUCUAGUG	20	5p	p	6	24.84	0	53	-16.7	-31.51	1	1	1	TRUE	TRUE	46.24	6.52	4.35	13.04	6.52	3.26	1.09	7.61	3.26	14.13	3.26	6.52	7.61	5.43	6.52	4.35	6.52	-0.00474481	-0.10914	-0.2194	0.2473	0.22
2:16475947:16476039:+	ath-MIR_N59a	TRUE	others	2:16475947:16476039:+	CUCUUGUAGUCUCAGUUUUGCUUUUAAGAUAUUUAUUAUUACUAUCAUCUGGUAAUUGUAGUAUUUUGGAGCAAAAACGUUUUACAAUACAUU	93	2:16475968:16476019:+	UUUUAAGAUAUUUAUUAUUACUAUCAUCUGGUAAUUGUAGUAUUUUGGAGCA	2:16475968:16475990:+	UUUUAAGAUAUUUAUUAUUACUA	23	2:16475998:16476019:+	GUAAUUGUAGUAUUUUGGAGCA	22	3p	p	4	0	18.84	52	-10.9	-20.96	2	1	1	TRUE	TRUE	26.88	7.61	4.35	5.43	10.87	5.43	0	1.09	6.52	2.17	2.17	2.17	7.61	13.04	5.43	5.43	20.65	-0.0084003	-0.0777778	-0.2258	0.3226	0.1259
2:18873530:18873731:-	ath-MIR_N61a	TRUE	others	2:18873530:18873731:-	UUUCUUGUUGCUUAUGGUGAAAGAAUGAAAGAGAGAGAGGAGGAGAAGUAAGAAGCAGAGAAAGUGUUUAGAGCUUUGCAUGUUCCUUUCUCUCCAAGUUUAUAUCUUCAUCGUAAAGUCUCUCAACCUUUGAUUCUGUUUUUUCCUCUUAUCCAUUUAUCCUCUUUCUUUUUCUCUCUCUCCUCAUAAUUCUAGCCACAAU	202	2:18873550:18873711:-	AAGAAUGAAAGAGAGAGAGGAGGAGAAGUAAGAAGCAGAGAAAGUGUUUAGAGCUUUGCAUGUUCCUUUCUCUCCAAGUUUAUAUCUUCAUCGUAAAGUCUCUCAACCUUUGAUUCUGUUUUUUCCUCUUAUCCAUUUAUCCUCUUUCUUUUUCUCUCUCUC	2:18873691:18873711:-	AAGAAUGAAAGAGAGAGAGGA	21	2:18873550:18873570:-	CUCUUUCUUUUUCUCUCUCUC	21	5p	p	3	13.21	0	162	-51.8	-31.98	1	1	1	TRUE	TRUE	36.14	7.96	1	9.45	6.47	4.48	3.98	0.5	10.95	7.46	2.49	1.49	4.98	4.98	12.44	4.98	16.42	-0.00845047	-0.0516502	-0.3054	0.3416	0.0687
2:18973667:18973756:+	ath-MIR_N62a	TRUE	others	2:18973667:18973756:+	GUUUUUCAUCCCUUAUGGAUUUGGUUUUCGAUUAAAUUCUUGUGAUAUGAGAAUGUGAUUAGAAGCAAAAGCGAAGGACCCAGCAGGGAA	90	2:18973687:18973736:+	UUGGUUUUCGAUUAAAUUCUUGUGAUAUGAGAAUGUGAUUAGAAGCAAAA	2:18973687:18973706:+	UUGGUUUUCGAUUAAAUUCU	20	2:18973718:18973736:+	AAUGUGAUUAGAAGCAAAA	19	5p	p	40	128.04	0	50	-10.6	-21.2	3	1	1	TRUE	TRUE	37.78	10.11	1.12	7.87	10.11	4.49	4.49	2.25	2.25	11.24	3.37	5.62	4.49	4.49	4.49	7.87	15.73	-0.00614611	-0.0644444	-0.2322	0.3333	0.4325
2:2474282:2474400:+	ath-MIR_N37a	TRUE	others	2:2474282:2474400:+	GUAGGGAAGGAAUGGUAGCUAUAUUUAGUCUGGAUAGCCUAAAAUAUGUAAUGUUUAACAAAUGUAGAGAUUUUGUAUUGUGGUCCACACUUGAUAAUGUGUACAAUUCUUCUUUUUUU	119	2:2474302:2474380:+	AUAUUUAGUCUGGAUAGCCUAAAAUAUGUAAUGUUUAACAAAUGUAGAGAUUUUGUAUUGUGGUCCACACUUGAUAAUG	2:2474302:2474322:+	AUAUUUAGUCUGGAUAGCCUA	21	2:2474360:2474380:+	UGUGGUCCACACUUGAUAAUG	21	5p	p	2	245.42	0	79	-13.2	-16.71	1	1	1	TRUE	TRUE	31.09	9.32	3.39	5.93	11.02	3.39	1.69	0	5.08	5.08	1.69	5.08	9.32	11.86	3.39	9.32	14.41	-0.00662271	-0.0423529	-0.2059	0.3361	0.1507
2:2498684:2498785:+	ath-MIR_N38a	TRUE	others	2:2498684:2498785:+	GAAAACAUGUGUAGGUCGAGCAUAUGAGUCGAAUUAUAAUAAGGCAUGGCUAACGUUUUUGAGUAGAAUUCGACCAUAUCGCCGCUUAGAACUAUCAACUUG	102	2:2498704:2498765:+	CAUAUGAGUCGAAUUAUAAUAAGGCAUGGCUAACGUUUUUGAGUAGAAUUCGACCAUAUCGC	2:2498704:2498725:+	CAUAUGAGUCGAAUUAUAAUAA	22	2:2498745:2498765:+	AGUAGAAUUCGACCAUAUCGC	21	3p	p	22	0	58.84	62	-14.1	-22.74	3	0.8897	1	TRUE	TRUE	39.22	9.9	4.95	6.93	10.89	4.95	1.98	5.94	3.96	7.92	4.95	2.97	5.94	9.9	4.95	5.94	7.92	-0.00554819	-0.0468627	-0.2176	0.2941	0.2343
2:2507697:2507804:-	ath-MIR_N39a	TRUE	others	2:2507697:2507804:-	UUGAAAGAAGUUGUAAAAAAAGAGAUACUUAAACUAUUAGAUGCAAGUGUAAUCUACCCUAUAUCUGAUAGCACUUGGGUAUCUCCAGUUCAUUGUGUUCCUAUAAAA	108	2:2507717:2507784:-	AGAGAUACUUAAACUAUUAGAUGCAAGUGUAAUCUACCCUAUAUCUGAUAGCACUUGGGUAUCUCCAG	2:2507766:2507784:-	AGAGAUACUUAAACUAUUA	19	2:2507717:2507737:-	AUAGCACUUGGGUAUCUCCAG	21	3p	p	5	0	17.82	68	-22.8	-33.53	1	1	1	TRUE	TRUE	31.48	14.95	3.74	7.48	9.35	3.74	3.74	0	7.48	5.61	1.87	1.87	7.48	12.15	5.61	7.48	7.48	-0.00673443	-0.0688272	-0.212	0.2685	0.192
2:2810198:2810356:+	ath-MIR_N41a	TRUE	others	2:2810198:2810356:+	UAGACUUGAUCCUACUCAAUGUUCCUUACCCAUGACUUGCCACACUAAAUGGCCGAACUAAUCUUGCCUUUUCUUGGCUUGAUCUCGCAUUCUACUCGACAAACUUUACGUCCAGCCGCAUAGUCAAGGUCAGGGGCAUUACAUUAUAACUAGUAUGUA	159	2:2810218:2810336:+	GUUCCUUACCCAUGACUUGCCACACUAAAUGGCCGAACUAAUCUUGCCUUUUCUUGGCUUGAUCUCGCAUUCUACUCGACAAACUUUACGUCCAGCCGCAUAGUCAAGGUCAGGGGCAU	2:2810218:2810239:+	GUUCCUUACCCAUGACUUGCCA	22	2:2810316:2810336:+	CAUAGUCAAGGUCAGGGGCAU	21	3p	p	4	0	26.73	119	-27.7	-23.28	1	1	1	TRUE	TRUE	42.77	5.7	8.23	3.8	7.59	7.59	5.7	3.16	10.13	3.8	5.06	3.8	3.8	8.86	7.59	5.7	9.49	-0.00452888	-0.0299191	-0.1937	0.239	0.2429
2:3441987:3442171:-	ath-MIR_N45a	TRUE	others	2:3441987:3442171:-	GAGAAAGGACGAGCACGGCUGAAGUGGCUAUACAUACAAAUCUAUUUACGGAUCUAUAUGCUUCGAUUGGAACUGGAAGUUCCAGAACAGGAGGUUGGUAUACCACCAUAAUGAAACUGCCUUUUAUUUUUUUUAUUCGGAUAGGAUUUAUGUUGGCUUCGUUGGGAGGCUCGCCUAGUUUGUUA	185	2:3442007:3442062:-	AAUGAAACUGCCUUUUAUUUUUUUUAUUCGGAUAGGAUUUAUGUUGGCUUCGUUGG	2:3442039:3442062:-	AAUGAAACUGCCUUUUAUUUUUUU	24	2:3442007:3442026:-	AUUUAUGUUGGCUUCGUUGG	20	3p	p	24	0	62.87	56	-6.8	-12.14	3	1	1	TRUE	TRUE	41.08	5.98	5.43	5.98	8.7	3.8	2.72	3.8	5.98	8.15	4.35	8.15	4.35	8.7	3.8	6.52	13.59	-0.00588121	-0.0362162	-0.2416	0.3297	0.3021
2:3542816:3543079:-	ath-MIR_N47a	TRUE	others	2:3542816:3543079:-	UAAAAACGAAAAAGAACUGGAUCUUAAAUAUUCUGAAAUCUCCAAUAUAGCAAACAAGCACCCAAAUGGCAACGACACAAAAUUGAUAAUAGGUUUUUAAGAUCAAUUAAUCCUUAAACACUAUCGUGUCGUUGUAGUAUUUUAGGUGUAAAUCCACUUUAGGUGUGAUGCAAACAGAUGAGAUGUGAUCGGAAGCCACUAAGUCAAGCCAAGCAAUAGCAGGUUUUGGAGUUUUUAGCAGUCCUAAGUGAACAUGUAGAAAAU	264	2:3542836:3543059:-	AUCUUAAAUAUUCUGAAAUCUCCAAUAUAGCAAACAAGCACCCAAAUGGCAACGACACAAAAUUGAUAAUAGGUUUUUAAGAUCAAUUAAUCCUUAAACACUAUCGUGUCGUUGUAGUAUUUUAGGUGUAAAUCCACUUUAGGUGUGAUGCAAACAGAUGAGAUGUGAUCGGAAGCCACUAAGUCAAGCCAAGCAAUAGCAGGUUUUGGAGUUUUUAGCAGUCC	2:3543039:3543059:-	AUCUUAAAUAUUCUGAAAUCU	21	2:3542836:3542848:-	UUUUUAGCAGUCC	13	5p	p	4	17.89	0	224	-47	-20.98	1	1	1	TRUE	TRUE	34.85	16.35	4.94	7.98	8.75	7.6	3.04	1.9	3.42	6.08	3.42	3.04	6.46	7.98	4.56	6.08	8.37	-0.0053802	-0.0172348	-0.1875	0.2803	0.3784
2:3705975:3706065:-	ath-MIR_N48a	TRUE	others	2:3705975:3706065:-	GGGAGGCUGGACUCAUGCGGUUGGACGACUCGGGCGAACGAAUUCGUUUCGAAAACCUGGGUUGGCUGACUGCGGGCGUUCAACGUGACAC	91	2:3705995:3706045:-	UUGGACGACUCGGGCGAACGAAUUCGUUUCGAAAACCUGGGUUGGCUGACU	2:3706025:3706045:-	UUGGACGACUCGGGCGAACGA	21	2:3705995:3706015:-	GAAAACCUGGGUUGGCUGACU	21	5p	p	12	17.98	0	51	-16.8	-32.94	2	1	1	TRUE	TRUE	59.34	6.67	10	1.11	2.22	3.33	1.11	11.11	6.67	10	6.67	14.44	5.56	0	5.56	8.89	6.67	-0.00651837	-0.1	-0.3868	0.3407	0.1162
2:3737853:3737943:-	ath-MIR_N49a	TRUE	others	2:3737853:3737943:-	UCCAAGUAUUUCAGGGUAUCCAUGAGGCGCUUACCUCAGUCGAAGAAUAAACGGAGUUGGUCGUCAAUGGCUACCUGUGAUUGCUCCCAGG	91	2:3737873:3737923:-	CAUGAGGCGCUUACCUCAGUCGAAGAAUAAACGGAGUUGGUCGUCAAUGGC	2:3737902:3737923:-	CAUGAGGCGCUUACCUCAGUCG	22	2:3737873:3737893:-	ACGGAGUUGGUCGUCAAUGGC	21	3p	p	153	0	681.42	51	-8	-15.69	3	1	1	TRUE	TRUE	49.45	6.67	3.33	7.78	6.67	6.67	6.67	4.44	5.56	5.56	4.44	7.78	7.78	5.56	8.89	6.67	5.56	-0.0048453	-0.0615385	-0.2396	0.3077	0.2181
2:4038699:4038849:-	ath-MIR_N50a	TRUE	others	2:4038699:4038849:-	UUUACCUUGAUUUUGUUUGAAUAUGAUCGGCAAAGUAGUGCUAUGAAAAAUAAGCAAUCUCGCCAUUGAUAUAUGACUCAACAAUUGAGCAUGCAGCAUAUCUUUUGUUCUUUGCUUUUCCUUUCAAAUUUUUUAAAAAUCUCUCGAAUGG	151	2:4038719:4038829:-	AUAUGAUCGGCAAAGUAGUGCUAUGAAAAAUAAGCAAUCUCGCCAUUGAUAUAUGACUCAACAAUUGAGCAUGCAGCAUAUCUUUUGUUCUUUGCUUUUCCUUUCAAAUUU	2:4038809:4038829:-	AUAUGAUCGGCAAAGUAGUGC	21	2:4038719:4038739:-	UUUGCUUUUCCUUUCAAAUUU	21	5p	p	43	1546.73	0	111	-18.9	-17.03	5	0.9831	1	TRUE	TRUE	31.79	12	2	3.33	12	6	2	2	6.67	5.33	5.33	1.33	2.67	6	7.33	8.67	17.33	-0.00526895	-0.0307947	-0.1675	0.298	0.2991
2:453804:453917:-	ath-MIR_N35a	TRUE	others	2:453804:453917:-	CUGAGUUUAUGUACACUGUGAAGUGGAAGGAAACUGAGACUUCUUUUGAGAAAAGAAUGGAUAAGUAUGCUAUGUCUUCUUCUCUUCCACAUCACUUGGAAAUCCACUGGUUCU	114	2:453824:453897:-	AAGUGGAAGGAAACUGAGACUUCUUUUGAGAAAAGAAUGGAUAAGUAUGCUAUGUCUUCUUCUCUUCCACAUCA	2:453877:453897:-	AAGUGGAAGGAAACUGAGACU	21	2:453824:453843:-	UCUUCUUCUCUUCCACAUCA	20	5p	p	6	35.42	0	74	-17.9	-24.19	2	1	1	TRUE	TRUE	38.6	9.73	6.19	6.19	6.19	4.42	1.77	0	11.5	9.73	0.88	4.42	6.19	4.42	7.96	10.62	9.73	-0.00568135	-0.0447368	-0.2193	0.2982	0.2357
2:4801643:4801802:+	ath-MIR_N51a	TRUE	others	2:4801643:4801802:+	UUUGUUUGGGAACAUAGUGACAAAUGGAAGCAGCCCUUAAGCAGUAGGUUAUUGGUUUAUUACCAUGUGUGGUAUCGUUGGAAGGCUCGGUGUUCGAUAAAUAUUGACCAUGAGUUAGAAGUGGCUGCUUACUAUGAACAACUACAUGUUUUCGAUGGUG	160	2:4801663:4801782:+	CAAAUGGAAGCAGCCCUUAAGCAGUAGGUUAUUGGUUUAUUACCAUGUGUGGUAUCGUUGGAAGGCUCGGUGUUCGAUAAAUAUUGACCAUGAGUUAGAAGUGGCUGCUUACUAUGAACA	2:4801663:4801681:+	CAAAUGGAAGCAGCCCUUA	19	2:4801762:4801782:+	AGUGGCUGCUUACUAUGAACA	21	3p	p	2	0	15.35	120	-32.8	-27.33	1	1	1	TRUE	TRUE	40.62	6.92	5.03	6.29	8.18	5.03	2.52	2.52	3.77	6.29	3.77	6.92	9.43	8.18	2.52	11.32	11.32	-0.00670852	-0.0311806	-0.2725	0.3438	0.2449
2:545100:545187:+	ath-MIR_N36a	TRUE	others	2:545100:545187:+	UUGCCCUAGCGAAGGUUUUUCAGGCGGUCGAUGUAGUAGUCUCCGUUGCUACUGCUCCAAAGCCUGCUAAUUUAUCAACAAAUCAUUU	88	2:545120:545167:+	CAGGCGGUCGAUGUAGUAGUCUCCGUUGCUACUGCUCCAAAGCCUGCU	2:545120:545139:+	CAGGCGGUCGAUGUAGUAGU	20	2:545149:545167:+	UACUGCUCCAAAGCCUGCU	19	5p	p	15	114.03	0	48	-18.4	-38.33	5	1	1	TRUE	TRUE	44.32	8.05	2.3	6.9	5.75	5.75	5.75	4.6	8.05	2.3	8.05	3.45	6.9	6.9	8.05	5.75	11.49	-0.00530686	-0.0799242	-0.2352	0.2727	0.2996
2:6408955:6409094:-	ath-MIR_N52a	TRUE	others	2:6408955:6409094:-	GUUUGUUUGAGACUAAGAGGAAGAGAAAGAAGAAGAAGAGAAAAUUCGUACAAUUCCGCCAUUAAAGCUUCAACCUUUAAUGGCGACAACGACUCUUUCUUCCUUCUCUCUUUCUCUUCCUCAACUUCUCCAUAAACCCA	140	2:6408975:6409074:-	AAGAGAAAGAAGAAGAAGAGAAAAUUCGUACAAUUCCGCCAUUAAAGCUUCAACCUUUAAUGGCGACAACGACUCUUUCUUCCUUCUCUCUUUCUCUUCC	2:6409053:6409074:-	AAGAGAAAGAAGAAGAAGAGAA	22	2:6408975:6408998:-	UUCUUCCUUCUCUCUUUCUCUUCC	24	5p	p	4	12.7	0	100	-36.7	-36.7	1	1	1	TRUE	TRUE	39.29	13.67	5.76	7.91	3.6	5.04	5.76	2.88	10.79	9.35	2.16	1.44	2.16	3.6	10.79	2.16	12.95	-0.0100713	-0.0798571	-0.3957	0.3571	0.0713
2:6919769:6919864:-	ath-MIR_N53a	TRUE	others	2:6919769:6919864:-	UCGCAGGGCAUUUACCGGCUGAACUUGGUUUGAUGACAGAUGUUGCGAUGUUUCAUUUGAAUUCAAACCGGUUCUGUGGUAUCAUACCUAAGAGUU	96	2:6919789:6919844:-	GAACUUGGUUUGAUGACAGAUGUUGCGAUGUUUCAUUUGAAUUCAAACCGGUUCUG	2:6919823:6919844:-	GAACUUGGUUUGAUGACAGAUG	22	2:6919789:6919809:-	UUUGAAUUCAAACCGGUUCUG	21	5p	p	9	111.6	0	56	-19.3	-34.46	2	1	1	TRUE	TRUE	42.71	5.26	5.26	4.21	8.42	6.32	3.16	4.21	4.21	7.37	4.21	6.32	7.37	4.21	5.26	10.53	13.68	-0.0073402	-0.0536458	-0.3135	0.3229	0.057
3:10328802:10329019:+	ath-MIR_N75a	TRUE	others	3:10328802:10329019:+	UCUUUGGUUUUGUUUUUUAGCAUUGUCCCUUUGUCUUUUAAGAGCCAUGUUUUGAAUUGUUGUUGAUAGAAUUAGUUUCGUUGAGCAAUGCCCAUUUUGUUGCAUUGAUAGUGAUUACUGAUUAGUGUUUCGUUUAUUAUUUAUGGUGUUGUUGUAUGUGUAGAGUAGUGGUGGUAAUUGGCGAGGAUGAAUAAUGCUAAAUUUCUGACACCUCUUGU	218	3:10328822:10328999:+	CAUUGUCCCUUUGUCUUUUAAGAGCCAUGUUUUGAAUUGUUGUUGAUAGAAUUAGUUUCGUUGAGCAAUGCCCAUUUUGUUGCAUUGAUAGUGAUUACUGAUUAGUGUUUCGUUUAUUAUUUAUGGUGUUGUUGUAUGUGUAGAGUAGUGGUGGUAAUUGGCGAGGAUGAAUAAUGCU	3:10328822:10328839:+	CAUUGUCCCUUUGUCUUU	18	3:10328980:10328999:+	UGGCGAGGAUGAAUAAUGCU	20	3p	p	349	0	2500.97	178	-32.4	-18.2	12	0.9193	1	TRUE	TRUE	33.94	4.15	1.38	5.53	9.22	2.76	2.76	1.38	3.69	5.99	3.23	2.76	11.52	7.37	3.23	13.82	21.2	-0.00582499	-0.0208257	-0.1977	0.3073	0.3944
3:10354817:10354953:-	ath-MIR_N3a	TRUE	others	3:10354817:10354953:-	GAUAAAAAGAAAAAUCGUUAAACUACAUUUAUAUAAAAAGAAGUAAUAAAUGAUAAAAAGAAAAACAAGAUACGGUAAAUAAAUAUACUCUCUCUCUUUUUAUAUAAAUGUAGUUUAAGGAUUUUUAUUUUUUCUCA	137	3:10354837:10354933:-	AACUACAUUUAUAUAAAAAGAAGUAAUAAAUGAUAAAAAGAAAAACAAGAUACGGUAAAUAAAUAUACUCUCUCUCUUUUUAUAUAAAUGUAGUUUA	3:10354913:10354933:-	AACUACAUUUAUAUAAAAAGA	21	3:10354837:10354857:-	UUUUUAUAUAAAUGUAGUUUA	21	5p	p	162	1318.87	153.71	97	-20.7	-21.34	4	0.9882	0.5	TRUE	TRUE	18.98	25	3.68	5.15	12.5	2.21	0	1.47	5.15	5.15	0	1.47	3.68	14.71	5.15	1.47	13.24	-0.014078	-0.0890511	-0.2672	0.3431	0.1701
3:10354819:10354955:+	ath-MIR_N3b	TRUE	others	3:10354819:10354955:+	AGAAAAAAUAAAAAUCCUUAAACUACAUUUAUAUAAAAAGAGAGAGAGUAUAUUUAUUUACCGUAUCUUGUUUUUCUUUUUAUCAUUUAUUACUUCUUUUUAUAUAAAUGUAGUUUAACGAUUUUUCUUUUUAUCGU	137	3:10354839:10354935:+	AACUACAUUUAUAUAAAAAGAGAGAGAGUAUAUUUAUUUACCGUAUCUUGUUUUUCUUUUUAUCAUUUAUUACUUCUUUUUAUAUAAAUGUAGUUUA	3:10354839:10354859:+	AACUACAUUUAUAUAAAAAGA	21	3:10354915:10354935:+	UUUUUAUAUAAAUGUAGUUUA	21	5p	p	160	1318.87	153.71	97	-23.6	-24.33	3	1	0.5	TRUE	TRUE	18.98	13.24	3.68	5.15	12.5	1.47	1.47	2.21	5.15	4.41	0	0	4.41	14.71	5.15	1.47	25	-0.0136934	-0.0900243	-0.2599	0.3504	0.2198
3:11553497:11553593:+	ath-MIR_N4a	TRUE	others	3:11553497:11553593:+	GUGGUGAUGUCCUCUACUCGACCAGGGGGUCGAGUGGUCUGCUGAGGUUGUGAAUCGUCUACUCGACCUAGGGGUCGAGUGGUUUUGCAUGAUCAGG	97	3:11553517:11553573:+	ACCAGGGGGUCGAGUGGUCUGCUGAGGUUGUGAAUCGUCUACUCGACCUAGGGGUCG	3:11553517:11553538:+	ACCAGGGGGUCGAGUGGUCUGC	22	3:11553552:11553573:+	CGUCUACUCGACCUAGGGGUCG	22	5p	p	10	35.61	0	57	-21.1	-37.02	1	1	1	TRUE	TRUE	55.67	1.04	4.17	6.25	4.17	3.12	3.12	5.21	8.33	8.33	2.08	12.5	12.5	3.12	10.42	11.46	4.17	-0.00833303	-0.157045	-0.4639	0.3093	0.0984
3:12429856:12430079:-	ath-MIR_N76a	TRUE	others	3:12429856:12430079:-	AUGCAAAGUUUGAAAGAAGGUUUGGAUCUAUUGAGAAUGAGGUCAAACAGAUGAAAGAGCAUCUGAAGGUCAUUGGGGUAGGCCUAAUUGGCCAAACUGGCAUAGCUGACUCAACAUUAAACUCUAGAGUGGUUAUUAGAGAAAUGUUUUUAACCCAAGAGGAGCAAGGCCACCCUAAACCCCAAACUCAAUAGACACCAAAAGUUCCACGGAAAUCUACAAAU	224	3:12429876:12430059:-	UUUGGAUCUAUUGAGAAUGAGGUCAAACAGAUGAAAGAGCAUCUGAAGGUCAUUGGGGUAGGCCUAAUUGGCCAAACUGGCAUAGCUGACUCAACAUUAAACUCUAGAGUGGUUAUUAGAGAAAUGUUUUUAACCCAAGAGGAGCAAGGCCACCCUAAACCCCAAACUCAAUAGACACCAAAAG	3:12430039:12430059:-	UUUGGAUCUAUUGAGAAUGAG	21	3:12429876:12429897:-	CAAACUCAAUAGACACCAAAAG	22	5p	p	4	24.41	0	184	-57.4	-31.2	1	1	1	TRUE	TRUE	40.62	15.25	5.83	9.42	6.73	8.07	5.38	0.45	4.93	8.07	3.59	6.28	4.04	5.38	4.04	5.83	6.73	-0.00655096	-0.0225618	-0.2661	0.2768	0.2037
3:12715621:12715870:+	ath-MIR_N77a	TRUE	others	3:12715621:12715870:+	UCGUCCCAUGAGUUGAUGGAGUCUGGGGGUAGAGUCUUCUCCCAAUGGUGUGCCUUGUCUCCCAAAGAGAAGGAAAAUAGUAUGAGCUUCAACAUAUCUUCAGUGACACCAUUGAUCUUAGUAAGGCCACAGAGCCUAUCAGAGCUGUCAAGAUGGUCCAGGGGAUCUUCCAUAGGUAGACCAUGAAACUUGUUUCCUUGGAUCAUGGAGAUGAGACUACUCUUGAUCUCAAAGUUGUUGUUAUGAACUG	250	3:12715641:12715849:+	GUCUGGGGGUAGAGUCUUCUCCCAAUGGUGUGCCUUGUCUCCCAAAGAGAAGGAAAAUAGUAUGAGCUUCAACAUAUCUUCAGUGACACCAUUGAUCUUAGUAAGGCCACAGAGCCUAUCAGAGCUGUCAAGAUGGUCCAGGGGAUCUUCCAUAGGUAGACCAUGAAACUUGUUUCCUUGGAUCAUGGAGAUGAGACUACUCUUGAUCU	3:12715641:12715662:+	GUCUGGGGGUAGAGUCUUCUCC	22	3:12715829:12715849:+	AGAUGAGACUACUCUUGAUCU	21	5p	p	14	30.64	0	209	-64.4	-30.81	2	1	1	TRUE	TRUE	44.8	6.02	3.61	9.24	7.63	6.83	5.62	0.4	7.23	9.24	2.01	6.02	7.23	4.42	8.84	9.24	6.43	-0.00625	-0.0237333	-0.28	0.288	0.2617
3:13380145:13380263:+	ath-MIR_N4b	TRUE	others	3:13380145:13380263:+	GAAGGUCAGGUGGUGGAGGUGGAGACACUCGACCUCGGGGUCGAGUGAUGAGGUGAAGUGGUGAUGUCCUCUACUCGACCAGGGGGUCGAGUGGUCUGCUGAGGUUGUGAAGCGUCUAC	119	3:13380167:13380243:+	AGACACUCGACCUCGGGGUCGAGUGAUGAGGUGAAGUGGUGAUGUCCUCUACUCGACCAGGGGGUCGAGUGGUCUGC	3:13380167:13380187:+	AGACACUCGACCUCGGGGUCG	21	3:13380222:13380243:+	ACCAGGGGGUCGAGUGGUCUGC	22	3p	p	10	0	35.61	77	-43.3	-56.23	1	1	1	TRUE	TRUE	58.82	2.54	5.08	9.32	1.69	2.54	2.54	5.08	6.78	11.86	1.69	14.41	13.56	1.69	8.47	11.86	0.85	-0.00730024	-0.0606242	-0.4294	0.3109	0.1989
3:15094726:15094821:+	ath-MIR_N78a	TRUE	others	3:15094726:15094821:+	UCACAAUAGGUUCAAAGUCAGAUGAUGGAGAGUUGGGAGCUAGAAAACACACAGCUAUCAUUUCACCGGUUAUCAACAAGAGGCUAUUGGAUUUGA	96	3:15094746:15094801:+	GAUGAUGGAGAGUUGGGAGCUAGAAAACACACAGCUAUCAUUUCACCGGUUAUCAA	3:15094746:15094767:+	GAUGAUGGAGAGUUGGGAGCUA	22	3:15094779:15094801:+	GCUAUCAUUUCACCGGUUAUCAA	23	5p	p	2	10.1	0	56	-13.9	-24.82	2	1	1	TRUE	TRUE	40.62	8.42	6.32	10.53	8.42	11.58	1.05	1.05	3.16	9.47	3.16	7.37	4.21	5.26	6.32	5.26	8.42	-0.00582226	-0.0596354	-0.2365	0.3333	0.0645
3:17904435:17904568:-	ath-MIR_N81a	TRUE	others	3:17904435:17904568:-	AUAAAUGCAUGUAUGCAUGUAUGCAUGUAUGAAUGUAUGAAUGCAUGUAUGUAUAUUUGUAUGUAUGUAUGUAAGUUUGUAUGCAUGCAUGUAUGUUUGUAUUCGUGUGUGUAUUUGUAUGUAUGUUAUGUACG	134	3:17904455:17904548:-	AUGCAUGUAUGAAUGUAUGAAUGCAUGUAUGUAUAUUUGUAUGUAUGUAUGUAAGUUUGUAUGCAUGCAUGUAUGUUUGUAUUCGUGUGUGUAU	3:17904528:17904548:-	AUGCAUGUAUGAAUGUAUGAA	21	3:17904455:17904473:-	UUUGUAUUCGUGUGUGUAU	19	5p	p	7	94.25	0	94	-32	-34.04	1	1	1	TRUE	TRUE	29.85	3.76	0.75	0.75	20.3	4.51	0	1.5	0	1.5	4.51	0	17.29	15.04	0.75	21.8	7.52	-0.0106265	-0.0686567	-0.3172	0.3657	0.5957
3:19069409:19069599:+	ath-MIR_N82a	TRUE	others	3:19069409:19069599:+	UCUCCUUUGCCUUCUUCCUCUCCGAGAGAAGGUCGACGCUACUUCUUCUUCUUCCUUCUUUCUUCUGGAUCUGAUUCGGAUCCAUCACUCUCUCUUUCUCUACAUCAAUUUGUUUUCUCAGAUCUUCAUCUUUUUUUCGUAUACCUGUAUUUGUCGACCUUUUCUCUCAAUCACUAAACCCUCAAAUCCUU	191	3:19069429:19069579:+	UCCGAGAGAAGGUCGACGCUACUUCUUCUUCUUCCUUCUUUCUUCUGGAUCUGAUUCGGAUCCAUCACUCUCUCUUUCUCUACAUCAAUUUGUUUUCUCAGAUCUUCAUCUUUUUUUCGUAUACCUGUAUUUGUCGACCUUUUCUCUCAAU	3:19069429:19069450:+	UCCGAGAGAAGGUCGACGCUAC	22	3:19069557:19069579:+	AUUUGUCGACCUUUUCUCUCAAU	23	5p	p	5	28.93	0	151	-35.1	-23.25	4	0.8745	1	TRUE	TRUE	40.31	3.68	4.21	2.11	6.32	4.74	5.79	3.16	16.84	4.74	1.05	1.58	2.63	3.16	19.47	3.16	17.37	-0.00455966	-0.0383246	-0.1838	0.1623	0.1113
3:20778277:20778543:+	ath-MIR_N85a	TRUE	others	3:20778277:20778543:+	GUAGCUUGAGCUUCAAACCAGCUACUCAAGCAGCACCACAGUCGAAUCUCUCGGAUUGGGGAUCUCCAAACGGGAAGCUGGAAUGGGGAAUGAAAGGAGAAGAGCUGAAUAAGAUGAGAAGAAGUGUUUCCUUUGGAAUCCAUGGAAACAACAACAAUAACGCAGCUAGAGACUACAGGGACGAGCCAGAUGUGUCAUGGGUUAACUCUUUAGUUAAAGACAGUACUGUGGUGUCUGAGAGAAGCUUUGGAAUGAAUGAGAGGGUUC	267	3:20778297:20778523:+	GCUACUCAAGCAGCACCACAGUCGAAUCUCUCGGAUUGGGGAUCUCCAAACGGGAAGCUGGAAUGGGGAAUGAAAGGAGAAGAGCUGAAUAAGAUGAGAAGAAGUGUUUCCUUUGGAAUCCAUGGAAACAACAACAAUAACGCAGCUAGAGACUACAGGGACGAGCCAGAUGUGUCAUGGGUUAACUCUUUAGUUAAAGACAGUACUGUGGUGUCUGAGAGAAGCUU	3:20778297:20778319:+	GCUACUCAAGCAGCACCACAGUC	23	3:20778502:20778523:+	CUGUGGUGUCUGAGAGAAGCUU	22	3p	p	18	0	427.81	227	-64.7	-28.5	8	0.9269	1	TRUE	TRUE	45.69	10.9	5.64	10.9	5.26	6.39	2.26	1.88	6.39	11.65	4.14	7.89	4.89	3.76	5.26	7.52	5.26	-0.00590282	-0.0225583	-0.2697	0.2884	0.246
3:22218439:22218671:+	ath-MIR_N87a	TRUE	others	3:22218439:22218671:+	UAUAGGUGGAAAGCUAAAGGAUGGAGUAAACAAAGAAGGUGUACAAUUCUACAAGGAUCUCAUAGACGAACUUCUUGCUAAUGGUAAGAUUAUUAAUUCAUUAGUUAAGUUAAAGUUCUCUAAUUAAAUUAAAGGUGCGGUUAUAACUCAAAUAAUCAAAAUAAAAUCAUACUAAUUACAUGCAGACAUACAACCUUCGAUGACGCUCUAUCAUUGGGACCACCCACAAUCUU	233	3:22218459:22218651:+	AUGGAGUAAACAAAGAAGGUGUACAAUUCUACAAGGAUCUCAUAGACGAACUUCUUGCUAAUGGUAAGAUUAUUAAUUCAUUAGUUAAGUUAAAGUUCUCUAAUUAAAUUAAAGGUGCGGUUAUAACUCAAAUAAUCAAAAUAAAAUCAUACUAAUUACAUGCAGACAUACAACCUUCGAUGACGCUCUAUCA	3:22218459:22218479:+	AUGGAGUAAACAAAGAAGGUG	21	3:22218632:22218651:+	CCUUCGAUGACGCUCUAUCA	20	5p	p	18	111.45	0	193	-33.5	-17.36	1	1	1	TRUE	TRUE	32.62	15.52	6.47	6.03	10.78	6.9	1.72	1.72	6.03	5.17	2.16	4.74	4.31	11.21	6.03	3.88	7.33	-0.00632741	-0.0242728	-0.2064	0.279	0.1822
3:23016562:23016665:-	ath-MIR_N88a	TRUE	others	3:23016562:23016665:-	AAAUACAUUGAGUUCAAUAACCGUGGACCGGGAGCUGCCACUACUCAGAGGCCUCCUUGGGUUAAGGUGGCUAAGUCUGCGGCUGAGGUUGAAACUUACACCGU	104	3:23016582:23016645:-	CCGUGGACCGGGAGCUGCCACUACUCAGAGGCCUCCUUGGGUUAAGGUGGCUAAGUCUGCGGCU	3:23016624:23016645:-	CCGUGGACCGGGAGCUGCCACU	22	3:23016582:23016601:-	AGGUGGCUAAGUCUGCGGCU	20	3p	p	12	0	24.94	64	-27.9	-43.59	4	1	1	TRUE	TRUE	50.96	7.77	7.77	6.8	2.91	4.85	5.83	3.88	8.74	5.83	5.83	9.71	6.8	5.83	3.88	7.77	5.83	-0.00649137	-0.0567308	-0.3308	0.3173	0.2059
3:23017542:23017700:-	ath-MIR_N89a	TRUE	others	3:23017542:23017700:-	ACAUAACCAUGGGAGCCGGAGCCGGUGGAGCUGCACGUCGCCUUCUUGAAGACAACGACUCUAAGGGACUCCCCAAAUGGUUUUCUGGUAAAGACAGGAAGCUUAUGGCUAAGGCCGGACGUGGCGCUCCAGCUGGCGGUGAUGAUGGUAUCGGUGAAG	159	3:23017562:23017680:-	GCCGGUGGAGCUGCACGUCGCCUUCUUGAAGACAACGACUCUAAGGGACUCCCCAAAUGGUUUUCUGGUAAAGACAGGAAGCUUAUGGCUAAGGCCGGACGUGGCGCUCCAGCUGGCGG	3:23017659:23017680:-	GCCGGUGGAGCUGCACGUCGCC	22	3:23017562:23017584:-	GGACGUGGCGCUCCAGCUGGCGG	23	5p	p	2	11.62	0	119	-49.9	-41.93	1	1	1	TRUE	TRUE	55.97	6.96	5.7	6.96	4.43	4.43	5.7	6.33	6.96	8.23	7.59	11.39	5.06	3.8	4.43	8.23	3.8	-0.00679828	-0.0378616	-0.3805	0.2893	0.1921
3:2510794:2510952:+	ath-MIR_N64a	TRUE	others	3:2510794:2510952:+	UCUUCUUCUUCUUCUUCUUCUCCUCUCUCUCUCUCCAUCUCGAUAUCAAAAACUCUUGCUUCUGAUUCUCUUCAUUCAUGGCUUCAGAGAAGAGUUUCAAGAAGAGAAAGAUCACCGAUGAUGUAGACGGAGUAGGAGUAGGAGGAGGACUAGAAUCCC	159	3:2510814:2510932:+	UCCUCUCUCUCUCUCCAUCUCGAUAUCAAAAACUCUUGCUUCUGAUUCUCUUCAUUCAUGGCUUCAGAGAAGAGUUUCAAGAAGAGAAAGAUCACCGAUGAUGUAGACGGAGUAGGAGU	3:2510814:2510835:+	UCCUCUCUCUCUCUCCAUCUCG	22	3:2510912:2510932:+	UGAUGUAGACGGAGUAGGAGU	21	3p	p	64	0	1128.1	119	-33.5	-28.15	2	1	1	TRUE	TRUE	42.77	6.33	2.53	10.13	6.33	4.43	3.16	1.9	13.92	11.39	1.27	3.8	2.53	3.16	17.09	3.16	8.86	-0.00776479	-0.0420597	-0.3321	0.3522	0.2496
3:4584754:4584846:+	ath-MIR_N67a	TRUE	others	3:4584754:4584846:+	UCAUCUAUAUAUACAUUUUUGCAUCCACUUUGUAAAAUAAUCCUCAAGUUGGAUUUAUUUACAGUGGCUGCCAUUGGCAUUUAAUAAUUAUUU	93	3:4584774:4584826:+	GCAUCCACUUUGUAAAAUAAUCCUCAAGUUGGAUUUAUUUACAGUGGCUGCCA	3:4584774:4584796:+	GCAUCCACUUUGUAAAAUAAUCC	23	3:4584806:4584826:+	AUUUAUUUACAGUGGCUGCCA	21	3p	p	7	0	28.98	53	-18.1	-34.15	1	1	1	TRUE	TRUE	27.96	7.61	3.26	2.17	16.3	8.7	3.26	0	4.35	1.09	4.35	3.26	3.26	11.96	5.43	6.52	18.48	-0.00695994	-0.0637993	-0.1946	0.1935	0.1494
3:5333045:5333131:+	ath-MIR_N68a	TRUE	others	3:5333045:5333131:+	CGAUGAAUACAUUAUCAUUGGGUCUGCUAACAUCAACCAGAGGUCAAUGGACGGUGCAAGAGACUCUGAGAUAGCAAUGGGAGGUUA	87	3:5333065:5333111:+	GGUCUGCUAACAUCAACCAGAGGUCAAUGGACGGUGCAAGAGACUCU	3:5333065:5333085:+	GGUCUGCUAACAUCAACCAGA	21	3:5333092:5333111:+	UGGACGGUGCAAGAGACUCU	20	3p	p	4	0	29.89	47	-12.7	-27.02	1	1	1	TRUE	TRUE	44.83	6.98	5.81	8.14	10.47	9.3	1.16	2.33	4.65	10.47	3.49	9.3	4.65	5.81	5.81	8.14	3.49	-0.00479366	-0.054023	-0.2149	0.2299	0.2153
3:5580073:5580171:+	ath-MIR_N69a	TRUE	others	3:5580073:5580171:+	CUUUGCUCCGUUGACUACUACAACUCCGUUGACUCCUGCCAAGCAGCUAACGGCAUUUGGUAGUGAUGACGGAACUGUAUGGGAUGAUGGUGCUUACGU	99	3:5580093:5580151:+	CAACUCCGUUGACUCCUGCCAAGCAGCUAACGGCAUUUGGUAGUGAUGACGGAACUGUA	3:5580093:5580114:+	CAACUCCGUUGACUCCUGCCAA	22	3:5580131:5580151:+	GGUAGUGAUGACGGAACUGUA	21	3p	p	11	0	381.35	59	-19.4	-32.88	5	1	1	TRUE	TRUE	49.49	4.08	9.18	3.06	5.1	4.08	4.08	5.1	10.2	7.14	6.12	6.12	7.14	6.12	3.06	12.24	7.14	-0.00661346	-0.0656566	-0.3273	0.3333	0.0696
3:594477:594567:-	ath-MIR_N63a	TRUE	others	3:594477:594567:-	GAAAUGUUGGGGAUUCCAGAGCUGUAAUGGGUACAAGAGACAGUGAAAAUACUCUUGUCGCUGUUCAACUAACUGUGGAUCUUAAGCCAAA	91	3:594497:594547:-	GCUGUAAUGGGUACAAGAGACAGUGAAAAUACUCUUGUCGCUGUUCAACUA	3:594527:594547:-	GCUGUAAUGGGUACAAGAGAC	21	3:594497:594516:-	CUCUUGUCGCUGUUCAACUA	20	3p	p	2	0	11.62	51	-11.3	-22.16	1	1	1	TRUE	TRUE	41.76	13.33	5.56	6.67	5.56	5.56	2.22	1.11	7.78	7.78	3.33	6.67	7.78	5.56	5.56	10	5.56	-0.00605125	-0.0631868	-0.2527	0.3187	0.165
3:6561488:6561644:-	ath-MIR_N70a	TRUE	others	3:6561488:6561644:-	GAUACUUGCCGCCUGAGCUAGGUUUAUUGACCGAUGUCGCCUUGUUUCACGUUAAUUCCAACAGGUUUUGCGGAGUUAUUCCGAAAAGUCUUUCGAAGCUAACGUUAAUGUAUGAAUUCGACGUCAGCAAUAACCGUUUCGUUGGUCCGUUUCCGAC	157	3:6561508:6561624:-	GGUUUAUUGACCGAUGUCGCCUUGUUUCACGUUAAUUCCAACAGGUUUUGCGGAGUUAUUCCGAAAAGUCUUUCGAAGCUAACGUUAAUGUAUGAAUUCGACGUCAGCAAUAACCGU	3:6561604:6561624:-	GGUUUAUUGACCGAUGUCGCC	21	3:6561508:6561526:-	CGACGUCAGCAAUAACCGU	19	5p	p	17	101.73	0	117	-28	-23.93	1	1	1	TRUE	TRUE	44.59	7.05	5.13	4.49	5.77	3.21	5.77	8.97	3.85	6.41	4.49	2.56	8.97	5.77	7.05	5.77	14.74	-0.00492711	-0.0341219	-0.2197	0.3503	0.2119
3:7668387:7668525:+	ath-MIR_N71a	TRUE	others	3:7668387:7668525:+	CGGCAGAGGAGAUAGAGAGAGGGAUCCGGUGUUUGAUGGAGCAGGAUAGUGACGUGAGGAGUAGAGUGAAGGAGAUGAGCGAGAAGAGUCACGUAGCUUUAAUGGACGGUGGAUCUUCGCACGUUGCUCUUCUAAAGUU	139	3:7668407:7668505:+	GGGAUCCGGUGUUUGAUGGAGCAGGAUAGUGACGUGAGGAGUAGAGUGAAGGAGAUGAGCGAGAAGAGUCACGUAGCUUUAAUGGACGGUGGAUCUUCG	3:7668407:7668427:+	GGGAUCCGGUGUUUGAUGGAG	21	3:7668485:7668505:+	UUAAUGGACGGUGGAUCUUCG	21	3p	p	8	0	32.96	99	-26.4	-26.67	1	1	1	TRUE	TRUE	50.36	3.62	2.9	15.94	5.07	2.9	0.72	5.8	3.62	16.67	4.35	8.7	7.97	4.35	4.35	7.25	5.8	-0.00511517	-0.0443645	-0.2576	0.2878	0.1613
4:10071882:10072008:+	ath-MIR_N95a	TRUE	others	4:10071882:10072008:+	UUUCAGGUGACCAGAACUUAGAAGCAAACCUUAUAGAUCAUGAGGUGGUAACUGAAUCAUCAUCAUCAGCUGUGCCUCAAACCGAGAACUAUAAAAGGUGGCUUCGUGUCUCCAUAUACGUAAUCUU	127	4:10071902:10071988:+	GAAGCAAACCUUAUAGAUCAUGAGGUGGUAACUGAAUCAUCAUCAUCAGCUGUGCCUCAAACCGAGAACUAUAAAAGGUGGCUUCGU	4:10071902:10071921:+	GAAGCAAACCUUAUAGAUCA	20	4:10071968:10071988:+	AACUAUAAAAGGUGGCUUCGU	21	3p	p	11	0	50.12	87	-23.7	-27.24	1	1	1	TRUE	TRUE	40.94	10.32	5.56	7.14	8.73	7.94	3.97	2.38	7.14	6.35	3.17	3.97	6.35	7.14	8.73	6.35	4.76	-0.00517342	-0.035958	-0.2118	0.252	0.2374
4:10275981:10276074:+	ath-MIR_N97a	TRUE	others	4:10275981:10276074:+	UUCGUAGAUUGGAGGUGGUGGUGGUUGGCUGUGGUGUAUUACCGGUGGAGGUGGUGGGCUGUAGUGGACAGCCGGUGGAGGUGGAGGUGAAUUG	94	4:10276001:10276054:+	GUGGUUGGCUGUGGUGUAUUACCGGUGGAGGUGGUGGGCUGUAGUGGACAGCCG	4:10276001:10276021:+	GUGGUUGGCUGUGGUGUAUUA	21	4:10276034:10276054:+	GUGGGCUGUAGUGGACAGCCG	21	3p	p	6	0	31.32	54	-21.9	-40.56	2	1	1	TRUE	TRUE	57.45	1.08	2.15	7.53	3.23	1.08	2.15	3.23	2.15	7.53	3.23	20.43	17.2	4.3	1.08	18.28	5.38	-0.00501828	-0.0765957	-0.2883	0.3298	0.1404
4:1046563:1046788:-	ath-MIR_N90a	TRUE	others	4:1046563:1046788:-	ACGUUAAGAUCGUAUCUGCUUUCGUCUCUCGUGAACUCUCCAAUGCUAUCUUCCGGUAAGUCUCUAUUGUUCUGUUUUCUACUUUAUGCUCUGUUUUUUUCUUGUAGUUAUGCUCUGUUUUUUUCUAAACGGUGUCGUUUUUUGUGUGAUAACAGACGUGGUUAUGCGGCCACGGCGGCGCAAGGGAGCGUUUCGAGCGGUGGAAGAAGUGGAGCUGUUGCUUCGG	226	4:1046583:1046768:-	UUCGUCUCUCGUGAACUCUCCAAUGCUAUCUUCCGGUAAGUCUCUAUUGUUCUGUUUUCUACUUUAUGCUCUGUUUUUUUCUUGUAGUUAUGCUCUGUUUUUUUCUAAACGGUGUCGUUUUUUGUGUGAUAACAGACGUGGUUAUGCGGCCACGGCGGCGCAAGGGAGCGUUUCGAGCGGUGGAAG	4:1046746:1046768:-	UUCGUCUCUCGUGAACUCUCCAA	23	4:1046583:1046604:-	GGAGCGUUUCGAGCGGUGGAAG	22	3p	p	32	0	124.59	186	-45.2	-24.3	5	1	1	TRUE	TRUE	45.13	4.44	3.11	4.44	4	1.78	1.33	7.11	9.33	4	5.78	5.33	10.22	5.33	9.33	8.89	15.56	-0.00553069	-0.025885	-0.2496	0.3097	0.2922
4:10709556:10709668:+	ath-MIR_N98a	TRUE	others	4:10709556:10709668:+	AUCUUAUUAGUGAGAAGGCAUCCUACAUUGAGAUAACAGCUCGGAUUGGUGAAGAGAAGAACCAAACUCGAGCUGUGAUCUCAAUGUAGGAUGCCUUCUCACUAAUAUAUCUC	113	4:10709576:10709648:+	UCCUACAUUGAGAUAACAGCUCGGAUUGGUGAAGAGAAGAACCAAACUCGAGCUGUGAUCUCAAUGUAGGAUG	4:10709576:10709596:+	UCCUACAUUGAGAUAACAGCU	21	4:10709628:10709648:+	CUGUGAUCUCAAUGUAGGAUG	21	3p	p	29	0	98.12	73	-42.2	-57.81	1	1	1	TRUE	TRUE	40.71	8.04	4.46	8.93	10.71	5.36	2.68	1.79	8.93	10.71	3.57	3.57	3.57	7.14	8.93	7.14	4.46	-0.0159126	-0.649558	-0.6478	0.3894	0.0229
4:11968585:11968707:-	ath-MIR_N100a	TRUE	others	4:11968585:11968707:-	UCAUAUUUUUAACCGGGGUAACUAACCGGUCCAUGUAGACCAAUUCAAUCGUGUUUGUCAACAACCCACGCGGUUGAAUUGGUGUAUCUGGAGCAGAUAGUGAACCGGUUAUGGAUUUGGUUU	123	4:11968605:11968687:-	ACUAACCGGUCCAUGUAGACCAAUUCAAUCGUGUUUGUCAACAACCCACGCGGUUGAAUUGGUGUAUCUGGAGCAGAUAGUGA	4:11968667:11968687:-	ACUAACCGGUCCAUGUAGACC	21	4:11968605:11968625:-	UGUAUCUGGAGCAGAUAGUGA	21	5p	p	8	83.57	0	83	-36.7	-44.22	1	1	1	TRUE	TRUE	43.09	7.38	6.56	3.28	8.2	6.56	5.74	4.92	1.64	4.92	1.64	8.2	9.84	6.56	4.92	8.2	11.48	-0.00981202	-0.107317	-0.4228	0.3659	0.0502
4:13102330:13102413:-	ath-MIR_N101a	TRUE	others	4:13102330:13102413:-	CCAGCUUCUUCUUCUGCAUCAUCUCGCCGCCGAUUCAUUUCUCGGAAGAGGUUCGCGAUGAUGAUUCCUCUUGCUCUCCUCUCC	84	4:13102350:13102393:-	AUCUCGCCGCCGAUUCAUUUCUCGGAAGAGGUUCGCGAUGAUGA	4:13102376:13102393:-	AUCUCGCCGCCGAUUCAU	18	4:13102350:13102369:-	GAAGAGGUUCGCGAUGAUGA	20	3p	p	4	0	14.16	44	-12.4	-28.18	1	1	1	TRUE	TRUE	52.38	1.2	0	3.61	8.43	4.82	7.23	7.23	14.46	7.23	7.23	2.41	1.2	0	19.28	4.82	10.84	-0.00418099	-0.0559524	-0.219	0.2143	0.1877
4:13261721:13261978:+	ath-MIR_N102a	TRUE	others	4:13261721:13261978:+	GAAUCAAUACCCAUAAUGAUUGUUGGUACCUGGAAAAGAAUCUUAAUUCGCUCGAGUGGAGCAACGGCGGUUUUAGCUAUACCACCCGUGACGCCGCCGGCAAUAAGCUCCUUAGCGAAUAAAGGAAUCGAAUCAAUAAUUCCGUUCUUCUCUUCACCCUCCGCCAUGGAAAUAGAAGUGGAGAGAGAAAAGAUAGAUACGGUUUAAUGGAUCUUCUUCUUCUCCUUUUACCAAUCUUUGUACAGUUGAAGCUGAAGC	258	4:13261741:13261958:+	UGUUGGUACCUGGAAAAGAAUCUUAAUUCGCUCGAGUGGAGCAACGGCGGUUUUAGCUAUACCACCCGUGACGCCGCCGGCAAUAAGCUCCUUAGCGAAUAAAGGAAUCGAAUCAAUAAUUCCGUUCUUCUCUUCACCCUCCGCCAUGGAAAUAGAAGUGGAGAGAGAAAAGAUAGAUACGGUUUAAUGGAUCUUCUUCUUCUCCUUUUACCAAUCUU	4:13261741:13261760:+	UGUUGGUACCUGGAAAAGAA	20	4:13261939:13261958:+	CUUCUCCUUUUACCAAUCUU	20	5p	p	4	13.61	0	218	-63.4	-29.08	5	1	1	TRUE	TRUE	43.02	10.89	3.89	6.61	8.17	3.89	6.23	5.06	6.61	8.17	4.67	4.28	3.89	6.61	7.39	4.67	8.95	-0.00603673	-0.0279845	-0.2597	0.2946	0.3349
4:13375669:13375764:-	ath-MIR_N103a	TRUE	others	4:13375669:13375764:-	UGCUGGAGGCGGCGGAGGAGGUGGUGGUAGUGGUGGUGGGAGAUUUGUGACGUAUCCGCCGCCUCUAUCUGUGCCUCCGUCGGCUCCUCAGUCACC	96	4:13375689:13375744:-	GUGGUGGUAGUGGUGGUGGGAGAUUUGUGACGUAUCCGCCGCCUCUAUCUGUGCCU	4:13375724:13375744:-	GUGGUGGUAGUGGUGGUGGGA	21	4:13375689:13375709:-	CCGCCGCCUCUAUCUGUGCCU	21	5p	p	8	55.72	0	56	-21.9	-39.11	2	1	1	TRUE	TRUE	63.54	0	2.11	6.32	3.16	2.11	7.37	7.37	7.37	6.32	7.37	13.68	11.58	3.16	8.42	11.58	2.11	-0.00778722	-0.248438	-0.4948	0.3229	0.2829
4:13501281:13501491:-	ath-MIR_N104a	TRUE	others	4:13501281:13501491:-	GUUCGAUUUGAAAAAAUCCGGGGAACAGGUGAUCGGAAUCACGGCUAUACACGGGAUAUCACGGGGUGUUAGCUCACAUGUCCAUAUUGUCCGACAGAAGGGUUGUUUAAUCGAAACUAAUCCUUUGCCGCACGGAGGACGUGGAGCUCUGCCGUCUGAAGGCGGCAGCCCUUCCGAUCUCCUCUUUCUCGCCGGUGGCGGUUCCAGCUUU	211	4:13501301:13501471:-	GGGAACAGGUGAUCGGAAUCACGGCUAUACACGGGAUAUCACGGGGUGUUAGCUCACAUGUCCAUAUUGUCCGACAGAAGGGUUGUUUAAUCGAAACUAAUCCUUUGCCGCACGGAGGACGUGGAGCUCUGCCGUCUGAAGGCGGCAGCCCUUCCGAUCUCCUCUUUCUCG	4:13501452:13501471:-	GGGAACAGGUGAUCGGAAUC	20	4:13501301:13501320:-	UUCCGAUCUCCUCUUUCUCG	20	5p	p	1	11.11	0	171	-68.9	-40.29	1	1	1	TRUE	TRUE	53.08	6.19	4.76	4.29	6.19	5.24	5.71	8.1	6.19	6.67	5.71	10	5.71	3.33	9.05	5.24	7.62	-0.00698191	-0.0422328	-0.3706	0.3412	0.1943
4:14600329:14600433:-	ath-MIR_N105a	TRUE	others	4:14600329:14600433:-	UGGGAUUAGUCAUACAGGAAGUUUCAAGGAUCUUGGAAUGACUGUUUUGGUUAGUCAAGUUAAUCGUCUGAGAAAGAUGAAACGACCUGUGGUUGGUGUCGGAUG	105	4:14600349:14600413:-	GUUUCAAGGAUCUUGGAAUGACUGUUUUGGUUAGUCAAGUUAAUCGUCUGAGAAAGAUGAAACGA	4:14600394:14600413:-	GUUUCAAGGAUCUUGGAAUG	20	4:14600349:14600368:-	GUCUGAGAAAGAUGAAACGA	20	5p	p	5	16.49	0	65	-15.5	-23.85	1	1	1	TRUE	TRUE	41.9	8.65	3.85	7.69	6.73	3.85	0.96	2.88	3.85	10.58	0	8.65	10.58	3.85	6.73	11.54	9.62	-0.00661337	-0.0488889	-0.2771	0.3524	0.1937
4:17046723:17046878:-	ath-MIR_N106a	TRUE	others	4:17046723:17046878:-	UGAAAAAGCAUUGACGAUGGUCCAAAGAUGCCGUGACGAUGGCUACAUAAUGCGACUUUUCAACAUAAUCCCCGCCGCAGCAUUCCGUAAAAUGAUUUCUCAACUAGAAAACUCCGUCGGCGACGUCUCUUGGCUCCUCCGUGUCUCAACUCCAGC	156	4:17046743:17046858:-	UCCAAAGAUGCCGUGACGAUGGCUACAUAAUGCGACUUUUCAACAUAAUCCCCGCCGCAGCAUUCCGUAAAAUGAUUUCUCAACUAGAAAACUCCGUCGGCGACGUCUCUUGGCUC	4:17046837:17046858:-	UCCAAAGAUGCCGUGACGAUGG	22	4:17046743:17046763:-	GUCGGCGACGUCUCUUGGCUC	21	3p	p	2	0	12.18	116	-22.2	-19.14	1	1	1	TRUE	TRUE	48.72	10.97	5.81	3.23	7.1	6.45	7.1	7.74	7.1	6.45	6.45	2.58	4.52	3.23	9.68	6.45	5.16	-0.00375	-0.0285714	-0.1827	0.2308	0.3008
4:18394532:18394753:-	ath-MIR_N107a	TRUE	others	4:18394532:18394753:-	AGAAAAUUAUCAAUUCAAUAAGGAGGAGGAAUAGAGAGCUAAAGAAAAAGAAAAAAGACUACAUUUCUACAAGGACGUUGGUUCUUUUAGUCGUCGUCGGUCGUCGAAGAAAGAUCUUCUCCUUCUUUCUUCGCCGUACGAUCGUCGUCUAAUGGGAGAAUCAUCAAAUCCAAUGGCUACAAGUUCUUCUUCCUCCUCCUCCUCAAUUCCUCCUUCGUCUCC	222	4:18394552:18394733:-	AGGAGGAGGAAUAGAGAGCUAAAGAAAAAGAAAAAAGACUACAUUUCUACAAGGACGUUGGUUCUUUUAGUCGUCGUCGGUCGUCGAAGAAAGAUCUUCUCCUUCUUUCUUCGCCGUACGAUCGUCGUCUAAUGGGAGAAUCAUCAAAUCCAAUGGCUACAAGUUCUUCUUCCUCCUCCUCC	4:18394713:18394733:-	AGGAGGAGGAAUAGAGAGCUA	21	4:18394552:18394571:-	GUUCUUCUUCCUCCUCCUCC	20	5p	p	7	21.28	0	182	-65.2	-35.82	2	1	1	TRUE	TRUE	41.44	13.12	2.71	7.24	6.33	4.07	4.52	5.43	9.05	7.24	1.36	4.07	5.43	4.52	14.93	1.36	8.6	-0.00715251	-0.0428571	-0.2964	0.2793	0.2328
4:2082264:2082496:-	ath-MIR_N91a	TRUE	others	4:2082264:2082496:-	UCAAGUAUUUGUUUUAGUCGGUUUUGGAGAUUCCCAUUGAUUCUGGACCCAAAUGUAAUGAGAGAUUUGCUUGUAUUGAUUUUAUGUCCCGAAUAAUAUUCAUAGACCUCGAAUGCUUCUUUUAUUGCACUACAAUUGCGAUUAUUAGCUUGACAAAAGAAAAGGGAAUCAUCCGCAAAUUGUAGGUGAGUAAUCGCUGGGACUCCAUUGCCUAUUCUGACCCCCCAAAUUUU	233	4:2082284:2082476:-	GUUUUGGAGAUUCCCAUUGAUUCUGGACCCAAAUGUAAUGAGAGAUUUGCUUGUAUUGAUUUUAUGUCCCGAAUAAUAUUCAUAGACCUCGAAUGCUUCUUUUAUUGCACUACAAUUGCGAUUAUUAGCUUGACAAAAGAAAAGGGAAUCAUCCGCAAAUUGUAGGUGAGUAAUCGCUGGGACUCCAUUGCCU	4:2082453:2082476:-	GUUUUGGAGAUUCCCAUUGAUUCU	24	4:2082284:2082305:-	AAUCGCUGGGACUCCAUUGCCU	22	3p	p	7	0	28.23	193	-46.9	-24.3	1	1	1	TRUE	TRUE	37.34	8.62	3.02	4.74	11.21	4.74	6.47	2.59	4.74	7.76	3.45	3.45	4.31	6.47	5.6	8.19	14.66	-0.0059775	-0.0242918	-0.2232	0.3004	0.2081
4:2179422:2179563:+	ath-MIR_N5a	TRUE	others	4:2179422:2179563:+	AAUUUAGUAAAGUUUUUUUAUUUUAGUGUUCAGAAAAAAAUCUAUCUUUUAAAAAUUAUUUGAUUUAGUGUCACUAAACAUAUAAUUUUUAAAAGUUGGAUUUCCUUCUGAAAACUAAAAUUAAAAAUUUUACUAAAAUAUG	142	4:2179442:2179543:+	UUUUAGUGUUCAGAAAAAAAUCUAUCUUUUAAAAAUUAUUUGAUUUAGUGUCACUAAACAUAUAAUUUUUAAAAGUUGGAUUUCCUUCUGAAAACUAAAAUU	4:2179442:2179462:+	UUUUAGUGUUCAGAAAAAAAU	21	4:2179523:2179543:+	UUCCUUCUGAAAACUAAAAUU	21	3p	p	95	0	295.08	102	-37.3	-36.57	4	0.9851	1	TRUE	TRUE	16.9	22.7	2.84	4.26	10.64	2.13	0.71	0	4.96	2.84	0	0.71	4.96	12.06	4.26	4.26	22.7	-0.0215444	-0.12277	-0.3641	0.4155	0.0359
4:369949:370163:-	ath-MIR166_N1	TRUE	others	4:369949:370163:-	CUUAAAAGCCCAUCUCUUCCUCUUAUCCCCAUCAUUCCCUCAUCAUAACACCAUCAUCACCAUCUCUUUCUCUCUCUCUCUCUAAGAUCUUCUAUCACUUUAUCUCUCUGUAUAUAUAACUCACAUAAGAUUGAGCUGCGACUGAUAAUCAUGAAGAGGCUAUUUCUGUUGUGGGGAAUGUUGUUUGGAUCGAGGAUAUCAUAAACGCAUACACA	215	4:369969:370141:-	UUAUCCCCAUCAUUCCCUCAUCAUAACACCAUCAUCACCAUCUCUUUCUCUCUCUCUCUCUAAGAUCUUCUAUCACUUUAUCUCUCUGUAUAUAUAACUCACAUAAGAUUGAGCUGCGACUGAUAAUCAUGAAGAGGCUAUUUCUGUUGUGGGGAAUGUUGUUUGGAUCGAGG	4:370124:370141:-	UUAUCCCCAUCAUUCCCU	18	4:369969:369989:-	GGAAUGUUGUUUGGAUCGAGG	21	3p	p	549	0	7528.53	173	-28.4	-16.42	10	1	1	TRUE	TRUE	39.07	5.61	4.67	3.27	12.62	8.41	4.67	1.4	12.15	5.14	2.34	2.8	2.34	7.48	14.49	5.14	7.48	-0.00429741	-0.0178605	-0.1679	0.2465	0.2715
4:6212537:6212784:+	ath-MIR_N93a	TRUE	others	4:6212537:6212784:+	AGUUUGGUUCAAAUCGUGAGAGCUGGAGACAAAAAGAAAAGAGGUGUUUAAACAAGCUCUACUACAUGUAAUCUCUUAUAUUUUUGUUUUCAUAUUUUCCCCCUUAUAUUUUCUUUCCUUUUUACCAAGCUAACUUAGGGAAAGAAAAAAAAUCUGAAAACAAAAAACAGAGAGAUUACAUGUAGUUGAGCUUGUUUAAACACUUCUUUUCUUUUGGUCUCCAGCUCUCACGAUUUAAACCAAACUAU	248	4:6212557:6212764:+	AGCUGGAGACAAAAAGAAAAGAGGUGUUUAAACAAGCUCUACUACAUGUAAUCUCUUAUAUUUUUGUUUUCAUAUUUUCCCCCUUAUAUUUUCUUUCCUUUUUACCAAGCUAACUUAGGGAAAGAAAAAAAAUCUGAAAACAAAAAACAGAGAGAUUACAUGUAGUUGAGCUUGUUUAAACACUUCUUUUCUUUUGGUCUCCAGCUCU	4:6212557:6212577:+	AGCUGGAGACAAAAAGAAAAG	21	4:6212744:6212764:+	UUUCUUUUGGUCUCCAGCUCU	21	3p	p	12	20.17	104.5	208	-110.9	-53.32	7	0.9378	1	TRUE	TRUE	31.85	15.38	5.67	6.88	5.67	5.26	3.24	0.81	8.1	5.67	2.02	2.43	4.45	6.88	6.48	4.45	16.6	-0.0181162	-0.193011	-0.577	0.4153	0.026
4:9495417:9495599:-	ath-MIR_N94a	TRUE	others	4:9495417:9495599:-	GGCGCUCGACCGCAGAUCAAUCAAUACAUUCAUGGAUCACGGCAUCGUGAGAAGCUGCAUAAUCGCCGAUGCGCUUAUAACGGCCAUUAGAGAAGCGAGGAUCUCAAUAGUCAUCUUCUCUGAGAACUAUGCUUCUUCAACGUGGUGCUUGAAUGAAUUGGUGGAGAUCCACAAGUGUUACAA	183	4:9495437:9495579:-	UCAAUACAUUCAUGGAUCACGGCAUCGUGAGAAGCUGCAUAAUCGCCGAUGCGCUUAUAACGGCCAUUAGAGAAGCGAGGAUCUCAAUAGUCAUCUUCUCUGAGAACUAUGCUUCUUCAACGUGGUGCUUGAAUGAAUUGGUG	4:9495559:9495579:-	UCAAUACAUUCAUGGAUCACG	21	4:9495437:9495457:-	UGGUGCUUGAAUGAAUUGGUG	21	3p	p	135	0	879.3	143	-46.7	-32.66	2	1	1	TRUE	TRUE	46.45	7.14	4.4	6.04	10.44	8.24	2.2	6.04	6.04	8.79	7.14	4.4	3.85	4.4	8.79	7.14	4.95	-0.00640043	-0.0441062	-0.2973	0.306	0.2194
5:10044115:10044205:-	ath-MIR_N115a	TRUE	others	5:10044115:10044205:-	ACUUCUCCAUUACCACAUUCUUCUUCUUCUUCUCCUUCAUGAUGGUAAUUAGAAGUAGUAGAAGAAGAACUGCACUUGCUUUAACUUAAAU	91	5:10044135:10044185:-	UUCUUCUUCUUCUCCUUCAUGAUGGUAAUUAGAAGUAGUAGAAGAAGAACU	5:10044166:10044185:-	UUCUUCUUCUUCUCCUUCAU	20	5:10044135:10044154:-	GAAGUAGUAGAAGAAGAACU	20	3p	p	5	0	23.2	51	-18.9	-37.06	2	1	1	TRUE	TRUE	34.07	8.89	6.67	6.67	6.67	5.56	3.33	0	13.33	5.56	2.22	1.11	3.33	7.78	10	4.44	14.44	-0.00632228	-0.109341	-0.2154	0.2418	0.0689
5:12752596:12752821:-	ath-MIR_N118a	TRUE	others	5:12752596:12752821:-	CCAAAAUUUCAAUCUUCAGUUUUCUUCAAGAAUCACUCAUCCCCAUUUCACUCGACCAAACCCACAAGAUUUUUCUUCUUGUUUUUGACUCACCUAUUAAUCUUCGGUUUUGGUUUCUAAGAGUUCAGUAACACCGUGAGUUCAAACAGCAACGAAUCUUCAAUGGAUGCCGAUUUCAACGUAGAUGAAGCUGAAUCUUGGUCAACUAGGCCUGAGAGGGAGAUGG	226	5:12752616:12752799:-	UCUUCAAGAAUCACUCAUCCCCAUUUCACUCGACCAAACCCACAAGAUUUUUCUUCUUGUUUUUGACUCACCUAUUAAUCUUCGGUUUUGGUUUCUAAGAGUUCAGUAACACCGUGAGUUCAAACAGCAACGAAUCUUCAAUGGAUGCCGAUUUCAACGUAGAUGAAGCUGAAUCUUGGUCAAC	5:12752781:12752799:-	UCUUCAAGAAUCACUCAUC	19	5:12752616:12752636:-	UGAAGCUGAAUCUUGGUCAAC	21	3p	p	27	0	455.09	184	-32.6	-17.72	10	0.9917	1	TRUE	TRUE	40.27	9.33	5.78	6.22	6.67	8.89	4.89	2.67	6.67	7.11	1.78	3.56	4.44	2.67	10.22	4.89	14.22	-0.00476782	-0.0165192	-0.192	0.2965	0.5018
5:13711917:13712034:-	ath-MIR_N119a	TRUE	others	5:13711917:13712034:-	UUCUAACCAGAGAGCUUGCUGAGGAUGGUUACUCUGGUGUUGAGGUUCGCGUCACUCCUAUGCGUACUGAGAUCAUCAUUAGAGCCACUCGUACUCAAAACGUUCUCGGUAUGUUGGU	118	5:13711937:13712014:-	GAGGAUGGUUACUCUGGUGUUGAGGUUCGCGUCACUCCUAUGCGUACUGAGAUCAUCAUUAGAGCCACUCGUACUCAA	5:13711995:13712014:-	GAGGAUGGUUACUCUGGUGU	20	5:13711937:13711957:-	AUUAGAGCCACUCGUACUCAA	21	5p	p	5	36.01	0	78	-24	-30.77	2	1	1	TRUE	TRUE	47.46	3.42	5.98	6.84	5.13	5.13	2.56	5.13	9.4	6.84	4.27	5.13	9.4	5.98	9.4	8.55	6.84	-0.00646439	-0.0771186	-0.3068	0.322	0.1266
5:16086252:16086480:+	ath-MIR_N121a	TRUE	others	5:16086252:16086480:+	UCAGGUUUCUUAUUAAGCAUCCUUCUGCUACUGCUUCUUCAAGGUCUAAUAGAUUCCCAGAGAUCUCAACUAGUGAUGCUCUUCAAAGACAGCUUCAACAGCUUUUUCAUUUGAAUGAUUCUGGUCUUGAUCAAGCUUUUAUCGAUGCUUUACCUGUUUUUCACUACAAGGAGAUUGUUGGUAGUGCUGGUGGUGGUGGUGGUAAUGGUGCUGCUCAAGAGCCGUUUGA	229	5:16086273:16086460:+	CUUCUGCUACUGCUUCUUCAAGGUCUAAUAGAUUCCCAGAGAUCUCAACUAGUGAUGCUCUUCAAAGACAGCUUCAACAGCUUUUUCAUUUGAAUGAUUCUGGUCUUGAUCAAGCUUUUAUCGAUGCUUUACCUGUUUUUCACUACAAGGAGAUUGUUGGUAGUGCUGGUGGUGGUGGUGGUAAUGGU	5:16086273:16086291:+	CUUCUGCUACUGCUUCUUC	19	5:16086440:16086460:+	GGUGGUGGUGGUGGUAAUGGU	21	3p	p	25	0	237.08	188	-41.5	-22.07	6	0.885	1	TRUE	TRUE	41.48	5.26	3.07	7.02	6.14	6.14	2.19	0.88	10.09	5.7	5.26	4.82	6.58	4.82	8.77	9.65	13.6	-0.00586307	-0.0218341	-0.2432	0.3406	0.4087
5:16157627:16157877:-	ath-MIR866_N1	TRUE	others	5:16157627:16157877:-	UCGUGUGAAUCAUUUCGUUAACAAAAUCCGUCUUUGAAGAGUAAGUAUAUUGUGAAAAAGAAAAGUGGUGACGUUUUGCAGAAGAUUGACGUUUUGCAUGAGGUGAGCUCUUUGAUGGCUAAAUAUGUUUAGUCUAUAUCUAUUUAGAGAUGCAUUUGCCUAUGUUUAUCUUUUUGGUUUUGUGUUGGAACCUUUAUGACUUUUUGGUUUAUCUUCUUUUGGAUUUUGUUGUAACGGCUAAUUAGUAUCAA	251	5:16157647:16157857:-	ACAAAAUCCGUCUUUGAAGAGUAAGUAUAUUGUGAAAAAGAAAAGUGGUGACGUUUUGCAGAAGAUUGACGUUUUGCAUGAGGUGAGCUCUUUGAUGGCUAAAUAUGUUUAGUCUAUAUCUAUUUAGAGAUGCAUUUGCCUAUGUUUAUCUUUUUGGUUUUGUGUUGGAACCUUUAUGACUUUUUGGUUUAUCUUCUUUUGGAUUUUGUUG	5:16157838:16157857:-	ACAAAAUCCGUCUUUGAAGA	20	5:16157647:16157664:-	UUCUUUUGGAUUUUGUUG	18	5p	p	435	4690.8	0	211	-48.3	-22.89	9	1	1	TRUE	TRUE	32.67	8.4	2.4	5.2	8.8	2.4	1.2	2.4	5.2	6.8	2.8	3.2	8.8	7.6	4.8	10.8	19.2	-0.00651056	-0.0231474	-0.2127	0.3068	0.362
5:17567875:17567995:+	ath-MIR_N122a	TRUE	others	5:17567875:17567995:+	GAUAGCAGCAACCUUACCAAAUCUGCAAGUGUUGAAAUUCUUUUAUUCCUGUGUUUAUGUUGAUGACAUAUUAAUGAAGGAAUUACAAGACUUGGAGCACUUGAAGAUUUUAACAGCAAAC	121	5:17567895:17567975:+	AUCUGCAAGUGUUGAAAUUCUUUUAUUCCUGUGUUUAUGUUGAUGACAUAUUAAUGAAGGAAUUACAAGACUUGGAGCACU	5:17567895:17567915:+	AUCUGCAAGUGUUGAAAUUCU	21	5:17567955:17567975:+	AAUUACAAGACUUGGAGCACU	21	3p	p	28	0	81.28	81	-27.2	-33.58	1	1	1	TRUE	TRUE	33.88	11.67	6.67	6.67	9.17	7.5	2.5	0	5	8.33	4.17	1.67	4.17	6.67	2.5	9.17	14.17	-0.00680638	-0.0760331	-0.2306	0.2645	0.3053
5:21714104:21714210:+	ath-MIR_N125a	TRUE	others	5:21714104:21714210:+	UUCAGGAGCAAAACCUUGCGGGUUUCUUGUUGUCGCUUGCUGGAGAGCUUGCGAAUGAUGAGAAGCCAGUAGAUAGCAGGAAAUUAGCUGGUUUAGUCCUUAAAAAU	107	5:21714124:21714172:+	GGUUUCUUGUUGUCGCUUGCUGGAGAGCUUGCGAAUGAUGAGAAGCCAG	5:21714124:21714144:+	GGUUUCUUGUUGUCGCUUGCU	21	5:21714151:21714172:+	CUUGCGAAUGAUGAGAAGCCAG	22	5p	p	3	13.17	0	49	-24.5	-50	1	1	1	TRUE	TRUE	43.93	10.38	0.94	11.32	4.72	3.77	2.83	2.83	6.6	8.49	8.49	5.66	5.66	4.72	3.77	8.49	11.32	-0.00761666	-0.0580997	-0.3346	0.3458	0.2674
5:4101063:4101252:+	ath-MIR_N109a	TRUE	others	5:4101063:4101252:+	UCUAAACAUCCGAUUUCGAGUCCAGAGGGACUAAUUGGAAGCCUUGUCAUGCUUGAGCCGUUUGAUUUCCCUGGCAUGAUCGUAAAGCAAGCAACUGAUAGCUCCCUCACGGUUCAAGCUUCUUCUCCUAGUGACAAAGGAUCUUCUAGCUUUCGGUUAGUAUCUGGACUUGACGGGAAGCCAGGAAGCG	190	5:4101083:4101232:+	UCCAGAGGGACUAAUUGGAAGCCUUGUCAUGCUUGAGCCGUUUGAUUUCCCUGGCAUGAUCGUAAAGCAAGCAACUGAUAGCUCCCUCACGGUUCAAGCUUCUUCUCCUAGUGACAAAGGAUCUUCUAGCUUUCGGUUAGUAUCUGGACU	5:4101083:4101106:+	UCCAGAGGGACUAAUUGGAAGCCU	24	5:4101211:4101232:+	GCUUUCGGUUAGUAUCUGGACU	22	3p	p	5	0	21.48	150	-45.7	-30.47	1	1	1	TRUE	TRUE	47.89	6.88	3.7	8.47	5.29	5.29	5.29	4.23	8.99	7.94	5.82	5.82	4.23	4.23	8.99	5.82	8.99	-0.00648361	-0.0346316	-0.3105	0.3105	0.1743
5:4944882:4945011:+	ath-MIR_N110a	TRUE	others	5:4944882:4945011:+	AUGCAACAUCAUUGGGUCCUCAACCAAAAACUCCUCUCUCAGUACACUUCUUUUCAUACCUCAAGAGACUAAAACUAGUUUGAGGAGAUUUAGAGGAGUGUUUGGUUCUUUGGAUAACAAUAUCCCAAAC	130	5:4944902:4944991:+	CAACCAAAAACUCCUCUCUCAGUACACUUCUUUUCAUACCUCAAGAGACUAAAACUAGUUUGAGGAGAUUUAGAGGAGUGUUUGGUUCUU	5:4944902:4944921:+	CAACCAAAAACUCCUCUCUC	20	5:4944972:4944991:+	UAGAGGAGUGUUUGGUUCUU	20	3p	p	11	0	45.95	90	-25.7	-28.56	4	1	1	TRUE	TRUE	38.46	10.85	7.75	6.98	6.2	8.53	4.65	0	8.53	6.2	0.78	4.65	4.65	5.43	9.3	4.65	10.85	-0.00652106	-0.0453846	-0.2508	0.2769	0.2208
5:7250138:7250307:-	ath-MIR_N112a	TRUE	others	5:7250138:7250307:-	CUCCGGUGAUGCAUACUUGGUUUUCUCCGUCUCCGUCUCCGUCUGACUCUUCCUCUUCUCCUUCAUCUUCUGCUUCUUCUUCCAUUGGGAGGAAUAGCGACGACGGUGAGAAAUCGUCGGAGGACGGUGGAGAUGACGCCGGAGAGAAUGAAGUUGAGUCUCCGUAUAAA	170	5:7250158:7250287:-	UUUUCUCCGUCUCCGUCUCCGUCUGACUCUUCCUCUUCUCCUUCAUCUUCUGCUUCUUCUUCCAUUGGGAGGAAUAGCGACGACGGUGAGAAAUCGUCGGAGGACGGUGGAGAUGACGCCGGAGAGAAUG	5:7250267:7250287:-	UUUUCUCCGUCUCCGUCUCCG	21	5:7250158:7250178:-	GAGAUGACGCCGGAGAGAAUG	21	5p	p	22	56.12	49.6	130	-52.2	-40.15	3	1	1	TRUE	TRUE	51.18	4.14	3.55	5.33	5.33	1.78	5.33	7.69	10.65	10.65	2.37	6.51	6.51	2.37	13.61	6.51	7.69	-0.007839	-0.0673529	-0.4012	0.3353	0.1752
5:8651631:8651859:+	ath-MIR_N114a	TRUE	others	5:8651631:8651859:+	AGGCUUUUUGUGUUUUGGGUUCUUUGAUUCACAAACCUCCUUUUUUGGUUUUUAAGAUCUUUGGUGGCUGUCUCUAAGGAUGCUGAAAGCAUACAUCUCAUGAGGAGUCCAAGCCUUUGAUGGAUAUGAGUCCAAAUAAGGAUAAUUGUUCGGAAAAAGAGAUGCCAAAGAUCUUGAAAUCAUGCAAGAAGGUUUUUGAAUCAAACAACCGAAUACAGAAAAGGCAUUC	229	5:8651651:8651839:+	UCUUUGAUUCACAAACCUCCUUUUUUGGUUUUUAAGAUCUUUGGUGGCUGUCUCUAAGGAUGCUGAAAGCAUACAUCUCAUGAGGAGUCCAAGCCUUUGAUGGAUAUGAGUCCAAAUAAGGAUAAUUGUUCGGAAAAAGAGAUGCCAAAGAUCUUGAAAUCAUGCAAGAAGGUUUUUGAAUCAAACAAC	5:8651651:8651671:+	UCUUUGAUUCACAAACCUCCU	21	5:8651819:8651839:+	AAGGUUUUUGAAUCAAACAAC	21	5p	p	90	344.64	0	189	-61.1	-32.33	1	1	1	TRUE	TRUE	37.55	12.72	2.63	7.02	8.33	6.14	3.07	0.88	5.26	8.33	3.51	5.7	4.39	3.07	6.58	8.33	14.04	-0.00946738	-0.0523394	-0.3555	0.3581	0.269
1:16565917:16566026:+	ath-MIR_N21a	FALSE	novel_prediction	1:16565917:16566026:+	CAUGCAUAAUGGCAUAAUGACGUUUUCUAAUGCGAUUUUGCAGAAAAUUUGUCAAUCAAGAAAAUCUGCAUAAUUGCAUUAGAAAACGCAAAAACGCAGACUCUGAUUAU	110	1:16565937:16566006:+	CGUUUUCUAAUGCGAUUUUGCAGAAAAUUUGUCAAUCAAGAAAAUCUGCAUAAUUGCAUUAGAAAACGCA	1:16565937:16565957:+	CGUUUUCUAAUGCGAUUUUGC	21	1:16565986:16566006:+	AUAAUUGCAUUAGAAAACGCA	21	3p	p	13	0	24.72	70	-31.7	-45.29	2	0.3809	1	TRUE	TRUE	32.73	17.43	3.67	3.67	13.76	9.17	0	3.67	3.67	6.42	7.34	0.92	1.83	5.5	4.59	8.26	10.09	-0.0100825	-0.111212	-0.33	0.3273	0.096
1:24052181:24052423:+	ath-MIR_N26a	FALSE	novel_prediction	1:24052181:24052423:+	UGGAAGAAGGAGAGUUCUCUGAGGCUCGUGAGGAUCUUGCUGCCCUCGAGAAAGAUUAUGAGGAAGUUGGUGGAGAAGGAGCGGAGGACGACGACGAAGAAGGCGAUGAGUAUUAGAAAGACACAAGAGUGUGUGUUCCCUUGUUUCUUUCUUGUGAAGUACAGUAAUUAUGUCUUUGUGAAUGUGAUCUCUACAGUUAUUUUGUGAUGUUUACGGGUCUCUCCCCUUUUAUUUCUCAUUUGU	243	1:24052201:24052403:+	GAGGCUCGUGAGGAUCUUGCUGCCCUCGAGAAAGAUUAUGAGGAAGUUGGUGGAGAAGGAGCGGAGGACGACGACGAAGAAGGCGAUGAGUAUUAGAAAGACACAAGAGUGUGUGUUCCCUUGUUUCUUUCUUGUGAAGUACAGUAAUUAUGUCUUUGUGAAUGUGAUCUCUACAGUUAUUUUGUGAUGUUUACGGGUCUCUC	1:24052201:24052220:+	GAGGCUCGUGAGGAUCUUGC	20	1:24052384:24052403:+	GUGAUGUUUACGGGUCUCUC	20	5p	p	6	25.64	0	203	-56	-27.59	1	1	1	TRUE	FALSE	43.21	5.79	3.31	9.92	5.37	2.07	2.89	3.31	6.61	12.4	2.07	5.37	8.68	4.13	6.61	9.92	11.57	-0.00577181	-0.0243921	-0.2494	0.2963	0.3786
2:10409145:10409355:-	ath-MIR_N56a	FALSE	novel_prediction	2:10409145:10409355:-	GUCAUUGAUCAUGGUUUGUAUUUGGAGUGCAGAAAUGAAUCACGAAAGAUGAGUAAAGAUCAACAGAGCCAUUGAGUUAUGGAACGACGAUGAUGAAGGUAAGCUCUACUAAUUCAUCGUCUUCGUUCCAUAAUUCAUUGGCGCCGGUAAGCUUUACUCAUCCAUCAUGAUUCAUUCCCGCACUCCAACUACAGACCACAUUCAAUUACUC	211	2:10409165:10409335:-	UUUGGAGUGCAGAAAUGAAUCACGAAAGAUGAGUAAAGAUCAACAGAGCCAUUGAGUUAUGGAACGACGAUGAUGAAGGUAAGCUCUACUAAUUCAUCGUCUUCGUUCCAUAAUUCAUUGGCGCCGGUAAGCUUUACUCAUCCAUCAUGAUUCAUUCCCGCACUCCAACUA	2:10409315:10409335:-	UUUGGAGUGCAGAAAUGAAUC	21	2:10409165:10409185:-	UUCAUUCCCGCACUCCAACUA	21	5p	p	191	1886.91	0	171	-88.3	-51.64	13	0.7013	1	TRUE	TRUE	40.76	7.62	5.71	5.71	11.43	9.52	3.81	3.81	4.29	8.1	3.33	2.86	4.76	5.24	9.05	6.19	8.57	-0.0123822	-0.0853081	-0.5047	0.3886	0.0317
2:10634377:10634516:-	ath-MIR_N57a	FALSE	novel_prediction	2:10634377:10634516:-	AAAUAUUUGACACGGAAGCAUAGCUCCAUAUCCUUCAAUGGAGGUGUGGUCCUUCAACAAAAAUACCCCCCUCUUGAAACUCUGUUUCACCACACCUCCAUUGAAGGACCUGAAGCUAUGCUUCCUUGUCAUAUUCCUUA	140	2:10634397:10634496:-	UAGCUCCAUAUCCUUCAAUGGAGGUGUGGUCCUUCAACAAAAAUACCCCCCUCUUGAAACUCUGUUUCACCACACCUCCAUUGAAGGACCUGAAGCUAUG	2:10634476:10634496:-	UAGCUCCAUAUCCUUCAAUGG	21	2:10634397:10634417:-	AUUGAAGGACCUGAAGCUAUG	21	3p	p	246	0	587.16	100	-44.7	-44.7	8	0.712	0.9804	TRUE	TRUE	42.86	9.35	6.47	3.6	7.91	7.91	10.07	0.72	9.35	5.04	2.88	3.6	3.6	5.04	8.63	7.19	8.63	-0.0112996	-0.161429	-0.4843	0.3143	0.0667
2:15816071:15816228:-	ath-MIR_N58a	FALSE	novel_prediction	2:15816071:15816228:-	CUGCGACAGGCUCUGUUCUGUCGGAACAUUAUAUUCUCGGGUGGAGUUUCGGUUUGAACGAAAAGGCUCCACCUUUAGCUUUAUCGAGACUCCCGAAGCUUCCUCGCUUCGAGCCCAAGAGAAUCUCUGAGUUCUACAAGAUCGGAAUGCCUUUGAUU	158	2:15816091:15816207:-	CGGAACAUUAUAUUCUCGGGUGGAGUUUCGGUUUGAACGAAAAGGCUCCACCUUUAGCUUUAUCGAGACUCCCGAAGCUUCCUCGCUUCGAGCCCAAGAGAAUCUCUGAGUUCUACA	2:15816187:15816207:-	CGGAACAUUAUAUUCUCGGGU	21	2:15816091:15816112:-	AAGAGAAUCUCUGAGUUCUACA	22	3p	p	21	0	69.57	117	-40.3	-34.44	4	1	1	FALSE	FALSE	48.1	6.37	3.82	7.01	5.1	3.18	5.1	6.37	10.19	9.55	5.1	5.1	3.82	3.18	10.19	5.1	10.83	-0.00709148	-0.0428797	-0.3411	0.3734	0.0986
2:17269374:17269536:+	ath-MIR_N60a	FALSE	novel_prediction	2:17269374:17269536:+	AGUUGCAGCAGAUAUUUUCCUCGGCCAAGGUAAAGAUCUGAUGUUGUCUUCUUCUCUACUCGAUCAAUUUCUAUAUUUGAAGUUCGUGGAUUUUGAAGGAUUUGAUUGGUUUCCAUGGUAUUAGAUCUCUGUGAUGGUUGUUGAUCUAUCUUAAAACUUGAUU	163	2:17269394:17269516:+	UCGGCCAAGGUAAAGAUCUGAUGUUGUCUUCUUCUCUACUCGAUCAAUUUCUAUAUUUGAAGUUCGUGGAUUUUGAAGGAUUUGAUUGGUUUCCAUGGUAUUAGAUCUCUGUGAUGGUUGUUG	2:17269394:17269414:+	UCGGCCAAGGUAAAGAUCUGA	21	2:17269496:17269516:+	AGAUCUCUGUGAUGGUUGUUG	21	5p	p	27	73.67	0	123	-26.3	-21.38	1	1	1	TRUE	FALSE	35.58	5.56	1.23	4.94	11.11	3.09	1.85	1.85	8.02	8.02	1.85	4.32	6.79	5.56	9.88	9.88	16.05	-0.00550028	-0.0281442	-0.1957	0.3252	0.3217
2:2510365:2510580:-	ath-MIR_N40a	FALSE	novel_prediction	2:2510365:2510580:-	CAAGUUCGUUUUUGUUACACAGUUGGCGAGCAAUACGGUCGAUGUUUUUGUUUCGGUACCUUGCAACCCGCUUUACAGACGCAUCUCUGAUUCGUCUGUUAUAGCUCGGCUGCUAUUUGUUGCAUGCAUACAUGGUCACAAGGAAAUCAGAACAUCCUAUUCAACAAUAACAUCGACCGUAUUGCUCGCCAACUGAGAGAACAGACAGAAACCGAC	216	2:2510385:2510560:-	AGUUGGCGAGCAAUACGGUCGAUGUUUUUGUUUCGGUACCUUGCAACCCGCUUUACAGACGCAUCUCUGAUUCGUCUGUUAUAGCUCGGCUGCUAUUUGUUGCAUGCAUACAUGGUCACAAGGAAAUCAGAACAUCCUAUUCAACAAUAACAUCGACCGUAUUGCUCGCCAACUGA	2:2510540:2510560:-	AGUUGGCGAGCAAUACGGUCG	21	2:2510385:2510405:-	ACCGUAUUGCUCGCCAACUGA	21	3p	p	27	0	20.11	176	-78.7	-44.72	3	0.4082	1	TRUE	TRUE	44.44	6.51	8.37	5.12	6.98	9.3	3.26	6.05	5.12	6.05	5.58	2.79	6.05	5.12	6.51	6.51	10.7	-0.00914716	-0.053588	-0.4065	0.3472	0.1724
2:3390599:3390805:+	ath-MIR_N44a	FALSE	novel_prediction	2:3390599:3390805:+	CACGGUUCAGAGAGCACUUGUGUAUGUGAUGCAAGUGAACGUGUACGAAAAAGCUGUCGUAAAGUUUCGUUUUUCGUUCCGUUUUCGACCCUAUCUAUGUUUCUAUGAUGGCCCAAGAACACGCUCAUUCUUCAGCUGUAGAGAAACUUUUGAAUUGCGAGGUACCAUUACGAGCUCAAUAUAUACGAGUGUUAUUCCGUGAAAUAA	207	2:3390619:3390785:+	UGUAUGUGAUGCAAGUGAACGUGUACGAAAAAGCUGUCGUAAAGUUUCGUUUUUCGUUCCGUUUUCGACCCUAUCUAUGUUUCUAUGAUGGCCCAAGAACACGCUCAUUCUUCAGCUGUAGAGAAACUUUUGAAUUGCGAGGUACCAUUACGAGCUCAAUAUAUACG	2:3390619:3390640:+	UGUAUGUGAUGCAAGUGAACGU	22	2:3390764:3390785:+	CAUUACGAGCUCAAUAUAUACG	22	3p	p	34	0	110.89	167	-31.4	-18.8	4	0.6628	1	FALSE	FALSE	41.06	8.25	5.34	6.31	6.8	4.85	3.4	6.31	4.85	7.28	3.88	1.46	9.22	6.8	6.31	7.77	11.17	-0.00620068	-0.0252086	-0.2546	0.3092	0.2359
3:19800758:19801018:-	ath-MIR_N83a	FALSE	novel_prediction	3:19800758:19801018:-	UUUGUAAAUCAUCAUGCUACUUUGUCUAGCGGUCUUCGUUGUUAAUGAAGUGAACAACUUUUGCAGUACCAGCAGCAGCACUUUUAGAGAGUAUAGCCAAUCGGAUAGUAGACACGAGGGAUGAAGUGACAAAUGUCACACACUCCUCGUAUCAAAUCAUCCCUCGUUUAUGCUAUUUGAUUGGUUAAAGUCUCAAAAAGUUCUUCAUUUUUAUUAACAACCAAAACCGUCUAGAUAAAGCAUUUACUACUGGUCCGCAAA	261	3:19800778:19800998:-	UUUGUCUAGCGGUCUUCGUUGUUAAUGAAGUGAACAACUUUUGCAGUACCAGCAGCAGCACUUUUAGAGAGUAUAGCCAAUCGGAUAGUAGACACGAGGGAUGAAGUGACAAAUGUCACACACUCCUCGUAUCAAAUCAUCCCUCGUUUAUGCUAUUUGAUUGGUUAAAGUCUCAAAAAGUUCUUCAUUUUUAUUAACAACCAAAACCGUCUAGAUAAAGC	3:19800978:19800998:-	UUUGUCUAGCGGUCUUCGUUG	21	3:19800778:19800799:-	ACCAAAACCGUCUAGAUAAAGC	22	3p	p	129	0	372.89	221	-89.6	-40.54	4	0.6435	1	TRUE	TRUE	37.93	10.38	6.15	6.92	7.31	8.46	3.08	3.08	5.77	4.62	3.85	2.31	6.92	7.69	7.31	5.38	10.77	-0.00960717	-0.0428693	-0.3644	0.3525	0.1333
4:5766453:5766715:-	ath-MIR_N92a	FALSE	novel_prediction	4:5766453:5766715:-	AGGAUACUCUUCGAAAAGCUGCAAGAUAAUUUGUCCAUGGACGACAACAUAUCUCUCAACAUCCAAGAGCUUAGAAGAAAUGUAAGCUUUAUCGUUCUCCUCUAACCCACAAAGUCUUUUUAUGACAUUUGCAUAUGAAAGCUUAGCAACCCUACUUUCUCUCAUGAGCAUAUUGAAAAUGCUUAUCGCAACCCUUACUGUUUUCAUAACAGUUUCAAACCAUGGAGCAUAUUGCUUUGACGGUUUCCCAAGUCGAUACCUAC	263	4:5766473:5766695:-	GCAAGAUAAUUUGUCCAUGGACGACAACAUAUCUCUCAACAUCCAAGAGCUUAGAAGAAAUGUAAGCUUUAUCGUUCUCCUCUAACCCACAAAGUCUUUUUAUGACAUUUGCAUAUGAAAGCUUAGCAACCCUACUUUCUCUCAUGAGCAUAUUGAAAAUGCUUAUCGCAACCCUUACUGUUUUCAUAACAGUUUCAAACCAUGGAGCAUAUUGCUUUGACGG	4:5766677:5766695:-	GCAAGAUAAUUUGUCCAUG	19	4:5766473:5766493:-	UGGAGCAUAUUGCUUUGACGG	21	3p	p	5	0	40.07	223	-42	-18.83	1	1	1	TRUE	FALSE	38.4	9.92	6.49	5.73	8.78	8.02	4.96	2.29	8.02	5.73	4.58	1.53	3.05	6.87	7.63	5.34	11.07	-0.00511979	-0.0171103	-0.1966	0.2662	0.2365
5:11602127:11602243:-	ath-MIR_N116a	FALSE	novel_prediction	5:11602127:11602243:-	AGAAAACCCUCUUGUCUCUUGAUAGAUUGUGCAGUUUGAGCUACCUGUACAUCUAGCUUCUUCAAGUGAGAGCUCAGAUUGUCGAUCUUCCCAUUAAGAUCUGUGUAGACAGCAUCA	117	5:11602152:11602223:-	GAUAGAUUGUGCAGUUUGAGCUACCUGUACAUCUAGCUUCUUCAAGUGAGAGCUCAGAUUGUCGAUCUUCCC	5:11602203:11602223:-	GAUAGAUUGUGCAGUUUGAGC	21	5:11602152:11602170:-	UCAGAUUGUCGAUCUUCCC	19	5p	p	344	24.2	0	72	-22	-30.56	8	0.0225	1	TRUE	TRUE	41.88	4.31	3.45	10.34	6.9	6.9	4.31	0.86	10.34	8.62	4.31	0	6.9	5.17	10.34	8.62	8.62	-0.00591929	-0.0487179	-0.2479	0.2991	0.2319
5:11620672:11620873:-	ath-MIR_N117a	FALSE	novel_prediction	5:11620672:11620873:-	AAUAUAGUUCUAAAGAUAUGAGUUUUAUUACAUGACAAUGGUGGUUCUGUAGAAAUUGUGUAUCAUUUGUGGUUAAUGAUGUUGUUUUAGGUAAAAGGAACAGUGUUCAAGACUGAUGCAAAUGGUGCAUUAGUUGACAUUUCUGCAAAGUCAUCGGCUUACUUGUCGGUAGAACAAGCGUGUAUUCAUAGAAUUAAGCAUG	202	5:11620692:11620853:-	AGUUUUAUUACAUGACAAUGGUGGUUCUGUAGAAAUUGUGUAUCAUUUGUGGUUAAUGAUGUUGUUUUAGGUAAAAGGAACAGUGUUCAAGACUGAUGCAAAUGGUGCAUUAGUUGACAUUUCUGCAAAGUCAUCGGCUUACUUGUCGGUAGAACAAGCGUG	5:11620833:11620853:-	AGUUUUAUUACAUGACAAUGG	21	5:11620692:11620712:-	CUUGUCGGUAGAACAAGCGUG	21	3p	p	2	0	15.51	162	-40.9	-25.25	1	1	1	TRUE	FALSE	34.16	9.95	3.48	6.97	10.45	6.47	0	1.49	2.99	5.47	2.99	3.98	10.45	8.46	4.48	10.95	11.44	-0.00742096	-0.0274752	-0.2535	0.3614	0.2139
5:478650:478770:+	ath-MIR_N7b	FALSE	novel_prediction	5:478650:478770:+	GUUGAUAAGCAUCAACAAGGAGCAUGCAGAACGUAGACAUAGUUACCUCUGUGGUAAUAGAAGAUUUUUGUAUAAGACUGUCUAAAUUGUUUUUAUGCUCAUUAUUCAAGUUGUUAUCUGU	121	5:478670:478750:+	AGCAUGCAGAACGUAGACAUAGUUACCUCUGUGGUAAUAGAAGAUUUUUGUAUAAGACUGUCUAAAUUGUUUUUAUGCUCA	5:478670:478690:+	AGCAUGCAGAACGUAGACAUA	21	5:478728:478750:+	UGUCUAAAUUGUUUUUAUGCUCA	23	5p	p	5	17.18	0	81	-17	-20.99	1	1	1	FALSE	FALSE	33.06	8.33	4.17	8.33	10	6.67	0.83	0.83	5	5.83	3.33	1.67	9.17	10	5	8.33	12.5	-0.00657592	-0.0471074	-0.2174	0.2727	0.1992
ath-MIR158b	ath-MIR158b	FALSE	remained_positive	1:20772210:20772312:+	AACACGUCAUCUCUGUGCUUCUUUGUCUACACUUUUGGAAAAGGUGAUGAUAUCAUUGCUUUUCCCCAAAUGUAGACAAAGCAAUACCGUGAUGACGUUAUAU	103	1:20772230:20772292:+	CUUUGUCUACACUUUUGGAAAAGGUGAUGAUAUCAUUGCUUUUCCCCAAAUGUAGACAAAGCA	1:20772230:20772251:+	CUUUGUCUACACUUUUGGAAAA	22	1:20772273:20772292:+	CCCCAAAUGUAGACAAAGCA	20	3p	1234	972	217.65	52955.6	63	-26.2	-41.59	174	0.9975	1	TRUE	FALSE	37.86	8.82	6.86	2.94	9.8	6.86	3.92	2.94	6.86	5.88	2.94	1.96	6.86	5.88	6.86	9.8	10.78	-0.0104622	-0.0823301	-0.3961	0.3689	0.1475
ath-MIR163	ath-MIR163	FALSE	remained_positive	1:24884062:24884402:+	CAAAACCCGGUGGAUAAAAUCGAGUUCCAACCUCUUCAACGACAACGAUUUCAACACUCUCUUCCAGGAACAACUUCCUCCAGGCAGAUGAUACUAAAGUGCUGGAGUUCCCGGUUCCUGAGAGUGAGUCCAUAUCAAAAUGCGCAUUCGUUAUCACUUGGUUGAACCCAUUUGGGGAUUUAAAUUUGGAGGUGAAAUGGAACGCGUAAUUGAUGACUCCUACGUGGAACCUCUUCUUAGGAAGAGCACGGUCGAAGAAGUAACUGCGCAGUGCUUAAAUCGUAGAUGCUAAAGUCGUUGAAGAGGACUUGGAACUUCGAUAUUAUCCCCCGUGUUUUGUC	341	1:24884082:24884382:+	CGAGUUCCAACCUCUUCAACGACAACGAUUUCAACACUCUCUUCCAGGAACAACUUCCUCCAGGCAGAUGAUACUAAAGUGCUGGAGUUCCCGGUUCCUGAGAGUGAGUCCAUAUCAAAAUGCGCAUUCGUUAUCACUUGGUUGAACCCAUUUGGGGAUUUAAAUUUGGAGGUGAAAUGGAACGCGUAAUUGAUGACUCCUACGUGGAACCUCUUCUUAGGAAGAGCACGGUCGAAGAAGUAACUGCGCAGUGCUUAAAUCGUAGAUGCUAAAGUCGUUGAAGAGGACUUGGAACUUCGAU	1:24884082:24884102:+	CGAGUUCCAACCUCUUCAACG	21	1:24884359:24884382:+	UUGAAGAGGACUUGGAACUUCGAU	24	3p	12	1053	1902.13	1.13677e+06	301	-106.4	-35.35	495	0.7684	1	TRUE	TRUE	44.87	10.29	5.88	5.88	6.18	5	5.59	5	6.18	8.53	2.94	5.29	6.18	4.41	7.35	6.76	8.53	-0.00836639	-0.0295285	-0.3754	0.3431	0.2041
ath-MIR167d	ath-MIR167d	FALSE	remained_positive	1:11137536:11137919:+	CUAUGUUGGUUUUUAGAAGCUGAAGCUGCCAGCAUGAUCUGGUAAUCGCUACAUACGACAUACACACAUCACUAAACUUCUUUAUAAUUUAUGCACACACAUACAGCUCUUAAUGGCCACAACUCAAAGUUAUAAUUAGUGCAUGAUCUCUAGUUAUUUGACUGCUUUUAAUAUAUGUUUAUGGAUUCACGCAUGUGUGUGUAUGUACAUAAUUUACAUGCAUGCACUUUGUGUAUGGUACACAUCAAUUUGAACCCGUUCAAAAUUCUGUUUUUAUUAGUAUAUAUAUAGAUGUAUGUGGUGUGUGUGUCAGUGUGUGUGUGUGUUUAUAGAUAGUAGUACUAGGUCAUCCUGCAGCUUCAGUCACUAAAUCACCAACAAUGC	384	1:11137556:11137899:+	UGAAGCUGCCAGCAUGAUCUGGUAAUCGCUACAUACGACAUACACACAUCACUAAACUUCUUUAUAAUUUAUGCACACACAUACAGCUCUUAAUGGCCACAACUCAAAGUUAUAAUUAGUGCAUGAUCUCUAGUUAUUUGACUGCUUUUAAUAUAUGUUUAUGGAUUCACGCAUGUGUGUGUAUGUACAUAAUUUACAUGCAUGCACUUUGUGUAUGGUACACAUCAAUUUGAACCCGUUCAAAAUUCUGUUUUUAUUAGUAUAUAUAUAGAUGUAUGUGGUGUGUGUGUCAGUGUGUGUGUGUGUUUAUAGAUAGUAGUACUAGGUCAUCCUGCAGCUUCAGU	1:11137556:11137577:+	UGAAGCUGCCAGCAUGAUCUGG	22	1:11137879:11137899:+	AGGUCAUCCUGCAGCUUCAGU	21	-	1	1050	810304	14011.5	344	-105.7	-30.73	243	0.9893	1	TRUE	TRUE	35.42	5.74	6.79	4.44	11.49	9.14	1.57	1.04	5.48	2.61	4.18	1.83	9.4	10.97	4.7	10.7	9.92	-0.00905703	-0.0194547	-0.3208	0.3359	0.2956
ath-MIR173	ath-MIR173	FALSE	remained_positive	3:8236141:8236267:+	UGUGUUGGUGAUUAAGUACUUUCGCUUGCAGAGAGAAAUCACAGUGGUCAAAAAAGUUGUAGUUUUCUUAAAGUCUCUUUCCUCUGUGAUUCUCUGUGUAAGCGAAAGAGCUUGCUCCCUAAACUUA	127	3:8236161:8236247:+	UUCGCUUGCAGAGAGAAAUCACAGUGGUCAAAAAAGUUGUAGUUUUCUUAAAGUCUCUUUCCUCUGUGAUUCUCUGUGUAAGCGAAA	3:8236161:8236182:+	UUCGCUUGCAGAGAGAAAUCAC	22	3:8236227:8236247:+	UGAUUCUCUGUGUAAGCGAAA	21	5p	123	1057	502116	10099.8	87	-35.5	-40.8	246	0.5865	1	TRUE	TRUE	38.58	11.9	2.38	8.73	2.38	3.17	2.38	1.59	10.32	5.56	3.97	1.59	10.32	5.56	8.73	9.52	11.9	-0.00994038	-0.130184	-0.3835	0.3307	0.145
ath-MIR1888b	ath-MIR1888b	FALSE	remained_positive	3:22537288:22537415:+	GUGGUAUCUUACCCAAAUUCUUAGGCUAAGAUUUGUGAAGAAAAGGCUCUUAUAUAAGAGCUUUUACUCUUAUAUUUAAGUUUUUUCUUCCCAAAUCUUAGAUUAAGAUUUGGCUAAGAUACCACUAA	128	3:22537308:22537395:+	UUAGGCUAAGAUUUGUGAAGAAAAGGCUCUUAUAUAAGAGCUUUUACUCUUAUAUUUAAGUUUUUUCUUCCCAAAUCUUAGAUUAAGA	3:22537308:22537328:+	UUAGGCUAAGAUUUGUGAAGA	21	3:22537375:22537395:+	UUCCCAAAUCUUAGAUUAAGA	21	-	1p	310	0	0	88	-36.5	-41.48	24	0.1996	1	TRUE	TRUE	30.47	11.02	3.15	7.87	8.66	2.36	3.94	0	9.45	5.51	3.15	3.15	3.15	12.6	5.51	3.15	17.32	-0.0164358	-0.251953	-0.5008	0.4062	0.019
ath-MIR2112	ath-MIR2112	FALSE	remained_positive	1:233997:234166:-	UACAAAAGUAUGAAAUGAUGCGCAAAUGCGGAUAUCAAUGUAAAUCAGGACAACAAACCAAUAGAGGUGCUCAGCGAAAACAACAAAAUGUGAAAAGGGUUUAUCAGAAACAUUGGGGUCAUGAUAUACCUUUAUAUCCGCAUUUGCGCAUCAUCUCUGACAGAUUUUUU	170	1:234017:234146:-	CGCAAAUGCGGAUAUCAAUGUAAAUCAGGACAACAAACCAAUAGAGGUGCUCAGCGAAAACAACAAAAUGUGAAAAGGGUUUAUCAGAAACAUUGGGGUCAUGAUAUACCUUUAUAUCCGCAUUUGCGCA	1:234126:234146:-	CGCAAAUGCGGAUAUCAAUGU	21	1:234017:234037:-	CUUUAUAUCCGCAUUUGCGCA	21	-	1	450	1417.62	1564.03	130	-40	-30.77	19	0.374	1	TRUE	TRUE	36.47	15.38	5.33	4.73	12.43	10.06	1.78	2.96	2.37	6.51	4.73	4.73	3.55	5.92	5.33	7.1	7.1	-0.00899918	-0.0547059	-0.3282	0.2882	0.1508
ath-MIR2934	ath-MIR2934	FALSE	remained_positive	3:5500023:5500163:-	UUUCGGAGCCUUUUAUAACCUCUUUCUGCAAACGCCUUGGAUUUUCUUUUGGCUUCAUGUUGUUCAUUAGAAUAAUAGCCUUUUCAUCUUAUUUAAAGAACAUCCAAGGUGUUUGUAGAAAAAGGUUUCAAAAAAAGUUAU	141	3:5500043:5500143:-	UCUUUCUGCAAACGCCUUGGAUUUUCUUUUGGCUUCAUGUUGUUCAUUAGAAUAAUAGCCUUUUCAUCUUAUUUAAAGAACAUCCAAGGUGUUUGUAGAAA	3:5500123:5500143:-	UCUUUCUGCAAACGCCUUGGA	21	3:5500043:5500063:-	CAUCCAAGGUGUUUGUAGAAA	21	5p	1234p	320	6267.55	739.03	101	-41.4	-40.99	19	0.6558	1	TRUE	TRUE	31.91	13.57	2.14	5.71	7.14	5	3.57	1.43	6.43	3.57	3.57	3.57	5	6.43	7.14	5	20.71	-0.0110906	-0.091844	-0.3539	0.3475	0.1513
ath-MIR2936	ath-MIR2936	FALSE	remained_positive	4:1046804:1046989:-	UUCAAACCAUUUUCGAAAGCCUUGAGAGAGAGAACACAGACGAUACCAACUUUCUUCAAUCUCGUUGCCGCAGUAUAAUUAUCUCAUUCCUCGGAUAUAUCUCUCCUUCUGCGGCGGCGACAAGAAGCUACAAGAAUAAAAAGUCUGUUUUCUCUCUUUUCAAGAAACCACUUACUUCGAAAAUGG	186	4:1046824:1046969:-	CUUGAGAGAGAGAACACAGACGAUACCAACUUUCUUCAAUCUCGUUGCCGCAGUAUAAUUAUCUCAUUCCUCGGAUAUAUCUCUCCUUCUGCGGCGGCGACAAGAAGCUACAAGAAUAAAAAGUCUGUUUUCUCUCUUUUCAAGAA	4:1046948:1046969:-	CUUGAGAGAGAGAACACAGACG	22	4:1046824:1046846:-	UCUGUUUUCUCUCUUUUCAAGAA	23	-	1p	49	52.57	0	146	-50.8	-34.79	38	0.6609	1	TRUE	TRUE	40.32	11.89	5.95	6.49	6.49	6.49	3.78	4.86	9.19	7.57	3.78	2.16	2.16	4.86	10.81	2.7	10.81	-0.00812004	-0.0556452	-0.3274	0.2796	0.1097
ath-MIR2937	ath-MIR2937	FALSE	remained_positive	5:13622550:13622709:+	AACAUUAGAUCCUUUAAUGACUCCAACAAAACUCUUAUGAUGUGGGUGCUAGUGAGGCCAGUACCGUAGUUAAUAUUGAUGUGUUUUUGGUCUGACUGUCUACAAAAGAAAUCCACAUCAUAAGAGCUGUUGAAGGAGUCAUUAAAAGAUCUAAUGGUUU	160	5:13622570:13622689:+	CUCCAACAAAACUCUUAUGAUGUGGGUGCUAGUGAGGCCAGUACCGUAGUUAAUAUUGAUGUGUUUUUGGUCUGACUGUCUACAAAAGAAAUCCACAUCAUAAGAGCUGUUGAAGGAGUC	5:13622570:13622589:+	CUCCAACAAAACUCUUAUGA	20	5:13622669:13622689:+	AUAAGAGCUGUUGAAGGAGUC	21	-	1	34	0	0	120	-43.3	-36.08	2	1	1	FALSE	TRUE	36.25	11.32	5.03	6.92	8.81	5.66	3.14	0.63	6.29	6.92	1.89	3.77	8.18	7.55	5.66	9.43	8.81	-0.0117766	-0.0745833	-0.4269	0.3937	0.1442
ath-MIR405a	ath-MIR405a	FALSE	remained_positive	2:9634981:9635073:-	UGAGUUUAUGAUUAAAUGAGUUAUGGGUUGACCCAACUCAUUUUGUUAAAUGAGUUGGGUCUAACCCAUAACUCAUUUCAUUUGAUGGGUUGA	93	2:9635001:9635053:-	UUAUGGGUUGACCCAACUCAUUUUGUUAAAUGAGUUGGGUCUAACCCAUAACU	2:9635031:9635053:-	UUAUGGGUUGACCCAACUCAUUU	23	2:9635001:9635024:-	AUGAGUUGGGUCUAACCCAUAACU	24	-	1	97	0	37.78	53	-34.6	-65.28	8	0.1591	0.4547	TRUE	TRUE	34.41	7.61	4.35	3.26	10.87	5.43	4.35	0	3.26	7.61	0	6.52	7.61	6.52	4.35	11.96	16.3	-0.0146237	-0.170251	-0.5032	0.3548	0.1607
ath-MIR405d	ath-MIR405d	FALSE	remained_positive	4:2789650:2789742:-	AACCCAUCAAAUGAAAUGAGUUAUGGGUUGACCCAACUCAUUUUGUUAAAUGAGUUGGGUCUAACCCAUAACUCAUUUAAUCAUAAACUCAUU	93	4:2789670:2789722:-	UUAUGGGUUGACCCAACUCAUUUUGUUAAAUGAGUUGGGUCUAACCCAUAACU	4:2789700:2789722:-	UUAUGGGUUGACCCAACUCAUUU	23	4:2789670:2789693:-	AUGAGUUGGGUCUAACCCAUAACU	24	-	1	75	0	37.78	53	-34.6	-65.28	5	0.2725	0.4547	TRUE	TRUE	33.33	14.13	6.52	2.17	11.96	8.7	6.52	0	4.35	4.35	0	4.35	5.43	6.52	6.52	7.61	10.87	-0.0152595	-0.253763	-0.5086	0.3548	0.0635
ath-MIR407	ath-MIR407	FALSE	remained_positive	2:13866256:13866416:+	CGCCAACUCCUGAAAUGUCAUUUAAAUCAUAUACUUUUGGUUGACUUUUCCAGAAAGAUAAUAAAGCAAAGAUUCGUAAUCAACAAAACUUUGCUCUGUUAUCUUUCUAAAGAACUCAAUCAAAAGUAUGUGAUUAAAACGACAUUUCAGGAGUUGGUGAU	161	2:13866276:13866396:+	UUUAAAUCAUAUACUUUUGGUUGACUUUUCCAGAAAGAUAAUAAAGCAAAGAUUCGUAAUCAACAAAACUUUGCUCUGUUAUCUUUCUAAAGAACUCAAUCAAAAGUAUGUGAUUAAAACG	2:13866276:13866296:+	UUUAAAUCAUAUACUUUUGGU	21	2:13866376:13866396:+	CAAAAGUAUGUGAUUAAAACG	21	-	1	48	0	0	121	-49.4	-40.83	1	0	0	TRUE	TRUE	31.68	16.88	5	5	9.38	6.88	1.88	1.88	6.25	6.25	1.88	1.88	5	6.25	7.5	6.25	11.88	-0.0166856	-0.267391	-0.5286	0.4286	0.0341
ath-MIR4221	ath-MIR4221	FALSE	remained_positive	4:8460516:8460679:+	UAGUAUAUCCGUUUCACAGUUUUUCCUCUGUUGAAUUCUUGCACUAGCUUUCAUAUGGGCCAUAUUAAGUUACAUGUGGGUGGGUGCCGUAACAGUGCAGCAACCAUUCUGCUAGCUUGUGCAAGAGUUUAAAAGUGGUGAAACUUUUAUUUGGAUAAUCGAAU	164	4:8460536:8460659:+	UUUUCCUCUGUUGAAUUCUUGCACUAGCUUUCAUAUGGGCCAUAUUAAGUUACAUGUGGGUGGGUGCCGUAACAGUGCAGCAACCAUUCUGCUAGCUUGUGCAAGAGUUUAAAAGUGGUGAAAC	4:8460536:8460557:+	UUUUCCUCUGUUGAAUUCUUGC	22	4:8460638:8460659:+	AAGAGUUUAAAAGUGGUGAAAC	22	5p	124	227	160.52	0	124	-42.2	-34.03	4	0.4363	1	TRUE	TRUE	39.02	7.36	3.68	6.13	7.98	6.75	3.07	1.84	5.52	3.07	5.52	4.91	8.59	7.98	4.91	9.2	13.5	-0.00834444	-0.0564024	-0.3256	0.311	0.1633
ath-MIR4240	ath-MIR4240	FALSE	remained_positive	4:10711568:10711752:-	CAUGAAGUUAAUGGCUAGAGUGACUAGACCCGUAACAUUACCAUAUAUCAUUUGAACUGAAAUUUGUUUGUUCUGAGGAUUAUUUUUCAAGAUAUCAAAACGAAGAUAAGUGGCUGCACAAACUUUUUUUAGCGAAUAUAUCGUUAUGUUAUCGGGUCUAGCACUCUAUCCACUGAUUUCAUGAC	185	4:10711588:10711732:-	UGACUAGACCCGUAACAUUACCAUAUAUCAUUUGAACUGAAAUUUGUUUGUUCUGAGGAUUAUUUUUCAAGAUAUCAAAACGAAGAUAAGUGGCUGCACAAACUUUUUUUAGCGAAUAUAUCGUUAUGUUAUCGGGUCUAGCACU	4:10711712:10711732:-	UGACUAGACCCGUAACAUUAC	21	4:10711588:10711608:-	UAUGUUAUCGGGUCUAGCACU	21	5p	12	277	7.19	1085.54	145	-38.8	-26.76	15	0.5572	1	TRUE	TRUE	34.59	8.15	5.98	5.43	11.41	5.98	2.17	2.72	5.43	7.61	2.72	2.72	4.89	9.24	5.43	7.07	13.04	-0.0101879	-0.0603604	-0.3524	0.3784	0.213
ath-MIR447a	ath-MIR447a	FALSE	remained_positive	4:1528128:1528374:-	AACACAUUCUUAAUAUAUAAUACUACUUUUUCAUCCAUUAAACCCCUUACAAUGUCGAGUAAACGAAGCAUCUGUCCCCUGGUAUUGUCUUCGAGCUUGGUGUUUUUUUCUAGCCAACUCCAAGUUCUCGAGUUGAUCAUUGUUUGUAUUCUUGAGACAUUAUUUGGGGACGAGAUGUUUUGUUGACUCGAUAUAAGAAGGGGCUUUAUGGAAGAAAUUGUAGUAUUAUAUAUCGAGAGUGGCUCUC	247	4:1528148:1528354:-	UACUACUUUUUCAUCCAUUAAACCCCUUACAAUGUCGAGUAAACGAAGCAUCUGUCCCCUGGUAUUGUCUUCGAGCUUGGUGUUUUUUUCUAGCCAACUCCAAGUUCUCGAGUUGAUCAUUGUUUGUAUUCUUGAGACAUUAUUUGGGGACGAGAUGUUUUGUUGACUCGAUAUAAGAAGGGGCUUUAUGGAAGAAAUUGUAGUAUU	4:1528334:1528354:-	UACUACUUUUUCAUCCAUUAA	21	4:1528148:1528168:-	UAUGGAAGAAAUUGUAGUAUU	21	3p	123	1054	0	290875	207	-90.2	-43.57	225	0.7268	1	TRUE	TRUE	36.84	6.5	4.47	5.69	9.76	4.07	3.66	2.85	6.5	6.91	2.03	4.07	6.5	8.54	7.32	6.91	14.23	-0.011968	-0.0571862	-0.4409	0.3684	0.0856
ath-MIR447b	ath-MIR447b	FALSE	remained_positive	4:1535462:1535623:-	CCCCUUACAAUGUCGAGUAAACGAAGCAUCUGUCCCCUGGUAUUGUCUUCGAGCUUGGUGUGUUUUUCUAGCCAGCCCCAAGUUCUCGAGUUGAUCAUUGUUUGUAUUCUGACACAUUAUUUGGGGACGAGAUGUUUUGUUGACUCGAUAUAAGAAGGGGCU	162	4:1535482:1535603:-	ACGAAGCAUCUGUCCCCUGGUAUUGUCUUCGAGCUUGGUGUGUUUUUCUAGCCAGCCCCAAGUUCUCGAGUUGAUCAUUGUUUGUAUUCUGACACAUUAUUUGGGGACGAGAUGUUUUGUUG	4:1535583:1535603:-	ACGAAGCAUCUGUCCCCUGGU	21	4:1535482:1535503:-	UUGGGGACGAGAUGUUUUGUUG	22	-	1	1040	3043.98	45873.2	122	-40.8	-33.44	126	0.6115	1	TRUE	TRUE	44.44	4.35	3.73	6.21	6.83	4.35	6.21	3.73	6.21	7.45	3.11	4.97	8.7	4.97	6.83	9.32	13.04	-0.00915392	-0.0542438	-0.4068	0.3642	0.1986
ath-MIR472	ath-MIR472	FALSE	remained_positive	1:4182123:4182306:-	UUACGCCUCUGUAUGUAUGUAUGGUCGAAGUAGGCAAAAUCUCACCUUUCUAGCAGAUCAACAAUGAAUUUUGUGGAAUAGAUGUUGGAUUUGUAAGGUUUUGGUGUUUGCAAGUGUUGAGAUGCGCAAGAUUUGAGUAAGAUUUUUCCUACUCCGCCCAUACCAUACAUACACCUAAUCCUGA	184	1:4182143:4182286:-	AUGGUCGAAGUAGGCAAAAUCUCACCUUUCUAGCAGAUCAACAAUGAAUUUUGUGGAAUAGAUGUUGGAUUUGUAAGGUUUUGGUGUUUGCAAGUGUUGAGAUGCGCAAGAUUUGAGUAAGAUUUUUCCUACUCCGCCCAUACC	1:4182266:4182286:-	AUGGUCGAAGUAGGCAAAAUC	21	1:4182143:4182164:-	UUUUUCCUACUCCGCCCAUACC	22	3p	12	1032	86336.2	29942.7	144	-39.2	-27.22	158	0.6007	1	TRUE	TRUE	39.13	7.1	4.37	6.01	9.29	6.01	4.92	2.19	4.92	6.56	3.83	3.28	7.65	7.65	4.92	9.84	11.48	-0.00755686	-0.0442547	-0.2957	0.3315	0.2561
ath-MIR5014a	ath-MIR5014a	FALSE	remained_positive	1:24553910:24554051:+	UUUUUUACUAUUUGAUUCGUACACUUAGUUUUGUACAACAUUUUUAGUGUACAAAUAAAUAAAUGUACACAGCGUACACUUACAUCUGUACACUAAAAGUGUUGUACAAAUUUAAGUGUACGAAUCAAACUAUGAAAAGUCA	142	1:24553930:24554031:+	ACACUUAGUUUUGUACAACAUUUUUAGUGUACAAAUAAAUAAAUGUACACAGCGUACACUUACAUCUGUACACUAAAAGUGUUGUACAAAUUUAAGUGUACG	1:24553930:24553950:+	ACACUUAGUUUUGUACAACAU	21	1:24554011:24554031:+	UUGUACAAAUUUAAGUGUACG	21	-	1	302	281.36	4177.65	102	-46.9	-45.98	29	0.7069	1	TRUE	TRUE	27.46	13.48	11.35	4.26	7.09	8.51	0	2.13	4.26	2.13	0.71	0	9.93	12.77	2.84	6.38	14.18	-0.0168245	-0.153052	-0.462	0.4155	0.0505
ath-MIR5014b	ath-MIR5014b	FALSE	remained_positive	1:24605413:24605567:-	UAGUCACUUUUCACUGUUUGAUUUGUACACCUAGAUCUGUACAACACUUUUAUUGUACAGAUGUAAGUGUACGUUGUGUAUUUUUAUAUACAUUUGUACACUAAAAAUGUUGUACAGAUCUAAGUGUACAAAUCAAACAGUGAAAAGUGACUACU	155	1:24605433:24605547:-	AUUUGUACACCUAGAUCUGUACAACACUUUUAUUGUACAGAUGUAAGUGUACGUUGUGUAUUUUUAUAUACAUUUGUACACUAAAAAUGUUGUACAGAUCUAAGUGUACAAAUCA	1:24605527:24605547:-	AUUUGUACACCUAGAUCUGUA	21	1:24605433:24605453:-	CAGAUCUAAGUGUACAAAUCA	21	-	1	640	203.3	0	115	-54.2	-47.13	70	0.0274	0.8005	TRUE	TRUE	30.32	9.09	11.04	5.19	7.14	7.79	0.65	0.65	5.84	3.9	0	0	11.69	11.69	3.25	9.74	12.34	-0.0193832	-0.295161	-0.5877	0.4387	0.0611
ath-MIR5016	ath-MIR5016	FALSE	remained_positive	2:9919991:9920192:+	UUGUUCCCUGAGUUUCAGUCUACAAAGAAUCCAUAACGAUGACUUCGUUUUUCGGUCGUUAAAUUAGGUAAAUAUUUUUGACCAUAUCGAAAUACAAAGUCAUCCACAUUUAGAUGUGGUCAAAAAUAUCUACCUGAUUAAUGGACGGAAUGACAAAGUCAUUCUUGUGGAUUCCUUGGAAAUUGAAUGUCAAGGAACAGAU	202	2:9920011:9920172:+	UACAAAGAAUCCAUAACGAUGACUUCGUUUUUCGGUCGUUAAAUUAGGUAAAUAUUUUUGACCAUAUCGAAAUACAAAGUCAUCCACAUUUAGAUGUGGUCAAAAAUAUCUACCUGAUUAAUGGACGGAAUGACAAAGUCAUUCUUGUGGAUUCCUUGGAAA	2:9920011:9920031:+	UACAAAGAAUCCAUAACGAUG	21	2:9920152:9920172:+	UUCUUGUGGAUUCCUUGGAAA	21	-	1	104	0	0	162	-68.6	-42.35	4	0	0	TRUE	TRUE	34.65	12.44	4.98	4.48	10.95	6.47	3.48	2.99	3.48	7.96	0	3.98	6.47	5.97	7.96	6.97	11.44	-0.0123723	-0.107178	-0.4287	0.3762	0.0759
ath-MIR5018	ath-MIR5018	FALSE	remained_positive	1:24543748:24544004:-	UCCACCAAUUGGUAUGUCCCUUAAAGCUCCACCAUGAGUCCAAUAUCUACGACAGUUCUUGUAGAAGUAGUGCGGUUGAGUCUCACUGUACUAGUUGUAAUAAAAAAAAACUUUUUGAUGUCAAGAUGUGAUUCUGAUAACACUAAGUUUUGUUAUUAUAACACCUACAAUAAGACUCAACCUCGCUACUUCUGCUAGAAUUGUCAUAGAUAUUAGACUCGUAGUGGAGUUUUAAGAAAAGUACCAAUUGAUGGAAG	257	1:24543768:24543984:-	UUAAAGCUCCACCAUGAGUCCAAUAUCUACGACAGUUCUUGUAGAAGUAGUGCGGUUGAGUCUCACUGUACUAGUUGUAAUAAAAAAAAACUUUUUGAUGUCAAGAUGUGAUUCUGAUAACACUAAGUUUUGUUAUUAUAACACCUACAAUAAGACUCAACCUCGCUACUUCUGCUAGAAUUGUCAUAGAUAUUAGACUCGUAGUGGAGUUUUAAGA	1:24543961:24543984:-	UUAAAGCUCCACCAUGAGUCCAAU	24	1:24543768:24543791:-	UAGACUCGUAGUGGAGUUUUAAGA	24	-	1	145	33.88	0	217	-108.4	-49.95	9	0.0068	1	TRUE	TRUE	35.8	10.94	6.64	7.42	7.42	5.47	3.91	1.56	7.03	6.25	1.56	1.56	8.2	9.77	5.86	7.42	8.98	-0.0141732	-0.103424	-0.5074	0.4008	0.0236
ath-MIR5020a	ath-MIR5020a	FALSE	remained_positive	4:6791325:6791441:-	UAUGAGUGAUGGCCAUGGCAUGGAAGAAGGUGAGACUUGCAUGAAUCGUGAAUCAAAACCUCCAUGAUUAUCACUGCAAGUCGUACCUUUUUCCUAGCCAUGAUAAUCACUGAGUAU	117	4:6791345:6791421:-	UGGAAGAAGGUGAGACUUGCAUGAAUCGUGAAUCAAAACCUCCAUGAUUAUCACUGCAAGUCGUACCUUUUUCCUAG	4:6791401:6791421:-	UGGAAGAAGGUGAGACUUGCA	21	4:6791345:6791365:-	CAAGUCGUACCUUUUUCCUAG	21	5p	12	215	6931.17	0	77	-35.8	-46.49	19	0.629	1	TRUE	TRUE	41.88	7.76	4.31	6.03	12.07	7.76	5.17	1.72	5.17	9.48	4.31	3.45	5.17	5.17	6.03	11.21	5.17	-0.0111843	-0.113675	-0.4684	0.3504	0.0447
ath-MIR5024	ath-MIR5024	FALSE	remained_positive	1:16766265:16766429:-	ACCGAAGAUCGACGGUUGAGAUGACAAGGCCAAGAUAUAACAAAAAGAUAUUAUUCUAGAAGAUAAAUGUUAAUAUUGAAGUUUAGAAAGUUUAACAUUUAUCUUUUAGAAUAAUAUUUUCUUGCCGUAUCUUGGCCUUGUCAUUUCAACCGUUGAUCUCUGUCG	165	1:16766285:16766409:-	AUGACAAGGCCAAGAUAUAACAAAAAGAUAUUAUUCUAGAAGAUAAAUGUUAAUAUUGAAGUUUAGAAAGUUUAACAUUUAUCUUUUAGAAUAAUAUUUUCUUGCCGUAUCUUGGCCUUGUCAUU	1:16766388:16766409:-	AUGACAAGGCCAAGAUAUAACA	22	1:16766285:16766305:-	CCGUAUCUUGGCCUUGUCAUU	21	3p	12	303	144.12	1024.35	125	-64.8	-51.84	17	0.3552	0.7061	TRUE	TRUE	32.12	11.59	3.66	6.71	11.59	3.66	3.05	3.66	4.27	8.54	1.83	1.83	4.88	9.15	6.1	5.49	14.02	-0.017774	-0.187677	-0.5709	0.4242	0.0472
ath-MIR5029	ath-MIR5029	FALSE	remained_positive	5:12268524:12268687:+	CAUCUUAUGUAACGAUCGGGAAUGAGAGAGAACACUGCAAAUUAGAGAUCCAAAUUCAAUGGAUGGAGAGUAAUCGAUUCAGCUUGGAUCGUAAUUGGUAAGAGCAUUGAUAAGGGGUUAAUUUGCAGUGUUCUCUCUCAUUCCCGAUCGUUUGUGCGUUAUCA	164	5:12268544:12268667:+	AAUGAGAGAGAACACUGCAAAUUAGAGAUCCAAAUUCAAUGGAUGGAGAGUAAUCGAUUCAGCUUGGAUCGUAAUUGGUAAGAGCAUUGAUAAGGGGUUAAUUUGCAGUGUUCUCUCUCAUUCC	5:12268544:12268564:+	AAUGAGAGAGAACACUGCAAA	21	5:12268647:12268667:+	UGCAGUGUUCUCUCUCAUUCC	21	-	1p	195	8923.05	64.05	124	-54.9	-44.27	31	0.2418	0.2009	TRUE	TRUE	40.24	7.98	1.84	7.36	11.66	6.13	1.84	4.29	3.68	9.82	3.07	5.52	6.13	5.52	8.59	7.36	9.2	-0.0120154	-0.0696864	-0.4835	0.372	0.1206
ath-MIR5628	ath-MIR5628	FALSE	remained_positive	5:17985861:17985986:+	GAUGACUAACCGAUAUUAUAGAAAUAGCGAAGAUAUGAUUAUAGAAGAAUCAACCAUCUUUUGGUUUCUUCUUGAUUUUUCUAUAAUCAUAUCUUCAUUAUUUUCAUAAUAUUGGUUAAUCAUCUC	126	5:17985881:17985966:+	GAAAUAGCGAAGAUAUGAUUAUAGAAGAAUCAACCAUCUUUUGGUUUCUUCUUGAUUUUUCUAUAAUCAUAUCUUCAUUAUUUUCA	5:17985881:17985901:+	GAAAUAGCGAAGAUAUGAUUA	21	5:17985946:17985966:+	AUCAUAUCUUCAUUAUUUUCA	21	-	1	11	0	0	86	-38	-44.19	5	0	0	TRUE	TRUE	26.19	8	2.4	4	18.4	4.8	1.6	1.6	5.6	8	0.8	1.6	1.6	12	9.6	4	16	-0.0184842	-0.161905	-0.4841	0.4206	0.0245
ath-MIR5629	ath-MIR5629	FALSE	remained_positive	5:3802804:3802974:+	AUAAUCGUACCUCCGAGUUAACUUCCGUCAACUACCCUAACGGAAACAUAUUCGUAUAAUCAAGAAAAGCGAUUGUACUUAUUUACAUAAUUAACAUGAGUUAAGUUUUAACCACAGUUAACAAUUCCGUUAGGGUAGUUAACGGAAGUUAACUCGAAGGUAAGAUUAUAC	171	5:3802824:3802954:+	ACUUCCGUCAACUACCCUAACGGAAACAUAUUCGUAUAAUCAAGAAAAGCGAUUGUACUUAUUUACAUAAUUAACAUGAGUUAAGUUUUAACCACAGUUAACAAUUCCGUUAGGGUAGUUAACGGAAGUUA	5:3802824:3802845:+	ACUUCCGUCAACUACCCUAACG	22	5:3802933:3802954:+	UUAGGGUAGUUAACGGAAGUUA	22	-	1	359	0	202.85	131	-47.9	-36.56	21	0.3032	1	TRUE	TRUE	33.92	12.94	8.82	6.47	8.24	4.71	4.12	5.29	3.53	4.71	0.59	2.94	7.65	13.53	4.71	1.18	10.59	-0.0127565	-0.112281	-0.4327	0.3626	0.1303
ath-MIR5630a	ath-MIR5630a	FALSE	remained_positive	1:12011134:12011239:-	GAGAUCAAGUUAUCGACGUGGCUAAGAGCGGUUCUGAUGGAGGCGCUGGUUUUGCGUGUUCCAAACCACGAAUCGAUCUUAAGCUUCUUCUUUCCAGUCUCUGGAU	106	1:12011154:12011219:-	GCUAAGAGCGGUUCUGAUGGAGGCGCUGGUUUUGCGUGUUCCAAACCACGAAUCGAUCUUAAGCUU	1:12011199:12011219:-	GCUAAGAGCGGUUCUGAUGGA	21	1:12011154:12011178:-	CAAACCACGAAUCGAUCUUAAGCUU	25	-	1	0	0	0	66	-24	-36.36	0	0	0	FALSE	FALSE	48.11	5.71	2.86	6.67	5.71	3.81	2.86	6.67	8.57	8.57	5.71	5.71	6.67	2.86	10.48	6.67	10.48	-0.00619622	-0.0965409	-0.2981	0.3019	0.1458
ath-MIR5630b	ath-MIR5630b	FALSE	remained_positive	1:12023508:12023613:-	GAGAUCAAGUUAUCGACGUGGCUAAGAGCGGUUCUGAUGGAGGCGCUGGUUUUGCGUGUUCCAAACCACGAAUCGAUCUUAAGCUUCUUCUUUCCAGUCUCUGGAU	106	1:12023528:12023593:-	GCUAAGAGCGGUUCUGAUGGAGGCGCUGGUUUUGCGUGUUCCAAACCACGAAUCGAUCUUAAGCUU	1:12023573:12023593:-	GCUAAGAGCGGUUCUGAUGGA	21	1:12023528:12023552:-	CAAACCACGAAUCGAUCUUAAGCUU	25	-	1	0	0	0	66	-24	-36.36	0	0	0	FALSE	FALSE	48.11	5.71	2.86	6.67	5.71	3.81	2.86	6.67	8.57	8.57	5.71	5.71	6.67	2.86	10.48	6.67	10.48	-0.00619622	-0.0965409	-0.2981	0.3019	0.1458
ath-MIR5632	ath-MIR5632	FALSE	remained_positive	2:8392437:8392628:-	CACCCGAUCUCCUGAAAUUAUUGAUUCUCUUAUCCAACUGUAAAUCCGAAACCCUAAUAUUCCUUGUACCACAUUCCUAAUCAACUAGGCUUGAGCCCGAAAAACAAAAACAAAAAAAACAGUAGGAAUGUGGUUCAAGGAAAAUUAGUGUUUGGAUUUAUAGUUGGAUAAGAGAAUCAAUUAAUUCUUUAA	192	2:8392457:8392608:-	UUGAUUCUCUUAUCCAACUGUAAAUCCGAAACCCUAAUAUUCCUUGUACCACAUUCCUAAUCAACUAGGCUUGAGCCCGAAAAACAAAAACAAAAAAAACAGUAGGAAUGUGGUUCAAGGAAAAUUAGUGUUUGGAUUUAUAGUUGGAUAAG	2:8392588:8392608:-	UUGAUUCUCUUAUCCAACUGU	21	2:8392457:8392477:-	UUGGAUUUAUAGUUGGAUAAG	21	-	1	150	94.28	47.98	152	-63.2	-41.58	8	0.3139	1	TRUE	TRUE	33.33	18.32	4.71	4.71	9.42	5.24	6.28	1.57	5.76	6.28	1.05	3.14	4.19	7.85	6.28	5.24	9.95	-0.0125323	-0.14566	-0.4177	0.3281	0.0923
ath-MIR5635a	ath-MIR5635a	FALSE	remained_positive	5:6926141:6926312:+	GACCCGGCCAAAUCGACUCACCAUUAACACUUCUUAACAGCUCUCCUAACAGCGUAACUAACAACUGUUUUUGUCCUUAAACCAACAAUAACGGCUGUUAGGCCAUGUUUUGUAACGGCUGUUAGGAACGCUGUUAAGGAGUGUUAACGGUGAGUAUAUUUGGCCGGGUCAA	172	5:6926161:6926292:+	CCAUUAACACUUCUUAACAGCUCUCCUAACAGCGUAACUAACAACUGUUUUUGUCCUUAAACCAACAAUAACGGCUGUUAGGCCAUGUUUUGUAACGGCUGUUAGGAACGCUGUUAAGGAGUGUUAACGGUG	5:6926161:6926181:+	CCAUUAACACUUCUUAACAGC	21	5:6926272:6926292:+	UGUUAAGGAGUGUUAACGGUG	21	-	1	588	0	135.52	132	-58	-43.94	24	0.3608	0.8638	TRUE	TRUE	44.19	10.53	9.36	4.09	3.51	6.43	5.26	4.68	7.02	2.92	4.68	5.85	7.6	8.19	4.09	5.85	9.94	-0.0127088	-0.115	-0.5616	0.3837	0.051
ath-MIR5635b	ath-MIR5635b	FALSE	remained_positive	1:20622542:20622713:-	GACCCGGUCAAAGCGACUCAUUGUUAACACUUCUUAACAGCUCUCCUAACAGCGUAACUAACAACUGUUUUCGUCCUUAAACCAACGAUAACGGCUGUUAGGCCAUGUUUUGUAAGGGCUGUUAGGAGCGCUGUUAAGGAGUGUUAACGGUGAGUCGAUUUGGCCUGGUCAA	172	1:20622562:20622693:-	UUGUUAACACUUCUUAACAGCUCUCCUAACAGCGUAACUAACAACUGUUUUCGUCCUUAAACCAACGAUAACGGCUGUUAGGCCAUGUUUUGUAAGGGCUGUUAGGAGCGCUGUUAAGGAGUGUUAACGGUG	1:20622673:20622693:-	UUGUUAACACUUCUUAACAGC	21	1:20622562:20622582:-	UGUUAAGGAGUGUUAACGGUG	21	-	1	842	0	135.52	132	-65	-49.24	72	0.0916	1	TRUE	TRUE	45.93	9.36	7.6	5.85	2.34	5.26	4.09	5.26	7.6	4.09	5.26	5.85	8.77	7.02	5.26	6.43	9.94	-0.0125321	-0.194767	-0.5756	0.3895	0.0445
ath-MIR5635d	ath-MIR5635d	FALSE	remained_positive	4:1023946:1024117:+	GACACGGCCAAAUCGACUCACCAUUAACACUUCUUAACAGCUCUCCUAACAGCGUAACUAACAACUGUUUUUGUCCUUAAACCAACGAUAACGGCUGUUAGGCCAUGUUUUGUAACGGCUGUUAGGAGCGCUGUUAAGGAGUGUUAACGGUGAGUCUAUUUGGCUGGGUCAA	172	4:1023966:1024097:+	CCAUUAACACUUCUUAACAGCUCUCCUAACAGCGUAACUAACAACUGUUUUUGUCCUUAAACCAACGAUAACGGCUGUUAGGCCAUGUUUUGUAACGGCUGUUAGGAGCGCUGUUAAGGAGUGUUAACGGUG	4:1023966:1023986:+	CCAUUAACACUUCUUAACAGC	21	4:1024077:1024097:+	UGUUAAGGAGUGUUAACGGUG	21	-	1	839	0	135.52	132	-61.7	-46.74	58	0.0934	0.8638	TRUE	TRUE	44.77	9.36	9.36	4.68	2.92	6.43	3.51	4.68	8.19	3.51	5.26	5.85	7.6	7.6	4.68	6.43	9.94	-0.012247	-0.188178	-0.5483	0.3895	0.0581
ath-MIR5638a	ath-MIR5638a	FALSE	remained_positive	3:15336757:15337116:-	GGUUAGUAUGAAGGUUUGAAAGUGAAAGAUUUUUGGUACGUUUCUAGAAAGUAAAUAAAUGAAUCCAAGUUUCAAGCACAUUGUCUUUACACUAGUGUGGCAGGCUGGCAGCCUACCAGAUAACCAUUUUGAUUGUUCAUAAAGUGUUACCUUCAUAUUUUGCAAAACCUCUUAUCCAAUUGCGAGUGCAAAGUAGAGUUGGAACAUUCCAUUUAACAAUCAUAAUGGUCAUCUGGUGGGCUCUAGAAUUCAUCAUUAUGCACACCAAAGUAAAGAUUGUGUGCUCGAAACUUGGAUUCAAUUACUUUUUCGUCAAAACAUACCAAAACUCUCUCACUUUUAAAAGUUCAAGUUAACGGA	360	3:15336777:15337096:-	AGUGAAAGAUUUUUGGUACGUUUCUAGAAAGUAAAUAAAUGAAUCCAAGUUUCAAGCACAUUGUCUUUACACUAGUGUGGCAGGCUGGCAGCCUACCAGAUAACCAUUUUGAUUGUUCAUAAAGUGUUACCUUCAUAUUUUGCAAAACCUCUUAUCCAAUUGCGAGUGCAAAGUAGAGUUGGAACAUUCCAUUUAACAAUCAUAAUGGUCAUCUGGUGGGCUCUAGAAUUCAUCAUUAUGCACACCAAAGUAAAGAUUGUGUGCUCGAAACUUGGAUUCAAUUACUUUUUCGUCAAAACAUACCAAAACUCUCUCACUUU	3:15337076:15337096:-	AGUGAAAGAUUUUUGGUACGU	21	3:15336777:15336797:-	AUACCAAAACUCUCUCACUUU	21	-	1	55	0	0	320	-130.2	-40.69	3	0.0815	1	TRUE	TRUE	35.56	12.81	5.29	6.13	7.8	8.36	2.79	1.39	5.01	4.46	3.06	3.62	6.96	6.69	6.41	6.69	12.53	-0.0112177	-0.0410556	-0.3989	0.3722	0.064
ath-MIR5645b	ath-MIR5645b	FALSE	remained_positive	4:4889467:4889870:+	AAAGUUUUUGUUGACUUGUCAUUUGAGUCAUGUCGUUAAGUAGGUUAACAUAAAAAAUUUAAGACGUUAAUGUCUCGUUUAUCUCCUCCGUAAAAACAAAACAACGUUGUUUAUUGAAGCUCGUUUUGUCUGUUGAAACAAAUUUAAACCCUAAAUCCUCAAAUCGAUUUCAUUAUUUAUGAUUUUGAGGCCAAGGUGGGUCUGUGAUUUUGAGAUAAUGAUAUCGAUUUGGAGAUUUAAGGUUUAUAUUUGUUUCAAGAGACAAAACGACGUCGUUUUGUCUCUUCAAUAAACAACGUUGUUUUGUUCUAACAGAUCAAAUAAACAAGACAUUAACACCGUAAAAAAAUUCUGUUAACCUAUUUAACGAUAUGACUCAAAUGGCAAGUCAACAAAAAC…	404	4:4889487:4889850:+	AUUUGAGUCAUGUCGUUAAGUAGGUUAACAUAAAAAAUUUAAGACGUUAAUGUCUCGUUUAUCUCCUCCGUAAAAACAAAACAACGUUGUUUAUUGAAGCUCGUUUUGUCUGUUGAAACAAAUUUAAACCCUAAAUCCUCAAAUCGAUUUCAUUAUUUAUGAUUUUGAGGCCAAGGUGGGUCUGUGAUUUUGAGAUAAUGAUAUCGAUUUGGAGAUUUAAGGUUUAUAUUUGUUUCAAGAGACAAAACGACGUCGUUUUGUCUCUUCAAUAAACAACGUUGUUUUGUUCUAACAGAUCAAAUAAACAAGACAUUAACACCGUAAAAAAAUUCUGUUAACCUAUUUAACGAUAUGACUCAAAUGG	4:4889487:4889506:+	AUUUGAGUCAUGUCGUUAAG	20	4:4889831:4889850:+	UAACGAUAUGACUCAAAUGG	20	-	1	782	0	0	364	-166	-45.6	22	0.129	0.7385	TRUE	TRUE	30.94	15.88	5.71	3.97	8.19	5.46	1.99	3.47	3.97	5.46	0.74	1.99	7.94	6.7	6.45	6.7	15.38	-0.015905	-0.055473	-0.4921	0.4059	0.054
ath-MIR5645c	ath-MIR5645c	FALSE	remained_positive	3:14742411:14742816:+	AAUUUUUAAUCCCAUUUGAGUCAUGUUGUUAAAUAGGUUAAUAGAAUUUUUUACGACGUUAAUGUUCCGUUUAUCUGCUCUGUUAGAACAAAACAAUGUCGUUUAUUACAGAGACAAACGACGUCGUUUUAUCUGUUGAAACAAAUUUUAAACCCUAAAUCCCCAAAUCGAUUUCAUUAUCUCAAAUCCUAUAGAGGCCGAAUCGAUUUGAAUCCCAUCUGGUGAGGAGACAAACAAUGUUCCUCAGCCCAAAUCAAAUCGAAAAAAAAAAAGAAAAAACGGAAGAAGGAAGUUGAAGUAGAUGACAUCGUUUUGUUUUAAUAGAGAAAAUAAACGAGACAUUAACGCCGUAAAAUAUUUUUGAUAACCUAUUUAACGACAUGACUGAAAUGGCAAGUC…	406	3:14742431:14742796:+	UCAUGUUGUUAAAUAGGUUAAUAGAAUUUUUUACGACGUUAAUGUUCCGUUUAUCUGCUCUGUUAGAACAAAACAAUGUCGUUUAUUACAGAGACAAACGACGUCGUUUUAUCUGUUGAAACAAAUUUUAAACCCUAAAUCCCCAAAUCGAUUUCAUUAUCUCAAAUCCUAUAGAGGCCGAAUCGAUUUGAAUCCCAUCUGGUGAGGAGACAAACAAUGUUCCUCAGCCCAAAUCAAAUCGAAAAAAAAAAAGAAAAAACGGAAGAAGGAAGUUGAAGUAGAUGACAUCGUUUUGUUUUAAUAGAGAAAAUAAACGAGACAUUAACGCCGUAAAAUAUUUUUGAUAACCUAUUUAACGACAUGACU	3:14742431:14742451:+	UCAUGUUGUUAAAUAGGUUAA	21	3:14742776:14742796:+	AACCUAUUUAACGACAUGACU	21	-	1	287	0	19.84	366	-125.1	-34.18	7	0.0188	1	TRUE	TRUE	32.51	17.53	5.43	5.19	9.63	5.43	4.2	4.2	2.72	7.9	1.23	1.73	5.19	6.91	5.68	4.94	12.1	-0.0105383	-0.029844	-0.3426	0.3177	0.1577
ath-MIR5645d	ath-MIR5645d	FALSE	remained_positive	1:16116588:16117027:+	AAAGUUUUUGUUGACUUGUCAUUUGAGUCAUGUCGUUAAGUAGGUUGACAUAAUUUUUUUACGGCGUUAAUGUCUCGUUUAUCUCCUCUGUUAGAACAAAACAACGUUGUUUAUUGCAGCUCGUUUUCUCUAUUGAAACAAAUUUAAACCUUAAAUUCCCAAAUCGAUUUUAUUAUCUGCGAUUUUGAGGUCAAUGUGGGUAUGUGAUUUUGAGAUAAUGAAAUCGAUUUAGGGGUUUAUAUUUAUUUCAAGAGACAAAACAACGUCGUUUUAAAAAAAAAAGAAAAAAAAAAAAAAAAAAAACAACGUCGUUUUGUCUUUUCAAUAAACGACGUUGUUUUGUUCUAAUAGAUUAAAUAAACAAGACAUUAACGCCGUAAAAAAAUUCCGUUAACCUAU…	440	1:16116608:16117007:+	AUUUGAGUCAUGUCGUUAAGUAGGUUGACAUAAUUUUUUUACGGCGUUAAUGUCUCGUUUAUCUCCUCUGUUAGAACAAAACAACGUUGUUUAUUGCAGCUCGUUUUCUCUAUUGAAACAAAUUUAAACCUUAAAUUCCCAAAUCGAUUUUAUUAUCUGCGAUUUUGAGGUCAAUGUGGGUAUGUGAUUUUGAGAUAAUGAAAUCGAUUUAGGGGUUUAUAUUUAUUUCAAGAGACAAAACAACGUCGUUUUAAAAAAAAAAGAAAAAAAAAAAAAAAAAAAACAACGUCGUUUUGUCUUUUCAAUAAACGACGUUGUUUUGUUCUAAUAGAUUAAAUAAACAAGACAUUAACGCCGUAAAAAAAUUCCGUUAACCUAUUUAACGUUAUGACUCAAAUGG	1:16116608:16116627:+	AUUUGAGUCAUGUCGUUAAG	20	1:16116988:16117007:+	UAACGUUAUGACUCAAAUGG	20	-	1	351	0	0	400	-168.7	-42.17	9	0.0427	0.1296	TRUE	TRUE	29.09	19.13	5.01	3.42	7.97	4.56	1.59	4.33	3.19	4.56	1.37	2.05	7.52	7.06	5.69	5.69	16.86	-0.015562	-0.0572159	-0.4527	0.3932	0.1017
ath-MIR5645e	ath-MIR5645e	FALSE	remained_positive	4:5321235:5321637:+	AAAGUUUAUGUUGACUUUUCAUUUGAGUCAUGUCGUUAAGUAGGUUAAUAUAAUUAUUUCCCGGCGUUAAGUUCUCGUUUAUCUCCUCUAUUAGAACAAAACAACAUUGUUUAUUGCAUCUCGUUUUGUCUGUUGAAACAAAUUUAAACCCUAAAUCCCCAAAUCGAUUUCAUUAUCUGCGAUUUUGAGGUCAGGUGGGUUUGUGAUUUUGAGAUAAUGAAAUCGAUAUAGGGAUUUAAGGUUUAUAUUUGUUUCAAGAGACAAAACGACGUCGUUUUGUGUCUUCAAUAAACGACAUUGUUUGUUCUAACAGAUCAAAUAAACAAGUCAUUAAAGCCGUAAAAAAAAUUAUAUUAACCUAUUUAACGAUAGGACUCAAAUGGCAAGUCAACAAAAACU…	403	4:5321255:5321617:+	AUUUGAGUCAUGUCGUUAAGUAGGUUAAUAUAAUUAUUUCCCGGCGUUAAGUUCUCGUUUAUCUCCUCUAUUAGAACAAAACAACAUUGUUUAUUGCAUCUCGUUUUGUCUGUUGAAACAAAUUUAAACCCUAAAUCCCCAAAUCGAUUUCAUUAUCUGCGAUUUUGAGGUCAGGUGGGUUUGUGAUUUUGAGAUAAUGAAAUCGAUAUAGGGAUUUAAGGUUUAUAUUUGUUUCAAGAGACAAAACGACGUCGUUUUGUGUCUUCAAUAAACGACAUUGUUUGUUCUAACAGAUCAAAUAAACAAGUCAUUAAAGCCGUAAAAAAAAUUAUAUUAACCUAUUUAACGAUAGGACUCAAAUGG	4:5321255:5321274:+	AUUUGAGUCAUGUCGUUAAG	20	4:5321598:5321617:+	UAACGAUAGGACUCAAAUGG	20	-	1	572	0	0	363	-152.4	-41.98	11	0.1711	0.9687	TRUE	TRUE	31.27	14.18	4.48	4.48	9.7	5.47	2.49	3.48	3.48	4.98	1.24	2.74	7.46	7.96	6.72	5.72	15.42	-0.0138855	-0.043871	-0.4342	0.397	0.1132
ath-MIR5647	ath-MIR5647	FALSE	remained_positive	1:22084290:22084655:-	AUAUGAGAGUCUUCAAACCUGAGUCGCCAACAAACUUAACCCCCUUUAAAUAUAUACAAAAGGUAAAGAAACCAAUUUUGAUUUCGGAUGAUAAAAGACAACACAAUGGAGAUUUAAAUCCACCAAAGUCGCACAAAAAUAGAACAAGAUAGGCAUCUUAACUCUCUAACGUUUUUUAGAGUCUUUGGAACCUUAGUUAUGAUGCCUUUCUCGCUCUAUACAUGUUCGAAUUUGGUGAAUUUGACUCUCUAAUGUGUUGUAUUUGAUAAUCCAAAUUCAAAAUCGGUUUCUAUACCUUGUGUCAAUGCUAUGUAUUUAGAGAAGGUCAAGUUUGAUGACGAUUCCAUUUUGGAGACUCUCUAAUUA	366	1:22084310:22084635:-	GAGUCGCCAACAAACUUAACCCCCUUUAAAUAUAUACAAAAGGUAAAGAAACCAAUUUUGAUUUCGGAUGAUAAAAGACAACACAAUGGAGAUUUAAAUCCACCAAAGUCGCACAAAAAUAGAACAAGAUAGGCAUCUUAACUCUCUAACGUUUUUUAGAGUCUUUGGAACCUUAGUUAUGAUGCCUUUCUCGCUCUAUACAUGUUCGAAUUUGGUGAAUUUGACUCUCUAAUGUGUUGUAUUUGAUAAUCCAAAUUCAAAAUCGGUUUCUAUACCUUGUGUCAAUGCUAUGUAUUUAGAGAAGGUCAAGUUUGAUGACGAUUCCA	1:22084615:22084635:-	GAGUCGCCAACAAACUUAACC	21	1:22084310:22084330:-	UCAAGUUUGAUGACGAUUCCA	21	-	1	435	0	87.98	326	-125.7	-38.56	19	0.0215	1	TRUE	TRUE	33.88	12.88	5.48	5.21	9.59	5.48	3.84	2.19	6.3	7.12	1.64	2.47	4.93	7.67	6.85	6.3	12.05	-0.0117591	-0.0577674	-0.3984	0.3689	0.0514
ath-MIR5653	ath-MIR5653	FALSE	remained_positive	1:19026895:19027018:-	ACUCAUCAAACCAAUUGACCCAAUAACUCAUUUGACCCAUCAACUCAUUUGAGUCAAAAAAUUUAACUCAUUAGGGUUCAUGGGUUGAGUUGAGUUGAGUUGGCCCAUGAAUUUUGACCCAUUU	124	1:19026915:19026998:-	CAAUAACUCAUUUGACCCAUCAACUCAUUUGAGUCAAAAAAUUUAACUCAUUAGGGUUCAUGGGUUGAGUUGAGUUGAGUUGGC	1:19026978:19026998:-	CAAUAACUCAUUUGACCCAUC	21	1:19026915:19026938:-	UGGGUUGAGUUGAGUUGAGUUGGC	24	-	1	875	0	1893.81	84	-29.6	-35.24	77	0.1658	0.9125	TRUE	TRUE	37.1	10.57	6.5	4.07	9.76	10.57	7.32	0	3.25	6.5	0.81	4.07	4.88	2.44	6.5	8.13	14.63	-0.00780323	-0.0497312	-0.2895	0.3306	0.083
ath-MIR5655	ath-MIR5655	FALSE	remained_positive	2:18902603:18902975:+	CAUCUCUGGGGAAGAGUAAGAAGUAGACACAUAAGAAGGAGAAAAACGAAAGAGGUUAUACAAAAAGAACUAGAGAGAGGAUAGAUUUAAUUAAUUACCAGAGAAAGUUUGCGGAGAGAGGUCUUGGAAGAGAGGCGGAGAAGCAGAGAUGACAUAGCUAAUAGCUUCGCUUGGUUGCUCUGUGUGUUUCUUCUCUAAAGGGUUUUCGAGUUAGUCAAGAUCUAAUUAAGACCAAAGUGCUUGCCACAAGAAAAAGGAGAAGUAGGGUUCUCAAUUAUUACUAGAGAGAUGUCUCUUUCUCUUUAUUUUUUCCACGUUUCUCUCGUUUUUCUCCUUCUUAUGUGUCUACUUCUUACUCUUCCCCAGAGAUGCC	373	2:18902623:18902955:+	AAGUAGACACAUAAGAAGGAGAAAAACGAAAGAGGUUAUACAAAAAGAACUAGAGAGAGGAUAGAUUUAAUUAAUUACCAGAGAAAGUUUGCGGAGAGAGGUCUUGGAAGAGAGGCGGAGAAGCAGAGAUGACAUAGCUAAUAGCUUCGCUUGGUUGCUCUGUGUGUUUCUUCUCUAAAGGGUUUUCGAGUUAGUCAAGAUCUAAUUAAGACCAAAGUGCUUGCCACAAGAAAAAGGAGAAGUAGGGUUCUCAAUUAUUACUAGAGAGAUGUCUCUUUCUCUUUAUUUUUUCCACGUUUCUCUCGUUUUUCUCCUUCUUAUGUGUCUACUUCU	2:18902623:18902643:+	AAGUAGACACAUAAGAAGGAG	21	2:18902935:18902955:+	CCUUCUUAUGUGUCUACUUCU	21	-	1	74	202.83	0	333	-110	-33.03	5	0.6379	0.4437	TRUE	TRUE	39.41	9.95	3.49	12.63	4.84	3.76	2.42	1.88	8.06	10.48	2.69	4.57	5.38	6.72	7.53	4.03	11.56	-0.0104618	-0.0322541	-0.4123	0.3646	0.3638
ath-MIR5664	ath-MIR5664	FALSE	remained_positive	1:17386793:17387012:+	UAUUGUCGUCUAUGAUGAAUAUAGUCAAUUUUAUCGGUCUGCAAUAGGCAAAUAAAACAUGCAAUUACUUUGGUCACGGACAAAUUAUUUUUAUGGCUAUUGAGACCAUCUUUAAGUAAUAAAUAAAAAAUACGAUUAUCCACGAACAAAGUAAUCAUCUGUUUUAUUUGCCUAUUGUAGACCGAUAAAAGUGACUAUAUAUAUCAUAGACGACAUUGGC	220	1:17386813:17386992:+	AUAGUCAAUUUUAUCGGUCUGCAAUAGGCAAAUAAAACAUGCAAUUACUUUGGUCACGGACAAAUUAUUUUUAUGGCUAUUGAGACCAUCUUUAAGUAAUAAAUAAAAAAUACGAUUAUCCACGAACAAAGUAAUCAUCUGUUUUAUUUGCCUAUUGUAGACCGAUAAAAGUGACUAUAU	1:17386813:17386833:+	AUAGUCAAUUUUAUCGGUCUG	21	1:17386972:17386992:+	GACCGAUAAAAGUGACUAUAU	21	3p	12	121	0	0	180	-71.2	-39.56	10	0.04	1	TRUE	TRUE	30.45	12.33	5.48	3.65	14.61	5.94	1.83	3.2	3.65	5.48	2.74	2.74	4.57	12.33	5.02	5.94	10.5	-0.0144204	-0.0638312	-0.4391	0.3682	0.1629
Ath-MIR5665	Ath-MIR5665	FALSE	remained_positive	5:19499135:19499451:-	UUCUUAUUUAGAUUUUUCACAAUCUAUUUUGGUUCACAGAUUAGUUAAGCAUUAUUGUCUUCACCUACACGUUUAUAAUUGCAUAUAAUUUUAUUUAAAUAAUAUGUUAUAUCAGAGACAAGUUCAUAUCGAAUGAGUAAUAAAAUCAGAUCAGGAACAAAUUCAGAUCGAAUGGUAGACAAGAUAAUAUGAUAUAACUUGAUUUUUUGGUUAUUUUGCAAUAGAAAGAAAAAAAUCAAUAAAUCGGGUCGGAGAAGACAAUAAUGCUCAACUAAUCUGUAGACCAAAAUAGAUGGUGAAAAAUCUAAAUAAAAUUC	317	5:19499155:19499431:-	AAUCUAUUUUGGUUCACAGAUUAGUUAAGCAUUAUUGUCUUCACCUACACGUUUAUAAUUGCAUAUAAUUUUAUUUAAAUAAUAUGUUAUAUCAGAGACAAGUUCAUAUCGAAUGAGUAAUAAAAUCAGAUCAGGAACAAAUUCAGAUCGAAUGGUAGACAAGAUAAUAUGAUAUAACUUGAUUUUUUGGUUAUUUUGCAAUAGAAAGAAAAAAAUCAAUAAAUCGGGUCGGAGAAGACAAUAAUGCUCAACUAAUCUGUAGACCAAAAUAGAUGGU	5:19499411:19499431:-	AAUCUAUUUUGGUUCACAGAU	21	5:19499155:19499180:-	AAUCUGUAGACCAAAAUAGAUGGU	24	3p	2	354	0	1181.66	277	-84.4	-30.47	9	0.6831	0.9693	TRUE	TRUE	26.5	15.51	3.8	6.01	14.56	6.65	0.63	1.58	2.85	6.96	1.27	2.53	3.8	10.76	6.33	4.43	12.34	-0.0125472	-0.0284963	-0.3325	0.3502	0.2754
ath-MIR5666	ath-MIR5666	FALSE	remained_positive	1:12035029:12035155:+	GAAAUAAUUGAUGAAAGCAUUAAAUGCUCGAUAUUCCAUGUUGAAACCUUAUCAGGUAAAAAUGAAGGACCUGACAAAGUUUCACCAUGGGACAUCGAGCAUUUAAUCCCUUCAUCAAAUUUCCUGU	127	1:12035049:12035135:+	UAAAUGCUCGAUAUUCCAUGUUGAAACCUUAUCAGGUAAAAAUGAAGGACCUGACAAAGUUUCACCAUGGGACAUCGAGCAUUUAAU	1:12035049:12035069:+	UAAAUGCUCGAUAUUCCAUGU	21	1:12035115:12035135:+	AUGGGACAUCGAGCAUUUAAU	21	-	1	0	0	0	87	-41	-47.13	0	0	0	TRUE	TRUE	35.43	15.08	3.97	3.97	12.7	7.94	5.56	1.59	3.97	7.94	2.38	3.17	3.17	4.76	7.14	7.14	9.52	-0.0121112	-0.21811	-0.4291	0.3858	0.0312
ath-MIR5996	ath-MIR5996	FALSE	remained_positive	4:7882765:7882889:-	GUACUAAUUUUUCGAGCACAUGACAUCCAGAUAGAAGCUUUGUUAAACGUCAUCAAAGUCAAGAUUUGGUAUAAACGUUUAACAAACUUCUAUUUGGAUGUCAUGUGCUCGAAGAGUUAGAACUA	125	4:7882785:7882869:-	UGACAUCCAGAUAGAAGCUUUGUUAAACGUCAUCAAAGUCAAGAUUUGGUAUAAACGUUUAACAAACUUCUAUUUGGAUGUCAUG	4:7882848:7882869:-	UGACAUCCAGAUAGAAGCUUUG	22	4:7882785:7882805:-	AACUUCUAUUUGGAUGUCAUG	21	-	1	603	13559.2	870.04	85	-41.7	-49.06	111	0.3882	1	TRUE	TRUE	34.4	11.29	6.45	7.26	8.06	7.26	0.81	3.23	4.84	7.26	2.42	1.61	7.26	8.06	6.45	5.65	12.1	-0.017	-0.2948	-0.5848	0.432	0.0168
ath-MIR5998a	ath-MIR5998a	FALSE	remained_positive	5:3247242:3247420:+	UAAGGAGAAAACAAAUUGGAACAGUUUGUGUUUUGUUUUGUGUUUUGUUGGAUUCGUUACUCUCCACCGUCGCCGCCAUGUACAAUUCUCAAACUCUGACUUCUUGGAGGCAAUUCUUCCAAUUUGUUCCAACAUCACAAAACAAAACACAAACUGUUCCAAUUUGUUUUCUCACAAAA	179	5:3247262:3247400:+	ACAGUUUGUGUUUUGUUUUGUGUUUUGUUGGAUUCGUUACUCUCCACCGUCGCCGCCAUGUACAAUUCUCAAACUCUGACUUCUUGGAGGCAAUUCUUCCAAUUUGUUCCAACAUCACAAAACAAAACACAAACUGUUC	5:3247262:3247282:+	ACAGUUUGUGUUUUGUUUUGU	21	5:3247380:3247400:+	AAAACAAAACACAAACUGUUC	21	-	1p	173	636.24	0	139	-45.1	-32.45	7	0.296	0.2488	TRUE	TRUE	36.87	14.04	7.87	2.25	4.49	10.11	3.93	2.25	5.62	3.37	1.69	2.81	7.3	1.69	8.43	7.87	16.29	-0.0111066	-0.107123	-0.4095	0.3296	0.1761
ath-MIR5998b	ath-MIR5998b	FALSE	remained_positive	5:3247240:3247418:-	UUGUGAGAAAACAAAUUGGAACAGUUUGUGUUUUGUUUUGUGAUGUUGGAACAAAUUGGAAGAAUUGCCUCCAAGAAGUCAGAGUUUGAGAAUUGUACAUGGCGGCGACGGUGGAGAGUAACGAAUCCAACAAAACACAAAACAAAACACAAACUGUUCCAAUUUGUUUUCUCCUUAAG	179	5:3247260:3247398:-	ACAGUUUGUGUUUUGUUUUGUGAUGUUGGAACAAAUUGGAAGAAUUGCCUCCAAGAAGUCAGAGUUUGAGAAUUGUACAUGGCGGCGACGGUGGAGAGUAACGAAUCCAACAAAACACAAAACAAAACACAAACUGUUC	5:3247378:3247398:-	ACAGUUUGUGUUUUGUUUUGU	21	5:3247260:3247280:-	AAAACAAAACACAAACUGUUC	21	5p	12p	173	636.24	0	139	-49.8	-35.83	7	0.296	0.2488	TRUE	TRUE	37.43	16.85	7.3	6.18	4.49	7.87	2.81	2.25	2.25	8.43	1.69	3.93	7.87	1.69	3.37	10.11	12.92	-0.0115522	-0.0878212	-0.4324	0.352	0.1465
ath-MIR773b	ath-MIR773b	FALSE	remained_positive	1:13050705:13050823:-	GAUACUCAACGACUAUAGGAGGCAAUAACUUGAGCAAACAAUUGAUUGCAGAAAUCCAUCGACUAAAGCUGUCACCUGUUUGAUUCCAGCUUUUGUCUCCUUACCUGUUGAGUGUCUAA	119	1:13050725:13050803:-	GGCAAUAACUUGAGCAAACAAUUGAUUGCAGAAAUCCAUCGACUAAAGCUGUCACCUGUUUGAUUCCAGCUUUUGUCUC	1:13050784:13050803:-	GGCAAUAACUUGAGCAAACA	20	1:13050725:13050745:-	UUUGAUUCCAGCUUUUGUCUC	21	-	1	69	0	0	79	-17.4	-22.03	3	0	0	TRUE	TRUE	40.34	9.32	6.78	5.93	6.78	6.78	4.24	1.69	9.32	7.63	4.24	1.69	5.08	5.93	6.78	8.47	9.32	-0.00866634	-0.0704202	-0.3496	0.3277	0.05
ath-MIR774b	ath-MIR774b	FALSE	remained_positive	1:22150132:22150264:+	GUUGAUUAUAUGGAUUCAUUUGAGAUGAAGAUAUGGGUGAUGAUCAAUGCUUACGAUUUUGGUCAAUUUAUGUUAGCAAUUUAAUUCUUUUUCAUCCAUAUUUUCAUCUCGAAUUUAAUCUUUAAAAAAGCGU	133	1:22150152:22150244:+	UGAGAUGAAGAUAUGGGUGAUGAUCAAUGCUUACGAUUUUGGUCAAUUUAUGUUAGCAAUUUAAUUCUUUUUCAUCCAUAUUUUCAUCUCGAA	1:22150152:22150172:+	UGAGAUGAAGAUAUGGGUGAU	21	1:22150224:22150244:+	CAUCCAUAUUUUCAUCUCGAA	21	-	1	0	0	0	93	-31.4	-33.76	0	0	0	TRUE	TRUE	27.82	9.09	0.76	3.03	16.67	5.3	0.76	2.27	3.03	7.58	2.27	3.03	3.79	7.58	7.58	7.58	19.7	-0.0104601	-0.0610526	-0.291	0.2857	0.1851
ath-MIR779	ath-MIR779	FALSE	remained_positive	2:9560744:9560942:+	AUAUGAUUAUAAAUAAGAAUGAGAGUAAUAUAGUUGAAUCUUCGAAAGUAUUUCAAGAAGUCAGCUGAGCUUUCUCGUCAUCACUUAUUAGUAAAUAUAGUCUCUAUAUUUUUGAUGAGUGAUGAUUGGAAAUUUCGUUGACUCAUUACUCUUGAUGAUUCUGCUAUGUUGCUGCUCAUUAUGUUGUAUCACCUAUAAU	199	2:9560764:9560922:+	GAGAGUAAUAUAGUUGAAUCUUCGAAAGUAUUUCAAGAAGUCAGCUGAGCUUUCUCGUCAUCACUUAUUAGUAAAUAUAGUCUCUAUAUUUUUGAUGAGUGAUGAUUGGAAAUUUCGUUGACUCAUUACUCUUGAUGAUUCUGCUAUGUUGCUGCUCAU	2:9560764:9560783:+	GAGAGUAAUAUAGUUGAAUC	20	2:9560902:9560922:+	UUCUGCUAUGUUGCUGCUCAU	21	-	1	980	0	0	159	-67.2	-42.26	27	0.0116	1	TRUE	TRUE	30.15	7.58	2.02	6.06	14.65	3.54	0.51	1.52	7.58	8.08	2.53	0.51	6.06	10.61	8.08	9.09	11.62	-0.0121658	-0.124288	-0.3668	0.3869	0.0749
ath-MIR8165	ath-MIR8165	FALSE	remained_positive	3:16538490:16538617:-	UAAAGUGUAAAAUAAUUAUCGUUCAAACUUGUACUAUAUGAUUUGGUGUUUUGUCUUUAAACUCAUCUAAAAGUAAAACUAUAAAUUAAUGGAGGCAAGUGUGAAGGAGAUUUCACACGAUGUACAAU	128	3:16538510:16538597:-	GUUCAAACUUGUACUAUAUGAUUUGGUGUUUUGUCUUUAAACUCAUCUAAAAGUAAAACUAUAAAUUAAUGGAGGCAAGUGUGAAGGA	3:16538577:16538597:-	GUUCAAACUUGUACUAUAUGA	21	3:16538510:16538530:-	AAUGGAGGCAAGUGUGAAGGA	21	3p	12	351	0	508.73	88	-20.9	-23.75	17	0.7521	1	TRUE	FALSE	28.12	17.32	5.51	4.72	10.24	4.72	0	1.57	4.72	4.72	0.79	3.15	8.66	11.02	4.72	7.87	10.24	-0.00769559	-0.0473437	-0.2164	0.3203	0.1231
ath-MIR8167b	ath-MIR8167b	FALSE	remained_positive	3:17469926:17470038:-	UAAUGAUGUUGAGAAACCCAUCUUUGAGAUUUUACACAGUAGUCAUGGAGUUUUUGGAAGAGAGAAAGUGGAGAUGUGGAGAUCGUGGGGAUGAAAGAGAAAAUCGUUUGAGA	113	3:17469946:17470018:-	UCUUUGAGAUUUUACACAGUAGUCAUGGAGUUUUUGGAAGAGAGAAAGUGGAGAUGUGGAGAUCGUGGGGAUG	3:17469996:17470018:-	UCUUUGAGAUUUUACACAGUAGU	23	3:17469946:17469967:-	AGAUGUGGAGAUCGUGGGGAUG	22	-	1	822	0	93.44	73	-15.8	-21.64	163	0.284	0.9212	TRUE	TRUE	38.94	9.82	2.68	12.5	8.04	3.57	1.79	1.79	0.89	17.86	0	6.25	7.14	2.68	3.57	10.71	10.71	-0.00497689	-0.039646	-0.1938	0.292	0.1695
ath-MIR8167c	ath-MIR8167c	FALSE	remained_positive	3:18843629:18843741:-	UAAUGAUGUUGAGAAACCCAUCUUUGAGAUUUUACACAGUAGUCAUGGAGUUUUUGGAAGAGAGAAAGUGGAGAUGUGGAGAUCGUGGGGAUGAAAGAGAAAAUCGUUUGAGA	113	3:18843649:18843721:-	UCUUUGAGAUUUUACACAGUAGUCAUGGAGUUUUUGGAAGAGAGAAAGUGGAGAUGUGGAGAUCGUGGGGAUG	3:18843699:18843721:-	UCUUUGAGAUUUUACACAGUAGU	23	3:18843649:18843670:-	AGAUGUGGAGAUCGUGGGGAUG	22	-	1	820	0	93.44	73	-15.8	-21.64	162	0.2874	0.9212	TRUE	TRUE	38.94	9.82	2.68	12.5	8.04	3.57	1.79	1.79	0.89	17.86	0	6.25	7.14	2.68	3.57	10.71	10.71	-0.00497689	-0.039646	-0.1938	0.292	0.1695
ath-MIR8167d	ath-MIR8167d	FALSE	remained_positive	5:7057139:7057251:+	UAAUGAUGUUGAGAAACCCAUCUUUGAGAUUUUACACAGUAGUCAUGGAGUUUUUGGAAGAGAGAAAGUGGAGAUGUGGAGAUCGUGGGGAUGAAAGAGAAAAUCGUUUGAGA	113	5:7057159:7057231:+	UCUUUGAGAUUUUACACAGUAGUCAUGGAGUUUUUGGAAGAGAGAAAGUGGAGAUGUGGAGAUCGUGGGGAUG	5:7057159:7057181:+	UCUUUGAGAUUUUACACAGUAGU	23	5:7057210:7057231:+	AGAUGUGGAGAUCGUGGGGAUG	22	-	1	822	0	93.44	73	-15.8	-21.64	163	0.284	0.9212	TRUE	TRUE	38.94	9.82	2.68	12.5	8.04	3.57	1.79	1.79	0.89	17.86	0	6.25	7.14	2.68	3.57	10.71	10.71	-0.00497689	-0.039646	-0.1938	0.292	0.1695
ath-MIR8167e	ath-MIR8167e	FALSE	remained_positive	5:23431683:23431795:-	UAAUGAUGUUGAGAAACCCAUCUUUGAGAUUUUACACAGUAGUCAUGGAGUUUUUGGAAGAGAGAAAGUGGAGAUGUGGAGAUCGUGGGGAUGAAAGAGAAAAUCGUUUGAGA	113	5:23431703:23431775:-	UCUUUGAGAUUUUACACAGUAGUCAUGGAGUUUUUGGAAGAGAGAAAGUGGAGAUGUGGAGAUCGUGGGGAUG	5:23431753:23431775:-	UCUUUGAGAUUUUACACAGUAGU	23	5:23431703:23431724:-	AGAUGUGGAGAUCGUGGGGAUG	22	-	1	822	0	93.44	73	-15.8	-21.64	163	0.284	0.9212	TRUE	TRUE	38.94	9.82	2.68	12.5	8.04	3.57	1.79	1.79	0.89	17.86	0	6.25	7.14	2.68	3.57	10.71	10.71	-0.00497689	-0.039646	-0.1938	0.292	0.1695
ath-MIR8167f	ath-MIR8167f	FALSE	remained_positive	5:24002219:24002331:-	UAAUGAUGUUGAGAAACCCAUCUUUGAGAUUUUACACAGUAGUCAUGGAGUUUUUGGAAGAGAGAAAGUGGAGAUGUGGAGAUCGUGGGGAUGAAAGAGAAAAUCGUUUGAGA	113	5:24002239:24002311:-	UCUUUGAGAUUUUACACAGUAGUCAUGGAGUUUUUGGAAGAGAGAAAGUGGAGAUGUGGAGAUCGUGGGGAUG	5:24002289:24002311:-	UCUUUGAGAUUUUACACAGUAGU	23	5:24002239:24002260:-	AGAUGUGGAGAUCGUGGGGAUG	22	-	1	820	0	93.44	73	-15.8	-21.64	163	0.2857	0.9212	TRUE	TRUE	38.94	9.82	2.68	12.5	8.04	3.57	1.79	1.79	0.89	17.86	0	6.25	7.14	2.68	3.57	10.71	10.71	-0.00497689	-0.039646	-0.1938	0.292	0.1695
ath-MIR8176	ath-MIR8176	FALSE	remained_positive	4:11795179:11795270:+	GAUUGAAUAAGAAGCUAUCUGGCCGGUGGUCGCGAGAGGGAUUUAGAUCUCUCCGGUCGAUUCAUCUGCUUACCGAGUUUCUUACAUUUUCU	92	4:11795199:11795250:+	GGCCGGUGGUCGCGAGAGGGAUUUAGAUCUCUCCGGUCGAUUCAUCUGCUUA	4:11795199:11795219:+	GGCCGGUGGUCGCGAGAGGGA	21	4:11795228:11795250:+	UCUCCGGUCGAUUCAUCUGCUUA	23	-	1	36	0	0	52	-19.7	-37.88	6	0	0	TRUE	FALSE	45.65	3.3	2.2	6.59	8.79	2.2	3.3	6.59	8.79	9.89	4.4	6.59	4.4	5.49	10.99	4.4	12.09	-0.00719168	-0.082337	-0.3283	0.3261	0.0979
ath-MIR8180	ath-MIR8180	FALSE	remained_positive	2:2063894:2064018:+	UACUAUUUGAACCGCACCGCAUUUUAUCCGCAGUUGAAUCGCACGUCUCCACUCGGAACCAAUGAGUCUGAAUGAUGACUGCGUUUUGCGGUGCGGGAGAAGUGCGGUGCAGUUCAAAUAGUAAC	125	2:2063914:2063998:+	AUUUUAUCCGCAGUUGAAUCGCACGUCUCCACUCGGAACCAAUGAGUCUGAAUGAUGACUGCGUUUUGCGGUGCGGGAGAAGUGC	2:2063914:2063931:+	AUUUUAUCCGCAGUUGAA	18	2:2063980:2063998:+	UGCGGUGCGGGAGAAGUGC	19	-	1	516	0	0	85	-26.7	-31.41	46	0.1568	1	TRUE	TRUE	48.8	7.26	6.45	4.84	6.45	6.45	4.03	8.06	4.03	7.26	7.26	4.03	7.26	4.03	5.65	8.87	8.06	-0.0102623	-0.1672	-0.5008	0.4	0.0749
ath-MIR8183	ath-MIR8183	FALSE	remained_positive	3:11747705:11747839:-	AUUUCAUGAGAAGUUAGGGUUUUAGUUGACGGAAUUGUGGCGGGAUCUACAAUUCUUCUUCUUCUUCUUCUGAAAAGAAACCCAAAGAUCCCUCCAUAAUUCCCUCCACUAAAACCCUAACUUCUACUUCCGCCG	135	3:11747725:11747819:-	UUUAGUUGACGGAAUUGUGGCGGGAUCUACAAUUCUUCUUCUUCUUCUUCUGAAAAGAAACCCAAAGAUCCCUCCAUAAUUCCCUCCACUAAAAC	3:11747799:11747819:-	UUUAGUUGACGGAAUUGUGGC	21	3:11747725:11747745:-	CAUAAUUCCCUCCACUAAAAC	21	-	1p	508	7304.92	0	95	-36.7	-38.63	42	0.5542	0.9268	TRUE	TRUE	41.48	11.19	5.22	4.48	5.97	3.73	8.96	2.99	10.45	5.97	1.49	4.48	2.99	5.22	10.45	3.73	12.69	-0.010839	-0.225926	-0.4496	0.3333	0.0861
ath-MIR822	ath-MIR822	FALSE	remained_positive	5:897047:897327:-	AUGUAACGCAUGUUGUUUUCUGCGGGAAGCAUUUGCACAUGUUUCGUGGAGAAUGAAAUCACAUUCCAUACAUGAAUAAUAAUUACCUUUUAGAUAGAACAUCGUACUGCUUGAAAAAACAUGUUAAUGUCAUAAACUUUAUGAUGAAAACACCUAUAAAAAGCGUUUUUUCAAGCAUGUGCUAUCUAUGAAGGUAAUUACUAUUCAUGUAUAAAAUAUGAUUUUAUCCUCCAUAAAACAUGUGCAAAUGCUUUCUACAGGAAACAAUAUACGUUGCAUCC	281	5:897067:897307:-	UGCGGGAAGCAUUUGCACAUGUUUCGUGGAGAAUGAAAUCACAUUCCAUACAUGAAUAAUAAUUACCUUUUAGAUAGAACAUCGUACUGCUUGAAAAAACAUGUUAAUGUCAUAAACUUUAUGAUGAAAACACCUAUAAAAAGCGUUUUUUCAAGCAUGUGCUAUCUAUGAAGGUAAUUACUAUUCAUGUAUAAAAUAUGAUUUUAUCCUCCAUAAAACAUGUGCAAAUGCUUUCUACAGG	5:897287:897307:-	UGCGGGAAGCAUUUGCACAUG	21	5:897067:897087:-	UGUGCAAAUGCUUUCUACAGG	21	5p	12	990	140123	11641.4	241	-105.5	-43.78	264	0.6663	0.9998	TRUE	TRUE	31.67	13.57	5.71	2.86	13.21	7.5	2.14	2.14	4.29	4.64	3.93	1.79	5	9.29	4.64	8.57	10.71	-0.0147427	-0.0597865	-0.4669	0.4128	0.0429
ath-MIR828	ath-MIR828	FALSE	remained_positive	4:13847000:13847134:+	CCUUUCCACUUUCUAAUGUUUCUUGCUUAAAUGAGUAUUCCAUGUAAAAAUGAUUCACUCACUCGUAUGGGUGGGUUGGGUUUUCUCUUCAUGAGAUGCUCAUUUGAGCAAGCAAUGUUUGGAAGUGGGACUAUU	135	4:13847020:13847114:+	UCUUGCUUAAAUGAGUAUUCCAUGUAAAAAUGAUUCACUCACUCGUAUGGGUGGGUUGGGUUUUCUCUUCAUGAGAUGCUCAUUUGAGCAAGCAA	4:13847020:13847041:+	UCUUGCUUAAAUGAGUAUUCCA	22	4:13847093:13847114:+	AGAUGCUCAUUUGAGCAAGCAA	22	5p	1234	101	742.64	0	95	-43.1	-45.37	5	0.5616	1	TRUE	TRUE	38.52	7.46	2.99	3.73	8.96	5.97	2.24	0.75	8.21	5.22	2.99	6.72	6.72	4.48	8.21	10.45	14.93	-0.0117108	-0.152593	-0.4511	0.3778	0.0409
ath-MIR829	ath-MIR829	FALSE	remained_positive	1:11834053:11834193:-	CAUUCUACCAAUUGACUUGUACUUUGAAGCUUUGAUUUGAACCUGUCAAUUGGUAUCAAAGCUUCUAAAUCUUUGAAGCUCUGAUACCAAAUGAUGGAAUCAAAUUAAAGCUUCAAGGUAGUAGUCAUCUUGGCAGAGAAA	141	1:11834073:11834173:-	ACUUUGAAGCUUUGAUUUGAACCUGUCAAUUGGUAUCAAAGCUUCUAAAUCUUUGAAGCUCUGAUACCAAAUGAUGGAAUCAAAUUAAAGCUUCAAGGUAG	1:11834153:11834173:-	ACUUUGAAGCUUUGAUUUGAA	21	1:11834073:11834093:-	CAAAUUAAAGCUUCAAGGUAG	21	5p	13	860	11102	1411.29	101	-54.6	-54.06	47	0.188	1	TRUE	TRUE	34.75	13.57	3.57	6.43	8.57	6.43	2.14	0	8.57	7.14	3.57	2.86	4.29	5.71	7.14	8.57	11.43	-0.0143079	-0.124645	-0.4972	0.383	0.0348
Ath-MIR829	Ath-MIR829	FALSE	remained_positive	1:11834074:11834172:-	CUUUGAAGCUUUGAUUUGAACCUGUCAAUUGGUAUCAAAGCUUCUAAAUCUUUGAAGCUCUGAUACCAAAUGAUGGAAUCAAAUUAAAGCUUCAAGGUA	99	1:11834094:11834152:-	CCUGUCAAUUGGUAUCAAAGCUUCUAAAUCUUUGAAGCUCUGAUACCAAAUGAUGGAAU	1:11834132:11834152:-	CCUGUCAAUUGGUAUCAAAGC	21	1:11834094:11834117:-	AGCUCUGAUACCAAAUGAUGGAAU	24	3p	2	860	0	31647.9	59	-27.4	-46.44	47	0.5245	1	TRUE	TRUE	33.33	16.33	2.04	5.1	9.18	5.1	2.04	0	9.18	7.14	4.08	3.06	3.06	5.1	7.14	9.18	12.24	-0.0160006	-0.268182	-0.5333	0.404	0.0228
ath-MIR833a	ath-MIR833a	FALSE	remained_positive	1:29525184:29525306:+	UGAAAACAAACGGAGGAGUUUGUUUGUUGUACUCGGUCUAGUUCAAACCAAAACAUCUUUGCAAAUAUGUAUGGUUUGAGCUAGACCGAUGUCAACAAACAAGCUGCUUCGUUUGUAUUCACC	123	1:29525204:29525286:+	UGUUUGUUGUACUCGGUCUAGUUCAAACCAAAACAUCUUUGCAAAUAUGUAUGGUUUGAGCUAGACCGAUGUCAACAAACAAG	1:29525204:29525225:+	UGUUUGUUGUACUCGGUCUAGU	22	1:29525265:29525286:+	UAGACCGAUGUCAACAAACAAG	22	-	1	756	1592.3	441.76	83	-43.3	-52.17	27	0.6745	0.8879	TRUE	TRUE	39.02	13.11	7.38	4.92	4.92	7.38	2.46	3.28	4.92	4.92	3.28	3.28	9.02	4.92	5.74	9.02	11.48	-0.0145028	-0.28252	-0.5659	0.4309	0.0465
ath-MIR833b	ath-MIR833b	FALSE	remained_positive	1:29525182:29525304:-	UGAAUACAAACGAAGCAGCUUGUUUGUUGACAUCGGUCUAGCUCAAACCAUACAUAUUUGCAAAGAUGUUUUGGUUUGAACUAGACCGAGUACAACAAACAAACUCCUCCGUUUGUUUUCACG	123	1:29525202:29525284:-	UGUUUGUUGACAUCGGUCUAGCUCAAACCAUACAUAUUUGCAAAGAUGUUUUGGUUUGAACUAGACCGAGUACAACAAACAAA	1:29525264:29525284:-	UGUUUGUUGACAUCGGUCUAG	21	1:29525202:29525222:-	AGACCGAGUACAACAAACAAA	21	-	1	334	453.5	81.26	83	-41.3	-49.76	17	0.7494	0.2352	TRUE	TRUE	39.02	11.48	9.84	4.92	4.92	9.02	3.28	4.1	4.92	5.74	3.28	1.64	6.56	4.92	4.92	7.38	13.11	-0.0118965	-0.236179	-0.4642	0.4065	0.0605
ath-MIR835	ath-MIR835	FALSE	remained_positive	1:28544451:28544824:-	CAUCUUUGUGUUUAGGCUUUUUCUUGCAUAUGUUCUUUAUCUCUAUUGAUUGAUAUUGUUCAAUGAGCAACAUACUUUUCUCUUCUACCUGGAUUUGUUUGAUGGUUUUAAGAACUCUGUUCUUUUUGACGUUUUACCCAACAAUAUAACUUCUGUUGUAGUCAUCUUCUGCUGCAACCCAUCCACAAAGCUUAUCAUGCAAGAUUAAACCCUUUCUCGAUGGGUUGCAAGAGAACAUCACUAAAAUAGAAGUAACAUUGUUGGGGAAAAACGUCACAAAUCCAGGUAUUAGAGAAUAGGAUGCUGAUCGUUGAAAAUAACUAUCUAUAAAGAUGGAGAAGAUACGCAAGAAAGAGUUGUAAACACAAAGCUGA	374	1:28544471:28544804:-	UUCUUGCAUAUGUUCUUUAUCUCUAUUGAUUGAUAUUGUUCAAUGAGCAACAUACUUUUCUCUUCUACCUGGAUUUGUUUGAUGGUUUUAAGAACUCUGUUCUUUUUGACGUUUUACCCAACAAUAUAACUUCUGUUGUAGUCAUCUUCUGCUGCAACCCAUCCACAAAGCUUAUCAUGCAAGAUUAAACCCUUUCUCGAUGGGUUGCAAGAGAACAUCACUAAAAUAGAAGUAACAUUGUUGGGGAAAAACGUCACAAAUCCAGGUAUUAGAGAAUAGGAUGCUGAUCGUUGAAAAUAACUAUCUAUAAAGAUGGAGAAGAUACGCAAGAAAG	1:28544784:28544804:-	UUCUUGCAUAUGUUCUUUAUC	21	1:28544471:28544491:-	UGGAGAAGAUACGCAAGAAAG	21	-	1	543	0	47.64	334	-133	-39.82	43	0.0061	1	TRUE	TRUE	35.03	10.99	5.36	5.63	8.85	6.43	2.41	1.34	7.24	6.7	2.95	2.95	5.09	6.97	6.43	7.77	12.87	-0.0118384	-0.0521056	-0.4147	0.3797	0.0575
ath-MIR836	ath-MIR836	FALSE	remained_positive	2:10634311:10634583:-	UUUCGUGUUUGCAAGUCUCCACCCAUCGAAGGAAACACUAGAAGAGAUAUAAUUUAUUUGAGGGGAGAAAUAUUUGACACGGAAGCAUAGCUCCAUAUCCUUCAAUGGAGGUGUGGUCCUUCAACAAAAAUACCCCCCUCUUGAAACUCUGUUUCACCACACCUCCAUUGAAGGACCUGAAGCUAUGCUUCCUUGUCAUAUUCCUUACCAUCAAAUAAAUGCUCUGUUUUCCUGUGUUUCCUUUGAUGCGUGGAGACUUUUAAAAACGAAAUU	273	2:10634331:10634563:-	ACCCAUCGAAGGAAACACUAGAAGAGAUAUAAUUUAUUUGAGGGGAGAAAUAUUUGACACGGAAGCAUAGCUCCAUAUCCUUCAAUGGAGGUGUGGUCCUUCAACAAAAAUACCCCCCUCUUGAAACUCUGUUUCACCACACCUCCAUUGAAGGACCUGAAGCUAUGCUUCCUUGUCAUAUUCCUUACCAUCAAAUAAAUGCUCUGUUUUCCUGUGUUUCCUUUGAUGCGUGG	2:10634540:10634563:-	ACCCAUCGAAGGAAACACUAGAAG	24	2:10634331:10634354:-	UCCUGUGUUUCCUUUGAUGCGUGG	24	-	1	252	0	49.43	233	-111.5	-47.85	13	0.1691	1	TRUE	TRUE	40.29	10.66	5.51	4.78	7.72	6.25	7.35	1.84	7.35	6.99	2.57	3.68	4.41	4.78	7.35	7.35	11.4	-0.0124274	-0.0720042	-0.5007	0.3773	0.0572
ath-MIR848	ath-MIR848	FALSE	remained_positive	5:4479428:4479557:-	GUAUUAACACAAGCCUUAUAGCUUGGCAAUCUCAUGUCAAAUAAGGAAAAGAAGAGGAACCCAAGGUAUGUUUCUCAUCUACCUUCUUUGACAUGGGACUGCCUAAGCUAAAGGCUUGCCAUGUUAUCAC	130	5:4479448:4479537:-	GCUUGGCAAUCUCAUGUCAAAUAAGGAAAAGAAGAGGAACCCAAGGUAUGUUUCUCAUCUACCUUCUUUGACAUGGGACUGCCUAAGCUA	5:4479517:4479537:-	GCUUGGCAAUCUCAUGUCAAA	21	5:4479448:4479469:-	UGACAUGGGACUGCCUAAGCUA	22	3p	14	888	130.11	4302.2	90	-42.1	-46.78	31	0.2078	1	TRUE	TRUE	40.77	11.63	5.43	6.98	7.75	7.75	4.65	0	8.53	4.65	5.43	5.43	3.88	7.75	6.2	6.2	7.75	-0.0112264	-0.114615	-0.4577	0.3923	0.0371
ath-MIR854a	ath-MIR854a	FALSE	remained_positive	5:11847701:11847959:+	AGGAUGAUAUUGCUGAGACGGAUGAGGAUAGGGAGGAGGAGUAUGAUACGAGCAUGUAUCAUUUCAGUGAGCACGUACCUCCAGCGCGGGAGAGCAAGAGCUUGAGUGAAGCUCAUAGAAACAACAGUAAGUUGCAGAGGUGGUGCAAGAAACAAGAUAGGCUACUUAUCAAGUGCUUCAAAGCCAUCACGUUUCUGACGGACAAGAUAAGCUGCUUCUCUUCUACUACAGCUAUUCCGCAGGGAGAGCGUCCUCAGGA	259	5:11847721:11847939:+	GAUGAGGAUAGGGAGGAGGAGUAUGAUACGAGCAUGUAUCAUUUCAGUGAGCACGUACCUCCAGCGCGGGAGAGCAAGAGCUUGAGUGAAGCUCAUAGAAACAACAGUAAGUUGCAGAGGUGGUGCAAGAAACAAGAUAGGCUACUUAUCAAGUGCUUCAAAGCCAUCACGUUUCUGACGGACAAGAUAAGCUGCUUCUCUUCUACUACAGCUAUUCCG	5:11847721:11847741:+	GAUGAGGAUAGGGAGGAGGAG	21	5:11847917:11847939:+	UCUCUUCUACUACAGCUAUUCCG	23	-	1	328	85.95	0	219	-60.9	-27.81	204	0.0094	0.1518	TRUE	FALSE	47.88	5.81	5.04	13.18	6.2	7.75	1.94	3.49	6.2	10.85	6.98	6.2	4.65	5.81	5.43	5.81	4.65	-0.00634712	-0.0237006	-0.3039	0.2973	0.2193
ath-MIR854c	ath-MIR854c	FALSE	remained_positive	5:11838078:11838336:+	AGGAUGAUAUUGCUGAGACGGAUGAGGAUAGGGAGGAGGAGUAUGAUACGAGCAUGUAUCAUUUCAGUGAGCACGUACCUCCAGCGCGGGAGAGCAAGAGCUUGAGUGAAGCUCACAGAACCAACAGUAAGUUGCAGAGGUGGUGCAAGAAACAAGAUAGGCUACUUAUCAAGUGCUUCAAAGCCAUCACGUUUCUGACAGACAAGAUAAGCUGCUUCUCUUCUACUACAGCUAUUCCGCAGGGAGAGCGUCCUCAGGA	259	5:11838098:11838316:+	GAUGAGGAUAGGGAGGAGGAGUAUGAUACGAGCAUGUAUCAUUUCAGUGAGCACGUACCUCCAGCGCGGGAGAGCAAGAGCUUGAGUGAAGCUCACAGAACCAACAGUAAGUUGCAGAGGUGGUGCAAGAAACAAGAUAGGCUACUUAUCAAGUGCUUCAAAGCCAUCACGUUUCUGACAGACAAGAUAAGCUGCUUCUCUUCUACUACAGCUAUUCCG	5:11838098:11838118:+	GAUGAGGAUAGGGAGGAGGAG	21	5:11838294:11838316:+	UCUCUUCUACUACAGCUAUUCCG	23	-	1	310	85.95	0	219	-60.7	-27.72	178	0.0124	0.1518	TRUE	FALSE	48.26	5.43	5.43	13.57	5.81	8.53	2.33	3.1	6.2	10.85	6.98	5.81	4.65	5.43	5.43	5.81	4.65	-0.00628056	-0.0236412	-0.3031	0.2973	0.2274
ath-MIR855	ath-MIR855	FALSE	remained_positive	2:4674413:4674714:+	GAGAUAAGGAGACAUUUUGGAGCAAAAGCUAAGGAAAAGGAAGAUAAGGACGAUUUUGGUUCUGGAAUUAGCGAGGAGUGUCGAUCGACACACUCUUGGUGUCGAUCGACACCAGUUUCGGCCCAGCAAAAACCCUAGACGCUUUCGAGUUUACAAGAGCUCAAGUUUGCCCUAGAAGAUUUCAUUAUUUGCAUUAUUAGUCCGUGGACGUUUUUAGGGUCUAUAUAUAUUGUUUUUAGACCUAAGUUUCUUUUAUCAAGUCUUUUAUCAAGCUUUUGCAAAACCAUGUUACUGAGAGACAU	302	2:4674433:4674694:+	AGCAAAAGCUAAGGAAAAGGAAGAUAAGGACGAUUUUGGUUCUGGAAUUAGCGAGGAGUGUCGAUCGACACACUCUUGGUGUCGAUCGACACCAGUUUCGGCCCAGCAAAAACCCUAGACGCUUUCGAGUUUACAAGAGCUCAAGUUUGCCCUAGAAGAUUUCAUUAUUUGCAUUAUUAGUCCGUGGACGUUUUUAGGGUCUAUAUAUAUUGUUUUUAGACCUAAGUUUCUUUUAUCAAGUCUUUUAUCAAGCUUUUGCAAA	2:4674433:4674454:+	AGCAAAAGCUAAGGAAAAGGAA	22	2:4674674:4674694:+	CUUUUAUCAAGCUUUUGCAAA	21	-	1	0	0	0	262	-79.5	-30.34	0	0	0	TRUE	TRUE	39.4	7.97	4.98	9.63	6.64	5.65	3.32	3.65	4.65	8.97	3.65	4.32	5.32	6.64	5.32	4.32	14.95	-0.00690102	-0.0209082	-0.2719	0.3245	0.2037
ath-MIR856	ath-MIR856	FALSE	remained_positive	1:11957467:11957729:+	AGAGGUGAGACUGUUGGCUUUAAUCCUACCAAUAACUUCAGCUGCAUCAUGAAGAGUAGACAGAGAUUCUGGCGGUUGAGGGUUUCUUCGUAGAGGUUGAUCGAUUCUUAAUGUCCUGUGGAUUUUAAGUUCCCAAAACUGUUGCUUAGGACAUACAAGAUCGUUCAAUGUCCAAGAAGAAACCUGAGCCGCUACAAUCAUCGGUCUAAUCUCUUUAGCAGAUGAAGUUAUUUGUGGUAUAAAACCCACAGUUUUAUCAUGCA	263	1:11957487:11957709:+	UAAUCCUACCAAUAACUUCAGCUGCAUCAUGAAGAGUAGACAGAGAUUCUGGCGGUUGAGGGUUUCUUCGUAGAGGUUGAUCGAUUCUUAAUGUCCUGUGGAUUUUAAGUUCCCAAAACUGUUGCUUAGGACAUACAAGAUCGUUCAAUGUCCAAGAAGAAACCUGAGCCGCUACAAUCAUCGGUCUAAUCUCUUUAGCAGAUGAAGUUAUUUGUGGUAUAAA	1:11957487:11957508:+	UAAUCCUACCAAUAACUUCAGC	22	1:11957689:11957709:+	UGAAGUUAUUUGUGGUAUAAA	21	5p	13	254	2618.18	19.87	223	-90.8	-40.72	11	0.7485	1	TRUE	TRUE	40.68	8.02	4.2	8.4	7.63	6.49	3.82	2.29	6.11	7.63	3.44	4.2	6.87	6.11	7.25	7.25	10.31	-0.0100762	-0.0519487	-0.4099	0.3764	0.099
ath-MIR857	ath-MIR857	FALSE	remained_positive	4:7878178:7878566:-	UUAUUUUCGACUCCUACAACAAACUUUCACCAUACAAAAUAAUGAAGAAAACACCCAAAAAGGUUUGAAUGUGUGAGGUUAGUCUCAUUUUUAAAAUAGUGACUUGUUUUUUUUAAAAUGUUUUUUAAGAAUGUUUUUUCAGCUUUUUAUUUUAUUUUAAACCUAAAGGUAGCGUGACUAUUGUGGAGAAAUAAAGAAACAUAAGAAAAAAUAUUUUUGGUUUAUAGUAAGAUGUUGUUUUAAAAUAUAUAUUUAAAAACAAUGUCACUAUUUUAAACGGAAUAUAGACAUUUUCUAUUAAUGAGAUUAACGUCGAGCAUUUGAAUUUCUAGAUUUUUUUCUAAGUUAUUUUGUAUGUUGAAGGUGUAUUGUAGGAAUCGGAAACAUCA	389	4:7878198:7878546:-	AAACUUUCACCAUACAAAAUAAUGAAGAAAACACCCAAAAAGGUUUGAAUGUGUGAGGUUAGUCUCAUUUUUAAAAUAGUGACUUGUUUUUUUUAAAAUGUUUUUUAAGAAUGUUUUUUCAGCUUUUUAUUUUAUUUUAAACCUAAAGGUAGCGUGACUAUUGUGGAGAAAUAAAGAAACAUAAGAAAAAAUAUUUUUGGUUUAUAGUAAGAUGUUGUUUUAAAAUAUAUAUUUAAAAACAAUGUCACUAUUUUAAACGGAAUAUAGACAUUUUCUAUUAAUGAGAUUAACGUCGAGCAUUUGAAUUUCUAGAUUUUUUUCUAAGUUAUUUUGUAUGUUGAAGGUGUAU	4:7878526:7878546:-	AAACUUUCACCAUACAAAAUA	21	4:7878198:7878218:-	UUUUGUAUGUUGAAGGUGUAU	21	-	1	213	382.31	3053.77	349	-96.8	-27.74	12	1	1	TRUE	TRUE	25.19	15.46	4.64	5.41	9.79	4.12	1.29	1.55	3.09	5.93	0.77	2.32	6.19	10.05	3.35	5.93	20.1	-0.0118063	-0.0255998	-0.2974	0.3573	0.2285
ath-MIR862	ath-MIR862	FALSE	remained_positive	2:10718086:10718210:+	UCUUCUAUGUACAGUAGUUUUCCAAUAGGUCGAGCAUGUGCUGAAACUGUGUGUACAGAGUUCUCAUAAACACACAGUUUCAGCAUAUGCUGGAUCUACUUGAAGACUACUGUUCUUAUAAGGUA	125	2:10718106:10718190:+	UCCAAUAGGUCGAGCAUGUGCUGAAACUGUGUGUACAGAGUUCUCAUAAACACACAGUUUCAGCAUAUGCUGGAUCUACUUGAAG	2:10718106:10718126:+	UCCAAUAGGUCGAGCAUGUGC	21	2:10718170:10718190:+	AUAUGCUGGAUCUACUUGAAG	21	3p	12	342	551.63	53.74	85	-48	-56.47	16	0.7474	1	TRUE	TRUE	38.4	5.65	7.26	8.06	6.45	8.06	0.81	0.81	8.87	4.84	3.23	2.42	9.68	9.68	7.26	8.87	8.06	-0.0135208	-0.1308	-0.5192	0.392	0.071
ath-MIR863	ath-MIR863	FALSE	remained_positive	4:7846624:7846875:+	GUUUGGGGGAAAACUCUUUCUUAUGUCUUGUUGAUCUCAAUAGCAUUGAUACAAUGUAUAUAUAUGCAAUUUAGAAUAUGUUUUUCCUAAUUUGAAUAAGAAAUAGAUAAACAUGAAUAAGUAUAUAUAUAUUUCCUAUUUAGAAUAUUUAUUUAUUCAAAUUAGGUGAAACAUAAUCUAGGUUGUAUAUAUAUAUGUUAUACCAAUGCGAUUGAGAGCAACAAGACAUAAUAAAGAGUUUUCGAAAACUUU	252	4:7846644:7846855:+	UUAUGUCUUGUUGAUCUCAAUAGCAUUGAUACAAUGUAUAUAUAUGCAAUUUAGAAUAUGUUUUUCCUAAUUUGAAUAAGAAAUAGAUAAACAUGAAUAAGUAUAUAUAUAUUUCCUAUUUAGAAUAUUUAUUUAUUCAAAUUAGGUGAAACAUAAUCUAGGUUGUAUAUAUAUAUGUUAUACCAAUGCGAUUGAGAGCAACAAGACAUAAU	4:7846644:7846664:+	UUAUGUCUUGUUGAUCUCAAU	21	4:7846835:7846855:+	UUGAGAGCAACAAGACAUAAU	21	-	1	741	1072.22	3962.9	212	-90.9	-42.88	165	0.2265	1	TRUE	TRUE	24.6	12.35	3.19	5.18	16.73	4.38	1.2	0.8	3.59	6.37	1.59	2.39	4.38	14.34	3.98	5.98	13.55	-0.0174065	-0.0857143	-0.4282	0.4206	0.0791
ath-MIR868	ath-MIR868	FALSE	remained_positive	3:6488222:6488439:+	AUCAAAUCUGUUGAAUAAGCAUUGUCGGCACUUGAGAAUGUAAAGUGAUGAUCAGCUAUCGUAUUUCAUGUCGUAAUAGUAGUCACGUUAGGGUGAUAUAACGAGGCGAGAGUUAUAUCAUCAUAGUGCGAUUUCUAUUAUGACAUAAAAUACGUUUUGGAUUUUAAAACACUUGACCUUCUUAAGUGCUGAUAAUGCUUCUUUCUUAUGUUUUGAAA	218	3:6488242:6488419:+	AUUGUCGGCACUUGAGAAUGUAAAGUGAUGAUCAGCUAUCGUAUUUCAUGUCGUAAUAGUAGUCACGUUAGGGUGAUAUAACGAGGCGAGAGUUAUAUCAUCAUAGUGCGAUUUCUAUUAUGACAUAAAAUACGUUUUGGAUUUUAAAACACUUGACCUUCUUAAGUGCUGAUAAUGC	3:6488242:6488262:+	AUUGUCGGCACUUGAGAAUGU	21	3:6488399:6488419:+	CUUCUUAAGUGCUGAUAAUGC	21	5p	4p	426	5012.13	204.64	178	-73.3	-41.18	20	0.5342	1	TRUE	TRUE	33.49	8.76	3.69	5.53	11.98	4.61	0.46	3.69	5.07	6.91	3.23	2.3	7.37	9.68	6.45	8.29	11.98	-0.0118603	-0.0813761	-0.3972	0.3716	0.0654
ath-MIR869	ath-MIR869	FALSE	remained_positive	5:15891594:15891855:-	CAUACGGUAGAAGAAAGUAUCACCUAUCUCAACUCCAGGAUUGGACCAGUACUAGGCUCAUCAUAGUUAAGCCACAAUCCACGAUUCCUCAUCAGCUAUAAAAGCAAAACCUUCAUAUCUAUCCUUGUUUCUAAACCAGUCUCAUAGAUAUGAAGGCUUUGUUUCUGAUGAAGGAUUGUGGGAUUGUUGCUUAACACUGAUGAGCAUAUUAUUGGUUCAAUUCUGGUGUUGAGAUAGUUGACACUUCUUAUACCGUAUGAAA	262	5:15891614:15891835:-	CACCUAUCUCAACUCCAGGAUUGGACCAGUACUAGGCUCAUCAUAGUUAAGCCACAAUCCACGAUUCCUCAUCAGCUAUAAAAGCAAAACCUUCAUAUCUAUCCUUGUUUCUAAACCAGUCUCAUAGAUAUGAAGGCUUUGUUUCUGAUGAAGGAUUGUGGGAUUGUUGCUUAACACUGAUGAGCAUAUUAUUGGUUCAAUUCUGGUGUUGAGAUAGUUGAC	5:15891815:15891835:-	CACCUAUCUCAACUCCAGGAU	21	5:15891614:15891634:-	UCUGGUGUUGAGAUAGUUGAC	21	3p	124	774	128.74	26471.1	222	-115.6	-52.07	66	0.4413	1	TRUE	TRUE	38.17	7.66	5.36	6.51	10.34	7.66	3.83	1.15	7.28	6.51	2.68	3.83	5.36	8.43	7.66	6.9	8.81	-0.0136888	-0.132061	-0.5225	0.416	0.0579
ath-MIR870	ath-MIR870	FALSE	remained_positive	5:21395525:21395644:-	UAUUUUUUUCUGGUCGAUCGAAGAACAUCAAAUUAGAAUGUGAUGCAAAACUUAGACUCCUAACAUUUGCAACACAAUCUAAUUUGGUGUUUCUUCGAUCUGGGUUCGUCUUCGCAAAAU	120	5:21395545:21395624:-	AAGAACAUCAAAUUAGAAUGUGAUGCAAAACUUAGACUCCUAACAUUUGCAACACAAUCUAAUUUGGUGUUUCUUCGAUC	5:21395604:21395624:-	AAGAACAUCAAAUUAGAAUGU	21	5:21395545:21395565:-	UAAUUUGGUGUUUCUUCGAUC	21	5p	1234	345	927.85	70.87	80	-31.6	-39.5	12	0.3854	1	TRUE	TRUE	35	12.61	5.04	2.52	9.24	6.72	0.84	4.2	6.72	5.88	2.52	3.36	5.04	4.2	10.08	6.72	14.29	-0.0106429	-0.182083	-0.3725	0.325	0.0947
Ath-MIRN128	Ath-MIRN128	FALSE	remained_positive	2:5590003:5590132:-	CAAGCCCUAAUAUGCAAAAGUUUGUAAGUCUAAGCAAAAUGCUAAAGUAGAAACUUACAAAUAGUUAUCAAGUAUCUUCAUCUUUAGCAUUUUGCUUAGACUUAGAAACUUUUGUUAUAAUUGGGCUGCC	130	2:5590023:5590112:-	UUUGUAAGUCUAAGCAAAAUGCUAAAGUAGAAACUUACAAAUAGUUAUCAAGUAUCUUCAUCUUUAGCAUUUUGCUUAGACUUAGAAACU	2:5590092:5590112:-	UUUGUAAGUCUAAGCAAAAUG	21	2:5590023:5590043:-	UUUUGCUUAGACUUAGAAACU	21	3p	2	638	38.77	8422.87	90	-36.7	-40.78	14	0.7188	1	TRUE	TRUE	31.54	15.5	3.1	8.53	7.75	5.43	2.33	0	7.75	2.33	6.2	1.55	5.43	11.63	3.88	5.43	13.18	-0.0142676	-0.154615	-0.45	0.3692	0.1129
Ath-MIRN138	Ath-MIRN138	FALSE	remained_positive	2:6390457:6390677:+	UCUUAGAUUGUGAAUUGGUGGAGAAUCGUUCGGUAGUGAAGACAACAAUAAGAUAUUGAAUUAUCCUCACGAGCAUAGAAGACAACGGACUUACGAGUAGGAAGGAGUGUGUUGUAUUUUUACACCUCACAUGUGCUAUUCAAUGAAUUAUGCAUAUUAUAGUGUUAGAUAUUUAAUAACUUUAUUUAGAAUGGUUUUUCACCUAAUUCACCCUUCAAAUA	221	2:6390477:6390657:+	GAGAAUCGUUCGGUAGUGAAGACAACAAUAAGAUAUUGAAUUAUCCUCACGAGCAUAGAAGACAACGGACUUACGAGUAGGAAGGAGUGUGUUGUAUUUUUACACCUCACAUGUGCUAUUCAAUGAAUUAUGCAUAUUAUAGUGUUAGAUAUUUAAUAACUUUAUUUAGAAUGGUUUUUCA	2:6390477:6390497:+	GAGAAUCGUUCGGUAGUGAAG	21	2:6390637:6390657:+	UUUAUUUAGAAUGGUUUUUCA	21	5p	2	747	3741.58	0	181	-36.1	-19.94	47	0.6953	1	TRUE	TRUE	33.03	8.18	5.91	6.82	11.36	5.91	2.27	2.27	3.64	8.18	1.36	3.18	6.36	10.45	4.55	6.82	12.73	-0.00745383	-0.0301659	-0.2462	0.3394	0.2469
Ath-MIRN139	Ath-MIRN139	FALSE	remained_positive	1:24543775:24543977:-	UCCACCAUGAGUCCAAUAUCUACGACAGUUCUUGUAGAAGUAGUGCGGUUGAGUCUCACUGUACUAGUUGUAAUAAAAAAAAACUUUUUGAUGUCAAGAUGUGAUUCUGAUAACACUAAGUUUUGUUAUUAUAACACCUACAAUAAGACUCAACCUCGCUACUUCUGCUAGAAUUGUCAUAGAUAUUAGACUCGUAGUGGAGU	203	1:24543795:24543957:-	UACGACAGUUCUUGUAGAAGUAGUGCGGUUGAGUCUCACUGUACUAGUUGUAAUAAAAAAAAACUUUUUGAUGUCAAGAUGUGAUUCUGAUAACACUAAGUUUUGUUAUUAUAACACCUACAAUAAGACUCAACCUCGCUACUUCUGCUAGAAUUGUCAUAGA	1:24543937:24543957:-	UACGACAGUUCUUGUAGAAGU	21	1:24543795:24543815:-	UUCUGCUAGAAUUGUCAUAGA	21	5p	2	145	1226.7	0	163	-71.9	-44.11	8	0.5887	1	TRUE	TRUE	35.47	9.41	7.43	7.43	7.43	5.45	2.48	1.98	7.92	6.44	1.49	0.99	8.91	10.4	6.44	7.43	8.42	-0.0137778	-0.125	-0.4887	0.399	0.027
Ath-MIRN142	Ath-MIRN142	FALSE	remained_positive	4:7883862:7884069:-	CUAGCUUCAACAAGCAAAUCAAAACUUCGCUUGUUGAUACUUAUCAGUCUUAAUAUCAAAGUAUUUUAGGUUGACCAUAUUUGAAUUAUCAAAUGACAGUGACACAUUCUCAUGAGAUAAUCCAAAUAUGGUAUACAUAUAGAAUAUUUUGAUAAUAUGGGUGAUGAGUAUCAACAAACAAGUUUUGAUUCGCUUGUUGAAUUUAGUC	208	4:7883882:7884049:-	AAAACUUCGCUUGUUGAUACUUAUCAGUCUUAAUAUCAAAGUAUUUUAGGUUGACCAUAUUUGAAUUAUCAAAUGACAGUGACACAUUCUCAUGAGAUAAUCCAAAUAUGGUAUACAUAUAGAAUAUUUUGAUAAUAUGGGUGAUGAGUAUCAACAAACAAGUUUUGA	4:7884028:7884049:-	AAAACUUCGCUUGUUGAUACUU	22	4:7883882:7883902:-	GUAUCAACAAACAAGUUUUGA	21	5p	2	386	2304.2	0	168	-68.7	-40.89	26	0.4677	1	TRUE	TRUE	29.81	11.11	4.83	5.31	14.01	8.21	0.97	0.97	3.86	6.28	1.93	1.93	5.31	9.66	6.28	7.25	12.08	-0.0150788	-0.0899038	-0.4495	0.4183	0.0229
Ath-MIRN143	Ath-MIRN143	FALSE	remained_positive	1:1727258:1727422:+	CCUAAAUCUUUCUUGACAAAUCAUAACAACUUUGGUUAAAAGGUUUCGAAAACUCAACCUCUUCUUCAGUCUCUCUCUUUCCAAAAGGGAAAGACUGAAGUAGAGAUUGGGUUUCCGAUACCUUUUGGCCCAUGUCGUUAUGAUUUGUCGAGGAAGGUUUGAGAA	165	1:1727278:1727402:+	UCAUAACAACUUUGGUUAAAAGGUUUCGAAAACUCAACCUCUUCUUCAGUCUCUCUCUUUCCAAAAGGGAAAGACUGAAGUAGAGAUUGGGUUUCCGAUACCUUUUGGCCCAUGUCGUUAUGAUU	1:1727278:1727298:+	UCAUAACAACUUUGGUUAAAA	21	1:1727382:1727402:+	UUGGCCCAUGUCGUUAUGAUU	21	3p	2	577	0	3759.06	125	-62.6	-50.08	16	0.6003	1	TRUE	TRUE	38.79	12.8	4.27	6.1	4.88	4.27	4.27	2.44	8.54	7.93	0.61	5.49	5.49	3.66	9.76	5.49	14.02	-0.0138902	-0.270303	-0.5388	0.4182	0.0308
miR447b-Known	miR447b-Known	FALSE	remained_positive	4:1535420:1535665:-	AACACAUUCUUAAUAUACAAUACUACUUUUUCAUCCAUUAAUCCCCUUACAAUGUCGAGUAAACGAAGCAUCUGUCCCCUGGUAUUGUCUUCGAGCUUGGUGUGUUUUUCUAGCCAGCCCCAAGUUCUCGAGUUGAUCAUUGUUUGUAUUCUGACACAUUAUUUGGGGACGAGAUGUUUUGUUGACUCGAUAUAAGAAGGGGCUUUAUGGAAGAAAUUGUAGUAUUAUAUAUUGAGAAUGGCUCUC	246	4:1535440:1535645:-	UACUACUUUUUCAUCCAUUAAUCCCCUUACAAUGUCGAGUAAACGAAGCAUCUGUCCCCUGGUAUUGUCUUCGAGCUUGGUGUGUUUUUCUAGCCAGCCCCAAGUUCUCGAGUUGAUCAUUGUUUGUAUUCUGACACAUUAUUUGGGGACGAGAUGUUUUGUUGACUCGAUAUAAGAAGGGGCUUUAUGGAAGAAAUUGUAGUAUU	4:1535625:1535645:-	UACUACUUUUUCAUCCAUUAA	21	4:1535440:1535460:-	UAUGGAAGAAAUUGUAGUAUU	21	3p	3	1053	0	290875	206	-84.5	-41.02	229	0.7191	1	TRUE	TRUE	37.8	6.12	4.49	5.31	10.2	4.9	4.49	2.45	6.12	6.53	2.45	4.08	6.53	8.16	6.94	7.76	13.47	-0.011045	-0.0485998	-0.4175	0.3699	0.1415
miRN1-Novel	miRN1-Novel	FALSE	remained_positive	1:11838686:11838793:-	UGUACUUUGUAGCUUCAAUCUAGACCUAACAUUGGGUAUUAAAGCUUCUAUAUAUAUAGAAGCUCUGAUACCACAUGUUAGUUUUAGAUCAAAGUUUCAAAGUAUUAA	108	1:11838706:11838773:-	UAGACCUAACAUUGGGUAUUAAAGCUUCUAUAUAUAUAGAAGCUCUGAUACCACAUGUUAGUUUUAGA	1:11838753:11838773:-	UAGACCUAACAUUGGGUAUUA	21	1:11838706:11838726:-	AUACCACAUGUUAGUUUUAGA	21	3p	3	46	0	77.68	68	-28.8	-42.35	5	0.6072	1	TRUE	TRUE	29.63	9.35	4.67	8.41	10.28	5.61	1.87	0	7.48	3.74	2.8	1.87	6.54	14.95	5.61	4.67	12.15	-0.0149983	-0.148148	-0.4444	0.3981	0.0299
miRN2-Novel	miRN2-Novel	FALSE	remained_positive	1:18433703:18433852:-	GCUUUAGACCUCUUUUGGUGAUGUCAACAUUUGGAUAUGGAUAGAUUUUUUUGAUAUGAGUCAGUUGAGUAUCUUCAAAUCAACUGAUUCAUACCAAAAAAAAUCUGACCAUGUCCAAAAUUUGAUAUCGCAAAAAGAAAGUCCAAUCCU	150	1:18433723:18433832:-	AUGUCAACAUUUGGAUAUGGAUAGAUUUUUUUGAUAUGAGUCAGUUGAGUAUCUUCAAAUCAACUGAUUCAUACCAAAAAAAAUCUGACCAUGUCCAAAAUUUGAUAUCG	1:18433812:18433832:-	AUGUCAACAUUUGGAUAUGGA	21	1:18433723:18433743:-	CAUGUCCAAAAUUUGAUAUCG	21	5p	3	81	453.39	0	110	-49.3	-44.82	4	0.4283	1	TRUE	TRUE	32.67	14.09	3.36	4.7	12.08	7.38	4.03	0.67	4.7	8.05	1.34	2.01	4.7	4.7	8.05	8.05	12.08	-0.0131833	-0.1085	-0.4307	0.3733	0.0745
miRN3-Novel	miRN3-Novel	FALSE	remained_positive	1:25279014:25279136:-	UCUUUGCAAUAACGCUGUUUUGCAAAACCGUGAUAGUGCUGAGCCGAUGAGCCUCUAAUGAAAUUAUAGACUCAUCGGCUCAGGACCAUUGCGGUUGUGCAAAACGGUGUUAUUGCUGAGAAG	123	1:25279034:25279116:-	UGCAAAACCGUGAUAGUGCUGAGCCGAUGAGCCUCUAAUGAAAUUAUAGACUCAUCGGCUCAGGACCAUUGCGGUUGUGCAAA	1:25279095:25279116:-	UGCAAAACCGUGAUAGUGCUGA	22	1:25279034:25279055:-	AGGACCAUUGCGGUUGUGCAAA	22	3p	3	490	2376.55	3150.97	83	-46.8	-56.39	63	0.4084	1	TRUE	TRUE	44.72	9.84	4.1	5.74	7.38	4.92	3.28	4.92	6.56	7.38	8.2	3.28	5.74	4.92	4.1	11.48	8.2	-0.0137612	-0.308943	-0.6154	0.4309	0.0573
miRN9-Novel	miRN9-Novel	FALSE	remained_positive	4:11233693:11233822:-	AGUUUGAGAUAUAUUUUUUGUAGUAACAGAAUUUGGUGUUAUCGGAGUUACGUCGACACCACAAAUGUGUCCAAUACGUAACUCAGAUAACAUCAAAUUCUGUUAUAACAAAAGCUAUUUAACUCAUGGU	130	4:11233713:11233802:-	UAGUAACAGAAUUUGGUGUUAUCGGAGUUACGUCGACACCACAAAUGUGUCCAAUACGUAACUCAGAUAACAUCAAAUUCUGUUAUAACA	4:11233782:11233802:-	UAGUAACAGAAUUUGGUGUUA	21	4:11233713:11233733:-	ACAUCAAAUUCUGUUAUAACA	21	5p	3p	24	281.92	21.6	90	-46.1	-51.22	4	0.7034	1	TRUE	TRUE	32.31	10.85	7.75	5.43	10.08	7.75	1.55	3.1	3.1	4.65	0.78	2.33	9.3	10.08	5.43	6.2	11.63	-0.013191	-0.145641	-0.4262	0.3769	0.0618
Ath-MIRN118	Ath-MIRN118	FALSE	removed_positive	1:2111108:2111342:-	GCUUUCUUACCAACUUGUCCCAAUUCUUAUUCAGUUAUUCCAUAUCUUGACCAAACCAUUUUGAUGAGAGUAAAAAAAAAGGUUUCUGGUAUUUAUUUUAAAACAUAGCGUAAGGUUCAACAAAGCACCAGUGGUCUAGUGGUAGAAUAGUACCCUGCCACGGUACAGACCCGGGUUCGAUUCCCGGCUGGUGCAUGAGCUGUGAUGAAAUUGGCUUUAGUAUUGGUUGGGUCCA	235	1:2111128:2111322:-	CAAUUCUUAUUCAGUUAUUCCAUAUCUUGACCAAACCAUUUUGAUGAGAGUAAAAAAAAAGGUUUCUGGUAUUUAUUUUAAAACAUAGCGUAAGGUUCAACAAAGCACCAGUGGUCUAGUGGUAGAAUAGUACCCUGCCACGGUACAGACCCGGGUUCGAUUCCCGGCUGGUGCAUGAGCUGUGAUGAAAUUGGC	1:2111302:2111322:-	CAAUUCUUAUUCAGUUAUUCC	21	1:2111128:2111147:-	UGAGCUGUGAUGAAAUUGGC	20	3p	2	1017	0	0	195	-47.8	-24.51	580	0.0192	1	TRUE	FALSE	41.28	9.4	4.7	5.98	6.84	6.41	6.41	2.14	4.7	4.27	3.42	5.98	8.12	7.26	5.13	7.26	11.97	-0.00590601	-0.0225887	-0.2438	0.2851	0.2995
ath-MIR8166	ath-MIR8166	FALSE	removed_positive	1:4525270:4525357:-	AAAAAUAAUGAAAAUGAAGGAGAGAGUGUAGAAAGUUUCUCACUUGAGAUACUUUUUACAACCCAUCAUGACAAUUUUCAUUUUAUUA	88	1:4525290:4525337:-	AGAGAGUGUAGAAAGUUUCUCACUUGAGAUACUUUUUACAACCCAUCA	1:4525316:4525337:-	AGAGAGUGUAGAAAGUUUCUCA	22	1:4525290:4525311:-	AGAUACUUUUUACAACCCAUCA	22	-	1	647	942.17	0	48	-15.7	-32.71	51	0.7214	0.9581	FALSE	FALSE	27.27	14.94	5.75	8.05	10.34	6.9	2.3	0	3.45	10.34	0	1.15	3.45	6.9	4.6	5.75	16.09	-0.00958563	-0.0924242	-0.2614	0.2955	0.1769
Ath-MIR156i	Ath-MIR156i	FALSE	removed_positive	1:9503541:9503658:-	GGCCAGGGGAUCCGAAGAGGUUGACAGAAGAGAGAGAGCACGGUGGAUAUCUUGAGAUUCAUGGAGGACUCCUGAGUAUUCUCCCACAUCUGCCAAAAGAUUUAACCAAUUGUUUAAG	118	1:9503561:9503638:-	UUGACAGAAGAGAGAGAGCACGGUGGAUAUCUUGAGAUUCAUGGAGGACUCCUGAGUAUUCUCCCACAUCUGCCAAAA	1:9503618:9503638:-	UUGACAGAAGAGAGAGAGCAC	21	1:9503561:9503581:-	AUUCUCCCACAUCUGCCAAAA	21	5p	2p	637	13177.1	0	78	-18.3	-23.46	39	1	1	FALSE	FALSE	46.61	6.84	4.27	11.97	7.69	6.84	5.98	1.71	4.27	13.68	2.56	7.69	3.42	3.42	5.98	5.98	7.69	-0.0038554	-0.0377966	-0.1797	0.2458	0.6075
ath-MIR404	ath-MIR404	FALSE	removed_positive	1:11230454:11230617:-	AUAUUUAGCAUGUUCGUUUCAUUAACGCUGGCGGUUGCGGCAGCGGCUGCGGUAGCGGUGGCGGCAAACACUACCGCAGGUUGUUGUUCGUUUUGUUGCCGCAGACGCUGCCGCAGCCGCUGCCGCAACCGCAGGUUUCUUUGUUCGUUUCGACGCCGCUACGA	164	1:11230474:11230597:-	AUUAACGCUGGCGGUUGCGGCAGCGGCUGCGGUAGCGGUGGCGGCAAACACUACCGCAGGUUGUUGUUCGUUUUGUUGCCGCAGACGCUGCCGCAGCCGCUGCCGCAACCGCAGGUUUCUUUGU	1:11230574:11230597:-	AUUAACGCUGGCGGUUGCGGCAGC	24	1:11230474:11230497:-	UGCCGCAACCGCAGGUUUCUUUGU	24	-	1	18	0	0	124	-85.7	-69.11	1	0	0	FALSE	FALSE	57.93	2.45	4.91	4.29	2.45	6.13	4.29	12.88	4.29	1.84	14.72	6.13	7.98	3.68	3.68	7.36	12.88	-0.0094735	-0.0696646	-0.5488	0.3354	0.2521
ath-MIR2933a	ath-MIR2933a	FALSE	removed_positive	1:11901424:11901508:+	UUUUGAGUGAAAUCGGAGAGGGAAUUCGUCGGCGAUUUUGAGUGAAAUCGGAGAGGAAAUUCGCCGGCGAUUUUGAGUGAAAUCG	85	1:11901444:11901488:+	GGAAUUCGUCGGCGAUUUUGAGUGAAAUCGGAGAGGAAAUUCGCC	1:11901444:11901464:+	GGAAUUCGUCGGCGAUUUUGA	21	1:11901467:11901488:+	GAAAUCGGAGAGGAAAUUCGCC	22	-	1	538	0	0	45	-13.7	-30.44	49	0.377	0.9622	FALSE	TRUE	45.88	10.71	0	8.33	8.33	0	1.19	10.71	0	16.67	3.57	8.33	4.76	0	7.14	7.14	13.1	-0.00600044	-0.0702941	-0.2753	0.3412	0.3384
ath-MIR5636	ath-MIR5636	FALSE	removed_positive	1:18549943:18550054:+	GUUAAGAUGGAGUUACAGAUCGUAGUUGCAGAGCUUGACGGCGCUCAUGUUUACUCUUUUUGUUAAAUGACGUCAGGCUUAGCCGCUUAGGUUUAGAUUUAUGAGGUCGGUA	112	1:18549963:18550034:+	CGUAGUUGCAGAGCUUGACGGCGCUCAUGUUUACUCUUUUUGUUAAAUGACGUCAGGCUUAGCCGCUUAGGU	1:18549963:18549983:+	CGUAGUUGCAGAGCUUGACGG	21	1:18550014:18550034:+	GUCAGGCUUAGCCGCUUAGGU	21	-	1	22	0	0	72	-21.6	-30	5	0	0	TRUE	TRUE	42.86	2.7	3.6	9.91	5.41	3.6	0.9	5.41	5.41	7.21	6.31	5.41	9.01	9.01	4.5	6.31	15.32	-0.0055413	-0.0401786	-0.2375	0.2768	0.4234
ath-MIR406	ath-MIR406	FALSE	removed_positive	1:19430131:19430211:-	UUAGUUCUUAAAUUUUGAUUUGAGACAGUAACUAUUCAAAUAGAAUGCUAUUGUAAUCCAGAAUCCGAAAGAAACGAAUCA	81	1:19430151:19430191:-	UGAGACAGUAACUAUUCAAAUAGAAUGCUAUUGUAAUCCAG	1:19430171:19430191:-	UGAGACAGUAACUAUUCAAAU	21	1:19430151:19430171:-	UAGAAUGCUAUUGUAAUCCAG	21	-	1	0	0	0	41	-5.7	-13.9	0	0	0	FALSE	FALSE	28.4	16.25	3.75	7.5	11.25	5	2.5	2.5	3.75	10	1.25	0	3.75	8.75	6.25	5	12.5	-0.00465141	-0.0522634	-0.1321	0.321	0.2965
ath-MIR156i	ath-MIR156i	FALSE	removed_positive	1:19806899:19807129:-	UUCUAAGAGAGAAGUUUAGAUGACAGAAGAGAGAGAGCAGACAGCUUCUCUAUCUAAUCUGUGGUCGCUUGAAUGAUGAGUUUGGCAUAGGAAGUGUCAUCUCUACCCUUGAUCUUUCUUGAUUCUGCAUCACCACCUGACCAUUGAUUCCUCUCCGACCUGAUCCUUCUCCAUAAGUACUCUCACCAGAGCUCUUCCUUCUUCGCUCAUUGUGUCCAGCUAAGCGCCUCC	231	1:19806919:19807109:-	UGACAGAAGAGAGAGAGCAGACAGCUUCUCUAUCUAAUCUGUGGUCGCUUGAAUGAUGAGUUUGGCAUAGGAAGUGUCAUCUCUACCCUUGAUCUUUCUUGAUUCUGCAUCACCACCUGACCAUUGAUUCCUCUCCGACCUGAUCCUUCUCCAUAAGUACUCUCACCAGAGCUCUUCCUUCUUCGCUCAUU	1:19807090:19807109:-	UGACAGAAGAGAGAGAGCAG	20	1:19806919:19807086:-	GCUUCUCUAUCUAAUCUGUGGUCGCUUGAAUGAUGAGUUUGGCAUAGGAAGUGUCAUCUCUACCCUUGAUCUUUCUUGAUUCUGCAUCACCACCUGACCAUUGAUUCCUCUCCGACCUGAUCCUUCUCCAUAAGUACUCUCACCAGAGCUCUUCCUUCUUCGCUCAUU	168	-	1	266	0	0	191	-41.6	-21.78	12	1	1	FALSE	FALSE	45.89	3.48	3.91	9.13	6.52	6.09	6.52	1.74	12.17	9.57	4.35	1.3	3.91	3.91	12.17	6.96	8.26	-0.00485727	-0.0231602	-0.2229	0.2857	0.3901
ath-MIR5649b	ath-MIR5649b	FALSE	removed_positive	1:21360139:21360261:-	UAAGAAUGAAUUCAUAUUAUAGUAACCAACAUAUUCAAUACUUUCAAAUGAAGAUGCCAAUUAUUUUUCUUCAUUUGAAAGUAUUGAAUAUGUUGGUUACUAUAAUAUGAAUCAUCUUGAUUC	123	1:21360159:21360241:-	AGUAACCAACAUAUUCAAUACUUUCAAAUGAAGAUGCCAAUUAUUUUUCUUCAUUUGAAAGUAUUGAAUAUGUUGGUUACUAU	1:21360221:21360241:-	AGUAACCAACAUAUUCAAUAC	21	1:21360159:21360179:-	AUUGAAUAUGUUGGUUACUAU	21	-	1	0	0	0	83	-49.5	-59.64	0	0	0	TRUE	TRUE	23.58	12.3	3.28	3.28	18.03	6.56	1.64	0	3.28	6.56	0.82	0.82	3.28	11.48	6.56	7.38	14.75	-0.0236514	-0.556911	-0.5577	0.4228	0.0282
ath-MIR5649a	ath-MIR5649a	FALSE	removed_positive	1:21360141:21360263:+	AUCAAGAUGAUUCAUAUUAUAGUAACCAACAUAUUCAAUACUUUCAAAUGAAGAAAAAUAAUUGGCAUCUUCAUUUGAAAGUAUUGAAUAUGUUGGUUACUAUAAUAUGAAUUCAUUCUUAAC	123	1:21360161:21360243:+	AGUAACCAACAUAUUCAAUACUUUCAAAUGAAGAAAAAUAAUUGGCAUCUUCAUUUGAAAGUAUUGAAUAUGUUGGUUACUAU	1:21360161:21360181:+	AGUAACCAACAUAUUCAAUAC	21	1:21360223:21360243:+	AUUGAAUAUGUUGGUUACUAU	21	-	1	0	0	0	83	-48.6	-58.55	0	0	0	TRUE	TRUE	23.58	14.75	4.1	3.28	18.03	7.38	0.82	0	3.28	5.74	0.82	1.64	3.28	11.48	6.56	6.56	12.3	-0.0229983	-0.543902	-0.5423	0.4146	0.0471
ath-MIR426	ath-MIR426	FALSE	removed_positive	1:22107339:22107464:+	GGAGGGGGAGGGGGGACAAUUUUUGGAAAUUUGUCCUUACGGGUAGUACUAGAAUACUUGUCCACAUGACGAUUUGAAAUAACCGAAGGACAUAUGAGGAAAAAAUAAAAUUAAACUCGAGACAAA	126	1:22107359:22107444:+	UUUUGGAAAUUUGUCCUUACGGGUAGUACUAGAAUACUUGUCCACAUGACGAUUUGAAAUAACCGAAGGACAUAUGAGGAAAAAAU	1:22107359:22107379:+	UUUUGGAAAUUUGUCCUUACG	21	1:22107423:22107444:+	GAAGGACAUAUGAGGAAAAAAU	22	-	1	0	0	0	86	-15.9	-18.49	0	0	0	FALSE	FALSE	38.89	16	8	5.6	8	4	2.4	3.2	3.2	11.2	0	12	3.2	7.2	2.4	4.8	8.8	-0.00400103	-0.0371429	-0.1556	0.254	0.4084
ath-MIR413	ath-MIR413	FALSE	removed_positive	1:23058019:23058173:+	ACCCGAUGUAUCUUCGAUCCAUAGUUUCUCUUGUUCUGCACAUCCACUAACUUCAGGAACCAUGUCCCAGUUUCAGGUUAGAUCAAGUGGGAAAACAAAUGGAAGAUUGUGGCUAUGCAGAAACUGGAACUAUUCGUCUUUGGUAGGAACAAAUU	155	1:23058039:23058153:+	AUAGUUUCUCUUGUUCUGCACAUCCACUAACUUCAGGAACCAUGUCCCAGUUUCAGGUUAGAUCAAGUGGGAAAACAAAUGGAAGAUUGUGGCUAUGCAGAAACUGGAACUAUUC	1:23058039:23058059:+	AUAGUUUCUCUUGUUCUGCAC	21	1:23058135:23058153:+	GCAGAAACUGGAACUAUUC	19	-	1	0	0	0	115	-33.6	-29.22	0	0	0	TRUE	TRUE	41.29	9.74	5.84	5.84	7.79	7.79	4.55	1.95	6.49	6.49	1.95	5.84	6.49	4.55	8.44	7.14	9.09	-0.00601598	-0.0322581	-0.2484	0.2645	0.1642
Ath-MIRN147	Ath-MIRN147	FALSE	removed_positive	1:23302463:23302714:+	UUGCCUUUGUAAUUACGGAAGAUGGAGUGAUGCUUCUCGACUACUCAGUGAUAUGAUUGAGAGGAAAAUCAAUCCAAAUUUAGUCACUUUCAGCGCAUUGAUUGAUGCAUUUGUGAAGAAGGGGAAGCUUGUAAAGGCUGAGAAAUUGUACGAGGAGAUGAUCAAAAGGUCCAUAGAUCCUAAUAUUUUCACUUAUAGUUCACUGAUCAAUGGGUUUUGUAUGCUCGAUCGCCUUGGUGAGGCUAAGCAGAU	252	1:23302483:23302694:+	GAUGGAGUGAUGCUUCUCGACUACUCAGUGAUAUGAUUGAGAGGAAAAUCAAUCCAAAUUUAGUCACUUUCAGCGCAUUGAUUGAUGCAUUUGUGAAGAAGGGGAAGCUUGUAAAGGCUGAGAAAUUGUACGAGGAGAUGAUCAAAAGGUCCAUAGAUCCUAAUAUUUUCACUUAUAGUUCACUGAUCAAUGGGUUUUGUAUGCUCGAUCGC	1:23302483:23302503:+	GAUGGAGUGAUGCUUCUCGAC	21	1:23302674:23302694:+	GGGUUUUGUAUGCUCGAUCGC	21	5p	2	904	9643.69	113.41	212	-49.9	-23.54	132	0.2217	0.9805	TRUE	FALSE	39.68	8.37	2.79	7.97	10.36	5.18	1.99	2.39	5.58	10.36	4.38	5.18	4.78	5.58	5.98	9.16	9.96	-0.00582157	-0.0211971	-0.231	0.2976	0.4213
ath-MIR5652	ath-MIR5652	FALSE	removed_positive	1:23412981:23413442:-	AAAGUCCAUGAAUUAGAGUGUUGAAUGUGAAUGAAUCGGGCUGAUAUCCCAUUUCCACCAUCUGACCAACAAGAGAUACGGCAUCUGAAAUCCUAUUCCCGUGACAGAAACCAUUGAGCAGAGAGUUAAGCGUGACAAUAUCGGGCUCAUAGCCGAGUUUCAUCAUCUUGGCAAGAACAGCUAAAGCAAGAGAGAGCUGAGAGCGUCGGCAGAAACAGUUGAUGAGAAUACUGUAUGUGUAAAGAUUAUGUGAAAUUCCCAAAUUUUGCAUCUGCUCGCCGAGAGAGAUGACAAGAUCGAACUUGUUCAUCUUAGCAAUGGCACUCAACAGUUUACUGAACUCAACAAUCGAAGGGAAAGGACGAGACUUGACCAUGUCACCGAACAGAUUAACCGCAU…	462	1:23413001:23413422:-	UUGAAUGUGAAUGAAUCGGGCUGAUAUCCCAUUUCCACCAUCUGACCAACAAGAGAUACGGCAUCUGAAAUCCUAUUCCCGUGACAGAAACCAUUGAGCAGAGAGUUAAGCGUGACAAUAUCGGGCUCAUAGCCGAGUUUCAUCAUCUUGGCAAGAACAGCUAAAGCAAGAGAGAGCUGAGAGCGUCGGCAGAAACAGUUGAUGAGAAUACUGUAUGUGUAAAGAUUAUGUGAAAUUCCCAAAUUUUGCAUCUGCUCGCCGAGAGAGAUGACAAGAUCGAACUUGUUCAUCUUAGCAAUGGCACUCAACAGUUUACUGAACUCAACAAUCGAAGGGAAAGGACGAGACUUGACCAUGUCACCGAACAGAUUAACCGCAUCAUCUAGCUUCAAAUCAUUU…	1:23413402:23413422:-	UUGAAUGUGAAUGAAUCGGGC	21	1:23413001:23413020:-	CUAUUUAUCGAUAUUUUUCU	20	-	1	688	1348.55	0	422	-101.3	-24	23	0.0718	1	TRUE	FALSE	41.56	9.54	5.42	8.46	9.76	8.46	4.12	3.47	4.77	9.98	4.34	2.39	3.9	4.99	6.94	6.51	6.94	-0.00556304	-0.011098	-0.2312	0.2965	0.2775
ath-MIR414	ath-MIR414	FALSE	removed_positive	1:25137454:25137559:-	CAUUAUCAUCAUCAUCAUAUUCAUCUUCAUCAUCAUCGUCAUCAUCAUCAUCAUCAUCGUAUGAGAAGAUAGAGAAGAGUGAGAGUAUGAGAUUUGAGUUGAGAAG	106	1:25137474:25137539:-	UCAUCUUCAUCAUCAUCGUCAUCAUCAUCAUCAUCAUCGUAUGAGAAGAUAGAGAAGAGUGAGAGU	1:25137519:25137539:-	UCAUCUUCAUCAUCAUCGUCA	21	1:25137474:25137494:-	AAGAUAGAGAAGAGUGAGAGU	21	-	1	0	0	0	66	-10.7	-16.21	0	0	0	FALSE	FALSE	34.91	2.86	0	11.43	20	14.29	0	1.9	0.95	12.38	0	0	4.76	4.76	16.19	4.76	5.71	-0.00524205	-0.0507075	-0.183	0.3302	0.6443
Ath-MIRN148	Ath-MIRN148	FALSE	removed_positive	1:25278879:25279043:-	GUUGUGCAAAACGGUGUUAUUGCUGAGAAGGGAACGCAUGAGAGGUUGGUAAAGACCUCAAUGGAAUCUUAUGGUACUCUUUUUGCUCACAUGAGUGAGUGAUAACCAUAGCUGAAACCAAUGAUGUGUUUUUCUUUUUACUCUAUAACUAAAUAUAUGUUUUCU	165	1:25278899:25279023:-	UGCUGAGAAGGGAACGCAUGAGAGGUUGGUAAAGACCUCAAUGGAAUCUUAUGGUACUCUUUUUGCUCACAUGAGUGAGUGAUAACCAUAGCUGAAACCAAUGAUGUGUUUUUCUUUUUACUCUA	1:25279002:25279023:-	UGCUGAGAAGGGAACGCAUGAG	22	1:25278899:25278919:-	UGUGUUUUUCUUUUUACUCUA	21	5p	2	420	1967.42	0	125	-35.6	-28.48	34	0.3652	1	TRUE	TRUE	36.36	9.76	5.49	4.88	8.54	4.27	1.83	1.22	7.32	7.32	3.05	4.27	7.32	7.32	4.27	10.98	12.2	-0.00658416	-0.0285522	-0.2394	0.3091	0.2279
ath-MIR839	ath-MIR839	FALSE	removed_positive	1:25278971:25279178:-	GAUAUUUUCUUCAAGGUCUUUACCAACCUUUCAUCGUUCCCUUCUUUGCAAUAACGCUGUUUUGCAAAACCGUGAUAGUGCUGAGCCGAUGAGCCUCUAAUGAAAUUAUAGACUCAUCGGCUCAGGACCAUUGCGGUUGUGCAAAACGGUGUUAUUGCUGAGAAGGGAACGCAUGAGAGGUUGGUAAAGACCUCAAUGGAAUCUUAUG	208	1:25278991:25279158:-	UACCAACCUUUCAUCGUUCCCUUCUUUGCAAUAACGCUGUUUUGCAAAACCGUGAUAGUGCUGAGCCGAUGAGCCUCUAAUGAAAUUAUAGACUCAUCGGCUCAGGACCAUUGCGGUUGUGCAAAACGGUGUUAUUGCUGAGAAGGGAACGCAUGAGAGGUUGGUAAA	1:25279138:25279158:-	UACCAACCUUUCAUCGUUCCC	21	1:25278991:25279012:-	GAACGCAUGAGAGGUUGGUAAA	22	-	1	697	29502.6	110.87	168	-116.7	-69.46	123	0.6331	1	TRUE	TRUE	43.27	9.18	4.35	5.31	7.73	5.31	4.35	3.86	6.76	7.25	5.31	4.83	5.31	4.83	6.28	8.7	10.63	-0.0147215	-0.160216	-0.637	0.4135	0.0802
ath-MIR858b	ath-MIR858b	FALSE	removed_positive	1:26772629:26772947:+	CACACCUACCCGAAGGGUUUUGGAGAGUAGACAAAGAGACAAACAUAGAGGUGUGAGUUUGGUUUGGUUUUGGGUUUUGGGGGGUUGGUAGUGUUUGAGGUCCAUAUGCCUCGAUCUUCCGCUUCUAUUAAUUAAUUUUCUCUAUUAGAAAUAUUAUCUAAUUAUUCCACUCCAUCGAACCAUGCACAUAUAUAAUGAUAUGUAUAAGCCCAUCAAAGUUUUUGAAUUCAGUGCAAACACUUGUCAAAGGAGCAGUCCCGAUCUGGUUCCAUCUUAUCUUCGUUGUCUGUUCGACCUUGGCUUUGGCUUUAACAUCACA	319	1:26772649:26772927:+	UGGAGAGUAGACAAAGAGACAAACAUAGAGGUGUGAGUUUGGUUUGGUUUUGGGUUUUGGGGGGUUGGUAGUGUUUGAGGUCCAUAUGCCUCGAUCUUCCGCUUCUAUUAAUUAAUUUUCUCUAUUAGAAAUAUUAUCUAAUUAUUCCACUCCAUCGAACCAUGCACAUAUAUAAUGAUAUGUAUAAGCCCAUCAAAGUUUUUGAAUUCAGUGCAAACACUUGUCAAAGGAGCAGUCCCGAUCUGGUUCCAUCUUAUCUUCGUUGUCUGUUCGACCUUG	1:26772649:26772668:+	UGGAGAGUAGACAAAGAGAC	20	1:26772907:26772927:+	UUCGUUGUCUGUUCGACCUUG	21	-	1	798	0	84393.6	279	-61.5	-22.04	73	1	0.7582	FALSE	FALSE	39.81	6.6	4.4	5.66	8.81	6.92	4.72	2.2	5.35	5.35	2.52	5.97	6.92	6.92	7.23	6.92	13.52	-0.00538558	-0.0135718	-0.2144	0.3072	0.515
ath-MIR415	ath-MIR415	FALSE	removed_positive	1:27986998:27987145:+	AGACAAAGCUUUACUUGCAGAACAGAGCAGAAACAGAACAUAUAUUCUCUGUCUUUUUUUGUGGCAAAAGUAAAUGGCGAGAAGACAACUCUUUUACCAUCGAAUGUUCUUGGUUUUAGCUCUUCUCUAUCUCAUGAUCUCAUGGAAG	148	1:27987018:27987125:+	AACAGAGCAGAAACAGAACAUAUAUUCUCUGUCUUUUUUUGUGGCAAAAGUAAAUGGCGAGAAGACAACUCUUUUACCAUCGAAUGUUCUUGGUUUUAGCUCUUCUCU	1:27987018:27987038:+	AACAGAGCAGAAACAGAACAU	21	1:27987103:27987125:+	GUUCUUGGUUUUAGCUCUUCUCU	23	-	1	0	0	0	108	-23.6	-21.85	0	0	0	FALSE	TRUE	37.16	10.2	5.44	8.16	6.8	7.48	0.68	1.36	9.52	7.48	4.08	2.72	3.4	4.76	8.84	6.12	12.93	-0.00550861	-0.0272804	-0.2047	0.2973	0.4162
ath-MIR4228	ath-MIR4228	FALSE	removed_positive	1:28889375:28889521:+	CGGCGUGUUGUUUUAACCUAAUAGCCUUGAACGCCGUCGUUUCGUCUCCGACGACAUUCACACGCGCACACUUCCACCCUUACCAUCUAUCCGUCUCACACGUGCGUCGGAUGCGAAACGGUGGUGUUCAGGGAUUUUUUAGGUUGC	147	1:28889395:28889501:+	AUAGCCUUGAACGCCGUCGUUUCGUCUCCGACGACAUUCACACGCGCACACUUCCACCCUUACCAUCUAUCCGUCUCACACGUGCGUCGGAUGCGAAACGGUGGUGU	1:28889395:28889415:+	AUAGCCUUGAACGCCGUCGUU	21	1:28889481:28889501:+	UCGGAUGCGAAACGGUGGUGU	21	5p	123	633	21.65	2229.43	107	-34.1	-31.87	44	0.56	1	TRUE	TRUE	52.38	3.42	8.9	2.05	4.11	6.85	6.16	10.96	4.79	4.11	5.48	4.79	8.9	4.11	8.22	5.48	11.64	-0.00711722	-0.0960884	-0.3728	0.2857	0.1185
Ath-MIRN133	Ath-MIRN133	FALSE	removed_positive	1:28889544:28889642:+	AGCCGUGAAUGAUCAAAUUUAUAGCUAUGAGAUCUGAGGGCUUUGUUUUUUAAUUAAAGUUUCGGUUUUUAUGUUUUGGUUUGUCUUUGCCCAUUGAUG	99	1:28889564:28889622:+	AUAGCUAUGAGAUCUGAGGGCUUUGUUUUUUAAUUAAAGUUUCGGUUUUUAUGUUUUGG	1:28889564:28889585:+	AUAGCUAUGAGAUCUGAGGGCU	22	1:28889602:28889622:+	GUUUCGGUUUUUAUGUUUUGG	21	5p	2	826	2631.85	0	59	-11.1	-18.81	52	0.8328	1	FALSE	FALSE	33.33	6.12	0	5.1	10.2	2.04	3.06	2.04	4.08	6.12	4.08	4.08	7.14	6.12	4.08	11.22	24.49	-0.00554455	-0.0984848	-0.1848	0.2929	0.3368
ath-MIR5642b	ath-MIR5642b	FALSE	removed_positive	2:2799:3184:+	GGAAAGCAUGGAUCCGCCUAGGCUGUCCCGAGUGUGAGCGAGGUGUGAGUGUCGCCCAUGGGCAUCGACACCUUGCGGCUAGGAACUGGAACGAGACGGGUAGCAAAGAUUUCGAGUAGCACUUCAUACUACCGUGGGUUUUUUAAACCUUCCGAGUUUUGUUGAUGUGUUUCCGAGAAUUAGCAAACCGUAACGAAGAUGUUCUUGGCAACCAUCUUUUGAUGGGAGUCCGGCUGUUCGAAAGCCGGCCAAGGGUGAUGAACGAAAUGUGAACCCUUGUCUCGCCUAGGUUGGAUGGGCGUGCUUCGUUGGAAAGCAUGGAUCCGCCUAGGCUGUCCCGAAGGUAUCUCGCGCUUGUACGGCUUUGGCUUGGAUUCGUCCGUCUU	386	2:2819:3164:+	GGCUGUCCCGAGUGUGAGCGAGGUGUGAGUGUCGCCCAUGGGCAUCGACACCUUGCGGCUAGGAACUGGAACGAGACGGGUAGCAAAGAUUUCGAGUAGCACUUCAUACUACCGUGGGUUUUUUAAACCUUCCGAGUUUUGUUGAUGUGUUUCCGAGAAUUAGCAAACCGUAACGAAGAUGUUCUUGGCAACCAUCUUUUGAUGGGAGUCCGGCUGUUCGAAAGCCGGCCAAGGGUGAUGAACGAAAUGUGAACCCUUGUCUCGCCUAGGUUGGAUGGGCGUGCUUCGUUGGAAAGCAUGGAUCCGCCUAGGCUGUCCCGAAGGUAUCUCGCGCUUGUACGGCUUU	2:2819:2839:+	GGCUGUCCCGAGUGUGAGCGA	21	2:3145:3164:+	UCUCGCGCUUGUACGGCUUU	20	-	1	1058	109.79	8218.33	346	-138.6	-40.06	655	0.2396	0.9849	TRUE	TRUE	52.59	6.23	3.9	5.97	4.68	3.12	6.23	7.27	5.71	8.05	6.49	8.05	7.79	3.38	5.71	8.83	8.57	-0.00768397	-0.0188379	-0.4041	0.3446	0.0835
Ath-MIRN140	Ath-MIRN140	FALSE	removed_positive	2:3447926:3448128:+	ACUAAAUAGUUAGUUAAGAAGACGCGUGCUUUGUUUGGUUUUGAUCUGGAAUUUCACUAUAAGAUAAGAUAAGAGUGAAGUGCUUUGUUUGGGCAAUCUGCCUCCCUAAAUCUAGUGGAGGUCCCGGUCCCGCCGCUCCUGUUUGUAAUGGGGCCGCUUUGUGCCAAAUGUGUAAGUUGUUUUUUCAAUCCGUUCUAACUGUA	203	2:3447946:3448108:+	GACGCGUGCUUUGUUUGGUUUUGAUCUGGAAUUUCACUAUAAGAUAAGAUAAGAGUGAAGUGCUUUGUUUGGGCAAUCUGCCUCCCUAAAUCUAGUGGAGGUCCCGGUCCCGCCGCUCCUGUUUGUAAUGGGGCCGCUUUGUGCCAAAUGUGUAAGUUGUUUU	2:3447946:3447967:+	GACGCGUGCUUUGUUUGGUUUU	22	2:3448088:3448108:+	GCCAAAUGUGUAAGUUGUUUU	21	5p	2	107	183.23	0	163	-43.7	-26.81	10	0.1676	1	TRUE	FALSE	42.36	8.91	1.98	5.94	5.45	1.98	5.94	3.47	6.93	4.46	4.95	4.95	9.9	6.93	5.45	9.9	12.87	-0.00618744	-0.0307608	-0.2621	0.2906	0.2178
ath-MIR5646	ath-MIR5646	FALSE	removed_positive	2:3517363:3517470:-	GAAAAUGAGAAAAACUGGCAUCACCAACGAGCUAUUGGCCCAAUACUAAAUCUCCGUGGAGGUGAUAGGUUCGAGGCACGUUGGGAGGGAUUUCUUUUUCAAAGGAGA	108	2:3517383:3517450:-	UCACCAACGAGCUAUUGGCCCAAUACUAAAUCUCCGUGGAGGUGAUAGGUUCGAGGCACGUUGGGAGG	2:3517429:3517450:-	UCACCAACGAGCUAUUGGCCCA	22	2:3517383:3517402:-	GUUCGAGGCACGUUGGGAGG	20	-	1	17	0	0	68	-18.8	-27.65	1	0	0	TRUE	TRUE	45.37	12.15	4.67	7.48	6.54	5.61	3.74	3.74	4.67	10.28	3.74	10.28	3.74	3.74	5.61	5.61	8.41	-0.00522372	-0.0475309	-0.237	0.3148	0.2447
ath-MIR8168	ath-MIR8168	FALSE	removed_positive	2:5080620:5080730:+	AAUGAUAUUGAAUUCGGUUUAUGUUGUAUACCAUACUUCCUUAUUACCUUGUUCAGGCCCGAUUCUUGGGAGGUGCUGAGUGUGCUAGUGCACCGGGGCCCAAUUCUUUGU	111	2:5080640:5080710:+	AUGUUGUAUACCAUACUUCCUUAUUACCUUGUUCAGGCCCGAUUCUUGGGAGGUGCUGAGUGUGCUAGUGC	2:5080640:5080659:+	AUGUUGUAUACCAUACUUCC	20	2:5080690:5080710:+	AGGUGCUGAGUGUGCUAGUGC	21	-	1	93	0	0	71	-16.2	-22.82	5	0.2972	1	TRUE	FALSE	44.14	2.73	3.64	3.64	9.09	3.64	7.27	2.73	6.36	4.55	4.55	7.27	8.18	7.27	4.55	10.91	13.64	-0.00532623	-0.0520721	-0.2351	0.3333	0.533
Ath-MIRN141	Ath-MIRN141	FALSE	removed_positive	2:5885176:5885269:+	GCUUGAGGGAGCUGGUAUGAUCAGGUAGUCCAAGUCCAUUCGCUCUCAUUUAAUGGAUGACUCAGCCCUAGAGAGGUCUAGAUCGCAGCCAAGG	94	2:5885196:5885249:+	UCAGGUAGUCCAAGUCCAUUCGCUCUCAUUUAAUGGAUGACUCAGCCCUAGAGA	2:5885196:5885216:+	UCAGGUAGUCCAAGUCCAUUC	21	2:5885228:5885249:+	AUGGAUGACUCAGCCCUAGAGA	22	3p	2	609	0	3595.86	54	-10.6	-19.63	17	0.8618	1	FALSE	FALSE	51.06	3.23	1.08	12.9	7.53	7.53	5.38	2.15	7.53	8.6	6.45	7.53	5.38	5.38	9.68	5.38	4.3	-0.00475127	-0.0393617	-0.2426	0.3298	0.3283
ath-MIR416	ath-MIR416	FALSE	removed_positive	2:7008508:7008616:+	AAAUGCCCCUGACGAAACUGAACCCGGUUUGUACGUAUGGACCGCGUCGUUGGAAUCCAAAAGAACCAGGUUCGUACGUACACUGUUCAUCGAUGAGAAAUGCAUUAAA	109	2:7008528:7008596:+	AACCCGGUUUGUACGUAUGGACCGCGUCGUUGGAAUCCAAAAGAACCAGGUUCGUACGUACACUGUUCA	2:7008528:7008552:+	AACCCGGUUUGUACGUAUGGACCGC	25	2:7008576:7008596:+	GGUUCGUACGUACACUGUUCA	21	-	1	361	0	0	69	-25.9	-37.54	21	0	0	FALSE	FALSE	45.87	12.96	8.33	2.78	6.48	4.63	7.41	8.33	2.78	8.33	2.78	3.7	8.33	4.63	4.63	8.33	5.56	-0.00688031	-0.0442988	-0.3156	0.3486	0.0693
ath-MIR8167a	ath-MIR8167a	FALSE	removed_positive	2:8894914:8895026:+	UAAUGAUGUUGAGAAACCCAUCUUUGAGAUUUUACACAGUAGUCAUGGAGUUUUUGGAAGAGAGAAAGUGGAGAUGUGGAGAUCGUGGGGAUGAAAGAGAAAAUCGUUUGAGA	113	2:8894934:8895006:+	UCUUUGAGAUUUUACACAGUAGUCAUGGAGUUUUUGGAAGAGAGAAAGUGGAGAUGUGGAGAUCGUGGGGAUG	2:8894934:8894956:+	UCUUUGAGAUUUUACACAGUAGU	23	2:8894985:8895006:+	AGAUGUGGAGAUCGUGGGGAUG	22	-	1	822	0	93.44	73	-15.8	-21.64	163	0.284	0.9212	TRUE	TRUE	38.94	9.82	2.68	12.5	8.04	3.57	1.79	1.79	0.89	17.86	0	6.25	7.14	2.68	3.57	10.71	10.71	-0.00497689	-0.039646	-0.1938	0.292	0.1695
ath-MIR5995b	ath-MIR5995b	FALSE	removed_positive	2:10026959:10027052:+	UGAGGCUUUUGAUAACAUGGACAUAUGAUCUGCAUCUUUGCAUUUUCAAGUGCAAAGAUGCAGAUCAUAUGUCCAUGUUAAUAUCAAAGCCUCA	94	2:10026979:10027032:+	ACAUAUGAUCUGCAUCUUUGCAUUUUCAAGUGCAAAGAUGCAGAUCAUAUGUCC	2:10026979:10026999:+	ACAUAUGAUCUGCAUCUUUGC	21	2:10027012:10027032:+	AAAGAUGCAGAUCAUAUGUCC	21	-	1	678	1822.81	523.67	54	-36.7	-67.96	26	0.6655	0.595	TRUE	TRUE	36.17	7.53	2.15	5.38	15.05	11.83	2.15	0	4.3	6.45	6.45	2.15	3.23	5.38	7.53	10.75	9.68	-0.0193835	-0.351596	-0.7011	0.4574	0.0642
ath-MIR5639	ath-MIR5639	FALSE	removed_positive	2:10356764:10357180:+	GAAGAUAUGCUACGACUAAGUAGUCCACUGUGGUCUAAGGCUGAAAUGCGGUGACCAGACUAGAAAACAUGUCAAUGGUGGUCCUUGUGAAAGGGUUGACAAAGAAGUCUAGGGAGACGGUGACACGUCGGAUCUCUGGCCUAUGUGAGUGCUAAAACAAUUAUGGUAUUGGUUGCUUAAAGGUGUCAUAUUGCCACUACGACUUUGAGAAUGGUGAAUGGUUGUGGCAAUAUGACUUUAAGCAGCCAAUAAUAUAAUCUUUUUAGCACUGAUGGUGGCUAGAGAACCGGCAUGCCACUGUCUCCGUAGAUUUUUUUUGUCAACCCUUUUGCAAGUCCCACCAUUGAUCAAUUUUCCGAGCGGGUCACCGUAUUUUAGCCUCAGACCACGGUGGACUAC…	417	2:10356784:10357160:+	UAGUCCACUGUGGUCUAAGGCUGAAAUGCGGUGACCAGACUAGAAAACAUGUCAAUGGUGGUCCUUGUGAAAGGGUUGACAAAGAAGUCUAGGGAGACGGUGACACGUCGGAUCUCUGGCCUAUGUGAGUGCUAAAACAAUUAUGGUAUUGGUUGCUUAAAGGUGUCAUAUUGCCACUACGACUUUGAGAAUGGUGAAUGGUUGUGGCAAUAUGACUUUAAGCAGCCAAUAAUAUAAUCUUUUUAGCACUGAUGGUGGCUAGAGAACCGGCAUGCCACUGUCUCCGUAGAUUUUUUUUGUCAACCCUUUUGCAAGUCCCACCAUUGAUCAAUUUUCCGAGCGGGUCACCGUAUUUUAGCCUCAGACCACGGUGGACU	2:10356784:10356804:+	UAGUCCACUGUGGUCUAAGGC	21	2:10357137:10357160:+	UUUAGCCUCAGACCACGGUGGACU	24	-	1	246	3066.03	682.85	377	-235.7	-62.52	44	0.5935	1	TRUE	TRUE	44.6	7.45	6.25	6.01	6.73	6.01	4.81	2.88	6.49	6.73	4.33	6.01	7.45	6.25	4.81	9.38	8.41	-0.0133991	-0.0546763	-0.5976	0.3957	0.0616
ath-MIR5021	ath-MIR5021	FALSE	removed_positive	2:11974722:11974861:-	AUUUGGGAGAGGGAGAGGAUUGAGAAGAAGAAGAAGAAAAGAGUGAUUUGAGAGUUCAUGGGUCUUGAAAGAUUUUAGUGACUUUCGUUAUCUUCCUUGUUGUUGUUCUUCUUCUCUAAUAAGUUCUUCAAUGGAGUUUU	140	2:11974742:11974841:-	UGAGAAGAAGAAGAAGAAAAGAGUGAUUUGAGAGUUCAUGGGUCUUGAAAGAUUUUAGUGACUUUCGUUAUCUUCCUUGUUGUUGUUCUUCUUCUCUAAU	2:11974822:11974841:-	UGAGAAGAAGAAGAAGAAAA	20	2:11974742:11974762:-	UUGUUGUUCUUCUUCUCUAAU	21	5p	12	0	0	0	100	-32	-32	0	0	0	TRUE	FALSE	35.71	8.63	0.72	12.23	5.76	1.44	0.72	0.72	6.47	13.67	0	5.76	7.19	2.88	7.91	7.91	17.99	-0.00775973	-0.0460714	-0.2771	0.3643	0.1432
ath-MIR417	ath-MIR417	FALSE	removed_positive	2:13708747:13708863:-	AAUAUAUUCAAAAGUGGUCAAAACACGUCACUAUUUCCUUUAUGUUUUCCCCUUAUUGAUGGAAAUGGUUAAACAUGAAGGUAGUGAAUUUGUUCGAAUAAUAUGUUGAUAUAUUUU	117	2:13708767:13708843:-	AAACACGUCACUAUUUCCUUUAUGUUUUCCCCUUAUUGAUGGAAAUGGUUAAACAUGAAGGUAGUGAAUUUGUUCGA	2:13708821:13708843:-	AAACACGUCACUAUUUCCUUUAU	23	2:13708767:13708787:-	GAAGGUAGUGAAUUUGUUCGA	21	-	1	0	0	0	77	-21	-27.27	0	0	0	FALSE	FALSE	28.21	12.93	3.45	2.59	13.79	4.31	3.45	1.72	2.59	5.17	0	3.45	7.76	9.48	5.17	8.62	15.52	-0.00736264	-0.0288462	-0.2077	0.3248	0.2341
ath-MIR5662	ath-MIR5662	FALSE	removed_positive	2:16798566:16798890:+	UAGUAAAAGAUCUAAAUGCAUUUUUAAUAGUGAUCUUUAUAUUUUCCUCUAUUUAUAGAGGUGACUCUAUUUUAAAGGCAUUAUGUUCAAAUGGUCACCUCUAAAAUAGAGUUUUCUCUAUAAUAGAGGAAGAAAUAGAAAUAUUUACUUUUUGUCUCUAUAAAUAGAGAUCUCUACAAUUCAUCUCUAAUUUUUCUUCUAUUUUUGAGGAAACUCUAUUUUAGAGGUGACCAUUGGAGCACAAUGCUUCUAAAAUAGAGGCACCUCUAAAAUAGAGAAAAUUAUAGAGGUGACCAUUGGAGAUGGUCUAACCAUAUUCGCCCCU	325	2:16798586:16798870:+	UUUUUAAUAGUGAUCUUUAUAUUUUCCUCUAUUUAUAGAGGUGACUCUAUUUUAAAGGCAUUAUGUUCAAAUGGUCACCUCUAAAAUAGAGUUUUCUCUAUAAUAGAGGAAGAAAUAGAAAUAUUUACUUUUUGUCUCUAUAAAUAGAGAUCUCUACAAUUCAUCUCUAAUUUUUCUUCUAUUUUUGAGGAAACUCUAUUUUAGAGGUGACCAUUGGAGCACAAUGCUUCUAAAAUAGAGGCACCUCUAAAAUAGAGAAAAUUAUAGAGGUGACCAUUGGAGAUG	2:16798586:16798605:+	UUUUUAAUAGUGAUCUUUAU	20	2:16798851:16798870:+	AGAGGUGACCAUUGGAGAUG	20	-	1	293	0	0	285	-137.9	-48.39	12	0.1026	1	TRUE	FALSE	30.46	11.11	3.09	7.72	11.42	3.7	2.78	0.31	8.33	7.1	1.85	3.4	3.09	11.42	7.41	4.01	13.27	-0.0143861	-0.147282	-0.4382	0.3538	0.0755
ath-MIR8171	ath-MIR8171	FALSE	removed_positive	2:16890446:16890576:+	GCGGAAUCAUGAAACCACUUAUAGGUGGGCCAGUGGUAGGAAGGAUUUCGGGCUGAGGGUGAAAUUCCCAAUAAUCCCGGGUUCGAAUCCCCACGGCUGCAAACACCUUAAGUGGCCACCGCAGACAAUUU	131	2:16890466:16890556:+	AUAGGUGGGCCAGUGGUAGGAAGGAUUUCGGGCUGAGGGUGAAAUUCCCAAUAAUCCCGGGUUCGAAUCCCCACGGCUGCAAACACCUUAA	2:16890466:16890486:+	AUAGGUGGGCCAGUGGUAGGA	21	2:16890537:16890556:+	CACGGCUGCAAACACCUUAA	20	-	1	499	0	0	91	-32.7	-35.93	21	0.2488	1	TRUE	FALSE	51.91	10	5.38	5.38	6.92	7.69	9.23	4.62	3.08	6.15	5.38	11.54	4.62	3.85	4.62	5.38	6.15	-0.00702947	-0.0597964	-0.3649	0.313	0.1392
ath-MIR156j	ath-MIR156j	FALSE	removed_positive	2:17589000:17589105:-	UCAUGUGGUUGAUGUGGAUUUGACAGAAGAGAGAGAGCACAGUUUGAGUCGCCAAUUCCCUUGUAGCUCUCUAGUUUAGUGUCCAUAAUCUCUGGAGAUGAGAAGC	106	2:17589020:17589085:-	UGACAGAAGAGAGAGAGCACAGUUUGAGUCGCCAAUUCCCUUGUAGCUCUCUAGUUUAGUGUCCAU	2:17589066:17589085:-	UGACAGAAGAGAGAGAGCAC	20	2:17589020:17589040:-	GCUCUCUAGUUUAGUGUCCAU	21	5p	12	603	12586.6	0	66	-19.1	-28.94	42	1	1	FALSE	FALSE	44.34	3.81	1.9	13.33	6.67	5.71	3.81	0.95	5.71	12.38	3.81	2.86	8.57	3.81	7.62	10.48	8.57	-0.005318	-0.0492453	-0.2358	0.3208	0.2839
ath-MIR418	ath-MIR418	FALSE	removed_positive	3:6516205:6516305:+	CAUGUUCCAAUCAUUUAAAUUUAGAAUCUAGCGUAAAAAGAAAAUCCGAAUCAGGAACUCUAAUGUGAUGAUGAACUGACCUUAGAAUUUCACCCGCAAAC	101	3:6516225:6516285:+	UUAGAAUCUAGCGUAAAAAGAAAAUCCGAAUCAGGAACUCUAAUGUGAUGAUGAACUGACC	3:6516225:6516245:+	UUAGAAUCUAGCGUAAAAAGA	21	3:6516265:6516285:+	UAAUGUGAUGAUGAACUGACC	21	-	1	0	0	0	61	-6.2	-10.16	0	0	0	FALSE	FALSE	34.65	18	5	5	11	6	5	3	5	9	2	1	3	6	7	6	8	-0.00297258	-0.0255446	-0.103	0.2277	0.2496
ath-MIR8169	ath-MIR8169	FALSE	removed_positive	3:8836244:8836399:+	UAUUAGAGAAAGAUAUCUUCUGGAGAACGAAAAUCUGGAGGUGAGAUCAUUGCUGAUUUGAAUUGUAAAUUUUUUAUGAAAAUUUUGUGGUAAUCAAAUCUAAUGGCGAAAAUUCAUAGACAGAGUCACUCACAGAGAUAUGCAAUUUAUACAACU	156	3:8836264:8836379:+	UGGAGAACGAAAAUCUGGAGGUGAGAUCAUUGCUGAUUUGAAUUGUAAAUUUUUUAUGAAAAUUUUGUGGUAAUCAAAUCUAAUGGCGAAAAUUCAUAGACAGAGUCACUCACAGA	3:8836264:8836287:+	UGGAGAACGAAAAUCUGGAGGUGA	24	3:8836359:8836379:+	AUAGACAGAGUCACUCACAGA	21	-	1	207	0	125.14	116	-20.6	-17.76	12	0.5214	0.5485	FALSE	FALSE	30.77	13.55	3.87	7.1	12.9	5.81	0	1.29	4.52	10.97	1.94	3.23	3.23	7.1	5.81	7.74	10.97	-0.00626909	-0.0279647	-0.1929	0.3269	0.165
ath-MIR5642a	ath-MIR5642a	FALSE	removed_positive	3:14196768:14197155:+	GGAAAGCAUGGAUCCGCCUAGGCUGUCCCGAGUGUGAGCGAGGUGUGAGUGUCGCCCAUGGGCAUCGACACCUUGCGGCUAGGAACUGGAACGAGACGGGUAGCAAAGAUUUCGAGUAGCACUUCAUACUACCGUGGGUUUUUUAAACCUUCCCCUAGUUUUGUUGAUGUUAUUCCGAGAAUUAGCAAACCGUAACGAAGAUGUUCUUGGCAACCAUCUUUUGAUGGGAGUCCGGCUGUUCGAAAGCCGGCCAAGGGUGAUGAACGAAAUGUGAACCCUUGUCUCGCCUAGGUUGGAUGGGCGUGCUUCGUUGGAAAGCAUGGAUCCGCCUAGGCUGUCCCGAAGGUAUCUCGCGCUUGUACGGCUUUGGCUCGGAUUCGUCCGUCUU	388	3:14196788:14197135:+	GGCUGUCCCGAGUGUGAGCGAGGUGUGAGUGUCGCCCAUGGGCAUCGACACCUUGCGGCUAGGAACUGGAACGAGACGGGUAGCAAAGAUUUCGAGUAGCACUUCAUACUACCGUGGGUUUUUUAAACCUUCCCCUAGUUUUGUUGAUGUUAUUCCGAGAAUUAGCAAACCGUAACGAAGAUGUUCUUGGCAACCAUCUUUUGAUGGGAGUCCGGCUGUUCGAAAGCCGGCCAAGGGUGAUGAACGAAAUGUGAACCCUUGUCUCGCCUAGGUUGGAUGGGCGUGCUUCGUUGGAAAGCAUGGAUCCGCCUAGGCUGUCCCGAAGGUAUCUCGCGCUUGUACGGCUUU	3:14196788:14196808:+	GGCUGUCCCGAGUGUGAGCGA	21	3:14197116:14197135:+	UCUCGCGCUUGUACGGCUUU	20	-	1	1060	109.79	8218.33	348	-137.4	-39.48	754	0.1918	0.9849	TRUE	TRUE	52.58	6.2	3.88	5.94	4.91	3.1	6.72	7.24	5.94	7.75	6.46	8.01	7.49	3.88	5.94	8.27	8.27	-0.00758844	-0.0185199	-0.399	0.3402	0.0857
Ath-MIRN132	Ath-MIRN132	FALSE	removed_positive	3:14208301:14208394:-	CGCAGUUAAGCGUGCUUGGGCGAGAGUAGUACUAGGAUGGGUGACCUCCAGGAAAGUCCUCGUGUUGCAUCGCUCUUUUUUUUUGGUUUUUCUC	94	3:14208321:14208374:-	CGAGAGUAGUACUAGGAUGGGUGACCUCCAGGAAAGUCCUCGUGUUGCAUCGCU	3:14208354:14208374:-	CGAGAGUAGUACUAGGAUGGG	21	3:14208321:14208341:-	AAGUCCUCGUGUUGCAUCGCU	21	3p	2	46	0	0	54	-12.3	-22.78	5	0.0821	1	FALSE	TRUE	48.94	3.23	2.15	8.6	2.15	3.23	3.23	5.38	7.53	5.38	6.45	7.53	9.68	4.3	7.53	7.53	16.13	-0.00491214	-0.0565957	-0.2404	0.2128	0.3466
ath-MIR8174	ath-MIR8174	FALSE	removed_positive	3:16589411:16589535:-	GGAUUGGGGCGGCCCAUCCGUUGUCUUUCCUGGUACGCAUGUGCCAUGGCUUUCUCGUAAGGGACUGGAUUGUCCGUAUUUCUCAUGUGUAUAGGGAAGCUAAUCGUCUUGUAGAUGGGUUGGCU	125	3:16589431:16589515:-	UUGUCUUUCCUGGUACGCAUGUGCCAUGGCUUUCUCGUAAGGGACUGGAUUGUCCGUAUUUCUCAUGUGUAUAGGGAAGCUAAUC	3:16589494:16589515:-	UUGUCUUUCCUGGUACGCAUGU	22	3:16589431:16589451:-	AUGUGUAUAGGGAAGCUAAUC	21	-	1	694	0	0	85	-25.4	-29.88	20	0.1327	0.9227	FALSE	TRUE	51.2	2.42	1.61	3.23	8.06	3.23	4.84	4.84	7.26	4.03	5.65	12.1	9.68	5.65	8.06	10.48	8.87	-0.006625	-0.0888	-0.3392	0.344	0.264
ath-MIR2933b	ath-MIR2933b	FALSE	removed_positive	3:17402774:17402858:-	UUUUGAGUGAAAUCGGAGAGGGAAUUCGUCGGUGAUUUUGAGUGAAAUCGGAGAGGAAAUUCGCCGGCGAUUUUGAGUGAAAUCG	85	3:17402794:17402838:-	GGAAUUCGUCGGUGAUUUUGAGUGAAAUCGGAGAGGAAAUUCGCC	3:17402818:17402838:-	GGAAUUCGUCGGUGAUUUUGA	21	3:17402794:17402815:-	GAAAUCGGAGAGGAAAUUCGCC	22	-	1	336	0	0	45	-11.1	-24.67	31	0.3527	1	FALSE	TRUE	44.71	10.71	0	8.33	8.33	0	1.19	9.52	0	16.67	2.38	8.33	5.95	0	7.14	8.33	13.1	-0.00547305	-0.0664706	-0.2447	0.2941	0.4502
ath-MIR5645a	ath-MIR5645a	FALSE	removed_positive	3:17418800:17419198:+	AAAGUUUUUGUUGACUUGUCAUUUGAGUCAUGUCGUUAAGUAGGUUAACAAAAAAAAUUUACGGCGUUAAUGUCUCCUUUAUCUCCUCUGUUAGAACAAAAAAACGUUGUUUAUUGCAGUUCGUUUUGUCUGUUGACACAAAUUUAAACCCUAAAUCCCCAAAUCGAUUUUAUUAUCUGCGAUUUUGAAGUCAAUGUGGGUCUGUGAUUUUGAGAUAAUAAAAUCGAUUUGGAGAUUUAGGGUUUAUAUUUGUUUCAAGAGACAAAACAACGUUGUUUUGUCUCUUCAAUAAACGACGUUGUUUUGUUCUAACAGAUCAAAUAAACAUUAACACCGUAAAAAAAUUCUCUUAACCUAUUUAACGAUAUGACUCAAAUGGCAAGUCAACAAAAACUUUGU	399	3:17418820:17419178:+	AUUUGAGUCAUGUCGUUAAGUAGGUUAACAAAAAAAAUUUACGGCGUUAAUGUCUCCUUUAUCUCCUCUGUUAGAACAAAAAAACGUUGUUUAUUGCAGUUCGUUUUGUCUGUUGACACAAAUUUAAACCCUAAAUCCCCAAAUCGAUUUUAUUAUCUGCGAUUUUGAAGUCAAUGUGGGUCUGUGAUUUUGAGAUAAUAAAAUCGAUUUGGAGAUUUAGGGUUUAUAUUUGUUUCAAGAGACAAAACAACGUUGUUUUGUCUCUUCAAUAAACGACGUUGUUUUGUUCUAACAGAUCAAAUAAACAUUAACACCGUAAAAAAAUUCUCUUAACCUAUUUAACGAUAUGACUCAAAUGG	3:17418820:17418839:+	AUUUGAGUCAUGUCGUUAAG	20	3:17419159:17419178:+	UAACGAUAUGACUCAAAUGG	20	-	1	784	0	0	359	-165.8	-46.18	23	0.1277	0.7385	TRUE	TRUE	31.08	15.83	5.53	3.52	7.79	5.28	2.26	3.27	4.52	4.77	1.01	2.01	8.04	6.53	6.53	7.04	16.08	-0.0160135	-0.0716434	-0.4977	0.401	0.1031
ath-MIR447c	ath-MIR447c	FALSE	removed_positive	4:1523342:1523485:-	CUUCUUUUUCAUGCAUUAAGCCCCUUACAAUGUCGAGUAAACAAAGCAUGUGUCCGCUAAUAUUGUCUUCGAGCUUGGUAUUUUUGUAUUCUGAUACGGUAUUUGGGGACGACAUCUUUUGUUGACUCGAUAUAAGAAGGGGGU	144	4:1523362:1523465:-	CCCCUUACAAUGUCGAGUAAACAAAGCAUGUGUCCGCUAAUAUUGUCUUCGAGCUUGGUAUUUUUGUAUUCUGAUACGGUAUUUGGGGACGACAUCUUUUGUUG	4:1523445:1523465:-	CCCCUUACAAUGUCGAGUAAA	21	4:1523362:1523383:-	UUGGGGACGACAUCUUUUGUUG	22	5p	12	91	97.26	0	104	-23.7	-22.79	9	0.4287	1	TRUE	TRUE	39.58	6.29	4.2	4.2	9.09	4.2	2.8	4.2	6.29	5.59	3.5	6.29	6.99	7.69	6.29	7.69	14.69	-0.00840323	-0.0840278	-0.3326	0.3333	0.1536
ath-MIR401	ath-MIR401	FALSE	removed_positive	4:5020309:5020399:-	GUUUAGGGUUUUUGCUGGGCCGAAACUGGUGUCGACCGACACCAAGAGUGUGUCGCUCGACACUCAUCGCUGAUUCCUGAACCAAAAUCGU	91	4:5020329:5020379:-	CGAAACUGGUGUCGACCGACACCAAGAGUGUGUCGCUCGACACUCAUCGCU	4:5020359:5020379:-	CGAAACUGGUGUCGACCGACA	21	4:5020329:5020347:-	UCGCUCGACACUCAUCGCU	19	-	1	1	0	0	51	-21.9	-42.94	1	0	0	TRUE	FALSE	51.65	7.78	7.78	3.33	3.33	5.56	5.56	7.78	6.67	7.78	4.44	5.56	8.89	1.11	7.78	8.89	7.78	-0.00659632	-0.114286	-0.3407	0.3297	0.225
miR5139-Probable	miR5139-Probable	FALSE	removed_positive	4:6369671:6369843:+	GGUGGGAUCAUAAGUUAUAUCAAAACCUGGCUCUGAUACCAAGAGGAAUUGAUGAUCUUUAUUCAUGAAAAGAGAGAACUAUAUAUAGAUAUACAACGAUAUGUCGAAGACGAAAUUUUUAUCUCAAUAUGGGGUUAUUAGACCAACUUUGGGUGGCAUUUAAACCAAUAAAU	173	4:6369691:6369823:+	CAAAACCUGGCUCUGAUACCAAGAGGAAUUGAUGAUCUUUAUUCAUGAAAAGAGAGAACUAUAUAUAGAUAUACAACGAUAUGUCGAAGACGAAAUUUUUAUCUCAAUAUGGGGUUAUUAGACCAACUUUGGG	4:6369691:6369711:+	CAAAACCUGGCUCUGAUACCA	21	4:6369804:6369823:+	GUUAUUAGACCAACUUUGGG	20	5p	3	764	0	0	133	-20.9	-15.71	24	1	1	TRUE	FALSE	32.95	12.21	5.23	5.23	14.53	5.23	2.33	1.74	4.07	9.3	1.16	6.4	2.91	10.47	4.65	5.81	8.72	-0.00463126	-0.0274566	-0.1526	0.2659	0.4289
ath-MIR8172	ath-MIR8172	FALSE	removed_positive	4:7102486:7102612:-	UUGUUUGUUUCUCCAUCCAUAUGGAUCAUCUAGAUGGAGAUGAAAAAUGAUGUUUGUUUUUUACAAAUUAACAGAUCAUUUAGAUGAAUCAUUUGGAUGUUCCAUGUGAAUGACUUUGUAAAUUUAG	127	4:7102506:7102592:-	AUGGAUCAUCUAGAUGGAGAUGAAAAAUGAUGUUUGUUUUUUACAAAUUAACAGAUCAUUUAGAUGAAUCAUUUGGAUGUUCCAUGU	4:7102572:7102592:-	AUGGAUCAUCUAGAUGGAGAU	21	4:7102506:7102526:-	AAUCAUUUGGAUGUUCCAUGU	21	-	1	568	0	0	87	-25.1	-28.85	36	0.3042	1	TRUE	TRUE	29.13	8.73	2.38	3.97	15.08	6.35	2.38	0	2.38	9.52	0	2.38	5.56	5.56	6.35	11.9	17.46	-0.00889461	-0.0858268	-0.2591	0.2756	0.1987
ath-MIR850	ath-MIR850	FALSE	removed_positive	4:7845736:7845900:+	ACCUAUAGAAACCUGUCAGCUAAGAUCCGGACUACAACAAAGCACGUCUACUCUACUAUAUUCUUUUGCGAUAAUCAAUAGAUUCUUCUAACAUCGUAAAGGAAGACAAAAGAGUAUACAUACUUAGUUGUCGUCGUAUCUUUGUUGAGAAGUUUCUAAAUGGCA	165	4:7845756:7845880:+	UAAGAUCCGGACUACAACAAAGCACGUCUACUCUACUAUAUUCUUUUGCGAUAAUCAAUAGAUUCUUCUAACAUCGUAAAGGAAGACAAAAGAGUAUACAUACUUAGUUGUCGUCGUAUCUUUGU	4:7845756:7845777:+	UAAGAUCCGGACUACAACAAAG	22	4:7845860:7845880:+	UAGUUGUCGUCGUAUCUUUGU	21	5p	123	822	9588.94	244.56	125	-34.3	-27.44	89	0.7204	1	TRUE	TRUE	35.76	10.98	7.32	7.32	7.93	5.49	1.83	3.66	8.54	6.1	2.44	1.83	6.1	10.98	7.93	3.66	7.93	-0.00871085	-0.0638788	-0.3115	0.3394	0.0672
ath-MIR824	ath-MIR824	FALSE	removed_positive	4:12625108:12625761:+	CUUGAGUUGUCUCUCAUGUCUAGACCAUUUGUGAGAAGGGAGUUUUUGUUUACACCAAUACCCCCCAGUCUCUAAAUUUGUAAGAAGUAUUAUGCUCAAUUAAGGAACAUAGCUAGUUCGACAUACCAUACUACCCUUUUUAAAACUAUCCUAUAUGUUUGAUGCUAGCAUAGCGUAAUUUUGUGUUCUCAUGGUGCAGCAGGGUUAGUUUAUUGUGUACCUCUAGAUAUAUAUUCUCUUGCUGCGUAGGGUUCCCAAGCUGCCAAAAACUUUUAAAAAUUAGUGAUCUGUUCCCCAAACCCCCAUUCAAUAAGAAAGGUCUACCUGUAGCUCACAGUCACAGCUAUUAGAGCUGUCCUUGCUUCUUUGGGUUUACUGUUUUAGUUAAUUAGUUACCCU…	654	4:12625128:12625741:+	UAGACCAUUUGUGAGAAGGGAGUUUUUGUUUACACCAAUACCCCCCAGUCUCUAAAUUUGUAAGAAGUAUUAUGCUCAAUUAAGGAACAUAGCUAGUUCGACAUACCAUACUACCCUUUUUAAAACUAUCCUAUAUGUUUGAUGCUAGCAUAGCGUAAUUUUGUGUUCUCAUGGUGCAGCAGGGUUAGUUUAUUGUGUACCUCUAGAUAUAUAUUCUCUUGCUGCGUAGGGUUCCCAAGCUGCCAAAAACUUUUAAAAAUUAGUGAUCUGUUCCCCAAACCCCCAUUCAAUAAGAAAGGUCUACCUGUAGCUCACAGUCACAGCUAUUAGAGCUGUCCUUGCUUCUUUGGGUUUACUGUUUUAGUUAAUUAGUUACCCUAUGAAAGUCUGAUCCUUCAG…	4:12625128:12625148:+	UAGACCAUUUGUGAGAAGGGA	21	4:12625721:12625741:+	CCUUCUCAUCGAUGGUCUAGA	21	-	1	1051	809158	118719	614	-151.1	-24.61	166	0.9992	1	TRUE	TRUE	37.46	7.5	3.83	7.04	8.73	5.51	5.05	1.23	7.04	4.59	2.91	3.52	7.5	9.49	6.89	6.89	12.25	-0.00708222	-0.0106581	-0.2653	0.3058	0.4667
ath-MIR5635c	ath-MIR5635c	FALSE	removed_positive	4:13316754:13316925:-	GACCCAGCCAAAUCGACUCACCGUUAAAACUUCUUAACAGCUCUCCUAACAGCAUAACUAACAACUGUUUUCGUCCUUAAACCAACGAUAACAGCUGUUAGGCCAUGUUUUGUAACGGCUGUUAGGAGCGCUGUUAAGGAGUGUUAACGGUGAGUCGAUUUGGCCGGGUCAA	172	4:13316774:13316905:-	CCGUUAAAACUUCUUAACAGCUCUCCUAACAGCAUAACUAACAACUGUUUUCGUCCUUAAACCAACGAUAACAGCUGUUAGGCCAUGUUUUGUAACGGCUGUUAGGAGCGCUGUUAAGGAGUGUUAACGGUG	4:13316885:13316905:-	CCGUUAAAACUUCUUAACAGC	21	4:13316774:13316794:-	UGUUAAGGAGUGUUAACGGUG	21	-	1	753	0	135.52	132	-63.9	-48.41	52	0.1618	1	TRUE	TRUE	45.35	10.53	8.19	5.85	2.92	6.43	5.26	5.26	7.02	4.09	5.26	4.68	7.6	7.02	5.26	5.26	9.36	-0.0135391	-0.210465	-0.614	0.3953	0.0277
ath-MIR419	ath-MIR419	FALSE	removed_positive	4:15660353:15660494:+	AAAAACUCUAUGUGAUGAAAUUAUGAAUGCUGAGGAUGUUGUUAUUACGAGCAAUGAGAUGUCUUUUUUUAAAAAAAAAAAUUUGGUUGCUUGCUUGCAAGAGGACAUCUUAGCAUCAAAUUUGAAACCGAAAGCUGACUCA	142	4:15660373:15660474:+	UUAUGAAUGCUGAGGAUGUUGUUAUUACGAGCAAUGAGAUGUCUUUUUUUAAAAAAAAAAAUUUGGUUGCUUGCUUGCAAGAGGACAUCUUAGCAUCAAAUU	4:15660373:15660393:+	UUAUGAAUGCUGAGGAUGUUG	21	4:15660457:15660474:+	ACAUCUUAGCAUCAAAUU	18	-	1	0	0	0	102	-28.4	-27.84	0	0	0	TRUE	TRUE	32.39	17.73	3.55	4.96	9.22	4.26	0.71	1.42	6.38	9.22	4.96	2.13	3.55	4.26	3.55	11.35	12.77	-0.00654523	-0.0713615	-0.212	0.2958	0.2645
ath-MIR8178	ath-MIR8178	FALSE	removed_positive	4:18087265:18087384:+	UCUUAUACCACACUUGUAUAUAACAGAGUAAUUGUACAGUGUAAUCAUUAGAACUUUCUCAUUCAUCUUAAUGAUUACACUGUACAAUUACUCUGUUAUAUACAAGUGUGGUAUAAGAUC	120	4:18087285:18087364:+	UAACAGAGUAAUUGUACAGUGUAAUCAUUAGAACUUUCUCAUUCAUCUUAAUGAUUACACUGUACAAUUACUCUGUUAUA	4:18087285:18087305:+	UAACAGAGUAAUUGUACAGUG	21	4:18087344:18087364:+	CUGUACAAUUACUCUGUUAUA	21	-	1	250	0	98.46	80	-43.4	-54.25	15	0.2286	0.5	TRUE	TRUE	29.17	6.72	9.24	5.04	12.61	8.4	0.84	0	6.72	3.36	0	0.84	8.4	15.13	6.72	6.72	9.24	-0.022482	-0.655833	-0.6558	0.4333	0.0384
Ath-MIRN145	Ath-MIRN145	FALSE	removed_positive	4:18395050:18395149:+	GCGUCUGACUCCAGAUCAGAAGGUUGCGUGUUCGAUUCACGUCGGGUUCAAAUACCCCGAAAAUUAGAUCCUUAACUUUUUUAUUCCUGUAUUUAUAGAA	100	4:18395070:18395129:+	AGGUUGCGUGUUCGAUUCACGUCGGGUUCAAAUACCCCGAAAAUUAGAUCCUUAACUUUU	4:18395070:18395090:+	AGGUUGCGUGUUCGAUUCACG	21	4:18395109:18395129:+	AAAAUUAGAUCCUUAACUUUU	21	3p	2	650	0	1314.78	60	-10.5	-17.5	142	0.3715	1	TRUE	FALSE	40	8.08	4.04	5.05	8.08	4.04	6.06	6.06	5.05	7.07	2.02	3.03	7.07	7.07	9.09	4.04	14.14	-0.004625	-0.0326667	-0.185	0.32	0.2379
ath-MIR5658	ath-MIR5658	FALSE	removed_positive	4:18485418:18485549:-	UUGAUUCUUCUUAGUACCAGAUGAUGAUGAUGAUGAUGAAACAGAAUCAGUAAGAAGCUUCUUCUUCUUAGGAGGAGGAGGAAGAUUGGUUUCAUCAUCAUCACCAGUUGAAUCCAGAUCUUUCACCAACAA	132	4:18485438:18485529:-	AUGAUGAUGAUGAUGAUGAAACAGAAUCAGUAAGAAGCUUCUUCUUCUUAGGAGGAGGAGGAAGAUUGGUUUCAUCAUCAUCACCAGUUGAA	4:18485509:18485529:-	AUGAUGAUGAUGAUGAUGAAA	21	4:18485438:18485458:-	UCAUCAUCAUCACCAGUUGAA	21	-	1	0	0	0	92	-36	-39.13	0	0	0	FALSE	TRUE	37.88	6.87	3.82	9.92	10.69	9.16	3.05	0	5.34	12.98	0.76	3.82	3.05	3.05	9.92	6.87	10.69	-0.0076188	-0.0604545	-0.2886	0.2803	0.343
ath-MIR10515	ath-MIR10515	FALSE	removed_positive	5:951320:951445:-	AUAUUUUGGUUUCGAUGUGGUGUCGGGGGACCGUUAGGGAAUGAUAGACCGUGACCCCAUUCACGGGCAAUCUCUAAUAUUCAUAACCCCGAUGGUUAUCCUCACCACUAAUUAUUCUAUUAUAUA	126	5:951340:951425:-	UGUCGGGGGACCGUUAGGGAAUGAUAGACCGUGACCCCAUUCACGGGCAAUCUCUAAUAUUCAUAACCCCGAUGGUUAUCCUCACC	5:951404:951425:-	UGUCGGGGGACCGUUAGGGAAU	22	5:951340:951360:-	ACCCCGAUGGUUAUCCUCACC	21	-	1	0	0	0	86	-27.8	-32.33	0	0	0	TRUE	TRUE	42.06	4	5.6	1.6	13.6	4.8	8	4.8	4	5.6	0.8	8.8	5.6	10.4	7.2	5.6	9.6	-0.00739658	-0.0356261	-0.3111	0.3175	0.1511
ath-MIR865	ath-MIR865	FALSE	removed_positive	5:5169978:5170137:+	UCAGACAAAAUCGAUCUGGGAUGAAUUUGGAUCUAAUUGAGCAAAAAAUUGUGUUUUUUCAAUCUAUUGAAUUUCACAUCCUUAAACCCUUGCAUAUUCAAUCUAUUGAAUUUCGCAUAUUUUUCCUCAAAUUUAUCCAAAAUCAUCCCAAAUCUAUUGU	160	5:5169998:5170117:+	AUGAAUUUGGAUCUAAUUGAGCAAAAAAUUGUGUUUUUUCAAUCUAUUGAAUUUCACAUCCUUAAACCCUUGCAUAUUCAAUCUAUUGAAUUUCGCAUAUUUUUCCUCAAAUUUAUCCAA	5:5169998:5170018:+	AUGAAUUUGGAUCUAAUUGAG	21	5:5170097:5170117:+	UUUUUCCUCAAAUUUAUCCAA	21	5p	12	831	701	0	120	-24.9	-20.75	19	0.0759	1	TRUE	TRUE	29.38	14.47	1.89	1.26	15.09	8.18	4.4	1.26	5.03	5.03	1.89	1.89	1.89	5.03	10.69	6.29	15.72	-0.00933969	-0.0463542	-0.2744	0.3	0.1102
ath-MIR8173	ath-MIR8173	FALSE	removed_positive	5:7478552:7478688:-	AAUGAAAUCUUUAACUUCUUUUACCUCAAUCAGCAUCACUAAUCUUCAUAGUUGUUACCAACGAGCUGUUGGCCCAAUGGUAAAUCUCCUAGGUAGAUGUGCUGAUUCGAGGUGGGAGGGAUAUUUUCUCCAAAAAU	137	5:7478572:7478668:-	UUACCUCAAUCAGCAUCACUAAUCUUCAUAGUUGUUACCAACGAGCUGUUGGCCCAAUGGUAAAUCUCCUAGGUAGAUGUGCUGAUUCGAGGUGGGA	5:7478644:7478668:-	UUACCUCAAUCAGCAUCACUAAUCU	25	5:7478572:7478592:-	AUGUGCUGAUUCGAGGUGGGA	21	-	1	508	0	0	97	-31.1	-32.06	25	0.102	1	FALSE	FALSE	38.69	10.29	3.68	5.15	9.56	5.88	4.41	1.47	8.09	5.15	2.94	5.88	5.15	6.62	8.82	6.62	10.29	-0.00709486	-0.0554745	-0.2745	0.2847	0.2552
ath-MIR5641	ath-MIR5641	FALSE	removed_positive	5:9022856:9023308:+	AUUCAAUUUUGAAAUCCCUAAUUCUAUCAUCUUCUUCACUCUUCUUCCAUAGCUAAUUGAAAUCCCAAAUUCUUCUAUCUUCCAUAUCUUCUUCUAUCAUUUUCUUUAAGUUUGAUUUCGAAAUCUCUAAUUUUAUCAUCUUCUUCCAUUGUUUGAUUUCGAAAUCCUAAUUCUUCCAUCUUCAUCCAUCUUUCUAGCUCCGUCGAUUACCAAGUAUCUCCUCCAUGUGAAUAUACUUAUACCAAAAGUGGUCCACGUGAGGAAGAAUCUUCACAGCUCAAUCCCAAACGUUCCUCGCAUGGUUGACGUCUUUGUUCCAUAGCUUCAUUAAGCAACCAUGGAUGAUAAAAGAUGAUAUGAAAGCUAUGGAAGUUUGAUUAAGUUAGAAGAUGGACGAAU…	453	5:9022876:9023288:+	AUUCUAUCAUCUUCUUCACUCUUCUUCCAUAGCUAAUUGAAAUCCCAAAUUCUUCUAUCUUCCAUAUCUUCUUCUAUCAUUUUCUUUAAGUUUGAUUUCGAAAUCUCUAAUUUUAUCAUCUUCUUCCAUUGUUUGAUUUCGAAAUCCUAAUUCUUCCAUCUUCAUCCAUCUUUCUAGCUCCGUCGAUUACCAAGUAUCUCCUCCAUGUGAAUAUACUUAUACCAAAAGUGGUCCACGUGAGGAAGAAUCUUCACAGCUCAAUCCCAAACGUUCCUCGCAUGGUUGACGUCUUUGUUCCAUAGCUUCAUUAAGCAACCAUGGAUGAUAAAAGAUGAUAUGAAAGCUAUGGAAGUUUGAUUAAGUUAGAAGAUGGACGAAUUAGGGAUUGAAGAUGGAAGA…	5:9022876:9022896:+	AUUCUAUCAUCUUCUUCACUC	21	5:9023268:9023288:+	UGGAAGAAGAUGAUAGAAUUA	21	-	1	208	0	288.6	413	-112.3	-27.19	10	0.3972	1	TRUE	TRUE	34.22	9.96	2.21	4.87	12.39	5.53	4.65	1.99	7.52	7.3	1.55	2.43	3.1	6.42	11.28	5.31	13.5	-0.00916131	-0.0220162	-0.3135	0.3245	0.3706
ath-MIR8177	ath-MIR8177	FALSE	removed_positive	5:9362539:9362675:-	AUGACAUAUGUCAUUUUGUUGUGUGAUGAUGUGUCAUUUAUACGGAGAGAGUUAACCAACUUUCAUAUAUAUGAUUUGGCUUAGUUCCCAAAUUAUAAUGAAUUACAUAGUUCAUAUUAAUUAAUAAAAAUUAGCUU	137	5:9362559:9362655:-	GUGUGAUGAUGUGUCAUUUAUACGGAGAGAGUUAACCAACUUUCAUAUAUAUGAUUUGGCUUAGUUCCCAAAUUAUAAUGAAUUACAUAGUUCAUAU	5:9362634:9362655:-	GUGUGAUGAUGUGUCAUUUAUA	22	5:9362559:9362577:-	UGAAUUACAUAGUUCAUAU	19	-	1	445	0	0	97	-23.5	-24.23	19	0.0879	0.8257	FALSE	FALSE	26.28	8.82	3.68	4.41	16.91	5.88	2.21	0.74	2.21	5.88	1.47	1.47	6.62	12.5	3.68	8.82	14.71	-0.00855403	-0.036983	-0.2248	0.2774	0.1392
ath-MIR5657	ath-MIR5657	FALSE	removed_positive	5:9789568:9789682:+	GGCACGACUUGGUACCAAAUACGAGUCGAACUCUUGUCCUGAAGUGUAGAGGCCUAAACCAGUACACAACCAACUGGACAAGGUUAGAUUUGGUGGAAAGCCUGCCUGUUGGUAU	115	5:9789588:9789662:+	ACGAGUCGAACUCUUGUCCUGAAGUGUAGAGGCCUAAACCAGUACACAACCAACUGGACAAGGUUAGAUUUGGUG	5:9789588:9789609:+	ACGAGUCGAACUCUUGUCCUGA	22	5:9789642:9789662:+	UGGACAAGGUUAGAUUUGGUG	21	-	1	539	0	62.59	75	-25.5	-34	41	0.4756	0.9201	FALSE	FALSE	47.83	9.65	9.65	7.02	2.63	6.14	6.14	2.63	7.02	7.02	3.51	7.02	8.77	6.14	2.63	8.77	5.26	-0.00621785	-0.0617391	-0.2974	0.287	0.2874
ath-MIR5027	ath-MIR5027	FALSE	removed_positive	5:10943903:10944059:+	CAAUUUAGAUAUGUGAGAAAACCGGUUGGAACUUGCCUUAACCAAGAAAAGCUACAAAAUAUUUUUUUUCUGACAAAAAAAAGAAAAAGAAAAUCGAUUUUGUGGUUUUCUUGGUUAAGCCAGGUUCAAACCGAUUUACAUGCAUGUGUUGGAUGUG	157	5:10943923:10944039:+	ACCGGUUGGAACUUGCCUUAACCAAGAAAAGCUACAAAAUAUUUUUUUUCUGACAAAAAAAAGAAAAAGAAAAUCGAUUUUGUGGUUUUCUUGGUUAAGCCAGGUUCAAACCGAUUU	5:10943923:10943943:+	ACCGGUUGGAACUUGCCUUAA	21	5:10944019:10944039:+	AAGCCAGGUUCAAACCGAUUU	21	-	1	221	90.05	0	117	-49.5	-42.31	6	0.4298	1	TRUE	TRUE	33.12	19.23	4.49	5.13	7.05	5.13	3.21	1.92	3.21	7.05	2.56	3.85	5.77	4.49	2.56	8.97	15.38	-0.0109994	-0.185987	-0.3643	0.3949	0.1583
ath-MIR854b	ath-MIR854b	FALSE	removed_positive	5:11324350:11324608:-	AGGAUGAUUUUGCUGAGACGGAUGAGGAUAGGGAGGAGGAGUAUGAUACGAGCAUGUAUCAUUUCAGUGAGCACGUACCUCCAGCGCGGGAGAGCAAGAGCUUGAGUGAAGCUCACAGAAACAACAGUAAGUUGCAGAGGUGGUGCAAGAAACAAGAUAGGUUACUUAUCAAGUGCUUCAAGGCCAUCACGUUUCUGACGGACAAGAUAAGUUGCUUCUCUUCUACCACAGCUAUUCCGCAGGGAGAGCGUCCUCAGGA	259	5:11324370:11324588:-	GAUGAGGAUAGGGAGGAGGAGUAUGAUACGAGCAUGUAUCAUUUCAGUGAGCACGUACCUCCAGCGCGGGAGAGCAAGAGCUUGAGUGAAGCUCACAGAAACAACAGUAAGUUGCAGAGGUGGUGCAAGAAACAAGAUAGGUUACUUAUCAAGUGCUUCAAGGCCAUCACGUUUCUGACGGACAAGAUAAGUUGCUUCUCUUCUACCACAGCUAUUCCG	5:11324568:11324588:-	GAUGAGGAUAGGGAGGAGGAG	21	5:11324370:11324392:-	UCUCUUCUACCACAGCUAUUCCG	23	-	1	340	85.95	0	219	-61.2	-27.95	254	0.0099	0.1229	FALSE	FALSE	48.26	5.43	5.43	13.18	5.43	8.53	2.33	3.49	5.04	10.85	6.2	6.59	5.43	4.65	5.43	5.81	6.2	-0.0063448	-0.0237897	-0.3062	0.2934	0.2557
ath-MIR854d	ath-MIR854d	FALSE	removed_positive	5:11689841:11690099:-	AGGAUGAUCUUGCUGAGACGGAUGAGGAUAGGGAGGAGGAGUAUGAUACGAGCAUGUAUCAUUUCAGUGAGCACGUACCUCCAGCGCGGGAGAGCAAGAGCUUGAGUGAAGCUCACAGAAACAACAGUAAGUUGCAGAGGUGGUGCAAGAAACAAGAUAGGUUACUUAUCAAGUGCUUCAAGGCCAUCACGUUUCUGACGGACAAGAUAAGUUGCUUCUCUUCUACCACAGCUAUUCCGCAGGGAGAGCGUCCUCAGGA	259	5:11689861:11690079:-	GAUGAGGAUAGGGAGGAGGAGUAUGAUACGAGCAUGUAUCAUUUCAGUGAGCACGUACCUCCAGCGCGGGAGAGCAAGAGCUUGAGUGAAGCUCACAGAAACAACAGUAAGUUGCAGAGGUGGUGCAAGAAACAAGAUAGGUUACUUAUCAAGUGCUUCAAGGCCAUCACGUUUCUGACGGACAAGAUAAGUUGCUUCUCUUCUACCACAGCUAUUCCG	5:11690059:11690079:-	GAUGAGGAUAGGGAGGAGGAG	21	5:11689861:11689883:-	UCUCUUCUACCACAGCUAUUCCG	23	-	1	327	85.95	0	219	-61.2	-27.95	249	0.01	0.1229	FALSE	FALSE	48.65	5.43	5.43	13.18	5.43	8.53	2.33	3.49	5.43	10.85	6.2	6.59	5.43	4.65	5.81	5.81	5.43	-0.00649949	-0.0245619	-0.3162	0.2934	0.2485
Ath-MIR5643	Ath-MIR5643	FALSE	removed_positive	5:11821928:11822176:-	UUUGUAUCUUCUAACAAGGAAACCCUUCUUAGGCUUUUAAGACCCGUUUGCGGUUUAAGUUCUUAUACUCAAUCAUACACAUGACAUCACGUCAUAUUCGUCUCCAAAAUACAAACCAAGCUUCUUUUUGCUUCUCAAAGCUUUGAUGGUGUAGCCGAAGUCCGUAUGGGUCUUCGUCUUUGUAUCUUCUAACAAGGAUACAAUACUUAGGCUUUUAAGAUCUGGUUGCGAUUCUAGUUGUUAUACUCC	249	5:11821948:11822156:-	AACCCUUCUUAGGCUUUUAAGACCCGUUUGCGGUUUAAGUUCUUAUACUCAAUCAUACACAUGACAUCACGUCAUAUUCGUCUCCAAAAUACAAACCAAGCUUCUUUUUGCUUCUCAAAGCUUUGAUGGUGUAGCCGAAGUCCGUAUGGGUCUUCGUCUUUGUAUCUUCUAACAAGGAUACAAUACUUAGGCUUUUAAGAUCUGGUUGC	5:11822136:11822156:-	AACCCUUCUUAGGCUUUUAAG	21	5:11821948:11821968:-	AGGCUUUUAAGAUCUGGUUGC	21	3p	2	62	0	0	209	-45.6	-21.82	1	1	0.4692	TRUE	FALSE	38.15	8.06	5.65	4.84	6.85	5.65	3.63	3.23	8.87	3.23	3.23	3.63	6.45	8.47	9.27	4.84	14.11	-0.00524246	-0.0156627	-0.2	0.2972	0.3868
ath-MIR854e	ath-MIR854e	FALSE	removed_positive	5:11942449:11942707:+	AGGAUGAUCUUGCUGAGACGGAUGAGGAUAGGGAGGAGGAGUAUGAUACGAGCAUGUAUCAUUUCAGUGAGCACGUACCUCCAGCGCGGGAGAGCAAGAGCUUGAGUGAAGCUCACAGAAACAACAGUAAGUUGCAGAGGUGGUGCAAGAAACAAGAUAGGUUACUUAUCAAGUGCUUCAAGGCCAUCACGUUUCUGACGGACAAGAUAAGUUGCUUCUCUUCUACCACAGCUAUUCCGCAGGGAGAGCGUCCUCAGGA	259	5:11942469:11942687:+	GAUGAGGAUAGGGAGGAGGAGUAUGAUACGAGCAUGUAUCAUUUCAGUGAGCACGUACCUCCAGCGCGGGAGAGCAAGAGCUUGAGUGAAGCUCACAGAAACAACAGUAAGUUGCAGAGGUGGUGCAAGAAACAAGAUAGGUUACUUAUCAAGUGCUUCAAGGCCAUCACGUUUCUGACGGACAAGAUAAGUUGCUUCUCUUCUACCACAGCUAUUCCG	5:11942469:11942489:+	GAUGAGGAUAGGGAGGAGGAG	21	5:11942665:11942687:+	UCUCUUCUACCACAGCUAUUCCG	23	-	1	327	85.95	0	219	-61.2	-27.95	249	0.01	0.1229	FALSE	FALSE	48.65	5.43	5.43	13.18	5.43	8.53	2.33	3.49	5.43	10.85	6.2	6.59	5.43	4.65	5.81	5.81	5.43	-0.00649949	-0.0245619	-0.3162	0.2934	0.2485
Ath-MIRN131	Ath-MIRN131	FALSE	removed_positive	5:14864825:14864918:+	UCGGCAAGAGGACUCUAAUAGUGCGGUGAGCGUGGAUCUGAAGGUCGCGUGUUCGAUCCACGCUCACCGCACCAUUUGAUAACAAUACAAACUA	94	5:14864845:14864898:+	GUGCGGUGAGCGUGGAUCUGAAGGUCGCGUGUUCGAUCCACGCUCACCGCACCA	5:14864845:14864865:+	GUGCGGUGAGCGUGGAUCUGA	21	5:14864878:14864898:+	CGAUCCACGCUCACCGCACCA	21	3p	2	993	0	6937.96	54	-39.3	-72.78	110	0.7314	0.9991	TRUE	TRUE	50	7.53	7.53	5.38	6.45	7.53	3.23	8.6	5.38	7.53	6.45	5.38	6.45	5.38	7.53	6.45	3.23	-0.00868	-0.437234	-0.434	0.2872	0.1024
ath-MIR5645f	ath-MIR5645f	FALSE	removed_positive	5:14946719:14947119:-	AAAGUUUUUGUUGAGUUGUCAUUUGAGUCAUGUCGUUAAGUAGGUUAACAGAAUUUUUUUACGGCGUUAAUGUCUCGUUUAUCUCCUAUGUUAGAACAAAACAACGUUCUUCAUUGCAGCUCGUUUUGUCUGUUGAAACAAAUUUAAACCCUAAAUCCCUAAAUCGAUUUCAUUAUCUGCGAUUUUGAGGUCAAUGUGGGUCUCUGAUUUUGAGAUAAUGAAAUCAAUUUGGGAAAUUAGGGUUUAUAUUUGUUUCAAAAGACAAAACAACGUCGUUUCGUCUCUGCAAUAAACGACGUUGUUUUGUUCUAACAAAGUAAAUAAACAAGACAUUAACGCCGUAAAAAAAUUUUUUAACUUAUUUAAUGAUAUCUCAAAUGGCAAGUCAACAAAAACUUG…	401	5:14946739:14947099:-	AUUUGAGUCAUGUCGUUAAGUAGGUUAACAGAAUUUUUUUACGGCGUUAAUGUCUCGUUUAUCUCCUAUGUUAGAACAAAACAACGUUCUUCAUUGCAGCUCGUUUUGUCUGUUGAAACAAAUUUAAACCCUAAAUCCCUAAAUCGAUUUCAUUAUCUGCGAUUUUGAGGUCAAUGUGGGUCUCUGAUUUUGAGAUAAUGAAAUCAAUUUGGGAAAUUAGGGUUUAUAUUUGUUUCAAAAGACAAAACAACGUCGUUUCGUCUCUGCAAUAAACGACGUUGUUUUGUUCUAACAAAGUAAAUAAACAAGACAUUAACGCCGUAAAAAAAUUUUUUAACUUAUUUAAUGAUAUCUCAAAUGG	5:14947080:14947099:-	AUUUGAGUCAUGUCGUUAAG	20	5:14946739:14946756:-	UAAUGAUAUCUCAAAUGG	18	-	1	592	0	0	361	-173	-47.92	21	0	0	TRUE	TRUE	31.67	15.75	4.75	3.75	8	5.5	1.5	3.75	4.25	4.25	1.75	2.5	8	6.5	7.25	6.5	16	-0.0158825	-0.0735661	-0.503	0.4264	0.0446
ath-MIR5659	ath-MIR5659	FALSE	removed_positive	5:16409784:16409880:-	CAUAUUUAUUGACAAAAGUAUCUUUCAAAGACCUUCAUUGUUCUUGAAAUUCGACGAUGAAGGUCUUUGGAACGGUAAAUGGUAAUUGGUUGUUUAU	97	5:16409804:16409860:-	UCUUUCAAAGACCUUCAUUGUUCUUGAAAUUCGACGAUGAAGGUCUUUGGAACGGUA	5:16409839:16409860:-	UCUUUCAAAGACCUUCAUUGUU	22	5:16409804:16409826:-	CGAUGAAGGUCUUUGGAACGGUA	23	3p	12	337	0	991.01	57	-26.2	-45.96	19	0.5584	1	TRUE	TRUE	31.96	12.5	4.17	3.12	10.42	4.17	1.04	3.12	4.17	7.29	0	5.21	7.29	6.25	6.25	8.33	16.67	-0.00948373	-0.154124	-0.3031	0.3299	0.2592
ath-MIR5644	ath-MIR5644	FALSE	removed_positive	5:16649976:16650158:+	AUUUCUUAAGAUUUGUGUUAGUGGGUUGCGGAUAACGGUAGCCGGUAGGCACAGAUCCGAUAUCCUAAAAUUUGGAAUACAUAAAUUAGGAUCCAUUAGAUCCGUCAACAUCUGCAAGUAAUUAUUUAUAUUACAUGCGGAUCCGACAUCCGCAACACUACGAUAAUAAUAUUUAAUAUUUUG	183	5:16649996:16650138:+	GUGGGUUGCGGAUAACGGUAGCCGGUAGGCACAGAUCCGAUAUCCUAAAAUUUGGAAUACAUAAAUUAGGAUCCAUUAGAUCCGUCAACAUCUGCAAGUAAUUAUUUAUAUUACAUGCGGAUCCGACAUCCGCAACACUACGA	5:16649996:16650015:+	GUGGGUUGCGGAUAACGGUA	20	5:16650118:16650138:+	CCGACAUCCGCAACACUACGA	21	-	1	556	14.51	0	143	-51.6	-36.08	31	0.5403	1	TRUE	TRUE	35.52	8.24	4.95	4.4	14.84	6.04	3.85	4.95	2.2	5.49	3.3	4.95	4.4	12.09	4.95	4.4	10.99	-0.00820101	-0.0297268	-0.2913	0.3333	0.1461
ath-MIR5665	ath-MIR5665	FALSE	removed_positive	5:19499073:19499513:-	UUUUCUCUAUUAUUAUGAAUUCCACAUCUUGUCUACCAAUUGUUUUCAUUUAAAGAUUUUGAUUCUUAUUUAGAUUUUUCACAAUCUAUUUUGGUUCACAGAUUAGUUAAGCAUUAUUGUCUUCACCUACACGUUUAUAAUUGCAUAUAAUUUUAUUUAAAUAAUAUGUUAUAUCAGAGACAAGUUCAUAUCGAAUGAGUAAUAAAAUCAGAUCAGGAACAAAUUCAGAUCGAAUGGUAGACAAGAUAAUAUGAUAUAACUUGAUUUUUUGGUUAUUUUGCAAUAGAAAGAAAAAAAUCAAUAAAUCGGGUCGGAGAAGACAAUAAUGCUCAACUAAUCUGUAGACCAAAAUAGAUGGUGAAAAAUCUAAAUAAAAUUCGAAACCCUUAAAUGAGGACA…	441	5:19499093:19499493:-	UCCACAUCUUGUCUACCAAUUGUUUUCAUUUAAAGAUUUUGAUUCUUAUUUAGAUUUUUCACAAUCUAUUUUGGUUCACAGAUUAGUUAAGCAUUAUUGUCUUCACCUACACGUUUAUAAUUGCAUAUAAUUUUAUUUAAAUAAUAUGUUAUAUCAGAGACAAGUUCAUAUCGAAUGAGUAAUAAAAUCAGAUCAGGAACAAAUUCAGAUCGAAUGGUAGACAAGAUAAUAUGAUAUAACUUGAUUUUUUGGUUAUUUUGCAAUAGAAAGAAAAAAAUCAAUAAAUCGGGUCGGAGAAGACAAUAAUGCUCAACUAAUCUGUAGACCAAAAUAGAUGGUGAAAAAUCUAAAUAAAAUUCGAAACCCUUAAAUGAGGACAAUUGGUGGACAAGAUCUGGG…	5:19499473:19499493:-	UCCACAUCUUGUCUACCAAUU	21	5:19499093:19499113:-	UUGGUGGACAAGAUCUGGGAU	21	-	1	358	0	0	401	-155	-38.65	10	0.0041	1	TRUE	TRUE	27.44	14.09	3.86	5.23	14.32	6.36	1.36	1.36	3.41	7.73	0.91	2.95	3.41	9.32	6.36	5.45	13.86	-0.0143695	-0.028782	-0.3943	0.3787	0.2059
ath-MIR2939	ath-MIR2939	FALSE	removed_positive	5:19566968:19567078:+	CGUUAGUCUUUCACUACGAUGACUUAUUGUUGUGUUACCAAAGAAAACAUAAGGCUUGUGUUGUCUUUGGUAACGCACAACACUAAGCCAUCGCAGUUACAGACAACAAAA	111	5:19566988:19567058:+	GACUUAUUGUUGUGUUACCAAAGAAAACAUAAGGCUUGUGUUGUCUUUGGUAACGCACAACACUAAGCCAU	5:19566988:19567006:+	GACUUAUUGUUGUGUUACC	19	5:19567038:19567058:+	UAACGCACAACACUAAGCCAU	21	5p	12	160	0	0	71	-29.8	-41.97	4	1	0.9188	TRUE	TRUE	38.74	11.82	10.91	5.45	3.64	10	1.82	3.64	5.45	3.64	3.64	1.82	9.09	7.27	3.64	7.27	10.91	-0.0105576	-0.208108	-0.409	0.3874	0.0691
ath-MIR5015	ath-MIR5015	FALSE	removed_positive	5:20554914:20555015:-	UGUCAUGUGUUCUGUUGUUGUUGGUGUUAUGUGUAGUCUUCCAUGUGAAAUAUCACAUAGAAGACUAAACAUAACAUCAACAACACCAAAACACAUGGCAUU	102	5:20554934:20554995:-	UUGGUGUUAUGUGUAGUCUUCCAUGUGAAAUAUCACAUAGAAGACUAAACAUAACAUCAACA	5:20554975:20554995:-	UUGGUGUUAUGUGUAGUCUUC	21	5:20554934:20554954:-	AGACUAAACAUAACAUCAACA	21	-	1	27	30.26	0	62	-32.7	-52.74	4	0.0851	1	TRUE	TRUE	35.29	10.89	8.91	2.97	9.9	12.87	1.98	0	2.97	2.97	0.99	1.98	11.88	5.94	5.94	12.87	6.93	-0.0166959	-0.595098	-0.5892	0.4314	0.0134
ath-MIR405b	ath-MIR405b	FALSE	removed_positive	5:20632533:20632626:+	AACCCAUCAAAUGAAAUGAGUUAUGGGUUAGACCCAACUCAUUUAACAAAAUGAGUUGGGUCUAACCCAUAACUCAUUUAAUUAUAAACUCAUU	94	5:20632553:20632606:+	UUAUGGGUUAGACCCAACUCAUUUAACAAAAUGAGUUGGGUCUAACCCAUAACU	5:20632553:20632576:+	UUAUGGGUUAGACCCAACUCAUUU	24	5:20632583:20632606:+	AUGAGUUGGGUCUAACCCAUAACU	24	-	1	114	0	37.78	54	-39.3	-72.78	8	0.1578	0.4119	TRUE	TRUE	31.91	16.13	7.53	3.23	11.83	8.6	6.45	0	4.3	4.3	0	4.3	4.3	8.6	5.38	5.38	9.68	-0.0172015	-0.551064	-0.5489	0.3298	0.0588
ath-MIR8181	ath-MIR8181	FALSE	removed_positive	5:21641157:21641328:-	UGUUAUGUAUGAUGAUGGGGUGGGGGUGGGGGGGUGACAGAGACAUUCUUCAUUCGUAUGCUCAUGAUGACGUCAGCACGGGUUCAUGGUUUGUGGGUCUUGAUGUUAAGCAUGUAGAUGAAGGAAAGUUUUGCUGUUCUGCGUGGUCCUCAGGUAUAUGACUUAGCUUCUA	172	5:21641177:21641308:-	UGGGGGUGGGGGGGUGACAGAGACAUUCUUCAUUCGUAUGCUCAUGAUGACGUCAGCACGGGUUCAUGGUUUGUGGGUCUUGAUGUUAAGCAUGUAGAUGAAGGAAAGUUUUGCUGUUCUGCGUGGUCCUCA	5:21641289:21641308:-	UGGGGGUGGGGGGGUGACAG	20	5:21641177:21641193:-	GUUCUGCGUGGUCCUCA	17	5p	12	47	58.19	0	132	-41.4	-31.36	2	1	1	TRUE	FALSE	46.51	2.34	2.92	5.26	8.77	5.26	0.58	2.34	5.26	7.02	3.51	12.28	10.53	5.26	6.43	13.45	8.77	-0.00612556	-0.0352713	-0.2849	0.3547	0.2886
Ath-MIRN4412	Ath-MIRN4412	FALSE	removed_positive	5:22325654:22325859:+	GAUGUUGUUGUUGUUGUUGAUGAUGAUGAUGAUGAUGGUUAUGUUGCUGUUGUUGUUGAUGAUGUGGAUGUGGAUGGAGUUGAUGGUUAGGGAUAAUAUCUGGAGGAUAAAGAGGAAGUCCUUGGCGAAGAAGUCGUUUCAAUCUCGUGUUCCAAUAGUUCUUAAUCUCGUUGUCUGUUCUUCCCGGUAACUAUAAUAAAUUGCAU	206	5:22325674:22325839:+	UGAUGAUGAUGAUGAUGGUUAUGUUGCUGUUGUUGUUGAUGAUGUGGAUGUGGAUGGAGUUGAUGGUUAGGGAUAAUAUCUGGAGGAUAAAGAGGAAGUCCUUGGCGAAGAAGUCGUUUCAAUCUCGUGUUCCAAUAGUUCUUAAUCUCGUUGUCUGUUCUUCCCG	5:22325674:22325693:+	UGAUGAUGAUGAUGAUGGUU	20	5:22325819:22325839:+	UCUCGUUGUCUGUUCUUCCCG	21	5p	2	8	0	0	166	-41.6	-25.06	1	1	1	TRUE	FALSE	38.83	6.34	0.49	4.39	11.71	1.46	1.95	2.44	4.39	9.76	1.46	5.85	11.71	5.37	6.34	15.61	10.73	-0.00613701	-0.0200647	-0.2383	0.335	0.1915
ath-MIR420	ath-MIR420	FALSE	removed_positive	5:25230549:25230684:-	GGUAUGAUGCCUCUUCUUUCUAAACUAAUCACGGAAAUGCAAAAAUUGGAUACUACACUAUCAACUUUUUUCUUUUGUUCUCUUUAUCUCGUGAAUUUCCAUUUAAUGAGUUUAGUUAUAAUGUGGAACAGAAACU	136	5:25230569:25230664:-	UAAACUAAUCACGGAAAUGCAAAAAUUGGAUACUACACUAUCAACUUUUUUCUUUUGUUCUCUUUAUCUCGUGAAUUUCCAUUUAAUGAGUUUAGU	5:25230644:25230664:-	UAAACUAAUCACGGAAAUGCA	21	5:25230569:25230591:-	AAUUUCCAUUUAAUGAGUUUAGU	23	-	1	0	0	0	96	-7.8	-8.12	0	0	0	FALSE	FALSE	30.88	11.85	5.93	2.22	9.63	4.44	1.48	1.48	9.63	5.19	1.48	2.96	4.44	8.15	8.15	6.67	16.3	-0.00354922	-0.0177521	-0.1096	0.2647	0.5305
1:1128318:1128497:-	1:1128318:1128497:-	FALSE	others	1:1128318:1128497:-	UCAGAGAAAUCUCUGUCUGUGCUUGGGUUGUCGGGUUUCUCGGGCAAGAUCUAUGUUCAUUGGAUUGAAUCCAAUUCAUAGCCUUUAUUUACCUCAUCGGUAAAAUUCAAAUGUAAACAUGCUUAAUGGUCUUAAGCAUAUGAAACUGGAACCUAAUUACAUUUUGUUUCAGAAACAGGG	180	1:1128338:1128477:-	GCUUGGGUUGUCGGGUUUCUCGGGCAAGAUCUAUGUUCAUUGGAUUGAAUCCAAUUCAUAGCCUUUAUUUACCUCAUCGGUAAAAUUCAAAUGUAAACAUGCUUAAUGGUCUUAAGCAUAUGAAACUGGAACCUAAUUAC	1:1128458:1128477:-	GCUUGGGUUGUCGGGUUUCU	20	1:1128338:1128355:-	AAACUGGAACCUAAUUAC	18	5p	p	48	150.13	0	140	-35.6	-25.43	2	1	1	TRUE	FALSE	37.22	11.17	3.35	3.91	10.06	6.7	2.23	1.68	6.7	4.47	2.79	6.7	5.59	6.15	8.94	7.82	11.73	-0.00688071	-0.029321	-0.2561	0.3278	0.1815
1:2438774:2438858:+	1:2438774:2438858:+	FALSE	others	1:2438774:2438858:+	AGAUGUCUUUGCUAAGCAGAUGGGCUUAUCUGACAAAGACAUUGUCGCUUUAUCUGGUGCCCACACUCUGGUUCGUUUCUCUCCA	85	1:2438794:2438838:+	UGGGCUUAUCUGACAAAGACAUUGUCGCUUUAUCUGGUGCCCACA	1:2438794:2438814:+	UGGGCUUAUCUGACAAAGACA	21	1:2438820:2438838:+	GCUUUAUCUGGUGCCCACA	19	5p	p	2	35.22	0	45	-11.4	-25.33	1	1	1	FALSE	FALSE	45.88	3.57	4.76	4.76	5.95	7.14	3.57	2.38	11.9	4.76	5.95	4.76	5.95	3.57	10.71	9.52	10.71	-0.00451395	-0.0437647	-0.2071	0.2706	0.4538
1:2460539:2460623:+	1:2460539:2460623:+	FALSE	others	1:2460539:2460623:+	GUGUUAUAGCUUCGUUUCUUCUCCAUCGGAACUCUGUUCCCGGAACUGGGUUCUUGAUCGGAGGUGGCGGAGCUACUUUGCACCU	85	1:2460559:2460603:+	CUCCAUCGGAACUCUGUUCCCGGAACUGGGUUCUUGAUCGGAGGU	1:2460559:2460579:+	CUCCAUCGGAACUCUGUUCCC	21	1:2460581:2460603:+	GAACUGGGUUCUUGAUCGGAGGU	23	5p	p	20	40.76	11.08	45	-19.4	-43.11	8	1	1	FALSE	FALSE	51.76	2.38	4.76	3.57	3.57	2.38	4.76	5.95	11.9	5.95	4.76	9.52	7.14	3.57	10.71	7.14	11.9	-0.00831917	-0.147451	-0.4306	0.3882	0.0898
1:2463149:2463386:-	1:2463149:2463386:-	FALSE	others	1:2463149:2463386:-	GGUUACCAAGGCUGCAGUCAAGAAGGGUGCCAAGUGAACUCUGAACAUCAAAACUCUUUCCGCUGAUGAAAUGAAGGACUAUUUUAGUUUCUUUACUUUAGUAGUUUGGUAUUUGGUUGGUUGUUUGUGUUACCGCUUCGUUUAUUCUCCGUCGGAGCUCAAUUCUCGGAAUUGGGUUCUUGAUCGGAGGUGGCGGAGGUACUUGGCACUCGAGCUUCCUGUUUAUUUCUUUUGUUUU	238	1:2463170:2463366:-	AGAAGGGUGCCAAGUGAACUCUGAACAUCAAAACUCUUUCCGCUGAUGAAAUGAAGGACUAUUUUAGUUUCUUUACUUUAGUAGUUUGGUAUUUGGUUGGUUGUUUGUGUUACCGCUUCGUUUAUUCUCCGUCGGAGCUCAAUUCUCGGAAUUGGGUUCUUGAUCGGAGGUGGCGGAGGUACUUGGCACUCGAGCUU	1:2463347:2463366:-	AGAAGGGUGCCAAGUGAACU	20	1:2463170:2463189:-	GGUACUUGGCACUCGAGCUU	20	5p	p	12	40.89	0	197	-70.6	-35.84	6	0.3697	1	TRUE	TRUE	42.86	5.91	3.8	5.49	4.22	3.38	2.53	3.8	8.02	5.49	3.8	7.59	8.44	4.64	7.59	8.02	17.3	-0.00730285	-0.0302521	-0.313	0.3403	0.2349
1:2463176:2463260:-	1:2463176:2463260:-	FALSE	others	1:2463176:2463260:-	GUGUUACCGCUUCGUUUAUUCUCCGUCGGAGCUCAAUUCUCGGAAUUGGGUUCUUGAUCGGAGGUGGCGGAGGUACUUGGCACUC	85	1:2463196:2463240:-	CUCCGUCGGAGCUCAAUUCUCGGAAUUGGGUUCUUGAUCGGAGGU	1:2463221:2463240:-	CUCCGUCGGAGCUCAAUUCU	20	1:2463196:2463217:-	AAUUGGGUUCUUGAUCGGAGGU	22	5p	p	9	31.88	0	45	-23.1	-51.33	4	1	1	FALSE	FALSE	52.94	2.38	3.57	3.57	4.76	2.38	2.38	8.33	8.33	5.95	4.76	11.9	8.33	3.57	11.9	5.95	11.9	-0.00804496	-0.141569	-0.4259	0.3882	0.1166
1:3159089:3159298:-	1:3159089:3159298:-	FALSE	others	1:3159089:3159298:-	UGCCAAAGAGGAUUGUAGUCUUUUUAAGUCUCUGCAUUGGCAUGGAGAGCGAGGGUGCACACAGAAUUUGCUUAUGCUCUUUUCGCAUUAGAAUUUCUUCUUAGUAUUUUGUAUCUUGUCACUCAAUAUCAUCAAUUACCGAGAAACUAAUUUAGAAAAGAAAUCACAUCGCUGAAGCAAGAGAUGAAACUGCAGGCCAUGUUAUGCGUA	210	1:3159109:3159278:-	UUUUUAAGUCUCUGCAUUGGCAUGGAGAGCGAGGGUGCACACAGAAUUUGCUUAUGCUCUUUUCGCAUUAGAAUUUCUUCUUAGUAUUUUGUAUCUUGUCACUCAAUAUCAUCAAUUACCGAGAAACUAAUUUAGAAAAGAAAUCACAUCGCUGAAGCAAGAGAUGAAAC	1:3159257:3159278:-	UUUUUAAGUCUCUGCAUUGGCA	22	1:3159109:3159127:-	CUGAAGCAAGAGAUGAAAC	19	5p	p	12	41.28	0	170	-34.1	-20.06	1	1	1	FALSE	TRUE	38.1	9.09	3.35	8.13	9.09	7.66	1.44	2.39	6.22	7.18	6.22	2.87	4.31	6.22	6.7	7.18	11.96	-0.00551181	-0.0204329	-0.21	0.3429	0.3301
1:4349887:4350108:+	1:4349887:4350108:+	FALSE	others	1:4349887:4350108:+	GUGUUCUUUGUUGUCUUCUGUGUUGCGUUGGCCUGCGUUAUUGGAAUUGCGGUUUGCUGUUGCCUGCCAUGCAUCAUUGCAGUUUUGUACGCUGUUGCUGAUCAGGUACUUCUCAUAACCAAUUCCAUCUUAUAUCAUAAGUCGCCACAUUGUGCUAUUUGUUUUAACACAACAUGAUAAAAAUGCAGGAAGGGGCUUCAAAAGAAGACAUUGAGCAGCUCA	222	1:4349907:4350088:+	UGUUGCGUUGGCCUGCGUUAUUGGAAUUGCGGUUUGCUGUUGCCUGCCAUGCAUCAUUGCAGUUUUGUACGCUGUUGCUGAUCAGGUACUUCUCAUAACCAAUUCCAUCUUAUAUCAUAAGUCGCCACAUUGUGCUAUUUGUUUUAACACAACAUGAUAAAAAUGCAGGAAGGGGCUUCAAA	1:4349907:4349927:+	UGUUGCGUUGGCCUGCGUUAU	21	1:4350068:4350088:+	AAUGCAGGAAGGGGCUUCAAA	21	5p	p	4	10.41	0	182	-45.8	-25.16	3	1	1	TRUE	FALSE	41.89	6.79	3.62	4.07	8.14	8.6	2.71	2.26	6.33	3.17	7.69	3.62	7.69	4.52	5.88	11.76	13.12	-0.00662449	-0.0220374	-0.2775	0.2928	0.2953
1:5446895:5447138:-	1:5446895:5447138:-	FALSE	others	1:5446895:5447138:-	GGCGAUGGCAGCGGUUCUUGGGAUCUUCGUCGGCCAGGCCUGGAGCGGUGUGGCAUGGUUUGAAGCUGGAGCCCAGCCAGACGCGAUCGCUCCCUUCUCGUUCGGGUCGCUUCUUGGAACCCAAUUGCUUCUCAUGGGUUGGGUGGAGAGCAAACGAUGGGUCGAUUUCUUCAACCCGGAUUCUCAAUCGGUUGAGUGGGCAACGCCAUGGUCGAAGACCGCCGAGAAUUUCGCGAACUAUACC	244	1:5446917:5447118:-	GGAUCUUCGUCGGCCAGGCCUGGAGCGGUGUGGCAUGGUUUGAAGCUGGAGCCCAGCCAGACGCGAUCGCUCCCUUCUCGUUCGGGUCGCUUCUUGGAACCCAAUUGCUUCUCAUGGGUUGGGUGGAGAGCAAACGAUGGGUCGAUUUCUUCAACCCGGAUUCUCAAUCGGUUGAGUGGGCAACGCCAUGGUCGAAGACCGC	1:5447098:5447118:-	GGAUCUUCGUCGGCCAGGCCU	21	1:5446917:5446934:-	GCCAUGGUCGAAGACCGC	18	5p	p	2	15.56	0	202	-72.2	-35.74	1	1	1	FALSE	FALSE	57.79	4.53	3.29	4.94	5.35	4.94	6.17	8.64	5.76	7.82	7.82	11.11	5.35	0.82	8.64	7	7.82	-0.00613428	-0.0252927	-0.3545	0.3197	0.507
1:5840846:5840925:-	1:5840846:5840925:-	FALSE	others	1:5840846:5840925:-	GUUGUAUUUUUCAGUCCAUGGUGGUGUUGCUGAAGGAAGACCUGUCAGACAACGUCGCCUUCCUUGCUGUGGAAUUGGUC	80	1:5840866:5840905:-	GUGGUGUUGCUGAAGGAAGACCUGUCAGACAACGUCGCCU	1:5840888:5840905:-	GUGGUGUUGCUGAAGGAA	18	1:5840866:5840885:-	CCUGUCAGACAACGUCGCCU	20	3p	p	3	0	13.48	40	-15.7	-39.25	1	1	1	FALSE	FALSE	48.75	5.06	3.8	5.06	3.8	5.06	5.06	2.53	6.33	6.33	3.8	6.33	12.66	1.27	7.59	13.92	11.39	-0.00620513	-0.07875	-0.3025	0.325	0.1915
1:5999215:5999336:-	1:5999215:5999336:-	FALSE	others	1:5999215:5999336:-	AUCUUAUUAGGAUUAUUACUAUAUAUCUUGUGAUAGAGUUUAGGUCCUAUAUAUCUCUAAUCCCUCAAAUAUAGGACCUAAACUCUAUCACAAGAUAUAUAGUAAUAAUCCUAAUAAGAUUA	122	1:5999235:5999316:-	AUAUAUCUUGUGAUAGAGUUUAGGUCCUAUAUAUCUCUAAUCCCUCAAAUAUAGGACCUAAACUCUAUCACAAGAUAUAUAG	1:5999296:5999316:-	AUAUAUCUUGUGAUAGAGUUU	21	1:5999235:5999255:-	ACUCUAUCACAAGAUAUAUAG	21	5p	p	21	38.19	0	82	-48.3	-58.9	3	0.4914	0.5	TRUE	TRUE	26.23	8.26	3.31	6.61	18.18	2.48	4.13	0	9.09	4.96	0	2.48	3.31	20.66	8.26	1.65	6.61	-0.0246245	-0.645902	-0.6459	0.4262	0.0092
1:5999217:5999338:+	1:5999217:5999338:+	FALSE	others	1:5999217:5999338:+	AUCUUAUUAGGAUUAUUACUAUAUAUCUUGUGAUAGAGUUUAGGUCCUAUAUUUGAGGGAUUAGAGAUAUAUAGGACCUAAACUCUAUCACAAGAUAUAUAGUAAUAAUCCUAAUAAGAUUA	122	1:5999237:5999318:+	AUAUAUCUUGUGAUAGAGUUUAGGUCCUAUAUUUGAGGGAUUAGAGAUAUAUAGGACCUAAACUCUAUCACAAGAUAUAUAG	1:5999237:5999257:+	AUAUAUCUUGUGAUAGAGUUU	21	1:5999298:5999318:+	ACUCUAUCACAAGAUAUAUAG	21	5p	p	21	38.19	0	82	-48.9	-59.63	3	0.4914	0.5	TRUE	TRUE	26.23	5.79	3.31	9.09	18.18	1.65	2.48	0	6.61	8.26	0	4.13	3.31	20.66	4.96	2.48	9.09	-0.0248113	-0.325	-0.6508	0.459	0.0503
1:6464229:6464322:+	1:6464229:6464322:+	FALSE	others	1:6464229:6464322:+	CGAGCCAAGCACCAUGGAGGUUGAGCUAGAUUCGUUUCAAAGACAAGUCGCUGAGAAAUUCAUCGAUCUCAACGCUUCUUCAAACGACCUUCUC	94	1:6464249:6464302:+	UUGAGCUAGAUUCGUUUCAAAGACAAGUCGCUGAGAAAUUCAUCGAUCUCAACG	1:6464249:6464268:+	UUGAGCUAGAUUCGUUUCAA	20	1:6464283:6464302:+	GAAAUUCAUCGAUCUCAACG	20	3p	p	3	0	11.36	54	-9.8	-18.15	1	1	1	FALSE	TRUE	46.81	9.68	5.38	8.6	5.38	8.6	3.23	6.45	7.53	9.68	5.38	2.15	3.23	1.08	11.83	3.23	8.6	-0.00436445	-0.0510638	-0.2043	0.3085	0.4263
1:6804738:6804901:-	1:6804738:6804901:-	FALSE	others	1:6804738:6804901:-	CAACGUUUUCCUCUGUGGUAACUCCGGCGGCUUUUGAGAUAGGCAGCCUCCCGACAACCGAGAUACCGGUGGAUCCGGUGGAAAAUGAUUCAACAGCACCGCCAAAACCGGUGAGAAUCACCUGUCCAACAGUCGCCGGAACUUAUCCCGUCGUUUUAUUCUUC	164	1:6804758:6804881:-	ACUCCGGCGGCUUUUGAGAUAGGCAGCCUCCCGACAACCGAGAUACCGGUGGAUCCGGUGGAAAAUGAUUCAACAGCACCGCCAAAACCGGUGAGAAUCACCUGUCCAACAGUCGCCGGAACUU	1:6804860:6804881:-	ACUCCGGCGGCUUUUGAGAUAG	22	1:6804758:6804778:-	GUCCAACAGUCGCCGGAACUU	21	3p	p	2	0	14.01	124	-49.5	-39.92	1	1	1	FALSE	TRUE	52.44	7.98	6.75	4.29	4.91	6.13	9.82	7.98	4.91	6.75	4.29	6.13	6.13	3.07	7.98	4.91	7.98	-0.0059878	-0.0557927	-0.314	0.2805	0.2226
1:8207110:8207375:+	1:8207110:8207375:+	FALSE	others	1:8207110:8207375:+	CGUCUUCCUAUUCUUGGAUCUGAUUUCAACGAUUUUGUUUUUUAUUGUCCAAUGGUUGGACCUGGAGGUAACUUGUCAAAUACGCAAAGUUUCUCCUCUGUUUUGUGAUUAUAUAAAGAUUGUUUUUUUUUUAAUUUUUAGUUUUCUUGGUGUAGCUUUGAGUCCAUGGGAAGCAAUUGGGUCGGUGGGAGUGAGGAACUUUAUGUUGUGUAAGAAGAAACCAGAGGAGAAGAAGGUUGAGGAAGAUAAGGGAAGAUCGAAUUUUC	266	1:8207134:8207355:+	UUCAACGAUUUUGUUUUUUAUUGUCCAAUGGUUGGACCUGGAGGUAACUUGUCAAAUACGCAAAGUUUCUCCUCUGUUUUGUGAUUAUAUAAAGAUUGUUUUUUUUUUAAUUUUUAGUUUUCUUGGUGUAGCUUUGAGUCCAUGGGAAGCAAUUGGGUCGGUGGGAGUGAGGAACUUUAUGUUGUGUAAGAAGAAACCAGAGGAGAAGAAGGUUGAGGAAGA	1:8207134:8207154:+	UUCAACGAUUUUGUUUUUUAU	21	1:8207335:8207355:+	GGAGAAGAAGGUUGAGGAAGA	21	3p	p	17	0	118.27	222	-50.6	-22.79	2	1	1	TRUE	FALSE	36.84	8.68	2.26	7.55	6.79	2.64	2.26	1.89	4.53	9.06	1.13	7.17	7.92	4.91	5.66	8.68	18.87	-0.0063165	-0.0213033	-0.2327	0.3233	0.6191
1:8641253:8641518:+	1:8641253:8641518:+	FALSE	others	1:8641253:8641518:+	UUAGAUUUGAUCUGUAUAUGUACUCUUCGAGCAUUCAAUUUGCAUGAUAUUACUAGUCUUGAGUUAUGAAGAUUUUAACACAGGAUUGCUUUCAAUUUCUUUUGUCAUUAUAGUGAUGGAGACAUCAAUAGGUUUAUAUCCGUAAUUGCUACACAUAAAUUUUCUGAUCUGGAAGCAAACACUCUGUUUCUGUUGCAGGUCUUGGUGAAUUAUGCUAGGUCAGCAAAAGAGGCUGAAGAAGUUGCUAAACAGGUGAUUCAUUGCCC	266	1:8641273:8641498:+	UACUCUUCGAGCAUUCAAUUUGCAUGAUAUUACUAGUCUUGAGUUAUGAAGAUUUUAACACAGGAUUGCUUUCAAUUUCUUUUGUCAUUAUAGUGAUGGAGACAUCAAUAGGUUUAUAUCCGUAAUUGCUACACAUAAAUUUUCUGAUCUGGAAGCAAACACUCUGUUUCUGUUGCAGGUCUUGGUGAAUUAUGCUAGGUCAGCAAAAGAGGCUGAAGAAGUUGCU	1:8641273:8641293:+	UACUCUUCGAGCAUUCAAUUU	21	1:8641479:8641498:+	AAGAGGCUGAAGAAGUUGCU	20	3p	p	6	0	16.58	226	-53.6	-23.72	2	1	1	FALSE	FALSE	35.34	7.17	3.77	6.79	10.57	6.79	1.13	0.75	6.42	6.79	4.15	3.4	5.66	7.55	6.42	9.06	13.58	-0.00658461	-0.020614	-0.2327	0.3609	0.1316
1:13186791:13187034:-	1:13186791:13187034:-	FALSE	others	1:13186791:13187034:-	GAUGCUGCGAUAGAGUGAUUUUGAUGAAGUGAUGAUAUGAUGCUGCGAUAGAGUGGUUUUGGUGAAGUGAUGAUAUGGAGAUGAGAUCGAGUAUGGUGAUGGAAUGGGGAUCGAGUAGAACUUCCAAAGGAUGUGAAAGACCUUUGAACUUCCGAGCUUGAUCGUGCUUGGAUAUGACACACCAAAACCACUCUAUCGCAGCAUCAUAUCAUCACUUCACCAAAUCACUCUAUCGCAGCAUCAU	244	1:13186811:13187014:-	UUGAUGAAGUGAUGAUAUGAUGCUGCGAUAGAGUGGUUUUGGUGAAGUGAUGAUAUGGAGAUGAGAUCGAGUAUGGUGAUGGAAUGGGGAUCGAGUAGAACUUCCAAAGGAUGUGAAAGACCUUUGAACUUCCGAGCUUGAUCGUGCUUGGAUAUGACACACCAAAACCACUCUAUCGCAGCAUCAUAUCAUCACUUCACCAAA	1:13186994:13187014:-	UUGAUGAAGUGAUGAUAUGAU	21	1:13186811:13186830:-	CAUAUCAUCACUUCACCAAA	20	5p	p	6	17.15	0	204	-100.3	-49.17	2	0.6056	1	TRUE	TRUE	43.03	5.76	4.53	6.58	12.76	6.58	2.47	3.29	4.94	13.17	4.12	4.12	4.53	4.12	6.17	11.52	5.35	-0.0130583	-0.0811475	-0.5619	0.3852	0.2123
1:14246774:14247009:-	1:14246774:14247009:-	FALSE	others	1:14246774:14247009:-	GUAGUCGAGUGGUGGUGAUGGUGAUACUCGACUUCCUGGUAGAGUGAUGUGGUCGAGUGAUGAUCAGGUAAUGGAGGUGAAGACACUCGACCUCGGGGUCGAGUGAUCUGAUCGAGUGAUGGUCAGGUGGUGGGGAUGAAGACACUCGACCUCGGGGUCGAGUGGUGAGGUGAAGUGGUGGUGUCCUCUACUCGACCAGGGGGUCGAGUGGUCUGCUGAGGUUGUGAAUCGUCUAC	236	1:14246794:14246988:-	UGAUACUCGACUUCCUGGUAGAGUGAUGUGGUCGAGUGAUGAUCAGGUAAUGGAGGUGAAGACACUCGACCUCGGGGUCGAGUGAUCUGAUCGAGUGAUGGUCAGGUGGUGGGGAUGAAGACACUCGACCUCGGGGUCGAGUGGUGAGGUGAAGUGGUGGUGUCCUCUACUCGACCAGGGGGUCGAGUGGUCUGC	1:14246968:14246988:-	UGAUACUCGACUUCCUGGUAG	21	1:14246794:14246815:-	ACCAGGGGGUCGAGUGGUCUGC	22	3p	p	59	0	35.61	195	-95.1	-48.77	2	0.1287	1	TRUE	TRUE	55.51	2.13	4.68	7.66	4.68	2.13	2.13	5.53	5.96	12.34	0.43	12.77	14.04	2.55	8.94	13.19	0.85	-0.00788507	-0.062954	-0.4377	0.3263	0.0863
1:15464324:15464471:+	1:15464324:15464471:+	FALSE	others	1:15464324:15464471:+	CGUUGCCAAUUGGGUGUUUGUUUGCUAUAUUUGAGAUUUCAGAAUUGUUAAGAUCAAGUUCGUUUUUGUUAUAAGAGAUACUAACAUUGUGUCUUUUCAGAAUUUGUAUUUCAGGUACUUAGCAACACACUUUAUUCGUCUGUUAUAG	148	1:15464344:15464451:+	UUUGCUAUAUUUGAGAUUUCAGAAUUGUUAAGAUCAAGUUCGUUUUUGUUAUAAGAGAUACUAACAUUGUGUCUUUUCAGAAUUUGUAUUUCAGGUACUUAGCAACAC	1:15464344:15464362:+	UUUGCUAUAUUUGAGAUUU	19	1:15464431:15464451:+	AUUUCAGGUACUUAGCAACAC	21	3p	p	14	0	29.98	108	-24.5	-22.69	2	0.5456	1	TRUE	TRUE	31.76	5.44	4.08	6.8	8.84	6.12	0.68	2.04	4.08	4.76	2.04	2.04	9.52	8.84	5.44	8.16	21.09	-0.0063602	-0.0253378	-0.202	0.3514	0.1967
1:15471263:15471410:+	1:15471263:15471410:+	FALSE	others	1:15471263:15471410:+	CGUUGCCAAUUGGGUGUUUGUUUGCUAUAUUUGAGAUUUCAGAAUUGUUAAGAUCAAGUUCGUUUUUGUUAUAAGAGAUACUAACAUUGUGUCUUUUCAGAAUUUGUAUUUCAGGUACUUAGCAACACACUUUAUUCGUCUGUUAUAG	148	1:15471283:15471390:+	UUUGCUAUAUUUGAGAUUUCAGAAUUGUUAAGAUCAAGUUCGUUUUUGUUAUAAGAGAUACUAACAUUGUGUCUUUUCAGAAUUUGUAUUUCAGGUACUUAGCAACAC	1:15471283:15471301:+	UUUGCUAUAUUUGAGAUUU	19	1:15471370:15471390:+	AUUUCAGGUACUUAGCAACAC	21	3p	p	14	0	29.98	108	-24.5	-22.69	2	0.5456	1	TRUE	TRUE	31.76	5.44	4.08	6.8	8.84	6.12	0.68	2.04	4.08	4.76	2.04	2.04	9.52	8.84	5.44	8.16	21.09	-0.0063602	-0.0253378	-0.202	0.3514	0.1967
1:15478204:15478351:+	1:15478204:15478351:+	FALSE	others	1:15478204:15478351:+	CGUUGCCAAUUGGGUGUUUGUUUGCUAUAUUUGAGAUUUCAGAAUUGUUAAGAUCAAGUUCGUUUUUGUUAUAAGAGAUACUAACAUUGUGUCUUUUCAGAAUUUGUAUUUCAGGUACUUAGCAACACACUUUAUUCGUCUGUUAUAG	148	1:15478224:15478331:+	UUUGCUAUAUUUGAGAUUUCAGAAUUGUUAAGAUCAAGUUCGUUUUUGUUAUAAGAGAUACUAACAUUGUGUCUUUUCAGAAUUUGUAUUUCAGGUACUUAGCAACAC	1:15478224:15478242:+	UUUGCUAUAUUUGAGAUUU	19	1:15478311:15478331:+	AUUUCAGGUACUUAGCAACAC	21	3p	p	14	0	29.98	108	-24.5	-22.69	2	0.5456	1	TRUE	TRUE	31.76	5.44	4.08	6.8	8.84	6.12	0.68	2.04	4.08	4.76	2.04	2.04	9.52	8.84	5.44	8.16	21.09	-0.0063602	-0.0253378	-0.202	0.3514	0.1967
1:15485186:15485333:+	1:15485186:15485333:+	FALSE	others	1:15485186:15485333:+	CGUUGCCAAUUGGGUGUUUGUUUGCUAUAUUUGAGAUUUCAAAAUUGUUAAGAUCAAGUUCGUUUUUGUUAUAAGAGAUACUAACAUUGUGUCUUUUCAGAAUUUGUAUUUCAGGUACUUAGCAACACACUUUAUUCGUCUGUUAUAG	148	1:15485206:15485313:+	UUUGCUAUAUUUGAGAUUUCAAAAUUGUUAAGAUCAAGUUCGUUUUUGUUAUAAGAGAUACUAACAUUGUGUCUUUUCAGAAUUUGUAUUUCAGGUACUUAGCAACAC	1:15485206:15485224:+	UUUGCUAUAUUUGAGAUUU	19	1:15485293:15485313:+	AUUUCAGGUACUUAGCAACAC	21	3p	p	14	0	29.98	108	-24.4	-22.59	2	0.5456	1	TRUE	TRUE	31.08	6.8	4.08	6.12	8.84	6.12	0.68	2.04	4.08	4.08	2.04	2.04	9.52	8.84	5.44	8.16	21.09	-0.00648005	-0.0252534	-0.2014	0.3514	0.1801
1:15705572:15705780:-	1:15705572:15705780:-	FALSE	others	1:15705572:15705780:-	AGAAUUCGAUCAUAUCGCAGCUUAGAACAAUCAACUUGGACAUUGAUUUCAUCUGGUUUAUCUGGUGCUUUGGCUCUGAGUCCCCGCUUUCAAACCUCACCUCCAACUUUCUCUUAAUUGUUUGCUUGAGGGCAAGCAAAGACUAAGUUUGGGGGAGUUGAUAAGUGUGCAUUUUGCCUGUUUUGAGCAUCCCUUUAUCAUCACUGUUU	209	1:15705592:15705760:-	CUUAGAACAAUCAACUUGGACAUUGAUUUCAUCUGGUUUAUCUGGUGCUUUGGCUCUGAGUCCCCGCUUUCAAACCUCACCUCCAACUUUCUCUUAAUUGUUUGCUUGAGGGCAAGCAAAGACUAAGUUUGGGGGAGUUGAUAAGUGUGCAUUUUGCCUGUUUUGAGCA	1:15705740:15705760:-	CUUAGAACAAUCAACUUGGAC	21	1:15705592:15705612:-	GCAUUUUGCCUGUUUUGAGCA	21	5p	p	21	64.33	0	169	-49.8	-29.47	2	0.7698	0.8996	TRUE	FALSE	41.63	6.25	3.85	5.29	7.21	7.21	4.33	1.44	8.65	5.29	5.29	4.81	4.81	3.37	8.17	8.65	15.38	-0.00629834	-0.0247499	-0.2622	0.3062	0.1648
1:15812072:15812321:+	1:15812072:15812321:+	FALSE	others	1:15812072:15812321:+	AAAGUUUUCCUCAGAUAUUUGAUUUACAUGGUUUACAACCUUGGAAAACUUUGGCGUACUAGUGCUUUCCACUUCAUUAUCAAAGGAUAUUCAGAUUGGUAUUCGGUAUCUCUAAUUUCAUAUGUUGCACCAAAUGUUGGAACUGCACUCAACACCCAUAUGGUUAGCGCGAGUCCAAAUCCUCUCAUAUCGUAUUUUUUGUUUGCCCACGGUUGGGCUGUGUACAUCUCAAAAUCAAAAGCAUGUUGCA	250	1:15812092:15812301:+	GAUUUACAUGGUUUACAACCUUGGAAAACUUUGGCGUACUAGUGCUUUCCACUUCAUUAUCAAAGGAUAUUCAGAUUGGUAUUCGGUAUCUCUAAUUUCAUAUGUUGCACCAAAUGUUGGAACUGCACUCAACACCCAUAUGGUUAGCGCGAGUCCAAAUCCUCUCAUAUCGUAUUUUUUGUUUGCCCACGGUUGGGCUGUGUACAUCUC	1:15812092:15812114:+	GAUUUACAUGGUUUACAACCUUG	23	1:15812281:15812301:+	CGGUUGGGCUGUGUACAUCUC	21	3p	p	3	0	31.83	210	-46.2	-22	2	1	1	FALSE	FALSE	38.4	8.43	5.22	3.21	9.64	8.84	4.02	2.41	5.62	2.81	4.02	4.42	6.43	6.43	7.63	7.63	13.25	-0.0050625	-0.0159385	-0.1944	0.3	0.4727
1:15934963:15935170:+	1:15934963:15935170:+	FALSE	others	1:15934963:15935170:+	UUGUUGUUGUUUUGACAUAUUGAUUUGAAUGGAUGAUGAAGGUGUUCUUGAGCAUGUUUGGUCCAGCUCCAAGACAUGUAGAAGGGGAAAGGCAAGAUCAUCGACCUUCGGUUUCAUCAGUACCUUAGGUGAAUUAGUAUUUUUGUUUUGUAGGUUUUGUCUUUAAUUCAUAGUAUCCAUUUGUAAAUGGUUAAAAUUGUUUCACCCC	208	1:15934983:15935150:+	UGAUUUGAAUGGAUGAUGAAGGUGUUCUUGAGCAUGUUUGGUCCAGCUCCAAGACAUGUAGAAGGGGAAAGGCAAGAUCAUCGACCUUCGGUUUCAUCAGUACCUUAGGUGAAUUAGUAUUUUUGUUUUGUAGGUUUUGUCUUUAAUUCAUAGUAUCCAUUUGUAAAU	1:15934983:15935003:+	UGAUUUGAAUGGAUGAUGAAG	21	1:15935130:15935150:+	UCAUAGUAUCCAUUUGUAAAU	21	5p	p	16	54.74	0	168	-40.4	-24.05	1	1	1	FALSE	FALSE	36.06	6.76	2.42	6.28	9.18	5.8	3.86	0.97	2.42	6.28	1.45	5.31	9.66	5.8	5.8	10.14	17.87	-0.00626733	-0.0240385	-0.226	0.3125	0.1741
1:16097900:16098134:+	1:16097900:16098134:+	FALSE	others	1:16097900:16098134:+	CCGCAUUUUCUCUUUGGUGAGCUUGCUCGAAUUCGUUCGCCUCUUGCUCCGGUUGCUCGCUUUGUUGCUCAAACUCGGUUUGCUGCUCAUAGUCAUCUUGAGUGAAAUACUCCUGUUGCUCAUAGUCAGCUUGACUAUAUUCUGGUUGAUCUUCUCGAUCUCCUCCAAUGUUGAUGUUCAAGACAGAGGGAGAUGGCAUGAAAUUGAUGUUGCGCCUUGUCUUCACCAAAGUUUG	235	1:16097920:16098114:+	GCUUGCUCGAAUUCGUUCGCCUCUUGCUCCGGUUGCUCGCUUUGUUGCUCAAACUCGGUUUGCUGCUCAUAGUCAUCUUGAGUGAAAUACUCCUGUUGCUCAUAGUCAGCUUGACUAUAUUCUGGUUGAUCUUCUCGAUCUCCUCCAAUGUUGAUGUUCAAGACAGAGGGAGAUGGCAUGAAAUUGAUGUUGCGC	1:16097920:16097941:+	GCUUGCUCGAAUUCGUUCGCCU	22	1:16098095:16098114:+	GCAUGAAAUUGAUGUUGCGC	20	5p	p	7	21.84	0	195	-49.2	-25.23	2	1	1	FALSE	FALSE	45.53	4.7	2.14	4.27	6.84	5.13	3.42	3.85	11.11	5.98	6.41	2.99	6.41	2.14	11.11	11.11	12.39	-0.00550406	-0.0192799	-0.2506	0.3021	0.3433
1:16584042:16584190:-	1:16584042:16584190:-	FALSE	others	1:16584042:16584190:-	AAGAGACUAAGAAUGCAUGAAAAGAGACAUGAAACUAAGCUAAAUGUAUAAAAAACAAGAGCUUAAAAAAGUUAAAAUCUAGUGUUAUCAGUGUCACAUUUGUCUCUUAUGUGUUUCGUCUUUGUUUUACUGCCAUGAGUUCUUGUUGU	149	1:16584064:16584170:-	AAAGAGACAUGAAACUAAGCUAAAUGUAUAAAAAACAAGAGCUUAAAAAAGUUAAAAUCUAGUGUUAUCAGUGUCACAUUUGUCUCUUAUGUGUUUCGUCUUUGUUU	1:16584150:16584170:-	AAAGAGACAUGAAACUAAGCU	21	1:16584064:16584085:-	CUUAUGUGUUUCGUCUUUGUUU	22	5p	p	21	115.38	0	107	-16.6	-15.51	2	1	1	FALSE	FALSE	30.87	16.89	4.05	8.11	6.76	4.73	0.68	0.68	6.76	6.08	2.7	0	9.46	7.43	5.41	9.46	10.81	-0.00563006	-0.0279003	-0.1738	0.2483	0.489
1:17892466:17892705:-	1:17892466:17892705:-	FALSE	others	1:17892466:17892705:-	GGGUCAGCAUUCCAAAGACCCAACCCUGACUCGCCACGUCGACAUAUGCCAGCUAUUAAUGAAGAGGGUAAUUCCGUAACUUACUCUAACCACAGAACCCUUGAAUUUAAAGUGUAGCAGUAAAAUCUCAUUUCUUUGAGUUAUCUCGUUUGUUCGGAGUUAGAGAGAGAGAGAAAGAUAUAGAGAGAACACAGAGAGGCGAGAGCGACGUAGGGUUGGUGUUUCGUACGGAUUUUCUCG	240	1:17892486:17892685:-	CAACCCUGACUCGCCACGUCGACAUAUGCCAGCUAUUAAUGAAGAGGGUAAUUCCGUAACUUACUCUAACCACAGAACCCUUGAAUUUAAAGUGUAGCAGUAAAAUCUCAUUUCUUUGAGUUAUCUCGUUUGUUCGGAGUUAGAGAGAGAGAGAAAGAUAUAGAGAGAACACAGAGAGGCGAGAGCGACGUAGGGUUGGU	1:17892666:17892685:-	CAACCCUGACUCGCCACGUC	20	1:17892486:17892506:-	CGAGAGCGACGUAGGGUUGGU	21	3p	p	2	0	14.44	200	-47.9	-23.95	1	1	1	TRUE	FALSE	44.17	7.53	5.86	11.3	5.44	5.44	4.6	5.02	4.6	10.46	2.93	4.18	6.69	6.69	6.28	3.77	9.21	-0.00528187	-0.0227273	-0.2333	0.3083	0.4072
1:19352317:19352562:-	1:19352317:19352562:-	FALSE	others	1:19352317:19352562:-	CCCAAAAAUUAGAAGCACAAGGAGGAAAAGAAGGCAAAGAAUGGGAUGAUGGAGCCGAACACGAUGGUGUGACGAAGAUAUACGUAGCAGCUGGUGGUCUUGGAAUUGAACAAAUCAGAUUCGAUUAUGUAAAGAACGGACAACCAAAGGAAGGAUCUUUUCAUGGUGUGAAGGGUAGAAGUACUAUUUCUACGGUAUGUUGUCUUUUUUUUCUUUCUCUCUCUUUAAUGCUACUAUACCAAGUUA	246	1:19352337:19352542:-	GGAGGAAAAGAAGGCAAAGAAUGGGAUGAUGGAGCCGAACACGAUGGUGUGACGAAGAUAUACGUAGCAGCUGGUGGUCUUGGAAUUGAACAAAUCAGAUUCGAUUAUGUAAAGAACGGACAACCAAAGGAAGGAUCUUUUCAUGGUGUGAAGGGUAGAAGUACUAUUUCUACGGUAUGUUGUCUUUUUUUUCUUUCUCUCUCUUU	1:19352522:19352542:-	GGAGGAAAAGAAGGCAAAGAA	21	1:19352337:19352354:-	UUUUCUUUCUCUCUCUUU	18	5p	p	2	30.32	0	206	-47.7	-23.16	2	1	1	TRUE	FALSE	39.43	12.24	5.31	7.76	7.35	4.9	2.04	2.86	5.31	9.39	2.45	6.94	5.71	6.53	4.9	6.94	9.39	-0.00577225	-0.0206948	-0.2276	0.3374	0.3238
1:20086939:20087130:+	1:20086939:20087130:+	FALSE	others	1:20086939:20087130:+	AAACUCUGCAAGUAGUGAAGUGUGGCAUAGACGCCUUGGCCAUGCAAAUGCUGAAGUACUCCAUCAACUUGCUAGCUCAAAGUCCAUCAUCAUCAUUAAUAAAGUUGUGAAGACUGUGUGUGAAGCCUGUCAUCUAGGCAAGAGCACUAGGCUUCCUUUUAUGCUAUCUACUUUUAAUGCUUCUAGACCUCU	192	1:20086959:20087108:+	UGUGGCAUAGACGCCUUGGCCAUGCAAAUGCUGAAGUACUCCAUCAACUUGCUAGCUCAAAGUCCAUCAUCAUCAUUAAUAAAGUUGUGAAGACUGUGUGUGAAGCCUGUCAUCUAGGCAAGAGCACUAGGCUUCCUUUUAUGCUAUCUA	1:20086959:20086979:+	UGUGGCAUAGACGCCUUGGCC	21	1:20087090:20087108:+	CUUCCUUUUAUGCUAUCUA	19	5p	p	13	33.03	0	150	-31.77	-21.18	1	1	1	FALSE	FALSE	42.19	8.9	4.19	7.85	6.81	7.33	3.66	0.52	10.99	4.19	7.33	2.09	6.28	6.81	7.33	9.42	6.28	-0.00520502	-0.0278935	-0.2196	0.276	0.4327
1:20260361:20260529:+	1:20260361:20260529:+	FALSE	others	1:20260361:20260529:+	UCUAUAUGGAACUUCAAGUUUGGCUAUUCUGUUACAUUCUUACUUUUGCACAACUCUCUCUGGCUAUAAGAUUUAAGAAUCAUCUCUAGCUAUCUGGGUUCUAAACUAUUGUUUCUUUUGUGUAUUGUUGUAGUAUGGCAGGAUCCGCACCGGAAGGAACACAAUUUGA	169	1:20260381:20260509:+	UGGCUAUUCUGUUACAUUCUUACUUUUGCACAACUCUCUCUGGCUAUAAGAUUUAAGAAUCAUCUCUAGCUAUCUGGGUUCUAAACUAUUGUUUCUUUUGUGUAUUGUUGUAGUAUGGCAGGAUCCGCA	1:20260381:20260400:+	UGGCUAUUCUGUUACAUUCU	20	1:20260492:20260509:+	AGUAUGGCAGGAUCCGCA	18	5p	p	261	4631.46	0	129	-23.7	-18.37	21	0.9658	1	FALSE	FALSE	36.69	6.55	5.36	4.17	8.33	5.36	1.19	1.19	10.71	4.17	3.57	5.36	5.36	8.93	8.33	7.74	13.69	-0.0050804	-0.0252219	-0.1864	0.3018	0.3346
1:21355717:21355806:+	1:21355717:21355806:+	FALSE	others	1:21355717:21355806:+	GGUAUGCCUCAUAAGUUCUACCAUGGUCGUACUGGUCGCAUCUGGAAUGUCACUAAGCGUGCCGUUGGUGUUGAAGUCAACAAACAGGUG	90	1:21355737:21355786:+	CCAUGGUCGUACUGGUCGCAUCUGGAAUGUCACUAAGCGUGCCGUUGGUG	1:21355737:21355758:+	CCAUGGUCGUACUGGUCGCAUC	22	1:21355764:21355786:+	UGUCACUAAGCGUGCCGUUGGUG	23	5p	p	6	20.86	0	50	-13.3	-26.6	1	1	1	FALSE	FALSE	48.89	7.87	5.62	4.49	5.62	7.87	3.37	4.49	5.62	2.25	4.49	6.74	13.48	5.62	7.87	11.24	3.37	-0.0045899	-0.0608333	-0.2244	0.2889	0.4071
1:21782920:21783073:+	1:21782920:21783073:+	FALSE	others	1:21782920:21783073:+	AAUAUAUGAUCACGGUUCUGAGAUGAGGACGAAGGAAGCGGGAAUCGUAUUUGAUUUCGUUCAUCUCAAAAGGCUAUGGUUGAAACUGUAUAUGCCUAGGCUUUCUACAGAACAACACUUCCCUUCUCACCUUACAACCUUAUAUCUAGAAAGU	154	1:21782940:21783053:+	AGAUGAGGACGAAGGAAGCGGGAAUCGUAUUUGAUUUCGUUCAUCUCAAAAGGCUAUGGUUGAAACUGUAUAUGCCUAGGCUUUCUACAGAACAACACUUCCCUUCUCACCUUA	1:21782940:21782960:+	AGAUGAGGACGAAGGAAGCGG	21	1:21783036:21783053:+	ACUUCCCUUCUCACCUUA	18	5p	p	2	14.49	0	114	-27.1	-23.77	1	1	1	TRUE	FALSE	39.61	9.15	6.54	5.88	9.15	5.23	3.27	3.27	8.5	7.84	2.61	5.23	3.92	7.84	7.84	5.23	8.5	-0.00572078	-0.0384199	-0.2266	0.3117	0.1864
1:21819178:21819331:+	1:21819178:21819331:+	FALSE	others	1:21819178:21819331:+	AAUAUAUGAUCACGGUUCUGAGAUGAGGACGAAGGAAGCGGGAAUCGUAUUUGAUUUCGUUCAUCUCAAAAGGCUAUGGUUGAAACUGUAUAUGCCUAGGCUUUCUACAGAACAACACUUCCCUUCUCACCUUACAACCUUAUAUCUAGAAAGU	154	1:21819198:21819311:+	AGAUGAGGACGAAGGAAGCGGGAAUCGUAUUUGAUUUCGUUCAUCUCAAAAGGCUAUGGUUGAAACUGUAUAUGCCUAGGCUUUCUACAGAACAACACUUCCCUUCUCACCUUA	1:21819198:21819218:+	AGAUGAGGACGAAGGAAGCGG	21	1:21819294:21819311:+	ACUUCCCUUCUCACCUUA	18	5p	p	2	14.49	0	114	-27.1	-23.77	1	1	1	TRUE	FALSE	39.61	9.15	6.54	5.88	9.15	5.23	3.27	3.27	8.5	7.84	2.61	5.23	3.92	7.84	7.84	5.23	8.5	-0.00572078	-0.0384199	-0.2266	0.3117	0.1864
1:22372732:22372828:+	1:22372732:22372828:+	FALSE	others	1:22372732:22372828:+	GGGAUUGUAUAUUUUGUUGGAUUGAUUGGUAACAUGAAAUUUUGAAUUUUUGAAUUUUUGAUGUUACCGGUGUGAGUGUAUACUUUGUUGGAUUGAU	97	1:22372752:22372808:+	AUUGAUUGGUAACAUGAAAUUUUGAAUUUUUGAAUUUUUGAUGUUACCGGUGUGAGU	1:22372752:22372772:+	AUUGAUUGGUAACAUGAAAUU	21	1:22372788:22372808:+	UUUGAUGUUACCGGUGUGAGU	21	5p	p	13	48.35	0	57	-15.6	-27.37	1	1	1	TRUE	FALSE	29.9	5.21	3.12	1.04	13.54	1.04	1.04	1.04	1.04	10.42	0	6.25	9.38	6.25	0	16.67	23.96	-0.00655184	-0.0621993	-0.1959	0.2784	0.2965
1:23505132:23505220:+	1:23505132:23505220:+	FALSE	others	1:23505132:23505220:+	GAUCUAUAGACGCUUGAAUGAACAACGGAUCGGGUCGGGUCAACACUUAACGGAUCCGAUUCGACUUCAUCGGUGUAAAUCCAGGUUCC	89	1:23505152:23505200:+	AACAACGGAUCGGGUCGGGUCAACACUUAACGGAUCCGAUUCGACUUCA	1:23505152:23505172:+	AACAACGGAUCGGGUCGGGUC	21	1:23505181:23505200:+	ACGGAUCCGAUUCGACUUCA	20	5p	p	14	87.56	0	49	-18	-36.73	1	1	1	TRUE	FALSE	48.31	7.95	7.95	2.27	9.09	5.68	3.41	9.09	4.55	9.09	1.14	9.09	5.68	4.55	11.36	3.41	5.68	-0.00609398	-0.100375	-0.2944	0.3034	0.1382
1:24832222:24832306:-	1:24832222:24832306:-	FALSE	others	1:24832222:24832306:-	UUUACGUUUUUGGCCGGAAAAUGAUGGAUUUAUGUUUUGGACGAAAAAAUAACGGAUUUACGUUUUUGGCGGAAAAAUCUCGGGU	85	1:24832242:24832286:-	AUGAUGGAUUUAUGUUUUGGACGAAAAAAUAACGGAUUUACGUUU	1:24832267:24832286:-	AUGAUGGAUUUAUGUUUUGG	20	1:24832242:24832261:-	AAAAUAACGGAUUUACGUUU	20	5p	p	333	11.02	0	45	-3.4	-7.56	4	0.97	1	FALSE	FALSE	36.47	15.48	4.76	0	8.33	0	1.19	8.33	1.19	8.33	2.38	10.71	4.76	4.76	2.38	7.14	20.24	-0.00574171	-0.103529	-0.2094	0.3294	0.1995
1:26716531:26716615:-	1:26716531:26716615:-	FALSE	others	1:26716531:26716615:-	AACAUUCAGAGCUGUGAUCUGCACGAAGGCGACUGGGGCACUGUCGGCUCUAUCGUCUUCUGGAAUUACGUUCACGGUAAGUCAA	85	1:26716551:26716595:-	GCACGAAGGCGACUGGGGCACUGUCGGCUCUAUCGUCUUCUGGAA	1:26716574:26716595:-	GCACGAAGGCGACUGGGGCACU	22	1:26716551:26716570:-	GGCUCUAUCGUCUUCUGGAA	20	5p	p	7	30.16	0	45	-18.8	-41.78	6	0.9045	1	FALSE	FALSE	50.59	5.95	7.14	4.76	4.76	7.14	0	7.14	9.52	5.95	5.95	8.33	7.14	3.57	10.71	7.14	4.76	-0.00630164	-0.16	-0.3188	0.3059	0.1957
1:29364523:29364625:+	1:29364523:29364625:+	FALSE	others	1:29364523:29364625:+	UAAUUUUUUGUUUUAAUUUGAAAGGCAGGUUUUUUCAGAACGAGAUCGUUUUUUCAAAUUUCUUCUGAUUUUACCUCUUUUUUUCUUCUUAGAUUUUAGUGAA	103	1:29364543:29364605:+	AAAGGCAGGUUUUUUCAGAACGAGAUCGUUUUUUCAAAUUUCUUCUGAUUUUACCUCUUUUUU	1:29364543:29364562:+	AAAGGCAGGUUUUUUCAGAA	20	1:29364587:29364605:+	CUGAUUUUACCUCUUUUUU	19	5p	p	5	16.69	0	63	-15	-23.81	2	1	1	TRUE	FALSE	25.24	7.84	1.96	5.88	5.88	2.94	0.98	1.96	5.88	6.86	0.98	1.96	3.92	4.9	7.84	3.92	36.27	-0.00646197	-0.0345631	-0.1631	0.233	0.2685
1:29526785:29527047:+	1:29526785:29527047:+	FALSE	others	1:29526785:29527047:+	GUUAUAAGUUAAUAUAAAUAUUAGUCAAUGCUAAUGAUUACUGAGUCAUAUGACUCAUGAAUAUUAACGUGACAUAUUUUUUAACUAAAUCGAUGCCGUUUAGUUAUUUUGAAUUUAAUUUUCUUUUUUAAAAUUAGCAAAAAUUGAAUUCAAAAUAGCAAAAUAACGUUGGUUUAGUUGAAGAAUAUACCACGUCAAUACACAUGUAUCAUUUGACUCAACAAUCGUUAGAAUUGACUAACAUUUGUUAACGUUAACUCAUA	263	1:29526805:29527027:+	UUAGUCAAUGCUAAUGAUUACUGAGUCAUAUGACUCAUGAAUAUUAACGUGACAUAUUUUUUAACUAAAUCGAUGCCGUUUAGUUAUUUUGAAUUUAAUUUUCUUUUUUAAAAUUAGCAAAAAUUGAAUUCAAAAUAGCAAAAUAACGUUGGUUUAGUUGAAGAAUAUACCACGUCAAUACACAUGUAUCAUUUGACUCAACAAUCGUUAGAAUUGACUAACA	1:29526805:29526825:+	UUAGUCAAUGCUAAUGAUUAC	21	1:29527007:29527027:+	AAUCGUUAGAAUUGACUAACA	21	3p	p	39	0	249.63	223	-91.1	-40.85	3	0.7163	1	TRUE	TRUE	25.1	14.12	6.11	3.44	13.36	6.11	0.76	2.67	3.05	4.96	1.53	0.38	5.73	12.21	4.2	5.73	15.65	-0.0149801	-0.047576	-0.376	0.384	0.0814
2:3389870:3389964:-	2:3389870:3389964:-	FALSE	others	2:3389870:3389964:-	CAAUAGAUCGACCCAGUUCCCGUUCUUUUCCGGUGCACUCGCUUUAUAUCUCCGAUACACAAGGAAGGACGCGGUGGGAAGGAAGCAGCCCUAGC	95	2:3389890:3389944:-	CGUUCUUUUCCGGUGCACUCGCUUUAUAUCUCCGAUACACAAGGAAGGACGCGGU	2:3389923:3389944:-	CGUUCUUUUCCGGUGCACUCGC	22	2:3389890:3389911:-	GAUACACAAGGAAGGACGCGGU	22	3p	p	2	0	17.64	55	-11.5	-20.91	1	1	1	TRUE	FALSE	53.68	5.32	5.32	8.51	5.32	6.38	8.51	7.45	5.32	7.45	6.38	7.45	4.26	5.32	7.45	2.13	7.45	-0.00403875	-0.0446316	-0.2168	0.2526	0.3323
2:3451265:3451363:+	2:3451265:3451363:+	FALSE	others	2:3451265:3451363:+	UUUAUAGGAUAUGUACUACCUUGGGGUCAGAUGAGCUUUUGGGGAGCUACAGUAAUUACAAGCUUAGCUAGCGCCAUACCUGUAGUAGGAGAUACCAUA	99	2:3451285:3451343:+	UUGGGGUCAGAUGAGCUUUUGGGGAGCUACAGUAAUUACAAGCUUAGCUAGCGCCAUAC	2:3451285:3451305:+	UUGGGGUCAGAUGAGCUUUUG	21	2:3451323:3451343:+	CAAGCUUAGCUAGCGCCAUAC	21	3p	p	4	0	14.3	59	-14.8	-25.08	1	1	1	TRUE	FALSE	42.42	2.04	6.12	11.22	8.16	5.1	4.08	1.02	7.14	6.12	6.12	8.16	5.1	15.31	1.02	5.1	8.16	-0.00528524	-0.0470707	-0.2242	0.303	0.2527
2:3734363:3734602:-	2:3734363:3734602:-	FALSE	others	2:3734363:3734602:-	CUAGAAGUUGGCUUAUCUGUUUUUGAGCGGAAGUAGAUGCAGAAUGUCCCUCCAAGUAACGGACUUUGGUAUUUAGUGAUUCCACUUUGACAUUUAGAUCAUUCUAGCUACAGUCCAGCUUAUUGUGUAACUCAGAUAUCUUCUUGGCCAUCUCCAUGGAGCCAGAUGGUUGUCCAUGAAGCAGCUGUUGUAGCAUUUGUUUCAUAUCAGCGUCAGGAGCAGAAGGACUUUGGUGUUGCU	240	2:3734383:3734582:-	UUUUGAGCGGAAGUAGAUGCAGAAUGUCCCUCCAAGUAACGGACUUUGGUAUUUAGUGAUUCCACUUUGACAUUUAGAUCAUUCUAGCUACAGUCCAGCUUAUUGUGUAACUCAGAUAUCUUCUUGGCCAUCUCCAUGGAGCCAGAUGGUUGUCCAUGAAGCAGCUGUUGUAGCAUUUGUUUCAUAUCAGCGUCAGGAGC	2:3734562:3734582:-	UUUUGAGCGGAAGUAGAUGCA	21	2:3734383:3734403:-	UUUCAUAUCAGCGUCAGGAGC	21	3p	p	19	0	190.75	200	-45	-22.5	1	1	1	FALSE	FALSE	42.92	3.35	2.93	9.62	7.53	7.53	3.77	1.26	6.69	6.69	5.44	4.18	7.53	5.86	6.69	8.79	12.13	-0.00563141	-0.0247348	-0.2417	0.3208	0.6361
2:4054370:4054463:+	2:4054370:4054463:+	FALSE	others	2:4054370:4054463:+	CAAAGGAAAAUUCCAGCUGCCUGUUACACGUUGAGCUGAUCUACUUGAAUUGAAGGCAUGACAGUGUGAAAGACUAGCCACUGUACCCAGAGUU	94	2:4054390:4054443:+	CUGUUACACGUUGAGCUGAUCUACUUGAAUUGAAGGCAUGACAGUGUGAAAGAC	2:4054390:4054409:+	CUGUUACACGUUGAGCUGAU	20	2:4054423:4054443:+	AGGCAUGACAGUGUGAAAGAC	21	3p	p	5	0	19.43	54	-12.2	-22.59	1	1	1	TRUE	FALSE	44.68	9.68	7.53	9.68	4.3	7.53	5.38	1.08	7.53	9.68	5.38	2.15	6.45	4.3	2.15	10.75	6.45	-0.00438004	-0.0395745	-0.1957	0.2872	0.1533
2:4401704:4401803:-	2:4401704:4401803:-	FALSE	others	2:4401704:4401803:-	GUGCAGAAUCAGCUGUCUGUGAAACCCGAGGGUGUCGAUCGACAGGAGUGGUGGUGUCGAUCGACACCGUUGCUCUUCAACUCUCAAUGGCGAGCUGAGC	100	2:4401724:4401783:-	GAAACCCGAGGGUGUCGAUCGACAGGAGUGGUGGUGUCGAUCGACACCGUUGCUCUUCAA	2:4401762:4401783:-	GAAACCCGAGGGUGUCGAUCGA	22	2:4401724:4401745:-	GAUCGACACCGUUGCUCUUCAA	22	5p	p	13	81.36	0	60	-30.6	-51	2	1	1	TRUE	FALSE	56	5.05	5.05	7.07	4.04	6.06	3.03	7.07	7.07	10.1	6.06	6.06	10.1	0	10.1	11.11	2.02	-0.00728571	-0.134	-0.408	0.3	0.1369
2:4753222:4753309:-	2:4753222:4753309:-	FALSE	others	2:4753222:4753309:-	AACAAGUUCGGGUGAGGGACAACUCACAAGAUAAUAGGUACUCUGGCCUUCGUUGUUUUGUGGACGGUUCAUGGAAAGAAAGCAAAAA	88	2:4753242:4753289:-	AACUCACAAGAUAAUAGGUACUCUGGCCUUCGUUGUUUUGUGGACGGU	2:4753270:4753289:-	AACUCACAAGAUAAUAGGUA	20	2:4753242:4753263:-	CCUUCGUUGUUUUGUGGACGGU	22	3p	p	2	0	12.61	48	-15.2	-31.67	1	1	1	TRUE	FALSE	43.18	14.94	6.9	6.9	3.45	6.9	1.15	3.45	4.6	6.9	2.3	10.34	8.05	3.45	5.75	6.9	8.05	-0.00534275	-0.0602273	-0.2307	0.2614	0.1287
2:8931616:8931873:-	2:8931616:8931873:-	FALSE	others	2:8931616:8931873:-	AAUGAAUUCUUUAAUUAGUCUGAGGCUCAUUGCUCCUUCAAUUUUCCUGUCUGAGAUUUGUAUCUCUCUUUGCCAUUGUUGCAGCUUUAAGGCCUAUGAUGAUUCAAAUUUUGCCUACAUUGUUUGAUAAACCAAUGAUAUAACUUGUACAAAAUGUUUUCUGAGGCCUUUAGUGUUGUUUACUUAGAGAAUUUGAUUAUGAUUUUUGACGGUGUGAGGCUGGUGAUGAUGUUUCAUAUCUUUGCCUACAUUGCCUGA	258	2:8931636:8931853:-	UGAGGCUCAUUGCUCCUUCAAUUUUCCUGUCUGAGAUUUGUAUCUCUCUUUGCCAUUGUUGCAGCUUUAAGGCCUAUGAUGAUUCAAAUUUUGCCUACAUUGUUUGAUAAACCAAUGAUAUAACUUGUACAAAAUGUUUUCUGAGGCCUUUAGUGUUGUUUACUUAGAGAAUUUGAUUAUGAUUUUUGACGGUGUGAGGCUGGUGAUGAUGUUUCAUA	2:8931834:8931853:-	UGAGGCUCAUUGCUCCUUCA	20	2:8931636:8931657:-	AGGCUGGUGAUGAUGUUUCAUA	22	3p	p	649	0	187.27	218	-52.9	-24.27	58	0.0116	1	FALSE	FALSE	34.88	5.84	2.72	3.89	10.51	3.89	3.5	0.39	8.17	7	4.28	2.33	5.45	6.23	5.45	12.45	17.9	-0.00607798	-0.0160107	-0.212	0.2829	0.3164
2:10135867:10135962:-	2:10135867:10135962:-	FALSE	others	2:10135867:10135962:-	UCUUCCUUGUCUUCCUCAUCAUUGUCUACUCUGUUGGUUGCUGUGCUUUCAGGAACAACAAGAGGGAUGACAGUUAUUCCCGUACCUACGGAUAUA	96	2:10135887:10135942:-	AUUGUCUACUCUGUUGGUUGCUGUGCUUUCAGGAACAACAAGAGGGAUGACAGUUA	2:10135922:10135942:-	AUUGUCUACUCUGUUGGUUGC	21	2:10135887:10135909:-	AACAACAAGAGGGAUGACAGUUA	23	5p	p	2	13.39	0	56	-18.4	-32.86	1	1	1	TRUE	FALSE	43.75	3.16	6.32	4.21	6.32	6.32	5.26	2.11	10.53	5.26	2.11	5.26	7.37	6.32	10.53	8.42	10.53	-0.00547657	-0.0815972	-0.2396	0.2396	0.3224
2:11253146:11253259:+	2:11253146:11253259:+	FALSE	others	2:11253146:11253259:+	CCUCGGGCGACCGUGGAAGAACUACUCUCGAACGAUCAUAAUGGAAUCUAAAAUCGAGAAUGUGAUUGACCCUGUUGGAUGGUUGAGAUGGCAAGAGACGGAUUUCGCGAUAGA	114	2:11253166:11253239:+	ACUACUCUCGAACGAUCAUAAUGGAAUCUAAAAUCGAGAAUGUGAUUGACCCUGUUGGAUGGUUGAGAUGGCAA	2:11253166:11253186:+	ACUACUCUCGAACGAUCAUAA	21	2:11253222:11253239:+	GGAUGGUUGAGAUGGCAA	18	5p	p	6	29.91	0	74	-15.9	-21.49	5	0.7547	1	TRUE	FALSE	47.37	8.85	5.31	5.31	9.73	1.77	3.54	7.96	5.31	15.93	2.65	7.08	3.54	3.54	6.19	8.85	4.42	-0.00481528	-0.0383041	-0.2281	0.3158	0.1693
2:11764194:11764296:-	2:11764194:11764296:-	FALSE	others	2:11764194:11764296:-	CUUUGUUGAGACAGUGGAGCUUCAGAUUGGUCUGAAGAACUAUGACCCACAAAAGGAUAAGCGUUUCAGUGGAUCUGUGAAGCUCCCACAUAUUCCUCGCCCA	103	2:11764216:11764276:-	UUCAGAUUGGUCUGAAGAACUAUGACCCACAAAAGGAUAAGCGUUUCAGUGGAUCUGUGAA	2:11764256:11764276:-	UUCAGAUUGGUCUGAAGAACU	21	2:11764216:11764235:-	CGUUUCAGUGGAUCUGUGAA	20	5p	p	6	15.94	0	61	-12.7	-20.82	2	0.4595	1	TRUE	TRUE	46.6	6.86	4.9	8.82	5.88	7.84	6.86	1.96	6.86	9.8	3.92	3.92	5.88	2.94	6.86	8.82	7.84	-0.00533262	-0.0657767	-0.2485	0.2913	0.2199
2:11864187:11864344:-	2:11864187:11864344:-	FALSE	others	2:11864187:11864344:-	GUUUCGUUCAGAAAAAAAACAAGUGGACUACAGAGUAUGAAAGAAAGUCUAGUAGUUUUGGAACGCUCGACAAUUAAAUUCGAUUUUAUUUUUAAAUUGUAAUAUAUAAAUCACAAGUAGCGUCUGUAGUCCAACGGUUAGGAUAAUUGCCUUCCAAG	158	2:11864207:11864324:-	AAGUGGACUACAGAGUAUGAAAGAAAGUCUAGUAGUUUUGGAACGCUCGACAAUUAAAUUCGAUUUUAUUUUUAAAUUGUAAUAUAUAAAUCACAAGUAGCGUCUGUAGUCCAACGGU	2:11864306:11864324:-	AAGUGGACUACAGAGUAUG	19	2:11864207:11864226:-	AGCGUCUGUAGUCCAACGGU	20	3p	p	1008	0	139.98	118	-23.6	-20	682	0.4708	1	TRUE	TRUE	32.91	15.92	4.46	8.28	7.64	5.1	1.91	3.82	3.18	5.73	1.91	2.55	8.28	9.55	5.73	3.82	12.1	-0.00555758	-0.029566	-0.1829	0.2595	0.4082
2:12937230:12937381:-	2:12937230:12937381:-	FALSE	others	2:12937230:12937381:-	GAGGCACGGCGGAGAGGUGGUGAUGGUGAUUGUUAUAAGGAGAUGUGGAAUGGUAAACUCAGGGUUCAACUUAUUCGCGUUUGCGAUCAGACGUCGUCAACAAACGCGGCUAUUUAAAAGAACGCUAUGAAGUUUUCUACCGUGCUUUCAAU	152	2:12937284:12937361:-	UGAUGGUGAUUGUUAUAAGGAGAUGUGGAAUGGUAAACUCAGGGUUCAACUUAUUCGCGUUUGCGAUCAGACGUCGUC	2:12937341:12937361:-	UGAUGGUGAUUGUUAUAAGGA	21	2:12937284:12937305:-	GCGUUUGCGAUCAGACGUCGUC	22	5p	p	3	12.4	0	78	-17.9	-22.95	1	1	1	TRUE	FALSE	45.39	9.27	5.3	5.96	6.62	4.64	0.66	7.28	3.97	7.95	5.3	7.95	7.95	5.3	5.3	7.28	9.27	-0.00579863	-0.032383	-0.2632	0.3355	0.4949
2:13974558:13974639:-	2:13974558:13974639:-	FALSE	others	2:13974558:13974639:-	CAUUUGUAAUAUACAGCUGAAGUUUGGCAAGAAUGAAGAUUUUCAACCUUGCAACGGACGGUGGAACUUUAACAACAAGGUA	82	2:13974578:13974619:-	AGUUUGGCAAGAAUGAAGAUUUUCAACCUUGCAACGGACGGU	2:13974601:13974619:-	AGUUUGGCAAGAAUGAAGA	19	2:13974578:13974598:-	UUCAACCUUGCAACGGACGGU	21	3p	p	5	0	47.45	42	-11	-26.19	1	1	1	FALSE	FALSE	37.8	13.58	8.64	6.17	6.17	8.64	1.23	2.47	3.7	7.41	3.7	6.17	4.94	6.17	1.23	7.41	12.35	-0.00445238	-0.0341463	-0.1683	0.3171	0.3035
2:14024309:14024563:+	2:14024309:14024563:+	FALSE	others	2:14024309:14024563:+	GUAAGAAAGAAGUUGACUAGUUUCUGUAACUCUUGGUUCCCUUAAUUACGAUCUCUCUAUUGGAUGAUAAUGUCAUGGUAGAUUGUUGAGAUAGAGGCGCUUAUGACAUACUGCUUCGGUUCUUCUCUGAUUCUUCAAGUAACCCGAGCCGAUGAUUUGUAAUGCACGAAAGCCCGCUGUUUCAACUUCCUGUUAAGACAAACUAGAUGAAGUGAACAUAAGAGUAUAAGAUCAAUCUCAGACCAUACAUUGACG	255	2:14024329:14024543:+	UUUCUGUAACUCUUGGUUCCCUUAAUUACGAUCUCUCUAUUGGAUGAUAAUGUCAUGGUAGAUUGUUGAGAUAGAGGCGCUUAUGACAUACUGCUUCGGUUCUUCUCUGAUUCUUCAAGUAACCCGAGCCGAUGAUUUGUAAUGCACGAAAGCCCGCUGUUUCAACUUCCUGUUAAGACAAACUAGAUGAAGUGAACAUAAGAGUAUAAGAUCAA	2:14024329:14024349:+	UUUCUGUAACUCUUGGUUCCC	21	2:14024522:14024543:+	GAACAUAAGAGUAUAAGAUCAA	22	5p	p	3	16.13	0	215	-53.2	-24.74	1	1	1	FALSE	FALSE	39.22	8.27	5.51	7.09	8.66	4.33	3.54	3.15	7.87	9.45	2.76	1.97	5.91	7.48	7.09	7.87	9.06	-0.00562978	-0.0217825	-0.2208	0.298	0.2592
2:14075526:14075616:-	2:14075526:14075616:-	FALSE	others	2:14075526:14075616:-	UUCUUUGAUGCAGACACCUGUUUACACGAUUGCUUCCAAUGCUGGAGUCGAGGGUGCAGUUGUCGUAGGCAAGCUUUUGGAACAAGAUAAU	91	2:14075546:14075596:-	UUUACACGAUUGCUUCCAAUGCUGGAGUCGAGGGUGCAGUUGUCGUAGGCA	2:14075575:14075596:-	UUUACACGAUUGCUUCCAAUGC	22	2:14075546:14075568:-	CGAGGGUGCAGUUGUCGUAGGCA	23	5p	p	8	25.3	0	51	-14.2	-27.84	2	1	1	TRUE	FALSE	45.05	5.56	5.56	7.78	5.56	7.78	2.22	3.33	5.56	7.78	6.67	5.56	6.67	3.33	4.44	10	12.22	-0.00590233	-0.0904762	-0.2659	0.3297	0.1236
2:14175553:14175634:-	2:14175553:14175634:-	FALSE	others	2:14175553:14175634:-	UCAAAUCUUGAACCACAAAGGUUGUAUCCGGCGUGUGGAUACACAUUAGCCGGAACCAACCCUUUAUAGACCAAUGGCGACG	82	2:14175573:14175614:-	GUUGUAUCCGGCGUGUGGAUACACAUUAGCCGGAACCAACCC	2:14175596:14175614:-	GUUGUAUCCGGCGUGUGGA	19	2:14175573:14175593:-	CACAUUAGCCGGAACCAACCC	21	3p	p	8	0	23.88	42	-20.3	-48.33	3	1	1	FALSE	FALSE	47.56	9.88	9.88	3.7	7.41	8.64	8.64	6.17	2.47	6.17	3.7	6.17	4.94	6.17	3.7	6.17	6.17	-0.00610177	-0.0979675	-0.2902	0.1951	0.2021
2:15127521:15127648:-	2:15127521:15127648:-	FALSE	others	2:15127521:15127648:-	GAGGAAGCAGUGGAGAAGCUCUCUGAGAUCGUUUUUGGAGUAAAUCUCGUUCUCGAGAAUCAUCUGAAGCAUGGACUGUCGGAAAUCUAGGUAAGGAUCGUCUGAGUCUUUCUCGACGGCGACAGCGG	128	2:15127541:15127628:-	CUCUGAGAUCGUUUUUGGAGUAAAUCUCGUUCUCGAGAAUCAUCUGAAGCAUGGACUGUCGGAAAUCUAGGUAAGGAUCGUCUGAGUC	2:15127610:15127628:-	CUCUGAGAUCGUUUUUGGA	19	2:15127541:15127561:-	UAGGUAAGGAUCGUCUGAGUC	21	3p	p	2	0	22.54	88	-20.5	-23.3	1	1	1	TRUE	FALSE	49.22	7.09	2.36	10.24	5.51	3.15	0	7.09	8.66	12.6	3.94	7.09	6.3	2.36	12.6	5.51	5.51	-0.00571312	-0.0604688	-0.2812	0.3203	0.1049
2:15421757:15421838:+	2:15421757:15421838:+	FALSE	others	2:15421757:15421838:+	GGCCUUGAGCCAUGAAAGGGAAGAGAACAAAGUGAAGAGGAAAAGGUUCGUUGUUUUUUUCGAAAGCCAUGACGAUGCAACU	82	2:15421777:15421818:+	AAGAGAACAAAGUGAAGAGGAAAAGGUUCGUUGUUUUUUUCG	2:15421777:15421797:+	AAGAGAACAAAGUGAAGAGGA	21	2:15421800:15421818:+	AGGUUCGUUGUUUUUUUCG	19	5p	p	3	22.4	0	42	-5.9	-14.05	1	1	1	FALSE	FALSE	43.9	16.05	3.7	11.11	3.7	4.94	3.7	3.7	2.47	13.58	4.94	6.17	4.94	0	2.47	7.41	11.11	-0.00438952	-0.0429878	-0.1927	0.2927	0.1756
2:15591836:15592094:-	2:15591836:15592094:-	FALSE	others	2:15591836:15592094:-	CAAUGUAAAUUUCUCGAAAAAAUACAAAAGAAAGAGAAAAAAAAUGUAAACGCAUCACGUAAAUCCCAACCUUGGGUUCUGUCGAUAACCCAUCUCGGGAACGAGUCUCGCUGGCUCCGAGUUACAGCGCGUGAGGAUCAGACACUGUCGUGGUGAUCCCAAAACGCUUCGUUUUGGUUCUUCACUCGCUGCUGAUUCUCUUCUUGAAUCCUCUAAUCUCUCUGUUGUUUCUGUAACGCUUGUCUUCGGUUCUUCCGAA	259	2:15591856:15592074:-	AAUACAAAAGAAAGAGAAAAAAAAUGUAAACGCAUCACGUAAAUCCCAACCUUGGGUUCUGUCGAUAACCCAUCUCGGGAACGAGUCUCGCUGGCUCCGAGUUACAGCGCGUGAGGAUCAGACACUGUCGUGGUGAUCCCAAAACGCUUCGUUUUGGUUCUUCACUCGCUGCUGAUUCUCUUCUUGAAUCCUCUAAUCUCUCUGUUGUUUCUGUAACGC	2:15592056:15592074:-	AAUACAAAAGAAAGAGAAA	19	2:15591856:15591876:-	UCUCUGUUGUUUCUGUAACGC	21	3p	p	7	0	25.81	219	-60.7	-27.72	1	1	1	TRUE	FALSE	44.02	13.18	4.65	3.1	5.04	4.26	3.88	6.59	9.69	5.81	3.49	3.49	6.98	3.1	12.02	6.59	8.14	-0.00571786	-0.0199287	-0.2517	0.2741	0.2764
2:16811673:16811768:+	2:16811673:16811768:+	FALSE	others	2:16811673:16811768:+	AUUCGCCGGAUUCGCGUAGCUACGACGCGCUUGUGCUCGGCGCGUGUAGGGCGGGUAAAGUGGAAGCGGCGAUGGCGAUAUUGAGGAGGAUGGAGG	96	2:16811695:16811748:+	CGACGCGCUUGUGCUCGGCGCGUGUAGGGCGGGUAAAGUGGAAGCGGCGAUGGC	2:16811695:16811713:+	CGACGCGCUUGUGCUCGGC	19	2:16811729:16811748:+	AAAGUGGAAGCGGCGAUGGC	20	3p	p	5	0	16.4	54	-19.3	-35.74	1	1	1	FALSE	FALSE	61.46	3.16	2.11	7.37	6.32	0	1.05	14.74	3.16	9.47	12.63	13.68	6.32	5.26	3.16	7.37	4.21	-0.00521966	-0.065625	-0.3208	0.2812	0.5294
2:17302203:17302418:+	2:17302203:17302418:+	FALSE	others	2:17302203:17302418:+	UUCAUCCUCUUUGUUUUCAGGCCAGAGUCAUUGGGUAUUGUUGUUGGUAUUGUCUUUUUGAUCGUGGCGAUAAUAUUUCAGUAUUUUAACUUCACUGAAGAUUCUAAUGUAAGUGUGCAUUAACGUCUUGUUUUAUUAAUCUCUGUGGUUAUUCUCAUUAUCAAUGUUUGUGAGUCUGGCUGAUGAUUCUGUGCAGUGGCUUGUGGAGUAUAAUGC	216	2:17302223:17302398:+	GCCAGAGUCAUUGGGUAUUGUUGUUGGUAUUGUCUUUUUGAUCGUGGCGAUAAUAUUUCAGUAUUUUAACUUCACUGAAGAUUCUAAUGUAAGUGUGCAUUAACGUCUUGUUUUAUUAAUCUCUGUGGUUAUUCUCAUUAUCAAUGUUUGUGAGUCUGGCUGAUGAUUCUGUGCAG	2:17302223:17302242:+	GCCAGAGUCAUUGGGUAUUG	20	2:17302378:17302398:+	CUGGCUGAUGAUUCUGUGCAG	21	3p	p	20	0	52.85	176	-46.4	-26.36	1	1	1	TRUE	FALSE	36.11	4.19	1.4	4.19	10.23	4.65	0.93	1.4	6.51	4.19	3.26	4.19	10.7	6.98	8.37	12.56	16.28	-0.00641097	-0.0229167	-0.2315	0.2917	0.1814
2:17945899:17945986:+	2:17945899:17945986:+	FALSE	others	2:17945899:17945986:+	ACUCCGGCAUGGAGUCAUGCCAAGGCUCAAUGGGUAGUCGCCAUGUUGGCGUUACUCGUUGGCUCGGCUAUGGCUACCGAACCUUAUU	88	2:17945920:17945966:+	AAGGCUCAAUGGGUAGUCGCCAUGUUGGCGUUACUCGUUGGCUCGGC	2:17945920:17945942:+	AAGGCUCAAUGGGUAGUCGCCAU	23	2:17945946:17945966:+	GGCGUUACUCGUUGGCUCGGC	21	3p	p	41	0	105.85	47	-22.7	-48.3	13	0.9675	1	FALSE	FALSE	54.55	3.45	4.6	3.45	6.9	5.75	5.75	6.9	8.05	2.3	9.2	10.34	6.9	5.75	6.9	8.05	5.75	-0.00818698	-0.151136	-0.4466	0.3636	0.0389
2:18657744:18658001:+	2:18657744:18658001:+	FALSE	others	2:18657744:18658001:+	GAAUAUUCCCUUUCAGAUCUGUUAAUGAAGUAAUUUGUCAUGGAAUUCCGGAUGCUAGGUAUGCUCUUACUAUCUAGACCUAUUUGAGCCUUUCUGACAAAAUAGCUAAAUGACCUAGGAAAUUUUACGCUAAUCACUCGUGCUUUAAUUGCUUAAGGAAACUAGAAGAUGGUGAUAUAGUAAAUGUGGAUGUAACAGUCUGUUAUAAAGGUUGCCAUGGUAAGUUAUUCUCCUGCUGAAAAAAUGAUAUUUAUAUUU	258	2:18657764:18657981:+	GUUAAUGAAGUAAUUUGUCAUGGAAUUCCGGAUGCUAGGUAUGCUCUUACUAUCUAGACCUAUUUGAGCCUUUCUGACAAAAUAGCUAAAUGACCUAGGAAAUUUUACGCUAAUCACUCGUGCUUUAAUUGCUUAAGGAAACUAGAAGAUGGUGAUAUAGUAAAUGUGGAUGUAACAGUCUGUUAUAAAGGUUGCCAUGGUAAGUUAUUCUCCUGCUG	2:18657764:18657783:+	GUUAAUGAAGUAAUUUGUCA	20	2:18657963:18657981:+	GUAAGUUAUUCUCCUGCUG	19	5p	p	8	23.69	0	218	-40.4	-18.53	1	1	1	FALSE	FALSE	33.72	11.28	3.11	5.45	11.28	2.33	3.11	1.17	8.17	6.61	3.5	3.5	5.45	10.89	5.06	8.56	10.51	-0.0052758	-0.0150886	-0.1779	0.3178	0.3875
2:19139205:19139296:-	2:19139205:19139296:-	FALSE	others	2:19139205:19139296:-	UGAUGGUGAUCGGAGAGGAACUGGACGACGUUUGCUUUUAGAAAAUGGUUCGAGAAAGUCGACGUCGGAGGAUGUUUCUGAUGAUAUGAGUG	92	2:19139225:19139275:-	UGGACGACGUUUGCUUUUAGAAAAUGGUUCGAGAAAGUCGACGUCGGAGGA	2:19139254:19139275:-	UGGACGACGUUUGCUUUUAGAA	22	2:19139225:19139245:-	GAGAAAGUCGACGUCGGAGGA	21	3p	p	3	0	15.22	51	-16.3	-31.96	1	1	1	TRUE	FALSE	45.65	6.59	4.4	7.69	7.69	0	0	7.69	3.3	17.58	1.1	7.69	7.69	2.2	5.49	12.09	8.79	-0.00661993	-0.0785326	-0.3022	0.3152	0.0811
2:19238696:19238800:-	2:19238696:19238800:-	FALSE	others	2:19238696:19238800:-	CAUGACCAUGACUAUGGCCAUGUUCAUGAUCGUGAUGAUGGUGAUGAGUGGUAACAGUCACCCCAUGGCUAUGAUUGUGAUGGUCAUGGCCGUGGCCAUGCCCAU	105	2:19238716:19238780:-	UGUUCAUGAUCGUGAUGAUGGUGAUGAGUGGUAACAGUCACCCCAUGGCUAUGAUUGUGAUGGUC	2:19238760:19238780:-	UGUUCAUGAUCGUGAUGAUGG	21	2:19238716:19238736:-	AUGGCUAUGAUUGUGAUGGUC	21	3p	p	2	0	10.45	65	-22.3	-34.31	1	1	1	TRUE	FALSE	50.48	0.96	3.85	1.92	15.38	9.62	8.65	1.92	1.92	8.65	4.81	6.73	8.65	2.88	3.85	18.27	1.92	-0.00875396	-0.0900952	-0.4419	0.381	0.2166
2:19244013:19244267:+	2:19244013:19244267:+	FALSE	others	2:19244013:19244267:+	UACUGAAGUUGGUGAAGCUCCUGCCACUACUACCGAAGCUGAGACUACUGAGUUACCUGAAAUCGUCAAGACUGCUCAAGAAGCUGUAAAUACUCUUACUUUAUUUAUACAAUGAUGAUUCUACCUCUUGCUUCUGGGUUACAUGUACUGAAUUUGGUUGUUUGGAUUGAAGUGGGAGAAAGUGGAUGACAAGUACGCUAUUGGUUCUCUUGCCUUUGCUGGUGUAGUGGCUCUUUGGGGUUCUGCUGGAAUGAU	255	2:19244033:19244247:+	CUGCCACUACUACCGAAGCUGAGACUACUGAGUUACCUGAAAUCGUCAAGACUGCUCAAGAAGCUGUAAAUACUCUUACUUUAUUUAUACAAUGAUGAUUCUACCUCUUGCUUCUGGGUUACAUGUACUGAAUUUGGUUGUUUGGAUUGAAGUGGGAGAAAGUGGAUGACAAGUACGCUAUUGGUUCUCUUGCCUUUGCUGGUGUAGUGGCUCUU	2:19244033:19244051:+	CUGCCACUACUACCGAAGC	19	2:19244227:19244247:+	UUUGCUGGUGUAGUGGCUCUU	21	3p	p	5	0	35.66	215	-54.2	-25.21	2	1	1	FALSE	TRUE	42.35	6.69	6.3	5.12	5.51	2.36	2.36	1.18	11.81	7.87	4.33	5.91	6.69	6.69	4.72	12.6	9.84	-0.0056954	-0.0250624	-0.2412	0.3333	0.333
2:19520664:19520745:-	2:19520664:19520745:-	FALSE	others	2:19520664:19520745:-	CCAAGCACAUGAGGGGCGUUUGUAGUAUGAGAACUUUGGUUAUGGAAAGGUUUGUAUAUAUAGGCCCAAAGAUUGCAUUAAU	82	2:19520684:19520725:-	UGUAGUAUGAGAACUUUGGUUAUGGAAAGGUUUGUAUAUAUA	2:19520705:19520725:-	UGUAGUAUGAGAACUUUGGUU	21	2:19520684:19520701:-	GAAAGGUUUGUAUAUAUA	18	5p	p	2	17.14	0	42	-6.5	-15.48	2	1	1	FALSE	FALSE	39.02	8.64	2.47	8.64	11.11	6.17	3.7	1.23	1.23	6.17	4.94	8.64	7.41	9.88	0	8.64	11.11	-0.00549974	-0.0739837	-0.2146	0.2683	0.2418
2:19628632:19628715:+	2:19628632:19628715:+	FALSE	others	2:19628632:19628715:+	UUUGCAGAAUCUUAUUGCCUCCAAGCUGGGAGUCCAGAAAAUCGCUGGGAUCACGGCCUUGGACACAAGAGAGAAAAAAACCUA	84	2:19628652:19628695:+	CCAAGCUGGGAGUCCAGAAAAUCGCUGGGAUCACGGCCUUGGAC	2:19628652:19628670:+	CCAAGCUGGGAGUCCAGAA	19	2:19628676:19628695:+	CUGGGAUCACGGCCUUGGAC	20	3p	p	3	0	14.54	44	-16.9	-38.41	1	1	1	FALSE	FALSE	46.43	14.46	4.82	8.43	4.82	7.23	6.02	2.41	7.23	9.64	6.02	7.23	1.2	2.41	6.02	6.02	6.02	-0.00589705	-0.0720238	-0.2738	0.2738	0.1197
3:84653:84913:-	3:84653:84913:-	FALSE	others	3:84653:84913:-	UUCAUGUUUGUCAAACUUCGCAAUACGAUUCAUCUACCAAAAAAGGCUUUAGGUCAAACAGAAAUAACGACCUAAAGCUAUGUUUAAAGCUUAGCAGUUCUCCACAUAUAUUUCAAUAUAUAAAAAGAUUACCCCUUUUUAAAAAAUAAAAUAGAUAUUUGUUUUCCGUAAAAGAAAGGGGUAAUCAAAUAAAAUGGAGACGGCUAGGCUUUUCAAAUUAGUGUGUGUGAUAUGUAUUGCCAGUUUGAUUCCGACCAUACG	261	3:84673:84893:-	CAAUACGAUUCAUCUACCAAAAAAGGCUUUAGGUCAAACAGAAAUAACGACCUAAAGCUAUGUUUAAAGCUUAGCAGUUCUCCACAUAUAUUUCAAUAUAUAAAAAGAUUACCCCUUUUUAAAAAAUAAAAUAGAUAUUUGUUUUCCGUAAAAGAAAGGGGUAAUCAAAUAAAAUGGAGACGGCUAGGCUUUUCAAAUUAGUGUGUGUGAUAUGUAUUGCC	3:84873:84893:-	CAAUACGAUUCAUCUACCAAA	21	3:84673:84694:-	AGUGUGUGUGAUAUGUAUUGCC	22	3p	p	23	0	50.59	221	-66.7	-30.18	26	0.5546	1	TRUE	TRUE	32.18	16.54	4.23	5.77	10	5.77	3.85	2.69	3.85	4.23	3.08	3.08	5.38	10	5	4.62	11.92	-0.00944065	-0.0298851	-0.3038	0.3142	0.1359
3:1083231:1083317:+	3:1083231:1083317:+	FALSE	others	3:1083231:1083317:+	UGGAACUUUUUUUUUUUUUGGUUUUCUUAAUUCUCAUUCAUGUGAGGUGAUGGGAGUUUGUAGACCGAUGUUUUACUGGAAGCCCUU	87	3:1083251:1083297:+	GUUUUCUUAAUUCUCAUUCAUGUGAGGUGAUGGGAGUUUGUAGACCG	3:1083251:1083272:+	GUUUUCUUAAUUCUCAUUCAUG	22	3:1083278:1083297:+	UGAUGGGAGUUUGUAGACCG	20	3p	p	5	0	33.42	47	-11.6	-24.68	4	1	1	FALSE	FALSE	35.63	3.49	3.49	4.65	5.81	2.33	3.49	1.16	5.81	8.14	1.16	6.98	6.98	3.49	4.65	10.47	27.91	-0.00625877	-0.0554598	-0.223	0.2989	0.1425
3:1626821:1627078:-	3:1626821:1627078:-	FALSE	others	3:1626821:1627078:-	ACAAGACCAUGUCGCAUCUUGUGUUCAUCGGUGAUGGUCCCGACAAAACUAUCAUUUCCGGCAACAAAAAUUACAAGGAUGGUAUCACCACCUACCGUACCGCCACUGUCGGUAAGAUAUAUAUUUUGGGGAUUUUUACUCGUUAGAUUACAAAGUCUUAGAAGUCAUCUAUGUAAAAUGAUGAAUGUAAUGUUUAUUGCAGCCAUUGUUGGAAACUACUUCAUUGCCAAGAACAUUGGGUUCGAAAACACCGCUGGG	258	3:1626841:1627058:-	GUGUUCAUCGGUGAUGGUCCCGACAAAACUAUCAUUUCCGGCAACAAAAAUUACAAGGAUGGUAUCACCACCUACCGUACCGCCACUGUCGGUAAGAUAUAUAUUUUGGGGAUUUUUACUCGUUAGAUUACAAAGUCUUAGAAGUCAUCUAUGUAAAAUGAUGAAUGUAAUGUUUAUUGCAGCCAUUGUUGGAAACUACUUCAUUGCCAAGAACAUUG	3:1627039:1627058:-	GUGUUCAUCGGUGAUGGUCC	20	3:1626841:1626859:-	UUCAUUGCCAAGAACAUUG	19	5p	p	4	24.25	0	218	-49	-22.48	4	1	1	TRUE	FALSE	40.31	10.12	7	3.5	9.73	7.78	4.67	3.89	3.89	5.06	2.72	5.45	6.61	7	5.84	7.39	9.34	-0.00549988	-0.0212826	-0.2217	0.3062	0.3868
3:2494987:2495202:+	3:2494987:2495202:+	FALSE	others	3:2494987:2495202:+	UAUCGCUCUUCUCUUCUCUGAAUUAUAUUUCCCUUUUUCGGUUUUGUUGCAGGAAUUGCUACUUAGUACAAUCGUUUUUGUUUUACCACGAUAUUGUAGGCGAGCCAUCACGGUGAACGAUCUGUGUCUUUUGGCGAAUCUUUUAGAUUAUCUUCUUUUCCCUUCAUACAAAGCCAGUGAGGACGAAACUUGAUCAUAUCAUCACCUAGAGCUAAC	216	3:2495008:2495182:+	AUUAUAUUUCCCUUUUUCGGUUUUGUUGCAGGAAUUGCUACUUAGUACAAUCGUUUUUGUUUUACCACGAUAUUGUAGGCGAGCCAUCACGGUGAACGAUCUGUGUCUUUUGGCGAAUCUUUUAGAUUAUCUUCUUUUCCCUUCAUACAAAGCCAGUGAGGACGAAACUUGAUCA	3:2495008:2495026:+	AUUAUAUUUCCCUUUUUCG	19	3:2495162:2495182:+	AGUGAGGACGAAACUUGAUCA	21	3p	p	2	0	13.9	175	-35.3	-20.17	1	1	1	FALSE	FALSE	38.89	4.65	5.12	4.65	8.37	5.12	3.72	4.19	8.37	6.05	3.72	2.79	4.65	6.98	9.3	5.58	16.74	-0.00506043	-0.0191919	-0.1968	0.287	0.3194
3:2497005:2497143:-	3:2497005:2497143:-	FALSE	others	3:2497005:2497143:-	AGUCUUGGAAGGUACGGACACGAGCAAGAUGUCAGCGGCAUUAAGGUCAUCAACUGCACUCUUCAAGAGACUGACAACGGGUUGAGGAUCAAGACAUGGCCCUCUGCAGCUUGCUCCACCACCGCAUCCGAUAUUCAUU	139	3:2497025:2497123:-	CGAGCAAGAUGUCAGCGGCAUUAAGGUCAUCAACUGCACUCUUCAAGAGACUGACAACGGGUUGAGGAUCAAGACAUGGCCCUCUGCAGCUUGCUCCAC	3:2497104:2497123:-	CGAGCAAGAUGUCAGCGGCA	20	3:2497025:2497044:-	CCCUCUGCAGCUUGCUCCAC	20	5p	p	12	41.77	0	99	-28.8	-29.09	12	0.5279	1	TRUE	TRUE	51.08	5.07	7.97	7.97	6.52	11.59	4.35	4.35	6.52	7.97	6.52	6.52	3.62	2.17	7.97	5.8	5.07	-0.00502741	-0.0309353	-0.2568	0.3022	0.2082
3:2717765:2717847:+	3:2717765:2717847:+	FALSE	others	3:2717765:2717847:+	CGGGUGGUUUCCGACAUUAGCUCCAAUUCAAGCCGGUUCACAGCCCGGUUCGGAUUCGGAACCAAGAAAGCAUCUCCCAAAAA	83	3:2717785:2717827:+	CUCCAAUUCAAGCCGGUUCACAGCCCGGUUCGGAUUCGGAACC	3:2717785:2717803:+	CUCCAAUUCAAGCCGGUUC	19	3:2717808:2717827:+	CCCGGUUCGGAUUCGGAACC	20	3p	p	4	0	13.36	43	-15.7	-36.51	1	1	1	FALSE	FALSE	51.81	12.2	3.66	6.1	4.88	9.76	9.76	7.32	2.44	4.88	4.88	8.54	4.88	1.22	9.76	1.22	8.54	-0.00513993	-0.0907631	-0.2663	0.2651	0.2565
3:3481218:3481470:+	3:3481218:3481470:+	FALSE	others	3:3481218:3481470:+	GUGUUUUUGGGGUUGUAACAGUGGAAGAAGAAGCGUAUGAGGAGAUUAAAGAGGAAGAGACGAAAGAUGAGACAGCGAUCUAAGUAGAUUUUCGAACAAACCUGGUUUUGUGUUUUGCUUUCGUUGUUAAAUCCAACUCUGUUUUGAGUUUCAGUUUGAAUGUUUCGUUGGACCAAAUUAAUAUGGAAGUUAUGUUUUCUAUUAUAUAUCUUACAAAUGUUGAUGUUCUACUAUUCUCUGAAUUAUAAUUUUG	253	3:3481238:3481450:+	GUGGAAGAAGAAGCGUAUGAGGAGAUUAAAGAGGAAGAGACGAAAGAUGAGACAGCGAUCUAAGUAGAUUUUCGAACAAACCUGGUUUUGUGUUUUGCUUUCGUUGUUAAAUCCAACUCUGUUUUGAGUUUCAGUUUGAAUGUUUCGUUGGACCAAAUUAAUAUGGAAGUUAUGUUUUCUAUUAUAUAUCUUACAAAUGUUGAUGUUCUACUA	3:3481238:3481258:+	GUGGAAGAAGAAGCGUAUGAG	21	3:3481431:3481450:+	CAAAUGUUGAUGUUCUACUA	20	5p	p	2	12.7	0	213	-43.7	-20.52	1	1	1	TRUE	FALSE	33.2	9.92	3.57	7.14	8.33	2.78	1.19	2.38	4.37	9.13	1.19	3.57	8.33	7.14	4.76	9.13	17.06	-0.00565361	-0.0185052	-0.1877	0.2846	0.4968
3:4594331:4594428:-	3:4594331:4594428:-	FALSE	others	3:4594331:4594428:-	AGAUGUUCUUGUCUUAACACUCACUUGGUUUUGUCUGAUUGAAUGUUUUUUUUUGUAAUUUGGAGAAAUAGGUUGAGUGGUGUCUAUGUUUAAUAGAU	98	3:4594351:4594408:-	UCACUUGGUUUUGUCUGAUUGAAUGUUUUUUUUUGUAAUUUGGAGAAAUAGGUUGAGU	3:4594388:4594408:-	UCACUUGGUUUUGUCUGAUUG	21	3:4594351:4594370:-	UUUGGAGAAAUAGGUUGAGU	20	3p	p	13	0	88.93	58	-5	-8.62	5	0.9208	1	TRUE	FALSE	30.61	6.19	3.09	5.15	8.25	2.06	0	0	6.19	7.22	0	4.12	11.34	6.19	5.15	13.4	21.65	-0.00570075	-0.0363265	-0.1745	0.2959	0.2364
3:4923908:4924027:+	3:4923908:4924027:+	FALSE	others	3:4923908:4924027:+	GCAGGAGAGUUCAAGCCAGAUAGAUUCAAAGACGGUCUCUCAAAGGCAACAAAGAACCAAGCCUCCUUCUUUCCUUUUGCGUGGGGAUCGAGGAUCUGCAUUGGCCAGAAUUUUGCAUUG	120	3:4923928:4924007:+	UAGAUUCAAAGACGGUCUCUCAAAGGCAACAAAGAACCAAGCCUCCUUCUUUCCUUUUGCGUGGGGAUCGAGGAUCUGCA	3:4923928:4923952:+	UAGAUUCAAAGACGGUCUCUCAAAG	25	3:4923987:4924007:+	CGUGGGGAUCGAGGAUCUGCA	21	3p	p	2	0	45.63	80	-17.7	-22.12	1	1	1	FALSE	FALSE	47.5	9.24	2.52	10.08	5.88	9.24	5.04	2.52	5.88	8.4	6.72	6.72	2.52	0.84	8.4	5.04	10.92	-0.00568421	-0.04625	-0.27	0.3333	0.2244
3:4926765:4926877:-	3:4926765:4926877:-	FALSE	others	3:4926765:4926877:-	UGUGGGUGAGUAGUGAGGACUGUGUAAGGCGCGUGAACAUAAGAAGGAGAAAGCUCAAAGGAGAAUUUCCGUAGAAUCAGUGUCAUUGCCAUCUUUGCCUCAAGCAGUGCAAA	113	3:4926785:4926857:-	UGUGUAAGGCGCGUGAACAUAAGAAGGAGAAAGCUCAAAGGAGAAUUUCCGUAGAAUCAGUGUCAUUGCCAUC	3:4926837:4926857:-	UGUGUAAGGCGCGUGAACAUA	21	3:4926785:4926804:-	GAAUCAGUGUCAUUGCCAUC	20	5p	p	1	12.99	0	73	-15.3	-20.96	1	1	1	TRUE	FALSE	46.02	11.61	1.79	12.5	4.46	7.14	2.68	2.68	3.57	8.93	6.25	5.36	9.82	3.57	5.36	9.82	4.46	-0.00501956	-0.0461652	-0.231	0.3097	0.1719
3:5670062:5670160:-	3:5670062:5670160:-	FALSE	others	3:5670062:5670160:-	CUGCUGAAGAAGGUGGUGAGGAUGAAGGUGUUGAUGACUCUACUCAAAAGGUUGUUGACAUUGUCGACACCUUCAGACUUCAGGAGCAACCAACUUAUG	99	3:5670082:5670140:-	GAUGAAGGUGUUGAUGACUCUACUCAAAAGGUUGUUGACAUUGUCGACACCUUCAGACU	3:5670120:5670140:-	GAUGAAGGUGUUGAUGACUCU	21	3:5670082:5670103:-	ACAUUGUCGACACCUUCAGACU	22	5p	p	9	14	0	59	-20.4	-34.58	3	0.6296	1	TRUE	TRUE	45.45	8.16	8.16	8.16	4.08	7.14	2.04	1.02	8.16	11.22	2.04	6.12	7.14	2.04	5.1	12.24	7.14	-0.00646645	-0.06	-0.2939	0.303	0.3544
3:7667914:7668163:+	3:7667914:7668163:+	FALSE	others	3:7667914:7668163:+	AGACGAGCAGCCACGUAAAUCCGUUGUUUUCCUCUGUUUCGGAAGCAUGGGAGGUUUCCGUGAGGGCCAAGCUAAAGAAAUCGCAAUCGCGCUUGAGCGAAGUGGUCACCGCUUUGUCUGGUCUCUUCGUCGUGCUCAACCAAAAGGAUCGAUAGGACCUCCCGAAGAAUUUACGAAUCUUGAGGAAAUUCUCCCGGAAGGAUUCUUGGAACGGACGGCAGAGAUAGGAAAGAUUGUAGGUUGGGCUCCA	250	3:7667934:7668143:+	CCGUUGUUUUCCUCUGUUUCGGAAGCAUGGGAGGUUUCCGUGAGGGCCAAGCUAAAGAAAUCGCAAUCGCGCUUGAGCGAAGUGGUCACCGCUUUGUCUGGUCUCUUCGUCGUGCUCAACCAAAAGGAUCGAUAGGACCUCCCGAAGAAUUUACGAAUCUUGAGGAAAUUCUCCCGGAAGGAUUCUUGGAACGGACGGCAGAGAUAGGAA	3:7667934:7667953:+	CCGUUGUUUUCCUCUGUUUC	20	3:7668123:7668143:+	AACGGACGGCAGAGAUAGGAA	21	3p	p	7	0	20.48	210	-63.5	-30.24	1	1	1	TRUE	FALSE	50.4	9.24	3.21	8.03	4.82	4.02	5.22	7.23	5.62	9.64	5.22	8.03	5.62	2.41	8.43	5.22	8.03	-0.00595238	-0.0280727	-0.3	0.304	0.2773
3:8528931:8529147:+	3:8528931:8529147:+	FALSE	others	3:8528931:8529147:+	GACUAUGGUUCAAGCUUCAUCUGAAGCGUUGGCUCAGAACCUGCAACAUAAAGAUACGAGACUUUAACAACAUAAGAGAUAGUUCUAUAAUUUCGAUAGACGAAUUUGCUUCUAAUUUUUCUUACAGUUGUUGUUGUUGUUGUUGCUCUGUUGCUGGAGGAUAUCUCCAAAACCCAUCUGAACAAUGCUUUGCAGGUCAUUAUUUUCCCAGAAUCCU	217	3:8528951:8529127:+	CUGAAGCGUUGGCUCAGAACCUGCAACAUAAAGAUACGAGACUUUAACAACAUAAGAGAUAGUUCUAUAAUUUCGAUAGACGAAUUUGCUUCUAAUUUUUCUUACAGUUGUUGUUGUUGUUGUUGCUCUGUUGCUGGAGGAUAUCUCCAAAACCCAUCUGAACAAUGCUUUGCAGGU	3:8528951:8528970:+	CUGAAGCGUUGGCUCAGAAC	20	3:8529107:8529127:+	UCUGAACAAUGCUUUGCAGGU	21	3p	p	14	0	24.84	177	-47.8	-27.01	4	0.7088	1	TRUE	FALSE	37.79	8.33	5.09	6.02	8.33	6.48	3.24	1.85	7.87	6.94	4.17	2.31	5.09	6.02	6.94	7.87	13.43	-0.00629267	-0.0190713	-0.2378	0.3088	0.1563
3:8550838:8550980:+	3:8550838:8550980:+	FALSE	others	3:8550838:8550980:+	AGAUUUAUGGUAGAUAAUGUUCCAAUCAGAGUAUUCAACAAUGCAGAGCAACUUGGUGUUCCAUUUCCCAAGAACCAACCAAUGAAGAUAUACUCGAGUUUAUGGAAUGCAGAUGAUUGGGCUACAAGAGGUGGUUUGGUUAA	143	3:8550858:8550960:+	UCCAAUCAGAGUAUUCAACAAUGCAGAGCAACUUGGUGUUCCAUUUCCCAAGAACCAACCAAUGAAGAUAUACUCGAGUUUAUGGAAUGCAGAUGAUUGGGCU	3:8550858:8550877:+	UCCAAUCAGAGUAUUCAACA	20	3:8550940:8550960:+	UGGAAUGCAGAUGAUUGGGCU	21	3p	p	4	0	14.86	103	-21.3	-20.68	1	1	1	FALSE	FALSE	38.46	9.15	4.23	8.45	10.56	8.45	4.23	0.7	2.11	8.45	2.82	5.63	6.34	6.34	4.23	8.45	9.86	-0.00461778	-0.0301698	-0.1776	0.2657	0.3901
3:8588788:8589048:-	3:8588788:8589048:-	FALSE	others	3:8588788:8589048:-	UGGUGUUAAGAGGCUUUAUCAGAUGCAGGAGACUGGAGCUCUCUUGUUCCCUGCCAUUAACGUCAAUGACUCUGUCACCAAGAGCAAGGUAAUGUGGCACAUUAUAGCUUUAGAAGACACUAGAUCUGAUAUUGUUUUGCCUAAUUUGUGGAUAAUACAAUGUUUUGAAAUCACCAAAAUAUGAAUGAUAUUGUUAAUGGAUCCAUUUAGGUGGAAGCAAGAACUCUGUUUUUUGCUCUGUUUCUGCUCUGCAUUUCUCUG	261	3:8588808:8589028:-	AGAUGCAGGAGACUGGAGCUCUCUUGUUCCCUGCCAUUAACGUCAAUGACUCUGUCACCAAGAGCAAGGUAAUGUGGCACAUUAUAGCUUUAGAAGACACUAGAUCUGAUAUUGUUUUGCCUAAUUUGUGGAUAAUACAAUGUUUUGAAAUCACCAAAAUAUGAAUGAUAUUGUUAAUGGAUCCAUUUAGGUGGAAGCAAGAACUCUGUUUUUUGCUCUGU	3:8589009:8589028:-	AGAUGCAGGAGACUGGAGCU	20	3:8588808:8588825:-	CUCUGUUUUUUGCUCUGU	18	5p	p	6	24.44	0	221	-57.4	-25.97	3	1	1	TRUE	FALSE	38.31	7.69	3.85	6.15	9.23	6.15	2.69	0.38	8.08	6.92	4.62	3.85	5.38	6.15	6.15	10.77	11.92	-0.00669016	-0.0219349	-0.2563	0.3333	0.3792
3:8641780:8641861:+	3:8641780:8641861:+	FALSE	others	3:8641780:8641861:+	GUGAAAUGACAGAUUCAUCGUUGUUAUCAAUUUCACCACCAUCGGCGAGAAUGAUGACACCUAAAGCAAUGAAUCGAAACUA	82	3:8641800:8641841:+	UUGUUAUCAAUUUCACCACCAUCGGCGAGAAUGAUGACACCU	3:8641800:8641819:+	UUGUUAUCAAUUUCACCACC	20	3:8641822:8641841:+	CGGCGAGAAUGAUGACACCU	20	3p	p	10	0	28.2	42	-14.6	-34.76	2	1	1	FALSE	FALSE	39.02	12.35	7.41	3.7	12.35	9.88	3.7	4.94	2.47	11.11	2.47	1.23	3.7	3.7	7.41	7.41	6.17	-0.00678114	-0.137195	-0.2646	0.2805	0.0399
3:9086868:9087113:+	3:9086868:9087113:+	FALSE	others	3:9086868:9087113:+	UACAGACUGUGGAACACGUGGCAUGCGUUCAGCUUGGGACUUCUUUGAUAACUCAGAGUUCCCUAGAUGAUUAUGUUGAACAACUCGCUGAGCUGUUGAUUGCACUUGAUUGCGCUGCUUUUGGUGUAUCAACAAAUGCUGAUGGUUAGAAGGUGCAACCGCUGGUGCAAUUGACGGGCUAGAGGUGGAUAAAAUAUUACAUGGGGUCGCAGGUGAGCUCUGGCCUUGGAUGCUAUUGUCUGAAUG	246	3:9086888:9087093:+	GCAUGCGUUCAGCUUGGGACUUCUUUGAUAACUCAGAGUUCCCUAGAUGAUUAUGUUGAACAACUCGCUGAGCUGUUGAUUGCACUUGAUUGCGCUGCUUUUGGUGUAUCAACAAAUGCUGAUGGUUAGAAGGUGCAACCGCUGGUGCAAUUGACGGGCUAGAGGUGGAUAAAAUAUUACAUGGGGUCGCAGGUGAGCUCUGGCCU	3:9086888:9086909:+	GCAUGCGUUCAGCUUGGGACUU	22	3:9087073:9087093:+	GUCGCAGGUGAGCUCUGGCCU	21	3p	p	3	0	20.13	206	-64	-31.07	1	1	1	TRUE	FALSE	46.75	5.71	5.31	4.9	7.35	5.31	1.63	2.86	8.16	7.76	7.35	7.35	6.12	4.49	3.67	13.88	8.16	-0.00692193	-0.0257036	-0.3236	0.3374	0.1926
3:10378278:10378533:+	3:10378278:10378533:+	FALSE	others	3:10378278:10378533:+	UUUCAUUAGUAAGUAUCUUUGAUUUUCAAUUUUACCCUUUUGUAAAUUCUACUAACUAUAUUCAUUAGCAACUUAAUUCUACAUUGAUUUUAGAGUAUAAGAUAAGAGAAAUUUUUGUGUUGCCAAUUUGUUAACACUUAUAUAUAGAGUUGCAGAAAUCUCUAUUUUAGAAUCAAUUAUAGAGUAGGGUUAGAGAAAUGUUUUGCAUUUUUACUUAGAGUAGGGUUGGAGAUGCCCUUAGUAUAUUUGAAACACA	256	3:10378298:10378513:+	GAUUUUCAAUUUUACCCUUUUGUAAAUUCUACUAACUAUAUUCAUUAGCAACUUAAUUCUACAUUGAUUUUAGAGUAUAAGAUAAGAGAAAUUUUUGUGUUGCCAAUUUGUUAACACUUAUAUAUAGAGUUGCAGAAAUCUCUAUUUUAGAAUCAAUUAUAGAGUAGGGUUAGAGAAAUGUUUUGCAUUUUUACUUAGAGUAGGGUUGGAGAUGCC	3:10378298:10378318:+	GAUUUUCAAUUUUACCCUUUU	21	3:10378493:10378513:+	UAGAGUAGGGUUGGAGAUGCC	21	3p	p	18	0	41.88	216	-44.2	-20.46	1	1	1	TRUE	FALSE	26.95	8.24	3.92	8.63	10.98	4.71	1.96	0	4.71	6.27	1.96	1.96	5.49	12.94	3.53	5.1	19.61	-0.00678293	-0.0167643	-0.1828	0.332	0.5101
3:10963198:10963285:+	3:10963198:10963285:+	FALSE	others	3:10963198:10963285:+	AUGAAUGCAUGGAUGUAUGAAUGUAUGGAUGUAUGAAUGUAUGAAUGCAUGAAUGUAUGCACAUAUGAAUGUAUGCAUGGCACACAUG	88	3:10963218:10963265:+	AUGUAUGGAUGUAUGAAUGUAUGAAUGCAUGAAUGUAUGCACAUAUGA	3:10963218:10963238:+	AUGUAUGGAUGUAUGAAUGUA	21	3:10963245:10963265:+	CAUGAAUGUAUGCACAUAUGA	21	5p	p	4	18.97	0	48	-8.7	-18.12	2	1	1	TRUE	FALSE	35.23	6.9	3.45	0	24.14	9.2	0	0	0	9.2	5.75	3.45	6.9	8.05	0	22.99	0	-0.0066449	-0.0573864	-0.2341	0.3636	0.5138
3:11350629:11350839:-	3:11350629:11350839:-	FALSE	others	3:11350629:11350839:-	GUUUUCUUGUUUGUGCGAGGUAUUUAUCUACUGUUCAGCCUUCUUAUGAACAAAUCAUGAGUAAGAGAGAAGAUCUUGAGGUAAUCAGUGUUCUUAGUGAUUCGAAUGAAGAAGAAGAUGAUGAUGUUCUUAUGCACUUGUUAAAGAGUGAUUACGUAUUCUCUCGAUUAGAUUGGAAGAGAUGUUAUGCACUUGUUCAGCACCAACAAGA	211	3:11350650:11350819:-	UAUUUAUCUACUGUUCAGCCUUCUUAUGAACAAAUCAUGAGUAAGAGAGAAGAUCUUGAGGUAAUCAGUGUUCUUAGUGAUUCGAAUGAAGAAGAAGAUGAUGAUGUUCUUAUGCACUUGUUAAAGAGUGAUUACGUAUUCUCUCGAUUAGAUUGGAAGAGAUGUUAUGC	3:11350799:11350819:-	UAUUUAUCUACUGUUCAGCCU	21	3:11350650:11350668:-	AUUGGAAGAGAUGUUAUGC	19	5p	p	27	90.78	0	170	-33.1	-19.47	2	0.8145	1	TRUE	FALSE	36.02	7.14	3.33	9.52	9.05	4.76	0.95	1.9	5.71	11.43	2.38	1.43	7.62	6.19	6.67	9.52	12.38	-0.00655192	-0.0227057	-0.236	0.3365	0.4334
3:12049719:12049853:-	3:12049719:12049853:-	FALSE	others	3:12049719:12049853:-	GGUCGAGCAUAUGAGUCAGAUUGAUUGAUAAUGAGGCAUGGCUAACGUUUUUAAGUAGAAUUCGAUCUUGCAGCUUAGAACUUUCAACUUGGACAUUGAUUUCAUCUGGUUUAUCUGGUGCUUUGGCUCUGAUCC	135	3:12049739:12049833:-	UUGAUUGAUAAUGAGGCAUGGCUAACGUUUUUAAGUAGAAUUCGAUCUUGCAGCUUAGAACUUUCAACUUGGACAUUGAUUUCAUCUGGUUUAUC	3:12049813:12049833:-	UUGAUUGAUAAUGAGGCAUGG	21	3:12049739:12049758:-	UUGAUUUCAUCUGGUUUAUC	20	5p	p	247	39.59	0	95	-11.2	-11.79	40	0.0198	1	TRUE	FALSE	40	4.48	2.99	5.97	10.45	5.22	0.75	2.24	7.46	8.96	5.22	5.22	4.48	5.22	7.46	9.7	14.18	-0.00524	-0.0419259	-0.2096	0.3556	0.2344
3:13413575:13413666:-	3:13413575:13413666:-	FALSE	others	3:13413575:13413666:-	AUGAGCCGACAAGAGCAGUCUUUCAUGUAGACCUAGCCCACACUUUUUGGGUUAGCUAGGACUAGGUGGAGACUUGUAUUUAGGAUUGGGAU	92	3:13413595:13413646:-	UUUCAUGUAGACCUAGCCCACACUUUUUGGGUUAGCUAGGACUAGGUGGAGA	3:13413625:13413646:-	UUUCAUGUAGACCUAGCCCACA	22	3:13413595:13413615:-	UUAGCUAGGACUAGGUGGAGA	21	5p	p	30	70.35	0	52	-19.9	-38.27	2	1	1	TRUE	FALSE	45.65	1.1	6.59	12.09	5.49	5.49	4.4	1.1	6.59	9.89	4.4	8.79	5.49	7.69	2.2	6.59	12.09	-0.00652355	-0.0985507	-0.2978	0.3478	0.1991
3:13581093:13581283:+	3:13581093:13581283:+	FALSE	others	3:13581093:13581283:+	AGGUACUUAGCAACCAACUUUAUUUGUCAGUUAUAGCCAGGUUGUACCUGUUGCAUGCAUACACGGUCACAAGGGAAUCAGAACUUCCUAUUCAACGAUAACAUCGACCGUAUUGCUUGCCAACUGAGAGAACUGAAAGCAACAGACACCAUGGCUGACAUUGUAGAUGAGCAAAAGCAACCUAACAACAU	191	3:13581113:13581263:+	UAUUUGUCAGUUAUAGCCAGGUUGUACCUGUUGCAUGCAUACACGGUCACAAGGGAAUCAGAACUUCCUAUUCAACGAUAACAUCGACCGUAUUGCUUGCCAACUGAGAGAACUGAAAGCAACAGACACCAUGGCUGACAUUGUAGAUGAG	3:13581113:13581134:+	UAUUUGUCAGUUAUAGCCAGGU	22	3:13581243:13581263:+	AUGGCUGACAUUGUAGAUGAG	21	3p	p	16	0	39.5	151	-37.3	-24.7	1	1	1	FALSE	FALSE	42.41	9.47	10.53	7.37	6.84	11.58	4.21	2.11	5.26	6.32	5.26	3.16	4.74	6.32	3.16	6.84	6.84	-0.00513558	-0.0267016	-0.2178	0.2827	0.242
3:13607805:13608043:-	3:13607805:13608043:-	FALSE	others	3:13607805:13608043:-	AAGUCACUACAUCUGGGGGUCGAGUGAUGUGAUCGAGUGGUGGUCAAGAGAUGGAGAUGAAGACACUCGACCUGGGGGUCGAGUGAUGUGAUAGAGUGGUGGUGUCUUCUACUCGACCUGGGGGUCGAGUGGUCUCUUGAGAUCUUGAAGCUCCUACUCGACCUCUUGGUCGAGUGGUUUGUCAUGAUCAGGUCCGCUUCUUCCAGUUAGAUCGUCGACAGCUCCAAAUCACCUGAAAA	239	3:13607825:13608023:-	CGAGUGAUGUGAUCGAGUGGUGGUCAAGAGAUGGAGAUGAAGACACUCGACCUGGGGGUCGAGUGAUGUGAUAGAGUGGUGGUGUCUUCUACUCGACCUGGGGGUCGAGUGGUCUCUUGAGAUCUUGAAGCUCCUACUCGACCUCUUGGUCGAGUGGUUUGUCAUGAUCAGGUCCGCUUCUUCCAGUUAGAUCGUCGAC	3:13608004:13608023:-	CGAGUGAUGUGAUCGAGUGG	20	3:13607825:13607845:-	UCUUCCAGUUAGAUCGUCGAC	21	3p	p	33	0	129.32	199	-85.8	-43.12	3	0.7486	1	TRUE	FALSE	51.46	3.78	4.62	7.56	5.04	4.2	3.36	4.62	8.4	10.92	1.26	8.82	10.08	2.1	11.34	10.08	3.78	-0.00780606	-0.0368581	-0.4017	0.318	0.2652
3:13651336:13651578:+	3:13651336:13651578:+	FALSE	others	3:13651336:13651578:+	AUAUACCAUCUCUUGUUUUUAUUUUGUUUUUGUGAUGUGUUUUGUCCUAAGUACUCUCUUCCAAAUUUGGUCACACAGUGGACUGUGUGAUUUAAGUUUGGGGGAGGGCUCAGAAAGUGUGUAUUGCAUUGUAUAUAAUCUUGAGUCUGCAUUCAUCUAAGGCAUAGAAAAGAACCAAAAAAAUUGAAAAAUUUCAGAAAAUGAUUUCACAAAAAUAGAGUGUUCAUGUAGUUGCAUUGCAUU	243	3:13651356:13651558:+	AUUUUGUUUUUGUGAUGUGUUUUGUCCUAAGUACUCUCUUCCAAAUUUGGUCACACAGUGGACUGUGUGAUUUAAGUUUGGGGGAGGGCUCAGAAAGUGUGUAUUGCAUUGUAUAUAAUCUUGAGUCUGCAUUCAUCUAAGGCAUAGAAAAGAACCAAAAAAAUUGAAAAAUUUCAGAAAAUGAUUUCACAAAAAUAGAGUGU	3:13651356:13651376:+	AUUUUGUUUUUGUGAUGUGUU	21	3:13651537:13651558:+	UGAUUUCACAAAAAUAGAGUGU	22	5p	p	272	24.94	0	203	-59.4	-29.26	27	0.0118	1	TRUE	TRUE	32.92	11.98	2.89	5.79	9.5	7.02	1.65	0	4.55	4.96	2.48	3.72	8.68	5.79	6.2	10.33	14.46	-0.00790097	-0.0396238	-0.2601	0.321	0.2598
3:14103166:14103275:+	3:14103166:14103275:+	FALSE	others	3:14103166:14103275:+	GACGGUUUACAAGAAUGUGUUGGUCGGUGAGUUAUUUUGACAAUUUUAUAGUAUUUUCUUUGAGAAAUUGUACGAAUACUUACUUCUAUUAUUAUACACAAGAUGCGGUA	110	3:14103186:14103255:+	UGGUCGGUGAGUUAUUUUGACAAUUUUAUAGUAUUUUCUUUGAGAAAUUGUACGAAUACUUACUUCUAUU	3:14103186:14103206:+	UGGUCGGUGAGUUAUUUUGAC	21	3:14103238:14103255:+	CGAAUACUUACUUCUAUU	18	5p	p	3	19.5	0	70	-15	-21.43	2	1	1	FALSE	TRUE	30.91	6.42	7.34	4.59	10.09	3.67	0	3.67	3.67	7.34	0.92	3.67	8.26	11.93	2.75	7.34	18.35	-0.00552896	-0.0354545	-0.1709	0.2727	0.3106
[truncated: 70 more rows]
[truncated: 571 more columns]
