# Supplementary material for: Interactive Web-based Annotation of Plant MicroRNAs with iwa-miRNA
Source: Genomics Proteomics Bioinformatics. 2021 Jul 28;20(3):557–67. doi: 10.1016/j.gpb.2021.02.010 (PMC9801042; doi:10.1016/j.gpb.2021.02.010)
Supplement: Supplementary Table S3 [file mmc4.xlsx]

## Sheet: Sheet1
Table S3 Primers for miRNA qRT-PCR assay in Arabidopsis
miRNAs	Primer types	Primer sequences
ath-miR_N3-5p	RT stem-loop	GTCGTATCCAGTGCAGGGTCCGAGGTATTCGCACTGGATACGACTCTTTT
	Forward	GCGCGCGAACTACATTTATATA
ath-miR_N10a-5p	RT stem-loop	GTCGTATCCAGTGCAGGGTCCGAGGTATTCGCACTGGATACGACGGCCTA
	Forward	CGCGACAGGGACAAACAGG
ath-miR_166_N1-3p	RT stem-loop	GTCGTATCCAGTGCAGGGTCCGAGGTATTCGCACTGGATACGACCCTCGA
	Forward	CGCGGGAATGTTGTTTGGA
ath-miR_N2c-5p	RT stem-loop	GTCGTATCCAGTGCAGGGTCCGAGGTATTCGCACTGGATACGACGGACTA
	Forward	CGCGCGTTGTAAAGAGATTTG
ath-miR_N6a-5p	RT stem-loop	GTCGTATCCAGTGCAGGGTCCGAGGTATTCGCACTGGATACGACAGAGCA
	Forward	CGCGCGTCTGTCATTTTGTTA
ath-miR_N65a-3p	RT stem-loop	GTCGTATCCAGTGCAGGGTCCGAGGTATTCGCACTGGATACGACGCTCCA
	Forward	CGCGCGTCAAAGATTAAGCTA
ath-miR_N124a-3p	RT stem-loop	GTCGTATCCAGTGCAGGGTCCGAGGTATTCGCACTGGATACGACCGACAC
	Forward	GCGCGTCGAACTCATCTTTG
ath-miR_N56a-5p	RT stem-loop	GTCGTATCCAGTGCAGGGTCCGAGGTATTCGCACTGGATACGACGATTCA
	Forward	CGCGTTTGGAGTGCAGAAA
ath-miR_N57a-3p	RT stem-loop	GTCGTATCCAGTGCAGGGTCCGAGGTATTCGCACTGGATACGACCATAGC
	Forward	CGCGATTGAAGGACCTGAA
ath-miR_N58a-3p	RT stem-loop	GTCGTATCCAGTGCAGGGTCCGAGGTATTCGCACTGGATACGACTGTAGA
	Forward	GCGCGAAGAGAATCTCTGAGT
ath-miR_N60a-5p	RT stem-loop	GTCGTATCCAGTGCAGGGTCCGAGGTATTCGCACTGGATACGACTCAGAT
	Forward	GCGTCGGCCAAGGTAAAG
ath-miR_N83a-3p	RT stem-loop	GTCGTATCCAGTGCAGGGTCCGAGGTATTCGCACTGGATACGACGCTTTA
	Forward	CGCGACCAAAACCGTCTAGA
Universal Reverse		AGTGCAGGGTCCGAGGTATT
U6	Reverse	CCATTTCTCGATTTATGCGTG
	Forward	CCTTCGGGGACATCCGATA
