# Supplementary material for: Interactive Web-based Annotation of Plant MicroRNAs with iwa-miRNA
Source: Genomics Proteomics Bioinformatics. 2021 Jul 28;20(3):557–67. doi: 10.1016/j.gpb.2021.02.010 (PMC9801042; doi:10.1016/j.gpb.2021.02.010)
Supplement: Supplementary Table S4 [file mmc5.xlsx]

## Sheet: Sheet1
Table S4 Proportion of miRNA precursors uniquely annotated in each of four miRNA databases
	Total number of miRNA precursors annotated in all four miRNA databases	miRBase	PmiREN	sRNAanno	PsRNA
Arabidopsis	365	121 (33.15%)	24 (6.58%)	11 (3.01%)	2 (0.55%)
maize	619	11 (1.78%)	256 (41.36%)	132 (21.32%)	10 (1.62%)
wheat	1319	48 (3.64%)	579 (43.90%)	189 (14.33%)	18 (1.36%)
