# Supplementary material for: Interactive Web-based Annotation of Plant MicroRNAs with iwa-miRNA
Source: Genomics Proteomics Bioinformatics. 2021 Jul 28;20(3):557–67. doi: 10.1016/j.gpb.2021.02.010 (PMC9801042; doi:10.1016/j.gpb.2021.02.010)
Supplement: Supplementary Table S5 [file mmc6.xlsx]

## Sheet: Sheet1
Table S5 List of candidate miRNAs and their precursors in maize
ID	Name	High-throughput criteria	One-class SVM	Extended stem loop loc	Extended stem loop seq	Extended stem loop len	Stem loop loc	Stem loop seq	Loc5p	Seq5p	Len5p	Loc3p	Seq3p	Len3p	Mature arm	Source	RPM5p	RPM3p	Stem loop len	Stem loop MFE	Stem loop AMFE	Abundance bias	Strand bias	The number of sequences in pre-miRNAs	RNAfold	Centroidfold	cg	%AA	%AC	%AG	%AU	%CA	%CC	%CG	%CU	%GA	%GC	%GG	%GU	%UA	%UC	%UG	%UU	mfe1	mfe2	dG	dP	dQ	dD
1:4143325:4143444:-	zma-MIR_N39a	TRUE	novel_prediction	1:4143325:4143444:-	UCAUUUAGGGCAUGUUUGGGAGCAAGAGGAUUGGAGGGGCUAAAAUCACCUUGCUAUUCAAAUAGCAAGGUGAUUUUAGCCCCUCCAAUCCCUUUGCUCCCAAACAAGGCCUUAGAUUUA	120	1:4143345:4143424:-	AGCAAGAGGAUUGGAGGGGCUAAAAUCACCUUGCUAUUCAAAUAGCAAGGUGAUUUUAGCCCCUCCAAUCCCUUUGCUCC	1:4143404:4143424:-	AGCAAGAGGAUUGGAGGGGCU	21	1:4143345:4143365:-	CCCCUCCAAUCCCUUUGCUCC	21	5p	p	139.75	0	80	-63.2	-79	1	1	1	TRUE	TRUE	44.17	9.24	1.68	8.4	7.56	7.56	8.4	0	5.88	5.04	6.72	9.24	1.68	5.88	5.04	5.04	12.61	-0.0174892	-0.384167	-0.7725	0.4417	0.0233	0.0099
1:7687710:7687834:-	zma-MIR_N7b	TRUE	novel_prediction	1:7687710:7687834:-	UUAGGGAUAGUUUGUAAACUCCAUUUUUCCAAGGGAUUCCUAUUUUCCUAAGGGAAAAAUGAACUAAUUUCCUUGAGAAAAUGGAAAUCCUUUGGGAAAAUGAGGUUCCCAAACUAGUCUUAUUG	125	1:7687730:7687814:-	CCAUUUUUCCAAGGGAUUCCUAUUUUCCUAAGGGAAAAAUGAACUAAUUUCCUUGAGAAAAUGGAAAUCCUUUGGGAAAAUGAGG	1:7687794:7687814:-	CCAUUUUUCCAAGGGAUUCCU	21	1:7687730:7687750:-	AAAUCCUUUGGGAAAAUGAGG	21	3p	p	0	37.22	85	-38.5	-45.29	1	1	1	TRUE	TRUE	34.4	16.13	2.42	5.65	8.06	2.42	6.45	0	6.45	7.26	0	8.06	3.23	6.45	6.45	5.65	15.32	-0.0123256	-0.1108	-0.424	0.392	0.1027	0.0395
1:38709357:38709483:+	zma-MIR_N15a	TRUE	novel_prediction	1:38709357:38709483:+	UCUUUAGUCCCUUCAUUUUAUCCAUUUUGGUUCCUAAAUUGCUAAAUACAGGAAAUAAAAUAGAGUUUUAGUUUCCAUAUUUAGUCAAUUAGGUACUAAAAUGGAAUAAAAUGUAGGGACUAAACAU	127	1:38709377:38709463:+	UCCAUUUUGGUUCCUAAAUUGCUAAAUACAGGAAAUAAAAUAGAGUUUUAGUUUCCAUAUUUAGUCAAUUAGGUACUAAAAUGGAAU	1:38709377:38709399:+	UCCAUUUUGGUUCCUAAAUUGCU	23	1:38709442:38709463:+	CAAUUAGGUACUAAAAUGGAAU	22	3p	p	0	31.18	87	-32.7	-37.59	1	1	1	TRUE	TRUE	27.56	15.08	3.17	6.35	11.11	4.76	3.97	0	4.76	3.17	0.79	4.76	5.56	12.7	5.56	3.17	15.08	-0.0155406	-0.215354	-0.4283	0.4094	0.0886	0.042
1:41702610:41702761:-	zma-MIR_N43a	TRUE	novel_prediction	1:41702610:41702761:-	AAUUCUUCGUUAGCUAGCUUGGGAGCCACAAAACCAAAGUGGAUUGGAGAGACUAAAAUCUCUUCCUUAUUCAAUUUUGAACCAGAAGGGGAUUUUAGCCCCUCUAAUUCCCUCCGGUUUUUGGACUCACAAACUAGCUCUUAGGAAAUGCG	152	1:41702630:41702741:-	GGGAGCCACAAAACCAAAGUGGAUUGGAGAGACUAAAAUCUCUUCCUUAUUCAAUUUUGAACCAGAAGGGGAUUUUAGCCCCUCUAAUUCCCUCCGGUUUUUGGACUCACAA	1:41702721:41702741:-	GGGAGCCACAAAACCAAAGUG	21	1:41702630:41702650:-	CUCCGGUUUUUGGACUCACAA	21	3p	p	0	222.94	112	-42	-37.5	1	1	1	TRUE	TRUE	42.11	11.26	4.64	7.28	5.3	4.64	6.62	1.99	9.27	6.62	3.97	6.62	1.99	5.3	7.28	3.97	13.25	-0.00860841	-0.0916118	-0.3625	0.3684	0.0934	0.0362
1:72408520:72408688:-	zma-MIR_N49a	TRUE	novel_prediction	1:72408520:72408688:-	UCAAACGCUUAAAUCUUUGUUUGGGUACUCUAAUAUUGAUCUUAAUCCGUAUAUGUGUUAAGGUGGAUUGAGAUGUAACUUACUUUUUAAGUUACAUUCUAAUUCACCUCAACACAUGUGAACUGAGGUCAAUAUUAUAGUACACAAACUAGGCCAAUCCGAAUGACGU	169	1:72408540:72408668:-	UUGGGUACUCUAAUAUUGAUCUUAAUCCGUAUAUGUGUUAAGGUGGAUUGAGAUGUAACUUACUUUUUAAGUUACAUUCUAAUUCACCUCAACACAUGUGAACUGAGGUCAAUAUUAUAGUACACAAAC	1:72408648:72408668:-	UUGGGUACUCUAAUAUUGAUC	21	1:72408540:72408560:-	UCAAUAUUAUAGUACACAAAC	21	5p	p	96.55	0	129	-58.6	-45.43	1	1	1	TRUE	TRUE	33.73	10.12	7.74	3.57	10.12	5.95	2.38	2.38	6.55	4.76	1.19	3.57	7.14	10.71	5.95	7.14	10.71	-0.0113667	-0.0986686	-0.3834	0.355	0.0883	0.0328
1:102722306:102722489:+	zma-MIR_N51a	TRUE	novel_prediction	1:102722306:102722489:+	UUUUAUGCACAAGUAGGGCCUGUGAGAUAGACAAAUUUGUUCAUAUUCUAGUUAUAUAGGACAUGUGAGAAUCAUUUAAUGUAUCGGACGAAUUGGUUCUGACAGGCCCUAAACACAUUGUAAGUGGUGAACUAGAACAUGAACAAAUUUGUCUACCUCACAGGUCCUAAUUGCACAUAUUGCU	184	1:102722326:102722469:+	UGUGAGAUAGACAAAUUUGUUCAUAUUCUAGUUAUAUAGGACAUGUGAGAAUCAUUUAAUGUAUCGGACGAAUUGGUUCUGACAGGCCCUAAACACAUUGUAAGUGGUGAACUAGAACAUGAACAAAUUUGUCUACCUCACAGG	1:102722326:102722346:+	UGUGAGAUAGACAAAUUUGUU	21	1:102722449:102722469:+	CAAAUUUGUCUACCUCACAGG	21	5p	p	27	0	144	-56	-38.89	1	1	1	TRUE	TRUE	36.96	8.2	7.1	6.01	10.38	8.2	2.73	1.09	4.92	6.56	2.73	4.37	6.56	8.74	4.37	8.74	9.29	-0.0112771	-0.0869565	-0.4168	0.3696	0.1195	0.0444
1:106806835:106806962:+	Zma-MIRN4204_N1	TRUE	novel_prediction	1:106806835:106806962:+	UGUUCGGUUAUCCUCAUCCCAUAUGAAUUAGAGGGGAUUGAAAAAAAUUAAGAAAGGUUUCGACUUGCUGGUGAUUUAAACUCACUCAAUUCCAUCCAAUCCAUAUGGAUUGGGAUAAAAACAAAUAC	128	1:106806855:106806942:+	AUAUGAAUUAGAGGGGAUUGAAAAAAAUUAAGAAAGGUUUCGACUUGCUGGUGAUUUAAACUCACUCAAUUCCAUCCAAUCCAUAUGG	1:106806855:106806875:+	AUAUGAAUUAGAGGGGAUUGA	21	1:106806922:106806942:+	AAUUCCAUCCAAUCCAUAUGG	21	5p	p	61.43	0	88	-16.1	-18.3	1	1	1	TRUE	TRUE	35.16	15.75	3.94	3.15	12.6	6.3	4.72	1.57	3.94	7.09	0.79	7.09	3.15	6.3	7.87	6.3	9.45	-0.0073322	-0.0545312	-0.2578	0.3203	0.1621	0.0576
1:117095820:117095955:+	zma-MIR_N52a	TRUE	novel_prediction	1:117095820:117095955:+	GAGAGGGCUGUUUGGUUUGUUGCCUUAGCUGCCACAAUAUGCCUAACUUUUAUGCCUAAGCUUAGUUCUUAAAUUUGAGCGCCUAAGGUUAGGCAAAUUGUGGCACCUUAGGUAGGAAACCAAACAAGCCCGAGAC	136	1:117095840:117095935:+	UGCCUUAGCUGCCACAAUAUGCCUAACUUUUAUGCCUAAGCUUAGUUCUUAAAUUUGAGCGCCUAAGGUUAGGCAAAUUGUGGCACCUUAGGUAGG	1:117095840:117095860:+	UGCCUUAGCUGCCACAAUAUG	21	1:117095915:117095935:+	AAUUGUGGCACCUUAGGUAGG	21	3p	p	0	128.6	96	-42.4	-44.17	1	1	1	TRUE	TRUE	44.85	9.63	4.44	8.89	3.7	4.44	6.67	1.48	7.41	4.44	8.89	5.93	5.19	8.15	0.74	7.41	12.59	-0.0112464	-0.171078	-0.5044	0.3676	0.0776	0.0296
1:133017946:133018066:+	zma-MIR_N29a	TRUE	novel_prediction	1:133017946:133018066:+	UAAAAUACUCAAGGGGUUAUAUGAUAUAUCGGGUGUAGAAGUAGGGCAACACAUCUAUUGGCAAAUAGGAGGUUUCCAAAUUCAUGCCCAAGUACUCAUCACUUCUUGGGUUGUAAUUACU	121	1:133017966:133018046:+	AUGAUAUAUCGGGUGUAGAAGUAGGGCAACACAUCUAUUGGCAAAUAGGAGGUUUCCAAAUUCAUGCCCAAGUACUCAUCA	1:133017966:133017987:+	AUGAUAUAUCGGGUGUAGAAGU	22	1:133018026:133018046:+	UUCAUGCCCAAGUACUCAUCA	21	5p	p	60.49	0	81	-19.1	-23.58	1	1	2	TRUE	TRUE	38.02	10	5	5.83	10.83	8.33	2.5	0.83	5	2.5	2.5	10	6.67	10.83	6.67	5	7.5	-0.00717254	-0.0538843	-0.2727	0.3306	0.1048	0.0385
1:167484550:167484715:+	zma-MIR_N13b	TRUE	novel_prediction	1:167484550:167484715:+	GUUCUAUUUAAUCACUAAGGCCUUGUUUGGGAGUAAGGGUAAUAGAGGGGAUUGGAGGGGUUAGAAUCCCCCACUAUUCAAUUUUAAAUAGUAGAGGAUUAUAGCCCCCUCAAUCCCCUUCAUUUCACUUGCUCCCAAACAAGCCCUAAAUUGCCCAACAGUGGGA	166	1:167484570:167484695:+	CCUUGUUUGGGAGUAAGGGUAAUAGAGGGGAUUGGAGGGGUUAGAAUCCCCCACUAUUCAAUUUUAAAUAGUAGAGGAUUAUAGCCCCCUCAAUCCCCUUCAUUUCACUUGCUCCCAAACAAGCCC	1:167484570:167484590:+	CCUUGUUUGGGAGUAAGGGUA	21	1:167484675:167484695:+	CACUUGCUCCCAAACAAGCCC	21	5p	p	226.41	0	126	-69.5	-55.16	1	1	1	TRUE	TRUE	43.37	9.09	3.03	7.88	7.88	6.06	10.91	0	5.45	4.85	3.03	9.09	4.24	8.48	5.45	3.64	10.91	-0.0109592	-0.0978313	-0.4753	0.3373	0.0729	0.0258
1:173673930:173674081:-	zma-MIR_N54a	TRUE	novel_prediction	1:173673930:173674081:-	UUCAUCCAUUAGGGCUGAUUUGGUGACCAGGGAUUUGGAAGGGAUCCUAGGGGUAAAACCCCCUUCCUAAUCAAAUUGAAUAGAAAGGGGCUUUCUCCUCUACGAAUUCCCUUCAAAUCACUAGUCACUAAAUCAGCCCUCAAAGGAUGGGG	152	1:173673950:173674061:-	UGGUGACCAGGGAUUUGGAAGGGAUCCUAGGGGUAAAACCCCCUUCCUAAUCAAAUUGAAUAGAAAGGGGCUUUCUCCUCUACGAAUUCCCUUCAAAUCACUAGUCACUAAA	1:173674040:173674061:-	UGGUGACCAGGGAUUUGGAAGG	22	1:173673950:173673970:-	UUCAAAUCACUAGUCACUAAA	21	3p	p	0	37.07	112	-50.1	-44.73	1	1	2	TRUE	TRUE	45.39	11.26	3.31	5.96	7.95	5.96	8.61	0.66	7.95	5.96	1.99	11.92	1.99	5.3	9.27	3.97	7.95	-0.0115664	-0.176754	-0.525	0.4145	0.0618	0.0273
1:187709075:187709282:-	zma-MIR_N36a	TRUE	novel_prediction	1:187709075:187709282:-	AACAUUAUUGAUACCAAAUCAAUCCAUAACUGGGUGGAAACCCAUAGAAAAUCCAUGGGUUCAGCUUGUUAAGGUAGCAGCAUACACAGUGAUAAAUUUACAGGUAGCUUCAAUGUCACCGUGUAUGCUGCUGCUUUAAUAAUCUAAACUCGAGGGUUUCCAUGGGUUUCCACCCAGUUAUGGAUUGGUUUGGGGUCAAUAAUGUUAU	208	1:187709095:187709262:-	AAUCCAUAACUGGGUGGAAACCCAUAGAAAAUCCAUGGGUUCAGCUUGUUAAGGUAGCAGCAUACACAGUGAUAAAUUUACAGGUAGCUUCAAUGUCACCGUGUAUGCUGCUGCUUUAAUAAUCUAAACUCGAGGGUUUCCAUGGGUUUCCACCCAGUUAUGGAUUGG	1:187709242:187709262:-	AAUCCAUAACUGGGUGGAAAC	21	1:187709095:187709115:-	UUCCACCCAGUUAUGGAUUGG	21	3p	p	0	123.03	168	-100.4	-59.76	1	1	1	TRUE	TRUE	39.42	9.66	4.83	4.83	10.63	8.7	4.83	0.97	3.86	2.9	3.38	7.73	7.25	8.21	5.31	7.73	9.18	-0.015586	-0.154087	-0.6144	0.4183	0.0593	0.0222
1:212054203:212054338:+	zma-MIR_N61a	TRUE	novel_prediction	1:212054203:212054338:+	UUAAGGGCUGUUUGGUUUGUUGCCUUAGCUGCCACAAUAUGUCUAACUUUUAUGCCUAAGCUUAGUUCUUAAAUUUGAGCGUCUAAGAUUAGGCAAAUUGUGGCACCUUAGGUAGGAAACCAAUGCAAAGGUGGCC	136	1:212054223:212054318:+	UGCCUUAGCUGCCACAAUAUGUCUAACUUUUAUGCCUAAGCUUAGUUCUUAAAUUUGAGCGUCUAAGAUUAGGCAAAUUGUGGCACCUUAGGUAGG	1:212054223:212054243:+	UGCCUUAGCUGCCACAAUAUG	21	1:212054298:212054318:+	AAUUGUGGCACCUUAGGUAGG	21	3p	p	0	128.6	96	-36.5	-38.02	1	1	1	TRUE	TRUE	41.18	10.37	2.96	7.41	5.19	4.44	4.44	0.74	7.41	2.22	8.15	6.67	6.67	8.89	2.22	8.89	13.33	-0.00910636	-0.126961	-0.375	0.375	0.1555	0.0563
1:212066617:212066752:+	zma-MIR_N62a	TRUE	novel_prediction	1:212066617:212066752:+	UUAAGGGCUGUUUGGUUUGUUGCCUUAGCUACCACAAUAUGCCUAACUUUUAUGCCUAAGCUUAGUUCUUAAAUUUGAGCGUCUAAGAUUAGGCAAAUUGUGGCACCUUAGGUAGGAAACCAAUGCAAAGGUGGCC	136	1:212066637:212066732:+	UGCCUUAGCUACCACAAUAUGCCUAACUUUUAUGCCUAAGCUUAGUUCUUAAAUUUGAGCGUCUAAGAUUAGGCAAAUUGUGGCACCUUAGGUAGG	1:212066637:212066657:+	UGCCUUAGCUACCACAAUAUG	21	1:212066712:212066732:+	AAUUGUGGCACCUUAGGUAGG	21	3p	p	0	128.6	96	-32.9	-34.27	1	1	1	TRUE	TRUE	41.18	10.37	3.7	7.41	5.19	4.44	5.19	0.74	7.41	2.22	8.15	6.67	5.93	9.63	1.48	8.15	13.33	-0.00846285	-0.0884191	-0.3485	0.3603	0.143	0.0541
1:217614810:217614928:-	zma-MIR_N63a	TRUE	novel_prediction	1:217614810:217614928:-	CUCGCCGGGUACUAUCGCCGCUUCGUCCACAACUACGGCACCGUGGCUGCCCCGUUGACGGCCCUCCUCAAGAAGGAUGGUUUCGUAUGGGACGACGCGGCUAUGGCAGCGUUCGCGGC	119	1:217614830:217614908:-	CUUCGUCCACAACUACGGCACCGUGGCUGCCCCGUUGACGGCCCUCCUCAAGAAGGAUGGUUUCGUAUGGGACGACGCG	1:217614887:217614908:-	CUUCGUCCACAACUACGGCACC	22	1:217614830:217614848:-	UUUCGUAUGGGACGACGCG	19	5p	p	16.82	0	79	-26	-32.91	1	1	1	TRUE	TRUE	64.71	2.54	6.78	2.54	3.39	4.24	8.47	13.56	6.78	4.24	11.02	10.17	5.93	4.24	6.78	5.08	4.24	-0.00609025	-0.0818487	-0.3941	0.3445	0.1567	0.0537
1:223362739:223362950:+	zma-MIR_N64a	TRUE	novel_prediction	1:223362739:223362950:+	AACAAGUCUAGCAUUGCCCGACACUGUGAUGCACUGAUGCCUUGUCGAGCGAGGAUAGCGAGCAAGGAUGUGUGCCUGCUAUUUGCUUAACCUUGCACAACCUUUGUUAUCAUGUGUAGGAGUAUAAUUAUAAUCAGCUUCUUAUAUUAUGUUUAAAUUAUAACUCAGGCAUCACUGCAUGUGCAGAUGUUGUAGGUCCAGCGAUUCACAGU	212	1:223362759:223362930:+	ACACUGUGAUGCACUGAUGCCUUGUCGAGCGAGGAUAGCGAGCAAGGAUGUGUGCCUGCUAUUUGCUUAACCUUGCACAACCUUUGUUAUCAUGUGUAGGAGUAUAAUUAUAAUCAGCUUCUUAUAUUAUGUUUAAAUUAUAACUCAGGCAUCACUGCAUGUGCAGAUGUUG	1:223362759:223362780:+	ACACUGUGAUGCACUGAUGCCU	22	1:223362907:223362930:+	GCAUCACUGCAUGUGCAGAUGUUG	24	5p	p	83.45	0	172	-49.7	-28.9	1	1	1	TRUE	TRUE	41.98	4.74	4.74	7.11	9.95	8.06	3.32	2.37	6.16	5.21	7.58	2.37	7.11	8.06	4.27	10.43	8.53	-0.00655074	-0.0346108	-0.275	0.3302	0.2493	0.0786
1:223369482:223369693:-	zma-MIR_N65a	TRUE	novel_prediction	1:223369482:223369693:-	AACAAGUCUAGCAUUGCCCGACACUGUGAUGCACUGAUGCCUUGUCGAGCGAGGAUAGCGAGCAAGGAUGUGUGCCUGCUAUUUGCUUAACCUUGCACAACCUUUGUUAUCAUGUGUAGGAGUAUAAUUAUAAUCAGCUUCUUAUAUUAUGUUUAAAUUAUAACUCAGGCAUCACUGCAUGUGCAGAUGUUGUAGGUCCAGCGAUUCACAGU	212	1:223369502:223369673:-	ACACUGUGAUGCACUGAUGCCUUGUCGAGCGAGGAUAGCGAGCAAGGAUGUGUGCCUGCUAUUUGCUUAACCUUGCACAACCUUUGUUAUCAUGUGUAGGAGUAUAAUUAUAAUCAGCUUCUUAUAUUAUGUUUAAAUUAUAACUCAGGCAUCACUGCAUGUGCAGAUGUUG	1:223369652:223369673:-	ACACUGUGAUGCACUGAUGCCU	22	1:223369502:223369525:-	GCAUCACUGCAUGUGCAGAUGUUG	24	5p	p	83.45	0	172	-49.7	-28.9	1	1	1	TRUE	TRUE	41.98	4.74	4.74	7.11	9.95	8.06	3.32	2.37	6.16	5.21	7.58	2.37	7.11	8.06	4.27	10.43	8.53	-0.00655074	-0.0346108	-0.275	0.3302	0.2493	0.0786
1:228909212:228909395:+	zma-MIR_N67a	TRUE	novel_prediction	1:228909212:228909395:+	AAUAUGUAUGUCACCAAAUCAUGACUGCUAAAAAUAUCAGCUCAAAAUAAUAAAAUUUAAUGUUUCAGACCACUCGAAAUAAUAUAGUUUAAUGUGUACCACAUCUGCUGGUCUACACCAUUAAACUUUAUUAUUUUGAGCUGAUAUUUUUAACACAGUCAUGAUUUCGUGAUAUACACAUUAU	184	1:228909232:228909375:+	AUGACUGCUAAAAAUAUCAGCUCAAAAUAAUAAAAUUUAAUGUUUCAGACCACUCGAAAUAAUAUAGUUUAAUGUGUACCACAUCUGCUGGUCUACACCAUUAAACUUUAUUAUUUUGAGCUGAUAUUUUUAACACAGUCAUGA	1:228909232:228909252:+	AUGACUGCUAAAAAUAUCAGC	21	1:228909353:228909375:+	UGAUAUUUUUAACACAGUCAUGA	23	5p	p	924.92	0	144	-54	-37.5	1	1	2	TRUE	TRUE	28.26	12.02	7.1	2.73	14.75	8.74	2.19	1.09	4.92	3.83	2.19	0.55	4.92	11.48	5.46	7.1	10.93	-0.0146355	-0.0834783	-0.4136	0.3804	0.1763	0.0622
1:230136099:230136328:+	zma-MIR_N2a	TRUE	novel_prediction	1:230136099:230136328:+	AUCUUUAAGAUAGUGUUUGGUUCCGGAGCCAGUUGGGAUGGAACGGCUCCGUCCCAAGGAGCGGCUCCGUCCAAGAAGUUUUGGGGAGCCAAAUGGUUCCACAUUUGAGCAUAAUUUUCCAUUUUUAGAACCAUUCCGUCCUAAAUAGAAUCAAUCCAAACAACAACAAAUUGGGAGUGGAGCGGCUCCGUCCCACCAUACUCUGAAACCAAAAGCUACCUUAGUCUCUA	230	1:230136119:230136308:+	UUCCGGAGCCAGUUGGGAUGGAACGGCUCCGUCCCAAGGAGCGGCUCCGUCCAAGAAGUUUUGGGGAGCCAAAUGGUUCCACAUUUGAGCAUAAUUUUCCAUUUUUAGAACCAUUCCGUCCUAAAUAGAAUCAAUCCAAACAACAACAAAUUGGGAGUGGAGCGGCUCCGUCCCACCAUACUCUGAAACC	1:230136119:230136140:+	UUCCGGAGCCAGUUGGGAUGGA	22	1:230136287:230136308:+	CGUCCCACCAUACUCUGAAACC	22	5p	p	335.11	0	190	-64.2	-33.79	1	1	1	TRUE	TRUE	46.09	10.48	4.37	6.99	6.11	7.42	8.73	3.49	4.8	5.68	3.93	6.99	5.24	4.37	7.42	4.37	9.61	-0.00750922	-0.0449457	-0.3461	0.2957	0.1699	0.0517
1:237842636:237842800:-	zma-MIR_N68a	TRUE	novel_prediction	1:237842636:237842800:-	AUUGUGAGCCCUUUGUUAAUUUUGUUAAUGUUUGGAGUAGCGCCAUCAAAGGUUUAAAUUCUGCAGUAAUCCUGGUAGCCUGGUGGCUUUGGAAACACGGGAACUGGUGUGUCUUUGAUGGGGCUACUCCAAACAUUAACAAAAUUAUCCAGAACAUCAAGGAUG	165	1:237842656:237842780:-	UUUGUUAAUGUUUGGAGUAGCGCCAUCAAAGGUUUAAAUUCUGCAGUAAUCCUGGUAGCCUGGUGGCUUUGGAAACACGGGAACUGGUGUGUCUUUGAUGGGGCUACUCCAAACAUUAACAAAAU	1:237842760:237842780:-	UUUGUUAAUGUUUGGAGUAGC	21	1:237842656:237842676:-	UACUCCAAACAUUAACAAAAU	21	5p	p	486.33	0	125	-61.9	-49.52	1	0.5	1	TRUE	TRUE	41.21	10.98	4.27	4.88	7.32	6.1	4.27	1.22	5.49	4.27	4.27	7.93	7.32	5.49	4.27	10.37	11.59	-0.0101917	-0.0538636	-0.42	0.3455	0.1712	0.0546
1:237842638:237842802:+	zma-MIR_N69a	TRUE	novel_prediction	1:237842638:237842802:+	UCCUUGAUGUUCUGGAUAAUUUUGUUAAUGUUUGGAGUAGCCCCAUCAAAGACACACCAGUUCCCGUGUUUCCAAAGCCACCAGGCUACCAGGAUUACUGCAGAAUUUAAACCUUUGAUGGCGCUACUCCAAACAUUAACAAAAUUAACAAAGGGCUCACAAUGG	165	1:237842658:237842782:+	UUUGUUAAUGUUUGGAGUAGCCCCAUCAAAGACACACCAGUUCCCGUGUUUCCAAAGCCACCAGGCUACCAGGAUUACUGCAGAAUUUAAACCUUUGAUGGCGCUACUCCAAACAUUAACAAAAU	1:237842658:237842678:+	UUUGUUAAUGUUUGGAGUAGC	21	1:237842762:237842782:+	UACUCCAAACAUUAACAAAAU	21	5p	p	486.33	0	125	-54.9	-43.92	1	0.5	1	TRUE	TRUE	41.82	11.59	7.32	5.49	6.71	9.76	7.93	1.22	4.88	4.27	4.27	4.88	4.27	5.49	4.27	6.71	10.98	-0.00946437	-0.0572294	-0.3958	0.3273	0.138	0.0495
1:237845539:237845706:+	Zma-MIR2275_N1	TRUE	novel_prediction	1:237845539:237845706:+	AUUGCAAAAGCAAGCCAAGACUUGGUUUUCUCCAAUAUCUCAUGUUCAGUUGGUCAGAUGAUGUGUAUGUGUACUGGUGCACUGCAGCUUGGACAUGACUUGUCUGAAGAAUUUGAAGCUGAAGGUGAGUGUUGGAGGGAACCAAAUCUCCAGCUGCAUGCACAGCAC	168	1:237845559:237845686:+	CUUGGUUUUCUCCAAUAUCUCAUGUUCAGUUGGUCAGAUGAUGUGUAUGUGUACUGGUGCACUGCAGCUUGGACAUGACUUGUCUGAAGAAUUUGAAGCUGAAGGUGAGUGUUGGAGGGAACCAAAUC	1:237845559:237845580:+	CUUGGUUUUCUCCAAUAUCUCA	22	1:237845666:237845686:+	AGUGUUGGAGGGAACCAAAUC	21	3p	p	0	1107.07	128	-55.7	-43.52	1	1	3	TRUE	TRUE	45.24	7.78	4.79	7.78	6.59	9.58	2.4	0	6.59	7.19	6.59	4.79	7.78	1.8	5.39	13.77	7.19	-0.00874889	-0.0585884	-0.3958	0.3631	0.2079	0.0841
1:242410111:242410242:+	zma-MIR_N7a	TRUE	novel_prediction	1:242410111:242410242:+	UUAGAGCUAGUUUGGGAACUCCAUUUUUCCAAGGGAUUCCUAUUUUCCCAAGGGAAAAUGAACUAAUCAACUAAUUUCCUUGGGAAAAUAAAAAUCCUUUGGGAAAAUGAGGUUCCCAAACAAGCCCUUAAA	132	1:242410131:242410222:+	CCAUUUUUCCAAGGGAUUCCUAUUUUCCCAAGGGAAAAUGAACUAAUCAACUAAUUUCCUUGGGAAAAUAAAAAUCCUUUGGGAAAAUGAGG	1:242410131:242410151:+	CCAUUUUUCCAAGGGAUUCCU	21	1:242410202:242410222:+	AAAUCCUUUGGGAAAAUGAGG	21	3p	p	0	37.22	92	-44.7	-48.59	1	1	1	TRUE	TRUE	36.36	19.08	3.05	5.34	6.87	4.58	8.4	0	6.11	6.11	1.53	8.4	1.53	5.34	6.11	3.82	13.74	-0.0142519	-0.13125	-0.5182	0.3939	0.0525	0.0193
1:243113395:243113514:-	zma-MIR_N70a	TRUE	novel_prediction	1:243113395:243113514:-	AAUUUCUGUAAUCAAAGCUGUAGAGAGGAUAGAUUUCAGAAUGCUGAAACUCUGGAGAGGUAAAUCAGCCCAAGACUUCGAGGGAUCUGUUUUUUCCAACCACAGCCAUCUAACCCGAAG	120	1:243113415:243113494:-	UAGAGAGGAUAGAUUUCAGAAUGCUGAAACUCUGGAGAGGUAAAUCAGCCCAAGACUUCGAGGGAUCUGUUUUUUCCAAC	1:243113474:243113494:-	UAGAGAGGAUAGAUUUCAGAA	21	1:243113415:243113436:-	CGAGGGAUCUGUUUUUUCCAAC	22	3p	p	0	145.81	80	-21.5	-26.88	1	1	1	TRUE	TRUE	42.5	10.92	4.2	10.92	6.72	6.72	5.88	1.68	6.72	10.08	3.36	4.2	3.36	4.2	7.56	5.04	8.4	-0.00513647	-0.0585417	-0.2183	0.2583	0.2006	0.0622
1:243210365:243210489:-	zma-MIR_N71a	TRUE	novel_prediction	1:243210365:243210489:-	UUGGAUACUCUAGUAUUCCCCCUAAUUCACAUGUGUUGAGAUAUAUUGGGGUGUAAAUUAGUUUAAUUUAUACUCUAAUAAACCUCAACACACGUGGAUUGCGGUGAAUACUAGAGUAUCCAAAU	125	1:243210385:243210468:-	CUAAUUCACAUGUGUUGAGAUAUAUUGGGGUGUAAAUUAGUUUAAUUUAUACUCUAAUAAACCUCAACACACGUGGAUUGCGGU	1:243210449:243210468:-	CUAAUUCACAUGUGUUGAGA	20	1:243210385:243210405:-	UCAACACACGUGGAUUGCGGU	21	3p	p	0	136.26	84	-37.6	-44.76	1	1	1	TRUE	TRUE	34.4	8.87	6.45	4.03	12.1	4.84	4.84	1.61	5.65	4.84	0.81	4.84	7.26	12.9	4.84	7.26	8.87	-0.0163721	-0.2816	-0.5632	0.432	0.0271	0.0118
1:277126898:277127033:-	zma-MIR_N75a	TRUE	novel_prediction	1:277126898:277127033:-	AAUCCAGACCACACCCUCCACAUCCAAUGGUGCUGCGUCAGGGGGGUUUUUGUAAAAUGUACAGAGCAAGAGUGGAGAGGCUUCUUUGCAAAAUAGACGCAACACCGUUGGAUGUGAAGGAUGCGGUCUGGAUUGA	136	1:277126918:277127013:-	CAUCCAAUGGUGCUGCGUCAGGGGGGUUUUUGUAAAAUGUACAGAGCAAGAGUGGAGAGGCUUCUUUGCAAAAUAGACGCAACACCGUUGGAUGUG	1:277126993:277127013:-	CAUCCAAUGGUGCUGCGUCAG	21	1:277126918:277126938:-	GACGCAACACCGUUGGAUGUG	21	3p	p	0	525.68	96	-39.6	-41.25	0.9413	1	2	TRUE	TRUE	49.26	8.15	5.93	7.41	5.93	8.89	5.19	2.96	3.7	8.15	5.19	8.89	6.67	2.22	4.44	9.63	6.67	-0.01027	-0.171814	-0.5059	0.3824	0.106	0.0368
1:284479931:284480029:+	miRN79-Novel_N1	TRUE	novel_prediction	1:284479931:284480029:+	GGUGCUCUAGUAUUCACCCCAAUACACAUGGGUUGAGGAGGAUUGGGGUGUAAAUUCCACCUCAACCCAUGUGUAUUGGAGUGAAUACUAGAGUAUCCA	99	1:284479951:284480009:+	AAUACACAUGGGUUGAGGAGGAUUGGGGUGUAAAUUCCACCUCAACCCAUGUGUAUUGG	1:284479951:284479971:+	AAUACACAUGGGUUGAGGAGG	21	1:284479989:284480009:+	ACCUCAACCCAUGUGUAUUGG	21	5p	p	115.5	0	59	-35.1	-59.49	1	1	1	TRUE	TRUE	45.45	5.1	6.12	6.12	9.18	8.16	8.16	0	4.08	6.12	1.02	9.18	9.18	8.16	5.1	9.18	5.1	-0.0154235	-0.35	-0.701	0.4343	0.0912	0.0389
1:285664523:285664725:-	zma-MIR_N77a	TRUE	novel_prediction	1:285664523:285664725:-	AUGAACUAUUUUGGGUGUGUCAUCUAGGCGCAUGUACUAUUCUAAGUCACAAGAACCCCCAUUAACUAUUUAAACUUUUUAGGGUGUGUCAUCUAGGUCCAUGCACAACUGACGUGGCGUUCCACCUCAGUCCAACUGGUGACGUACUGACGCGGCCUUGAAUAGUACAUGGACCUAGAUGACACACCCGAAAUAGUUAAUGG	203	1:285664543:285664705:-	CAUCUAGGCGCAUGUACUAUUCUAAGUCACAAGAACCCCCAUUAACUAUUUAAACUUUUUAGGGUGUGUCAUCUAGGUCCAUGCACAACUGACGUGGCGUUCCACCUCAGUCCAACUGGUGACGUACUGACGCGGCCUUGAAUAGUACAUGGACCUAGAUGAC	1:285664685:285664705:-	CAUCUAGGCGCAUGUACUAUU	21	1:285664543:285664563:-	UAGUACAUGGACCUAGAUGAC	21	3p	p	0	40.13	163	-58	-35.58	1	1	1	TRUE	TRUE	44.83	6.44	9.41	4.46	6.93	7.43	5.94	3.47	6.44	4.95	2.97	5.45	7.92	7.92	4.95	8.42	6.93	-0.00982378	-0.0877833	-0.4404	0.3251	0.1398	0.0407
1:289641377:289641605:-	zma-MIR_N78a	TRUE	novel_prediction	1:289641377:289641605:-	UACAUAGGAUGCUUUUUUCGUACGUAGGCAAUUGUUUUGUAUCAACAAUAAUCAAUUUUUCACAUCAAUUUUAUUAUUUUUAUGUGAAGCCGAUAACACAAGUGAUAUUUCUCUAUGUGAGUGAUAGAGAUAUAGUGUCACACGAGGUAGCCUACUCGUGGCAGGAUCAUUUUGGUUUAUGUAUGGUGCGAGAACACUGCCUACGCACAAUUGCUCCUGAGGGUGAAGG	229	1:289641397:289641585:-	UACGUAGGCAAUUGUUUUGUAUCAACAAUAAUCAAUUUUUCACAUCAAUUUUAUUAUUUUUAUGUGAAGCCGAUAACACAAGUGAUAUUUCUCUAUGUGAGUGAUAGAGAUAUAGUGUCACACGAGGUAGCCUACUCGUGGCAGGAUCAUUUUGGUUUAUGUAUGGUGCGAGAACACUGCCUACGCACA	1:289641565:289641585:-	UACGUAGGCAAUUGUUUUGUA	21	1:289641397:289641417:-	CGAGAACACUGCCUACGCACA	21	3p	p	0	13.2	189	-57.4	-30.37	1	1	1	TRUE	TRUE	37.99	5.26	5.7	6.14	10.53	7.46	1.75	3.07	3.95	6.14	3.95	4.39	7.02	8.77	4.82	8.33	12.72	-0.00757568	-0.026717	-0.2878	0.3231	0.1196	0.0434
1:296484601:296484782:+	zma-MIR_N79a	TRUE	novel_prediction	1:296484601:296484782:+	CAAGUGUGCAAGCAGAUCUAUUGGUCCGUUAGAUUUAGAUCUAACCGUAGAUGCAAUCGUGAUUUAUUAUGAGUUUUUUUUAUAAAGCUACAUAAGGCAGUGGUGAAAAGGUUUAAAUACUAACUACGACAUACAAUUGGAUCUAGAUCUAACGUAUAAAUAAGUCUGCUUGCACGCCUUCA	182	1:296484621:296484762:+	UUGGUCCGUUAGAUUUAGAUCUAACCGUAGAUGCAAUCGUGAUUUAUUAUGAGUUUUUUUUAUAAAGCUACAUAAGGCAGUGGUGAAAAGGUUUAAAUACUAACUACGACAUACAAUUGGAUCUAGAUCUAACGUAUAAAUA	1:296484621:296484641:+	UUGGUCCGUUAGAUUUAGAUC	21	1:296484742:296484762:+	UCUAGAUCUAACGUAUAAAUA	21	5p	p	575.05	0	142	-34.8	-24.51	1	1	1	TRUE	TRUE	35.16	9.94	4.97	7.18	9.94	5.52	1.66	3.31	5.52	5.52	4.42	2.76	6.63	11.6	4.42	6.08	10.5	-0.00978385	-0.0521193	-0.344	0.3736	0.297	0.0902
1:297308964:297309088:-	zma-MIR_N80a	TRUE	novel_prediction	1:297308964:297309088:-	CCUUGUUCGGUUGCGUCUGGAUUGAAGGGGAUUGGAGGGGGUUAAUCUCUCCCUAAUCAAACUGAACAAGGGAGGGAUUUAAUCCCCUCCAAUCCCCUUCGAUCCGCAACCGAACAAGGCAUUAG	125	1:297308984:297309068:-	AUUGAAGGGGAUUGGAGGGGGUUAAUCUCUCCCUAAUCAAACUGAACAAGGGAGGGAUUUAAUCCCCUCCAAUCCCCUUCGAUCC	1:297309048:297309068:-	AUUGAAGGGGAUUGGAGGGGG	21	1:297308984:297309004:-	CCCUCCAAUCCCCUUCGAUCC	21	5p	p	29.47	0	85	-60	-70.59	1	1	1	TRUE	TRUE	50.4	9.68	3.23	4.84	7.26	4.84	9.68	4.03	6.45	7.26	2.42	12.1	3.23	3.23	8.87	4.84	8.06	-0.0144603	-0.243733	-0.7288	0.424	0.0325	0.0156
2:2696576:2696687:+	zma-MIR_N81a	TRUE	novel_prediction	2:2696576:2696687:+	GAAGGGUAAGAGGGUAACAUAUCACUUUGUGAUUACAAAUAAGCUAUCUAAUGUUGGCUUAUUUCAGCUUAUUUGUGGUCUCAAAGUGAUAUUUUAACUUCAUAUCAUUUCA	112	2:2696596:2696667:+	AUCACUUUGUGAUUACAAAUAAGCUAUCUAAUGUUGGCUUAUUUCAGCUUAUUUGUGGUCUCAAAGUGAUAU	2:2696596:2696616:+	AUCACUUUGUGAUUACAAAUA	21	2:2696647:2696667:+	UUUGUGGUCUCAAAGUGAUAU	21	3p	p	0	410.19	72	-31	-43.06	1	1	1	TRUE	TRUE	31.25	9.01	3.6	5.41	11.71	7.21	0	0	6.31	3.6	2.7	5.41	6.31	10.81	7.21	6.31	14.41	-0.012656	-0.202232	-0.3955	0.4018	0.0505	0.0199
2:6276813:6276987:-	zma-MIR395_N2	TRUE	novel_prediction	2:6276813:6276987:-	GGCUUAAUAAAGGCCAGUUGUGAAGUGUUUGGGGGAACUCUUGGUAUCAUGAAGCAAUUAGUUAUAAUAAUAUAUUAUGGCCAUAUGGAUACCAUGGGCAAUACAACUUUGAACAAUGUCUGGUGUUACCAUGAGUUCCCUUCAAGCACUUCACAUGAGGCACCAUUCAAUAACA	175	2:6276833:6276967:-	UGAAGUGUUUGGGGGAACUCUUGGUAUCAUGAAGCAAUUAGUUAUAAUAAUAUAUUAUGGCCAUAUGGAUACCAUGGGCAAUACAACUUUGAACAAUGUCUGGUGUUACCAUGAGUUCCCUUCAAGCACUUCACA	2:6276948:6276967:-	UGAAGUGUUUGGGGGAACUC	20	2:6276833:6276853:-	GUUCCCUUCAAGCACUUCACA	21	5p	p	4203.11	335.81	135	-52	-38.52	1	1	10	TRUE	TRUE	38.86	9.2	5.75	4.6	11.49	9.77	4.02	0	4.02	4.02	4.02	7.47	5.75	8.62	4.02	8.62	8.62	-0.00933865	-0.0608571	-0.3629	0.3314	0.1787	0.0608
2:6286454:6286628:-	zma-MIR395_N3	TRUE	novel_prediction	2:6286454:6286628:-	GGCUUAAUAAAGGCCAGUUGUGAAGUGUUUGGGGGAACUCUUGGUAUCAUGAAGCAUUUUGUUAUAAUAAUAUAUGAUGGCCAUAUGGAUACCAUGGGCGAUACAACUUUGAACAAUGUCGGGUGUUACUAUGAGUUCCCUUCAAGCACUUCACAUGAGGCACCAUUCAAAUAAC	175	2:6286474:6286608:-	UGAAGUGUUUGGGGGAACUCUUGGUAUCAUGAAGCAUUUUGUUAUAAUAAUAUAUGAUGGCCAUAUGGAUACCAUGGGCGAUACAACUUUGAACAAUGUCGGGUGUUACUAUGAGUUCCCUUCAAGCACUUCACA	2:6286589:6286608:-	UGAAGUGUUUGGGGGAACUC	20	2:6286474:6286494:-	GUUCCCUUCAAGCACUUCACA	21	5p	p	4203.11	335.81	135	-51.8	-38.37	1	1	10	TRUE	TRUE	40	8.62	5.75	4.02	11.49	8.05	3.45	1.15	4.02	5.17	4.02	8.05	5.75	8.05	4.02	9.2	9.2	-0.0090425	-0.0586667	-0.3617	0.3429	0.1198	0.0423
2:16789322:16789445:-	zma-MIR_N83a	TRUE	novel_prediction	2:16789322:16789445:-	UGCUCCCUACAUUCCAAAUUAUAAGUCAUUCUCGCUUUUCUUGAUACAUAAUCUAGAUAUACUGUAAAGGUUGUGUAUCUAGAAAAAGCCAGAACGAUUUAUGAUUUCGAACGGAGGGAGUUGU	124	2:16789342:16789425:-	AUAAGUCAUUCUCGCUUUUCUUGAUACAUAAUCUAGAUAUACUGUAAAGGUUGUGUAUCUAGAAAAAGCCAGAACGAUUUAUGA	2:16789404:16789425:-	AUAAGUCAUUCUCGCUUUUCUU	22	2:16789342:16789363:-	AAAAAGCCAGAACGAUUUAUGA	22	3p	p	0	303.84	84	-30.7	-36.55	1	1	1	TRUE	TRUE	35.48	9.76	4.07	6.5	10.57	4.07	3.25	3.25	6.5	7.32	2.44	3.25	5.69	9.76	7.32	5.69	10.57	-0.011615	-0.207258	-0.4121	0.4032	0.0623	0.0282
2:26353520:26353644:+	zma-MIR_N84a	TRUE	novel_prediction	2:26353520:26353644:+	UUGGAUAUUAUCGUAUUCAUCUCAAUCCAUGUAUAUUGAGGUGGAUUGAGGCGUAAAUUAAACUAUUUUACACUCCAAUCUGCCUCAAUACACAUGGAUUAAGGUGAAUACAGGAGUAUCCAAAC	125	2:26353540:26353624:+	CUCAAUCCAUGUAUAUUGAGGUGGAUUGAGGCGUAAAUUAAACUAUUUUACACUCCAAUCUGCCUCAAUACACAUGGAUUAAGGU	2:26353540:26353560:+	CUCAAUCCAUGUAUAUUGAGG	21	2:26353604:26353624:+	UCAAUACACAUGGAUUAAGGU	21	3p	p	0	281.04	85	-40.2	-47.29	1	1	1	TRUE	TRUE	35.2	8.87	5.65	4.03	14.52	8.06	3.23	1.61	4.03	5.65	1.61	5.65	4.84	10.48	7.26	6.45	8.06	-0.0143864	-0.1294	-0.5064	0.4	0.0526	0.0207
2:26384182:26384306:+	zma-MIR_N85a	TRUE	novel_prediction	2:26384182:26384306:+	UUGGAUAUUAUCGUAUUCAUCUCAAUCCAUGUAUAUUGAGGUGGAUUGAGGCGUAAAUUAAACUAUUUUACACUCCAAUCUGCCUCAAUACACAUGGAUUAAGGUGAAUACAGGAGUAUCCAAAC	125	2:26384202:26384286:+	CUCAAUCCAUGUAUAUUGAGGUGGAUUGAGGCGUAAAUUAAACUAUUUUACACUCCAAUCUGCCUCAAUACACAUGGAUUAAGGU	2:26384202:26384222:+	CUCAAUCCAUGUAUAUUGAGG	21	2:26384266:26384286:+	UCAAUACACAUGGAUUAAGGU	21	3p	p	0	281.04	85	-40.2	-47.29	1	1	1	TRUE	TRUE	35.2	8.87	5.65	4.03	14.52	8.06	3.23	1.61	4.03	5.65	1.61	5.65	4.84	10.48	7.26	6.45	8.06	-0.0143864	-0.1294	-0.5064	0.4	0.0526	0.0207
2:26408465:26408589:-	zma-MIR_N86a	TRUE	novel_prediction	2:26408465:26408589:-	UUGGAUAUUAUCGUAUUCAUCUCAAUCCAUGUAUAUUGAGGUGGAUUGAGGCGUAAAUUAAACUAUUUUACACUCCAAUCUGCCUCAAUACACAUGGAUUAAGGUGAAUACAGGAGUAUCCAAAC	125	2:26408485:26408569:-	CUCAAUCCAUGUAUAUUGAGGUGGAUUGAGGCGUAAAUUAAACUAUUUUACACUCCAAUCUGCCUCAAUACACAUGGAUUAAGGU	2:26408549:26408569:-	CUCAAUCCAUGUAUAUUGAGG	21	2:26408485:26408505:-	UCAAUACACAUGGAUUAAGGU	21	3p	p	0	281.04	85	-40.2	-47.29	1	1	1	TRUE	TRUE	35.2	8.87	5.65	4.03	14.52	8.06	3.23	1.61	4.03	5.65	1.61	5.65	4.84	10.48	7.26	6.45	8.06	-0.0143864	-0.1294	-0.5064	0.4	0.0526	0.0207
2:81803831:81803935:+	zma-MIR_N91a	TRUE	novel_prediction	2:81803831:81803935:+	GCACUAGGUCUAUGAGUGCAUCCUUUGUUGUAAUAUUAGUACCAGCAGCAGUCUGGAAAUUUUGGUAUUGUAACCAUUAAGGAUCAUGUAUUUUGUUUUUUUUAU	105	2:81803851:81803915:+	UCCUUUGUUGUAAUAUUAGUACCAGCAGCAGUCUGGAAAUUUUGGUAUUGUAACCAUUAAGGAUC	2:81803851:81803872:+	UCCUUUGUUGUAAUAUUAGUAC	22	2:81803891:81803915:+	UUUGGUAUUGUAACCAUUAAGGAUC	25	5p	p	50.06	0	65	-13.9	-21.38	1	1	1	TRUE	TRUE	33.33	4.81	2.88	6.73	10.58	6.73	2.88	0	3.85	2.88	3.85	3.85	9.62	10.58	3.85	8.65	18.27	-0.00588659	-0.0502381	-0.1962	0.2762	0.1613	0.05
2:111703728:111703819:-	zma-MIR_N92a	TRUE	novel_prediction	2:111703728:111703819:-	UUGAAUCGGACCCUAGGGGUGGUUCAACCGGUUUUGGCUAGAAGCCUCUUUGGUAGAAACCAGUUGAACCGACCCCAGGGUGGUUCAACAAG	92	2:111703748:111703799:-	GGUUCAACCGGUUUUGGCUAGAAGCCUCUUUGGUAGAAACCAGUUGAACCGA	2:111703778:111703799:-	GGUUCAACCGGUUUUGGCUAGA	22	2:111703748:111703769:-	UGGUAGAAACCAGUUGAACCGA	22	5p	p	202.24	0	52	-24.5	-47.12	1	1	1	TRUE	TRUE	52.17	8.79	6.59	7.69	1.1	5.49	9.89	3.3	4.4	6.59	2.2	12.09	7.69	3.3	4.4	6.59	9.89	-0.0100633	-0.26413	-0.525	0.4022	0.0554	0.0223
2:132233840:132234057:-	zma-MIR_N93a	TRUE	novel_prediction	2:132233840:132234057:-	UGUCAAGGGAUGCCACUUUGGUCCACGAACUUUGAAAAUAUAUUUUUAGAUCCUUGAACUUAUUAAGUGAUGUACCACACAUCCCUAAACUUGUAAAAAUGGUGCAUCACAGGUCUAUUUCUGGACCAUACUGACCACUGCGUUGUGCCAGUUAACAAGACAAGGUCCUAAAAAUGCAUUUUUAAAGUUCGUGGACGUAAGUGGCAUCUCUUGACAAG	218	2:132233860:132234037:-	GUCCACGAACUUUGAAAAUAUAUUUUUAGAUCCUUGAACUUAUUAAGUGAUGUACCACACAUCCCUAAACUUGUAAAAAUGGUGCAUCACAGGUCUAUUUCUGGACCAUACUGACCACUGCGUUGUGCCAGUUAACAAGACAAGGUCCUAAAAAUGCAUUUUUAAAGUUCGUGGACGU	2:132234017:132234037:-	GUCCACGAACUUUGAAAAUAU	21	2:132233860:132233880:-	AUUUUUAAAGUUCGUGGACGU	21	3p	p	0	406.55	178	-71	-39.89	1	1	1	TRUE	TRUE	39.45	11.06	7.83	4.61	6.91	7.83	4.61	1.84	5.99	5.07	2.76	4.15	6.91	6.45	5.07	8.76	10.14	-0.0120583	-0.0598624	-0.4757	0.3853	0.0518	0.02
2:157416542:157416802:+	zma-MIR_N95a	TRUE	novel_prediction	2:157416542:157416802:+	GGUUAAAGUUUAUGUUCAUAUCUGGUUAUUGUAAUAUUUGCAACUAUGGGUGAAUGGUCCUUGGAAAUGAACGAGUUCAUCAAAACUCGGCACCUCGGGUAAGUUAUCUGAUCCGCUUACAUAUCUAUCCAAGGUCUUGAUGGAAAGGGUUGGUGUACGUGGGCCCGAUAACUUGGUUGGGUUGUGGCAGCUGGUAUCGGAGCCCUUCACACAUUUUUGCAAGUAAUAGAAUAAUCGUCAGAACCUAUCUUUAAAGGAAUU	261	2:157416562:157416782:+	UCUGGUUAUUGUAAUAUUUGCAACUAUGGGUGAAUGGUCCUUGGAAAUGAACGAGUUCAUCAAAACUCGGCACCUCGGGUAAGUUAUCUGAUCCGCUUACAUAUCUAUCCAAGGUCUUGAUGGAAAGGGUUGGUGUACGUGGGCCCGAUAACUUGGUUGGGUUGUGGCAGCUGGUAUCGGAGCCCUUCACACAUUUUUGCAAGUAAUAGAAUAAUCGUCAG	2:157416562:157416583:+	UCUGGUUAUUGUAAUAUUUGCA	22	2:157416761:157416782:+	CAAGUAAUAGAAUAAUCGUCAG	22	5p	p	60.61	0	221	-71.9	-32.53	1	1	2	TRUE	TRUE	41.38	9.23	3.85	4.23	9.23	5	3.46	3.08	5.38	4.62	3.08	8.85	8.08	7.69	6.54	8.08	9.62	-0.00714838	-0.034951	-0.2958	0.3257	0.2156	0.0688
2:166053056:166053249:-	zma-MIR_N96a	TRUE	novel_prediction	2:166053056:166053249:-	UCCUUGCACAAAUGCACAAAUUAAAUCCGAACCUUUCGUCCAACAUCCAAUGGCUGAGCAUGUGGGUUUUUCUUUAUAAAUAUGCAGUUGGAUGCGGGAGAGAGGAACACCAAACAUUUUUUUCCAUAAAAUACACCAACCGUUGGAUGUAGGACAAAGGGUCCAGAUUUAAUUUAUGCAUUUGUGUAUGGAGG	194	2:166053076:166053229:-	UUAAAUCCGAACCUUUCGUCCAACAUCCAAUGGCUGAGCAUGUGGGUUUUUCUUUAUAAAUAUGCAGUUGGAUGCGGGAGAGAGGAACACCAAACAUUUUUUUCCAUAAAAUACACCAACCGUUGGAUGUAGGACAAAGGGUCCAGAUUUAAUU	2:166053209:166053229:-	UUAAAUCCGAACCUUUCGUCC	21	2:166053076:166053096:-	ACAAAGGGUCCAGAUUUAAUU	21	5p	p	50.05	0	154	-50.3	-32.66	1	1	1	TRUE	TRUE	39.69	10.88	5.7	4.66	9.84	9.33	5.18	2.07	2.07	5.7	3.63	6.74	4.66	5.18	4.15	7.77	12.44	-0.0099748	-0.103479	-0.3959	0.366	0.1655	0.0507
2:174363164:174363287:-	zma-MIR_N98a	TRUE	novel_prediction	2:174363164:174363287:-	CUAGUUUGGGAGCCACAAAACCGGAGGGGUUGAAGGUGCUAAAAUCCUCUUUUAUUCAAUUUUGAAUAAAAAGGGGAUUUUAGCUCCUCCAAUCUCCUCCGGUAUUUUAGCUCUCAAACUAGCC	124	2:174363184:174363267:-	CCGGAGGGGUUGAAGGUGCUAAAAUCCUCUUUUAUUCAAUUUUGAAUAAAAAGGGGAUUUUAGCUCCUCCAAUCUCCUCCGGUA	2:174363247:174363267:-	CCGGAGGGGUUGAAGGUGCUA	21	2:174363184:174363205:-	GCUCCUCCAAUCUCCUCCGGUA	22	5p	p	257.52	0	84	-50.7	-60.36	0.9635	1	3	TRUE	TRUE	41.94	13.01	2.44	6.5	5.69	4.07	6.5	1.63	8.94	4.07	4.07	8.94	3.25	6.5	8.13	3.25	13.01	-0.0139223	-0.292339	-0.5839	0.4032	0.0757	0.0323
2:174632075:174632306:+	zma-MIR_N99a	TRUE	novel_prediction	2:174632075:174632306:+	UGGAUGCCAUGCAGACUCGCUUUGAUGAUAACCUUGAUGCGCUGAACUCUGAGCUUUCUGAAUUUCGCUCUCAUAUCCAAGACACUAUUCAUGAUCUACUUAUGACUAGAAUGAACAACAUGCAGCAGAGCUUUUAGGAUAAUAUGGGGGCCUUGUCCAGUCAGUUUGACAACUUGUCCACCAAUGAAAGCAUCCAGGAUAUCCGUCAGAGGCAACAACAGCUCCAGAAUGA	232	2:174632095:174632286:+	UUUGAUGAUAACCUUGAUGCGCUGAACUCUGAGCUUUCUGAAUUUCGCUCUCAUAUCCAAGACACUAUUCAUGAUCUACUUAUGACUAGAAUGAACAACAUGCAGCAGAGCUUUUAGGAUAAUAUGGGGGCCUUGUCCAGUCAGUUUGACAACUUGUCCACCAAUGAAAGCAUCCAGGAUAUCCGUCAGAGG	2:174632095:174632115:+	UUUGAUGAUAACCUUGAUGCG	21	2:174632265:174632286:+	CAUCCAGGAUAUCCGUCAGAGG	22	3p	p	0	47.31	192	-45.5	-23.7	1	1	1	TRUE	TRUE	43.97	6.49	6.06	6.93	9.52	9.52	4.33	1.73	7.79	9.09	6.06	3.46	2.16	4.33	6.93	8.66	6.93	-0.00523539	-0.0224922	-0.2302	0.2845	0.3213	0.1045
2:176004298:176004476:-	zma-MIR_N100a	TRUE	novel_prediction	2:176004298:176004476:-	CAAGAGUGGAAGCAUGUAUUUUGGUCCGUUAGAUUUAGAUCCAACUGCAAAUGCAAUCUUGGUUUGUUAGUUUUUUUUAUAAAGCUAGACGAGGUGAUGGUGGAACGGUUUAAGUGCUAAAUAUGACACAUAGUUGGAUCUAAAUUUAACGGACCAAGAUUUCUUCUUGCACGCUUGCA	179	2:176004318:176004456:-	UUGGUCCGUUAGAUUUAGAUCCAACUGCAAAUGCAAUCUUGGUUUGUUAGUUUUUUUUAUAAAGCUAGACGAGGUGAUGGUGGAACGGUUUAAGUGCUAAAUAUGACACAUAGUUGGAUCUAAAUUUAACGGACCAAGA	2:176004436:176004456:-	UUGGUCCGUUAGAUUUAGAUC	21	2:176004318:176004338:-	UCUAAAUUUAACGGACCAAGA	21	5p	p	575.05	0	139	-53.2	-38.27	1	1	1	TRUE	TRUE	37.43	8.99	4.49	6.74	7.87	5.62	1.69	2.81	4.49	6.74	4.49	5.06	6.74	7.3	3.37	8.43	15.17	-0.0100908	-0.0656425	-0.3777	0.3631	0.2174	0.069
2:176907692:176907790:+	zma-MIR_N101a	TRUE	novel_prediction	2:176907692:176907790:+	AGCUGUAAAUUGGGGCUUAUCGGGACCAAUGUUACGAGCUUCUGGAAUACAAUGGGAUCUUCGUAAAAUUGAUCCUUAUGAGUCUUACAAUCAAUUCGA	99	2:176907712:176907770:+	CGGGACCAAUGUUACGAGCUUCUGGAAUACAAUGGGAUCUUCGUAAAAUUGAUCCUUAU	2:176907712:176907733:+	CGGGACCAAUGUUACGAGCUUC	22	2:176907749:176907770:+	UCUUCGUAAAAUUGAUCCUUAU	22	5p	p	58.9	0	59	-15.7	-26.61	1	1	1	TRUE	TRUE	39.39	10.2	4.08	3.06	11.22	4.08	2.04	4.08	7.14	7.14	3.06	8.16	4.08	7.14	8.16	7.14	9.18	-0.00692308	-0.140909	-0.2727	0.2828	0.168	0.062
2:180212782:180213014:+	zma-MIR_N102a	TRUE	novel_prediction	2:180212782:180213014:+	GGGCCAAUGAACUUAAUAGAUUAAGUUCGUGGGGGCUAACGAACUUAAUAUGUUAAGUUUGUGGGGCCCACGUUCUUAAGUCACAUUAAGGUCGACGACAUCCACGUUCUUAGUUUCACCCACGUUCUUAGAUAAUGCCGACAAAUAUAAAGUUAAGAACGUGGGCCCACACGAACUUAACCUAUUAAGUUCGUCGGUCCCAUGAACUUAACCUAUUAAGUUUAUCGACCUCA	233	2:180212802:180212994:+	UUAAGUUCGUGGGGGCUAACGAACUUAAUAUGUUAAGUUUGUGGGGCCCACGUUCUUAAGUCACAUUAAGGUCGACGACAUCCACGUUCUUAGUUUCACCCACGUUCUUAGAUAAUGCCGACAAAUAUAAAGUUAAGAACGUGGGCCCACACGAACUUAACCUAUUAAGUUCGUCGGUCCCAUGAACUUAACC	2:180212802:180212823:+	UUAAGUUCGUGGGGGCUAACGA	22	2:180212974:180212994:+	GUCGGUCCCAUGAACUUAACC	21	5p	p	22.12	0	193	-90.2	-46.74	1	1	1	TRUE	TRUE	41.63	9.91	8.19	4.74	6.47	5.6	6.03	5.6	4.74	4.74	2.16	5.6	7.33	9.48	5.6	3.45	10.34	-0.0111866	-0.095279	-0.4657	0.3691	0.1337	0.0431
2:198436003:198436246:+	zma-MIR169_N1	TRUE	novel_prediction	2:198436003:198436246:+	GCCUCGUGGCCUCGAUCACAGGCAGUCUCCUUGGCUAGUCCGGGCGGGCCCCUUAUCUGAAACCGAUCCCUGGUUCAUUCAUAUAUCGGUGAGCGUGCGACCGAGGGAAAGCAUAUAUGCGGUGCAGGUGCAGGUGCAGGCGUGACAGCUACUAGCUCUGGGCAGAGGACUGGCCUGGCAUGGCGAUGGAAGCUCUGCUUCGGUAGCCAAGGAUGAGCUGCCUGUGGCCUCCUGCUGCGGACGU	244	2:198436023:198436226:+	GGCAGUCUCCUUGGCUAGUCCGGGCGGGCCCCUUAUCUGAAACCGAUCCCUGGUUCAUUCAUAUAUCGGUGAGCGUGCGACCGAGGGAAAGCAUAUAUGCGGUGCAGGUGCAGGUGCAGGCGUGACAGCUACUAGCUCUGGGCAGAGGACUGGCCUGGCAUGGCGAUGGAAGCUCUGCUUCGGUAGCCAAGGAUGAGCUGCCUG	2:198436023:198436041:+	GGCAGUCUCCUUGGCUAGU	19	2:198436206:198436226:+	UAGCCAAGGAUGAGCUGCCUG	21	3p	p	227.46	11283.2	204	-83.7	-41.03	0.9609	1	24	TRUE	TRUE	60.66	2.47	2.88	7	5.35	5.35	6.58	6.17	9.05	6.17	11.52	10.7	5.35	3.7	6.17	9.47	2.06	-0.00680349	-0.035041	-0.4127	0.3607	0.2416	0.0811
2:200971799:200972043:+	zma-MIR_N107a	TRUE	novel_prediction	2:200971799:200972043:+	UACUACUACCUCUGUCCCACAAAGAAUGUCGUUUGACUUUUUGAGAUAAAGUUUAACUGGCUCGUUUUAUUCAAUAAAAUCAUAAUUAUUGUUUAUUUUCAUUAUGAUUUAGUUUAUCAUACCAUUUACUUUAACUAUAAACUAAAAUUUCUAUAUUUUCACAAAUAUUUUGAAUAAGAUAAACUGGUCAAAUUGGGUCUAAAAAAGUUAAACGACAACAUUUCUGGAACGGAGAGAGUACUUCC	245	2:200971819:200972023:+	AAAGAAUGUCGUUUGACUUUUUGAGAUAAAGUUUAACUGGCUCGUUUUAUUCAAUAAAAUCAUAAUUAUUGUUUAUUUUCAUUAUGAUUUAGUUUAUCAUACCAUUUACUUUAACUAUAAACUAAAAUUUCUAUAUUUUCACAAAUAUUUUGAAUAAGAUAAACUGGUCAAAUUGGGUCUAAAAAAGUUAAACGACAACAUUUCU	2:200971819:200971839:+	AAAGAAUGUCGUUUGACUUUU	21	2:200972003:200972023:+	AAGUUAAACGACAACAUUUCU	21	5p	p	66.04	0	205	-45.9	-22.39	1	1	1	TRUE	TRUE	27.35	13.93	6.97	3.69	10.25	4.92	2.05	1.64	6.15	4.92	0.41	2.46	4.51	11.07	5.74	4.51	16.8	-0.00926874	-0.0382507	-0.2535	0.3265	0.0935	0.0322
2:211183953:211184118:+	Zma-MIRN4229_N1	TRUE	novel_prediction	2:211183953:211184118:+	GUUGGGACUAGCCGACUGAGGGUCUGUUCGGUUACAUCGGAACGAGACCAGGAACUGUUCUAGAUGAUCAAUUACUAUAUAGAUUAAACUAUCAUUCCAAGUGGAAUUGUUCCAGAGGUUGAAUCCGAGAUAACCGAACAGACCCUGAGACUAGCAAUGAUAUAAU	166	2:211183973:211184098:+	GGUCUGUUCGGUUACAUCGGAACGAGACCAGGAACUGUUCUAGAUGAUCAAUUACUAUAUAGAUUAAACUAUCAUUCCAAGUGGAAUUGUUCCAGAGGUUGAAUCCGAGAUAACCGAACAGACCCU	2:211183973:211183993:+	GGUCUGUUCGGUUACAUCGGA	21	2:211184078:211184098:+	CGAGAUAACCGAACAGACCCU	21	3p	p	0	941.48	126	-50.3	-39.92	1	1	1	TRUE	TRUE	42.17	7.27	7.27	7.88	9.7	4.85	4.85	3.64	5.45	12.12	1.21	5.45	4.85	7.88	5.45	6.06	6.06	-0.00889969	-0.0457831	-0.3753	0.2892	0.1529	0.0461
2:215002434:215002632:-	zma-MIR_N35b	TRUE	novel_prediction	2:215002434:215002632:-	GGCACCCACCUAGUUAGAUUAUAUAAGUUGGAUUAUGUUGGAAACAUAGAAAGGUAAAAUACUACUUUGGGAUUACAAAUAAGCUAAUACAAGGUACCCAAUGUAAUAUUUCAGCUUAUUUGUGGUCACAAUAUGAUAUUUUACUCUACUACCAUUUUAUCAUAAUCUAACUUAUAUAAUUUAGAAGGGAAACAAACAC	199	2:215002454:215002612:-	AUAUAAGUUGGAUUAUGUUGGAAACAUAGAAAGGUAAAAUACUACUUUGGGAUUACAAAUAAGCUAAUACAAGGUACCCAAUGUAAUAUUUCAGCUUAUUUGUGGUCACAAUAUGAUAUUUUACUCUACUACCAUUUUAUCAUAAUCUAACUUAUAUAA	2:215002592:215002612:-	AUAUAAGUUGGAUUAUGUUGG	21	2:215002454:215002474:-	AUCAUAAUCUAACUUAUAUAA	21	5p	p	71.35	0	159	-50.8	-31.95	1	1	1	TRUE	TRUE	29.65	12.12	8.08	5.05	12.63	6.57	3.03	0	5.05	4.04	1.52	5.05	4.04	15.15	2.53	4.04	11.11	-0.0103373	-0.0533501	-0.3065	0.3618	0.1229	0.0467
2:220151410:220151608:-	zma-MIR_N18a	TRUE	novel_prediction	2:220151410:220151608:-	UCUAAGGGCAUGUUUGGAUUUUCUCCUCUAAGCUUUAUAGCUCUAAACUUUAGAGAUAAAACUUUAAACAAGUGGUCUGAAGUUACCUCUCUAAACUUUAGACCCACCUCAUAUUUAGAGCUCAAAAGUGUGCUAAAGUGCUCUAAAGCUUUUAGAGCUCUAAAGUUUGGAGGAGGGGAAAACAGGCCCUAAAUGAGCA	199	2:220151430:220151588:-	UUCUCCUCUAAGCUUUAUAGCUCUAAACUUUAGAGAUAAAACUUUAAACAAGUGGUCUGAAGUUACCUCUCUAAACUUUAGACCCACCUCAUAUUUAGAGCUCAAAAGUGUGCUAAAGUGCUCUAAAGCUUUUAGAGCUCUAAAGUUUGGAGGAGGGGA	2:220151568:220151588:-	UUCUCCUCUAAGCUUUAUAGC	21	2:220151430:220151450:-	UCUAAAGUUUGGAGGAGGGGA	21	5p	p	27.88	0	159	-61.9	-38.93	1	1	1	TRUE	TRUE	38.19	13.64	4.04	10.1	3.54	3.54	3.54	0	11.62	5.56	5.05	5.05	4.04	9.09	6.06	4.55	10.61	-0.0100916	-0.051696	-0.3854	0.3568	0.1823	0.0606
3:9222989:9223154:+	zma-MIR_N115a	TRUE	novel_prediction	3:9222989:9223154:+	CCAAAUGAUAACAGUAAGGGCUAGUUUGGGAGCCCGAAAAUCGUAGUGGAUUGGAGGGACUAAAAUCUUCUUCUUAAUCAAAUUUGAAUAAUAAGAGGAUUUUAGCCCCUCAACUCUCCUCCGAUUUUCGGGCUCCCAAACUAGCCUAAAUUGUAGUGAGGAUAGC	166	3:9223009:9223134:+	CUAGUUUGGGAGCCCGAAAAUCGUAGUGGAUUGGAGGGACUAAAAUCUUCUUCUUAAUCAAAUUUGAAUAAUAAGAGGAUUUUAGCCCCUCAACUCUCCUCCGAUUUUCGGGCUCCCAAACUAGCC	3:9223009:9223029:+	CUAGUUUGGGAGCCCGAAAAU	21	3:9223114:9223134:+	UUUCGGGCUCCCAAACUAGCC	21	3p	p	0	317.12	126	-74.9	-59.44	1	0.5	1	TRUE	TRUE	41.57	12.73	2.42	7.88	7.88	3.03	6.67	2.42	7.27	7.27	3.64	7.27	3.64	7.88	6.67	4.24	9.09	-0.0127664	-0.089759	-0.5307	0.3916	0.0557	0.0217
3:18853124:18853251:-	zma-MIR_N118a	TRUE	novel_prediction	3:18853124:18853251:-	CCUCAUUUGGAGAGAUGUGAUCAGUGGGCUGCUUAUGACCUCCUCUACCCAAAUUUUACUUAAUGGAGUUCCUGGGGAAUACAUUCAACACAUGAGGGGCCUGCGACAGGGGGACUCGUUAUCCCCUC	128	3:18853144:18853231:-	UCAGUGGGCUGCUUAUGACCUCCUCUACCCAAAUUUUACUUAAUGGAGUUCCUGGGGAAUACAUUCAACACAUGAGGGGCCUGCGACA	3:18853211:18853231:-	UCAGUGGGCUGCUUAUGACCU	21	3:18853144:18853163:-	CACAUGAGGGGCCUGCGACA	20	5p	p	54.12	0	88	-23.8	-27.05	1	1	1	TRUE	TRUE	50	3.94	6.3	4.72	7.87	6.3	7.87	1.57	8.66	7.87	3.15	11.02	3.15	4.72	7.09	7.87	7.87	-0.005484	-0.0473958	-0.2742	0.3047	0.2951	0.1
3:21386617:21386818:+	zma-MIR_N119a	TRUE	novel_prediction	3:21386617:21386818:+	CCUGUGUAAACAUGCUAAAACGUCUUAACAACCUUUGGAUCCAGAAUCAAAGGCUAAUCUUAAUCCCACCUAAUAAUCUUGUGUUUUUUCUAAAGAACCCCCUCCUGGUAAUCUGGUGCGGUGGCGGUUAGGUGAGAUUAAAAUUAGGCUUUGAUUCUGGAUCUAAAGGUUGUUAAGGCGUUUUAGCAUGUUUACACAGGAG	202	3:21386637:21386798:+	CGUCUUAACAACCUUUGGAUCCAGAAUCAAAGGCUAAUCUUAAUCCCACCUAAUAAUCUUGUGUUUUUUCUAAAGAACCCCCUCCUGGUAAUCUGGUGCGGUGGCGGUUAGGUGAGAUUAAAAUUAGGCUUUGAUUCUGGAUCUAAAGGUUGUUAAGGCGUU	3:21386637:21386657:+	CGUCUUAACAACCUUUGGAUC	21	3:21386778:21386798:+	UCUAAAGGUUGUUAAGGCGUU	21	3p	p	0	235.92	162	-83.9	-51.79	1	1	1	TRUE	TRUE	40.1	11.94	3.98	5.47	6.47	3.98	5.47	1.99	7.46	3.98	3.48	6.47	6.97	7.96	5.47	7.46	11.44	-0.0149002	-0.20033	-0.5975	0.4257	0.0972	0.0336
3:41384356:41384508:+	zma-MIR_N121a	TRUE	novel_prediction	3:41384356:41384508:+	GCGUGCGAGCUGUUCUGGUAUUGGUCCGGAUGAGGCUAAGCUUACCCAUGAUGAGACAUGUGGCCAGUUAAAUCAUGGGUAUGCUUAGCCACAUGCCUCAUCAUGGGUAAGCUUAGCCUCGGCCGAACCAAUACCAGAACAGCUCGCACGCAC	153	3:41384376:41384488:+	UUGGUCCGGAUGAGGCUAAGCUUACCCAUGAUGAGACAUGUGGCCAGUUAAAUCAUGGGUAUGCUUAGCCACAUGCCUCAUCAUGGGUAAGCUUAGCCUCGGCCGAACCAAUA	3:41384376:41384397:+	UUGGUCCGGAUGAGGCUAAGCU	22	3:41384467:41384488:+	CUUAGCCUCGGCCGAACCAAUA	22	5p	p	367.01	0	113	-73.9	-65.4	1	1	3	TRUE	TRUE	52.94	4.61	5.26	6.58	7.89	8.55	6.58	4.61	5.92	5.26	9.87	6.58	5.26	5.92	4.61	8.55	3.95	-0.0149509	-0.265577	-0.7915	0.4183	0.041	0.0146
3:45286640:45286780:-	zma-MIR_N122a	TRUE	novel_prediction	3:45286640:45286780:-	CAAGACAUUUUUUUUGGAGAAAAGUAUUUUCAGAUAACCAUCAGUACAAAUUGACUAUAAUCUACUGAUGUUGGCAACAUUGAAGUUAGUUUAUACUGAUGGUUAUUUGAAAAUACUGUUCUUUAAACAAUUUUUUGUCUU	141	3:45286660:45286760:-	AAAGUAUUUUCAGAUAACCAUCAGUACAAAUUGACUAUAAUCUACUGAUGUUGGCAACAUUGAAGUUAGUUUAUACUGAUGGUUAUUUGAAAAUACUGUUC	3:45286740:45286760:-	AAAGUAUUUUCAGAUAACCAU	21	3:45286660:45286680:-	GGUUAUUUGAAAAUACUGUUC	21	5p	p	108.47	0	101	-42.4	-41.98	1	1	1	TRUE	TRUE	26.95	11.43	6.43	5	10	6.43	0.71	0	5	6.43	0.71	2.14	5.71	8.57	3.57	7.86	20	-0.0142894	-0.10266	-0.3851	0.4113	0.1256	0.0452
3:102277185:102277375:+	zma-MIR_N124a	TRUE	novel_prediction	3:102277185:102277375:+	GAGAGGCUACCCUCUCAAGGUACUCUUUAGCUGUCCACAAUCUGGUAUGGAACUCUUAAGAGGCUCCUUGAUGCACCUCUUAAGAAUAAUCAGACAUUUAUUAUUUGACAUCUCCCACUUAAAUGUUUUUAUGUUGUACUGCAUCCACUUGUGAUCAUAGUUGGGAGUGCCCACUGUGGACUCUGUUGGUC	191	3:102277205:102277355:+	UACUCUUUAGCUGUCCACAAUCUGGUAUGGAACUCUUAAGAGGCUCCUUGAUGCACCUCUUAAGAAUAAUCAGACAUUUAUUAUUUGACAUCUCCCACUUAAAUGUUUUUAUGUUGUACUGCAUCCACUUGUGAUCAUAGUUGGGAGUGCC	3:102277205:102277225:+	UACUCUUUAGCUGUCCACAAU	21	3:102277334:102277355:+	UGUGAUCAUAGUUGGGAGUGCC	22	3p	p	0	288.26	151	-35.1	-23.25	1	1	2	TRUE	TRUE	42.41	4.74	6.32	5.26	7.37	6.32	5.26	0	10.53	5.79	3.16	4.74	6.32	6.84	7.89	9.47	10	-0.00642066	-0.0397906	-0.2723	0.2932	0.1705	0.0526
3:145119737:145119835:-	zma-MIR_N23a	TRUE	novel_prediction	3:145119737:145119835:-	UCGGAUGCAGCGGAUUUAGUUCAAAGUGCGAAGGUUGUCAGAAAUGUGCAAGAGAUCAAAAACAACCUUCGUCUUUAACUCAAUUAAUACAACCCACUU	99	3:145119757:145119815:-	UCAAAGUGCGAAGGUUGUCAGAAAUGUGCAAGAGAUCAAAAACAACCUUCGUCUUUAAC	3:145119794:145119815:-	UCAAAGUGCGAAGGUUGUCAGA	22	3:145119757:145119776:-	AAACAACCUUCGUCUUUAAC	20	5p	p	267.82	0	59	-16.6	-28.14	1	1	1	TRUE	TRUE	39.39	15.31	6.12	7.14	6.12	9.18	3.06	4.08	4.08	6.12	4.08	3.06	6.12	4.08	7.14	5.1	9.18	-0.00584666	-0.0794613	-0.2303	0.303	0.1081	0.0403
3:151335998:151336163:+	zma-MIR_N126a	TRUE	novel_prediction	3:151335998:151336163:+	UCGGACCUACAUUUUUUAGGCUAGUUUAGGAGACACAAAACCGGAGGAGAUUGAAGGGCCUAAAAUCACCUCCUUAUUCAAUUUUGAAUAAGAAUAGGAUUUUAGCCCCUCUAAUCCCAUUCGAUUUUCGGGCUCCCAAACUAGCCCUUAUGUGGAAACAAUGCAU	166	3:151336018:151336143:+	CUAGUUUAGGAGACACAAAACCGGAGGAGAUUGAAGGGCCUAAAAUCACCUCCUUAUUCAAUUUUGAAUAAGAAUAGGAUUUUAGCCCCUCUAAUCCCAUUCGAUUUUCGGGCUCCCAAACUAGCC	3:151336018:151336038:+	CUAGUUUAGGAGACACAAAAC	21	3:151336123:151336143:+	UUUCGGGCUCCCAAACUAGCC	21	3p	p	0	317.12	126	-47.5	-37.7	1	1	1	TRUE	TRUE	40.96	10.3	4.85	6.67	8.48	5.45	8.48	2.42	6.06	7.27	3.64	6.67	1.21	7.27	5.45	3.03	12.73	-0.00875	-0.0914157	-0.3584	0.3313	0.0685	0.0254
3:177679037:177679272:+	zma-MIR_N129a	TRUE	novel_prediction	3:177679037:177679272:+	UCUACCCGGUCCUUAAACGCUGUUUGAGUCUCAGUUACAUCCAAACGGGUCGUGGUUGACAUAUGGACCCCAUAUGUCAGCUUGUAUCUCUUUUCUAUCUUUUCCUAGUUCUCUCUCACCUCCCCGUAUCUCGCUUGUAUUGUAGAGAUACAUGUUGACAUGUGGGGUCCAUAUGUCAACGACGACCCGUUUGCAUGUAACUGAGACCCAAACAACGUUUAAGGACCGAGUUGAUA	236	3:177679057:177679252:+	UGUUUGAGUCUCAGUUACAUCCAAACGGGUCGUGGUUGACAUAUGGACCCCAUAUGUCAGCUUGUAUCUCUUUUCUAUCUUUUCCUAGUUCUCUCUCACCUCCCCGUAUCUCGCUUGUAUUGUAGAGAUACAUGUUGACAUGUGGGGUCCAUAUGUCAACGACGACCCGUUUGCAUGUAACUGAGACCCAAACAAC	3:177679057:177679077:+	UGUUUGAGUCUCAGUUACAUC	21	3:177679232:177679252:+	UGUAACUGAGACCCAAACAAC	21	3p	p	0	23.83	196	-116.11	-59.24	1	1	1	TRUE	TRUE	45.34	4.26	7.23	3.83	6.81	5.96	7.66	4.68	7.23	5.53	1.7	3.83	8.94	6.81	8.94	7.66	8.94	-0.0132819	-0.200706	-0.6022	0.3559	0.0684	0.0177
3:187823839:187824022:+	zma-MIR_N130a	TRUE	novel_prediction	3:187823839:187824022:+	AUUAACUAUCUAAAGUGUGUCAUAUAGGUCCAUGUACUAUUCAAGGUUACAGGAACCCAUUAACUUUUUAGGGUGUGUCAUCUAGGUCCAUGCACAACUGACAUGGCGUUCCACCUCAGUCCAACCGGUGACGUGGCCUUGAAUAGUACAUGGACCUAGAUGACACACCUGAAAUAGUUAAUGG	184	3:187823859:187824002:+	CAUAUAGGUCCAUGUACUAUUCAAGGUUACAGGAACCCAUUAACUUUUUAGGGUGUGUCAUCUAGGUCCAUGCACAACUGACAUGGCGUUCCACCUCAGUCCAACCGGUGACGUGGCCUUGAAUAGUACAUGGACCUAGAUGAC	3:187823859:187823879:+	CAUAUAGGUCCAUGUACUAUU	21	3:187823982:187824002:+	UAGUACAUGGACCUAGAUGAC	21	3p	p	0	40.13	144	-63.5	-44.1	1	1	1	TRUE	TRUE	42.93	6.56	8.74	5.46	8.2	8.74	6.01	1.64	5.46	4.37	1.64	6.01	8.74	8.74	5.46	8.2	6.01	-0.0105707	-0.0576766	-0.4538	0.3641	0.2382	0.0788
3:202744995:202745219:-	zma-MIR_N134a	TRUE	novel_prediction	3:202744995:202745219:-	ACUUGUCAAGGGUUGCCACUUGGUUCAUGAACUUUGAAAACAAUUUCUUGUCCUUAAACUUGUUAAGUGAUGUACCACACUUCACUAGACUUGUAAAACAGUGCACUGCCGCUGCGGGUCUAUUUCUGGACCACACCGACCACUACGGUGCACCACUUAACAAAUUUAGUGACUAGAAAUGUGUUUUCAAAGUUCGUGGACCUAAUCACCUAACUGACAUCCUUU	225	3:202745015:202745199:-	UGGUUCAUGAACUUUGAAAACAAUUUCUUGUCCUUAAACUUGUUAAGUGAUGUACCACACUUCACUAGACUUGUAAAACAGUGCACUGCCGCUGCGGGUCUAUUUCUGGACCACACCGACCACUACGGUGCACCACUUAACAAAUUUAGUGACUAGAAAUGUGUUUUCAAAGUUCGUGGACCUAA	3:202745179:202745199:-	UGGUUCAUGAACUUUGAAAAC	21	3:202745015:202745035:-	UUUCAAAGUUCGUGGACCUAA	21	3p	p	0	96.82	185	-76.3	-41.24	1	1	2	TRUE	TRUE	41.78	9.38	11.61	3.12	3.57	8.04	4.91	2.23	8.93	4.46	2.68	3.57	7.14	5.36	4.91	8.93	11.16	-0.00887267	-0.0644444	-0.3707	0.3378	0.1474	0.0537
3:213764823:213764987:-	zma-MIR_N136a	TRUE	novel_prediction	3:213764823:213764987:-	AUUGCGAGCCCUUUAUUAAUUUUGUUAAUGUUUGGAGUAGCGCCGUCAAAGGUUUAAAAUCUGCAGUAGUCCUGGUAGCCUGGUGGCUUUGGAAACACGGGAACUGGUGUGUCUUUGAUGGGGCUACUCCAAACAUUAACAAAAUUAUCCAGAACAUCAAGGAUG	165	3:213764843:213764967:-	UUUGUUAAUGUUUGGAGUAGCGCCGUCAAAGGUUUAAAAUCUGCAGUAGUCCUGGUAGCCUGGUGGCUUUGGAAACACGGGAACUGGUGUGUCUUUGAUGGGGCUACUCCAAACAUUAACAAAAU	3:213764947:213764967:-	UUUGUUAAUGUUUGGAGUAGC	21	3:213764843:213764863:-	UACUCCAAACAUUAACAAAAU	21	5p	p	486.33	0	125	-65.3	-52.24	1	0.5	1	TRUE	TRUE	42.42	10.98	4.27	5.49	6.71	5.49	4.27	2.44	5.49	4.27	4.88	7.93	7.32	6.1	4.27	9.15	10.98	-0.0100731	-0.0869091	-0.4273	0.3576	0.1087	0.0356
3:213764825:213764989:+	zma-MIR_N137a	TRUE	novel_prediction	3:213764825:213764989:+	UCCUUGAUGUUCUGGAUAAUUUUGUUAAUGUUUGGAGUAGCCCCAUCAAAGACACACCAGUUCCCGUGUUUCCAAAGCCACCAGGCUACCAGGACUACUGCAGAUUUUAAACCUUUGACGGCGCUACUCCAAACAUUAACAAAAUUAAUAAAGGGCUCGCAAUGG	165	3:213764845:213764969:+	UUUGUUAAUGUUUGGAGUAGCCCCAUCAAAGACACACCAGUUCCCGUGUUUCCAAAGCCACCAGGCUACCAGGACUACUGCAGAUUUUAAACCUUUGACGGCGCUACUCCAAACAUUAACAAAAU	3:213764845:213764865:+	UUUGUUAAUGUUUGGAGUAGC	21	3:213764949:213764969:+	UACUCCAAACAUUAACAAAAU	21	5p	p	486.33	0	125	-50.5	-40.4	1	0.5	1	TRUE	TRUE	43.03	10.98	7.32	5.49	6.1	8.54	7.93	2.44	5.49	4.27	4.88	4.88	4.27	6.1	4.27	6.1	10.98	-0.00849407	-0.0633333	-0.3655	0.3273	0.1315	0.045
3:232262202:232262445:-	zma-MIR_N138a	TRUE	novel_prediction	3:232262202:232262445:-	UGGCAUAGAAGGUCUGACCCUAGGGUUCGGGUGACCAAGAGAAUUUCUAUGUGUGUAGUGGGAAUGCCAUGCUUUUCCACAAAACUAGUGGCAAUGAAAGAAUGAGAUGCUCCUGAAUCAAAAAGGACAGUAGCAGGAGUAAAUUCAACUAGGAACUCACCGAGCACUACUCCUGGGGCUUGCUAAGCCUCUUGAGCGUCGACAUGGUUUACUCGUGCCCUGCCAUGAUACUGGGUCUUGCUCU	244	3:232262222:232262425:-	UAGGGUUCGGGUGACCAAGAGAAUUUCUAUGUGUGUAGUGGGAAUGCCAUGCUUUUCCACAAAACUAGUGGCAAUGAAAGAAUGAGAUGCUCCUGAAUCAAAAAGGACAGUAGCAGGAGUAAAUUCAACUAGGAACUCACCGAGCACUACUCCUGGGGCUUGCUAAGCCUCUUGAGCGUCGACAUGGUUUACUCGUGCCCUGCC	3:232262404:232262425:-	UAGGGUUCGGGUGACCAAGAGA	22	3:232262222:232262244:-	ACAUGGUUUACUCGUGCCCUGCC	23	5p	p	75.25	0	204	-62	-30.39	1	1	1	TRUE	TRUE	47.95	8.64	5.35	7.41	5.35	5.76	4.94	2.06	9.05	7.41	5.76	7.41	5.76	4.94	5.76	9.47	4.94	-0.00610219	-0.0254781	-0.2926	0.3033	0.2922	0.0944
4:1635548:1635801:+	zma-MIR_N139a	TRUE	novel_prediction	4:1635548:1635801:+	AAUUACUGACUCCGUGGCACAAAGAAUGUCGUUUGACUUUUAUGACAGCAAGUUUGAUCGGUUCAUUUUAUUUUAAAAAAAUCAUAAUUGUCGGUUAUUUUUAUUUUGAUUUAGUUUAUCAUACCAUUAUAUUUAUUUUCACUGUAAACUAUUUUUUUCUAUAUUUUCAGAAAUAUUUUGAAUAAGACAAAUCGGUCUAAUUUGAUCUCAAAAAAGUUAAACGACAUUCUUUCUAGGACAGAGGUAGUAGUUAC	254	4:1635568:1635781:+	AAAGAAUGUCGUUUGACUUUUAUGACAGCAAGUUUGAUCGGUUCAUUUUAUUUUAAAAAAAUCAUAAUUGUCGGUUAUUUUUAUUUUGAUUUAGUUUAUCAUACCAUUAUAUUUAUUUUCACUGUAAACUAUUUUUUUCUAUAUUUUCAGAAAUAUUUUGAAUAAGACAAAUCGGUCUAAUUUGAUCUCAAAAAAGUUAAACGACAUUCUUUCU	4:1635568:1635588:+	AAAGAAUGUCGUUUGACUUUU	21	4:1635761:1635781:+	AAGUUAAACGACAUUCUUUCU	21	5p	p	66.04	0	214	-53.3	-24.91	1	1	1	TRUE	TRUE	26.77	11.07	5.14	4.74	11.07	5.53	0.79	2.37	3.95	5.14	0.79	2.37	5.53	9.88	6.32	4.35	20.95	-0.00964886	-0.0322343	-0.2583	0.3346	0.1792	0.0553
4:3498202:3498339:-	zma-MIR_N142a	TRUE	novel_prediction	4:3498202:3498339:-	UUAGGUAUGAGAGGUACCAGGAGCUACCAAUGCAAUAUUAGGUCCACAAUGUCGAAAGCAUCAAGGUGCUUUAGAAAGUUGUAUAGGAUCUAAAGUUCUAUGUGCACUGGUGGCUUCGUACUGCCUUCAUAGCUUCUC	138	4:3498222:3498319:-	GAGCUACCAAUGCAAUAUUAGGUCCACAAUGUCGAAAGCAUCAAGGUGCUUUAGAAAGUUGUAUAGGAUCUAAAGUUCUAUGUGCACUGGUGGCUUCG	4:3498300:3498319:-	GAGCUACCAAUGCAAUAUUA	20	4:3498222:3498242:-	CUAUGUGCACUGGUGGCUUCG	21	3p	p	0	15.15	98	-37.1	-37.86	1	1	1	TRUE	TRUE	42.75	7.3	3.65	9.49	7.3	6.57	2.92	1.46	7.3	4.38	5.84	5.84	8.03	9.49	6.57	7.3	6.57	-0.0089848	-0.0778261	-0.3841	0.3696	0.0879	0.0343
4:5507344:5507552:+	zma-MIR_N143a	TRUE	novel_prediction	4:5507344:5507552:+	ACCUAUCCCAGAUCGGGUUGCCCAAAUCGGAUGCCGACGUGGUGUGCCACGUUGGUGUUACUUGGGUCCCCGAACUUGGUAUGUUGUGUCACUUAGGUCUCCAAACUUGGCAUAUUGUGUCACUUGGGUCCCCGAACUUUCAUUAGUGUGCUCCAGAGUGGCACGCCACGUUGAUAUCCGUUUUGAGCAAAUUCGAUUUUGGAUAGACA	209	4:5507364:5507532:+	CCCAAAUCGGAUGCCGACGUGGUGUGCCACGUUGGUGUUACUUGGGUCCCCGAACUUGGUAUGUUGUGUCACUUAGGUCUCCAAACUUGGCAUAUUGUGUCACUUGGGUCCCCGAACUUUCAUUAGUGUGCUCCAGAGUGGCACGCCACGUUGAUAUCCGUUUUGAGCA	4:5507364:5507384:+	CCCAAAUCGGAUGCCGACGUG	21	4:5507512:5507532:+	CGUUGAUAUCCGUUUUGAGCA	21	5p	p	329.32	0	169	-73.6	-43.55	1	1	1	TRUE	TRUE	49.76	3.85	5.77	3.37	6.25	6.25	8.17	5.29	4.33	5.29	3.85	6.73	10.1	3.85	6.25	10.58	10.1	-0.00924035	-0.0663021	-0.4598	0.3923	0.0853	0.0348
4:15479631:15479786:+	zma-MIR_N9a	TRUE	novel_prediction	4:15479631:15479786:+	UGCUUGUCCUUAAGGGCUUGUUUGGGAGGAAGAGUAAUGGAGAGGAUUGAAGGGGUUAGAAUACCCCACUAUUCAAUUUUAAAUAGUGAGGAAUUCUAACACCCUCAAUUCCCUUCAUUCCACUUGCUCCCAAACAAGCCCUAAGCUACUAACUGG	156	4:15479651:15479766:+	UUUGGGAGGAAGAGUAAUGGAGAGGAUUGAAGGGGUUAGAAUACCCCACUAUUCAAUUUUAAAUAGUGAGGAAUUCUAACACCCUCAAUUCCCUUCAUUCCACUUGCUCCCAAACA	4:15479651:15479671:+	UUUGGGAGGAAGAGUAAUGGA	21	4:15479746:15479766:+	CAUUCCACUUGCUCCCAAACA	21	5p	p	161.46	0	116	-56.8	-48.97	1	1	1	TRUE	TRUE	42.95	10.32	5.16	7.74	5.81	5.16	8.39	0	8.39	6.45	3.23	7.74	3.23	7.1	5.16	5.81	10.32	-0.0116717	-0.251282	-0.5013	0.3718	0.0835	0.0336
4:33291773:33292018:-	zma-MIR_N148a	TRUE	novel_prediction	4:33291773:33292018:-	UUUACUUUUGAGCAAUCCUGAACGGUUCUGUUCGAUGUGCGCUUGUGUUGUUGAGACUUGUUGAGACAAUUUUAUCUUACUUCGUUUAAGAAAUUGUAUUAUCGAGAACAGUAUUUGUUUGGUCGAACCAGUGUAUCUUAAGUUGUUUGCUGUUGUAUUAGACAAUAAUGAACUCGGAUGUCAUAAAUGUUUGAACAAGAUUAUUGCCUAUCGAAUGGUAUGUUAUAUAUUGUAGAAGAAAACAUG	246	4:33291793:33291998:-	AACGGUUCUGUUCGAUGUGCGCUUGUGUUGUUGAGACUUGUUGAGACAAUUUUAUCUUACUUCGUUUAAGAAAUUGUAUUAUCGAGAACAGUAUUUGUUUGGUCGAACCAGUGUAUCUUAAGUUGUUUGCUGUUGUAUUAGACAAUAAUGAACUCGGAUGUCAUAAAUGUUUGAACAAGAUUAUUGCCUAUCGAAUGGUAUGUUAU	4:33291977:33291998:-	AACGGUUCUGUUCGAUGUGCGC	22	4:33291793:33291813:-	GCCUAUCGAAUGGUAUGUUAU	21	5p	p	94.37	0	206	-46.9	-22.77	1	1	1	TRUE	TRUE	33.33	8.57	4.49	4.9	9.8	3.27	1.22	3.27	4.49	7.76	2.04	1.63	9.39	8.16	4.49	11.43	15.1	-0.00643864	-0.0209165	-0.2146	0.313	0.2136	0.0727
4:36033004:36033215:+	zma-MIR_N149a	TRUE	novel_prediction	4:36033004:36033215:+	AACAAGUCUAGCAUUGUCCGACACUGUGAUGCACUGAUGCCUUGUCGAGCGAGGAUAGCGAGCAAGGAUGUGUGCCUGCUAUCUGCUUAACCUUGCACAACCUUUGUUAUCAUGUGUAGGAGUAUAAUUAUAAUCAGCUUCUUAUAUUAUGUUUAAAUUAUAACUCAGGCAUCACUGCAUGUGCAGAUGUUGUAGGUCCAGCGAUUCACAGU	212	4:36033024:36033195:+	ACACUGUGAUGCACUGAUGCCUUGUCGAGCGAGGAUAGCGAGCAAGGAUGUGUGCCUGCUAUCUGCUUAACCUUGCACAACCUUUGUUAUCAUGUGUAGGAGUAUAAUUAUAAUCAGCUUCUUAUAUUAUGUUUAAAUUAUAACUCAGGCAUCACUGCAUGUGCAGAUGUUG	4:36033024:36033045:+	ACACUGUGAUGCACUGAUGCCU	22	4:36033172:36033195:+	GCAUCACUGCAUGUGCAGAUGUUG	24	5p	p	83.45	0	172	-52	-30.23	1	1	1	TRUE	TRUE	41.98	4.74	4.74	7.11	9.95	8.06	2.84	2.37	6.64	5.21	7.11	2.37	7.58	8.06	5.21	10.43	7.58	-0.00642687	-0.0300314	-0.2698	0.3066	0.2729	0.084
4:49300620:49300737:+	zma-MIR_N152a	TRUE	novel_prediction	4:49300620:49300737:+	CGACAAACAUAACCAACGACAUGUUUUCGACGAACAUAACAUGUUAAGUUCGUGUGGGGGUCGACGAACUGAACCUAUUAAGUUCGUCGAAAAUAUGCAGUCGACUAUGUUCGUCGGU	118	4:49300640:49300717:+	AUGUUUUCGACGAACAUAACAUGUUAAGUUCGUGUGGGGGUCGACGAACUGAACCUAUUAAGUUCGUCGAAAAUAUGC	4:49300640:49300660:+	AUGUUUUCGACGAACAUAACA	21	4:49300697:49300717:+	UUAAGUUCGUCGAAAAUAUGC	21	3p	p	0	185.2	78	-30.4	-38.97	1	1	2	TRUE	TRUE	43.22	11.11	10.26	2.56	6.84	5.98	1.71	10.26	2.56	7.69	0.85	4.27	10.26	5.98	6.84	5.98	6.84	-0.0091578	-0.0989407	-0.3958	0.3559	0.0489	0.0203
4:49665866:49665964:-	zma-MIR_N153a	TRUE	novel_prediction	4:49665866:49665964:-	AGCUGUAAAUUGGGGCUUAUCGGGACCAAUGUUACGAGCUUCUGGAAUACAAUGGGAUCUUCGUAAAAUUGAUCCUUAUGAGUCUUACAAUCAAUUCGA	99	4:49665886:49665944:-	CGGGACCAAUGUUACGAGCUUCUGGAAUACAAUGGGAUCUUCGUAAAAUUGAUCCUUAU	4:49665923:49665944:-	CGGGACCAAUGUUACGAGCUUC	22	4:49665886:49665907:-	UCUUCGUAAAAUUGAUCCUUAU	22	5p	p	58.9	0	59	-15.7	-26.61	1	1	1	TRUE	TRUE	39.39	10.2	4.08	3.06	11.22	4.08	2.04	4.08	7.14	7.14	3.06	8.16	4.08	7.14	8.16	7.14	9.18	-0.00692308	-0.140909	-0.2727	0.2828	0.168	0.062
4:50798911:50799104:+	zma-MIR_N154a	TRUE	novel_prediction	4:50798911:50799104:+	GGUUGUGUAGAUGAGGUUAGUUUCCAUGCUCUACUCUGAUCCUAGACAGAAUUUCGGUAGCACCUCCCCACUGUUCUACGGAUACACAUCCUAGCAGGGAGAGUGUACUGUAUGGAGAACAACAUGGAGGUGAUGCCAAAACUGUGCCUCAGACUGGAGUAGAACAUGGAAACUCACAAUCUACAUAACCAUGG	194	4:50798931:50799084:+	UUUCCAUGCUCUACUCUGAUCCUAGACAGAAUUUCGGUAGCACCUCCCCACUGUUCUACGGAUACACAUCCUAGCAGGGAGAGUGUACUGUAUGGAGAACAACAUGGAGGUGAUGCCAAAACUGUGCCUCAGACUGGAGUAGAACAUGGAAACU	4:50798931:50798951:+	UUUCCAUGCUCUACUCUGAUC	21	4:50799064:50799084:+	CUGGAGUAGAACAUGGAAACU	21	3p	p	0	34.95	154	-63.7	-41.36	1	1	1	TRUE	TRUE	46.39	5.7	8.81	7.77	6.74	8.29	5.18	1.04	7.77	8.29	2.59	6.22	6.74	6.74	5.7	8.81	3.63	-0.00966803	-0.0667158	-0.4485	0.3763	0.0695	0.03
4:58321371:58321568:-	zma-MIR_N36b	TRUE	novel_prediction	4:58321371:58321568:-	AACAUUAUUGACCCCAAACCAAUCCACAACUGAGUGGAAACCCAUGGGUUCGGUUUGUUAAGACAGCAACAUACACGGUGACAAAUUUACAGGUAGCUUUAAUGUCACUGUGAAUGCUGCUACCAUAACAAGUUGAAUCCGCGGGUUUUCUAUGGGCUUCCACCCAGUUAUGGAUUGGUUUGGGGUUAAUAAUGUUAU	198	4:58321391:58321548:-	AAUCCACAACUGAGUGGAAACCCAUGGGUUCGGUUUGUUAAGACAGCAACAUACACGGUGACAAAUUUACAGGUAGCUUUAAUGUCACUGUGAAUGCUGCUACCAUAACAAGUUGAAUCCGCGGGUUUUCUAUGGGCUUCCACCCAGUUAUGGAUUGG	4:58321528:58321548:-	AAUCCACAACUGAGUGGAAAC	21	4:58321391:58321411:-	UUCCACCCAGUUAUGGAUUGG	21	3p	p	0	123.03	158	-66.8	-42.28	1	1	1	TRUE	TRUE	41.92	9.14	8.12	3.55	8.12	8.63	6.09	2.03	3.55	4.06	3.05	7.61	7.11	6.6	3.05	8.63	10.66	-0.0124332	-0.0873737	-0.5212	0.404	0.0715	0.0283
4:60856895:60857117:+	zma-MIR_N156a	TRUE	novel_prediction	4:60856895:60857117:+	CUUGUCCAAGAAUGCCACUUAGGUCCACGAACUUUGAAAAUGUAUUUCUAGGUCCUUGAACUUGUUAAGUGACACACCUCAGUGGUCGGUAUGGUCCAGAAAUGGACCUACGAUGCACCGUUUUUACAAAGUUAGGGAUGUGUGGUAUAUCACUUAACAAGUUCAAGGACCUAGAAAUACACUUUCAAAGUUCGUGGACCUAAGUGACAUCCCUUGACAAAUU	223	4:60856915:60857097:+	AGGUCCACGAACUUUGAAAAUGUAUUUCUAGGUCCUUGAACUUGUUAAGUGACACACCUCAGUGGUCGGUAUGGUCCAGAAAUGGACCUACGAUGCACCGUUUUUACAAAGUUAGGGAUGUGUGGUAUAUCACUUAACAAGUUCAAGGACCUAGAAAUACACUUUCAAAGUUCGUGGACCUAA	4:60856915:60856935:+	AGGUCCACGAACUUUGAAAAU	21	4:60857077:60857097:+	UUUCAAAGUUCGUGGACCUAA	21	3p	p	0	96.82	183	-108.7	-59.4	1	0.5	1	TRUE	TRUE	41.26	9.91	8.56	5.86	5.41	7.21	5.41	2.25	5.86	6.31	0.9	4.95	8.56	6.31	5.41	7.66	9.46	-0.0137155	-0.0970105	-0.5659	0.417	0.1142	0.0422
4:64139211:64139346:+	zma-MIR_N157a	TRUE	novel_prediction	4:64139211:64139346:+	UUCAGGGCUGUUUGGUUUGUUGCUUUAGCUGCCACAACAUGCCUAACUUUUGUGUCUAAGCUUAGUUCUUCAAUUUGAGCGACUAAGAUUAGGCAAAUUGUGGCACCUUAGGUAGGAAACCAAACAGGCCUGAAAG	136	4:64139231:64139326:+	UGCUUUAGCUGCCACAACAUGCCUAACUUUUGUGUCUAAGCUUAGUUCUUCAAUUUGAGCGACUAAGAUUAGGCAAAUUGUGGCACCUUAGGUAGG	4:64139231:64139251:+	UGCUUUAGCUGCCACAACAUG	21	4:64139306:64139326:+	AAUUGUGGCACCUUAGGUAGG	21	3p	p	0	128.6	96	-36.2	-37.71	1	1	1	TRUE	TRUE	42.65	9.63	5.19	8.15	2.96	6.67	3.7	0.74	8.15	3.7	7.41	5.93	5.93	5.93	2.96	8.89	14.07	-0.0117585	-0.166176	-0.5015	0.3971	0.0848	0.0306
4:75532369:75532553:-	zma-MIR_N38b	TRUE	novel_prediction	4:75532369:75532553:-	AUGUGCAAGCAUGCAAGCAAGUCUUUUGGUCCAUUAGAUUUAGAUCUAACGGUAUAUUUAGCAUUUAAAUCCUCCCACCACCACCUCGUGUAGAUUUAUAAAAAAACCCUAACAAAACACGAUUACACAUACGGUUGGAUUUAGAUCCAACGGACCAAAAGAGCUGCUUGCACGCUUGUAUAUAA	185	4:75532389:75532533:-	GUCUUUUGGUCCAUUAGAUUUAGAUCUAACGGUAUAUUUAGCAUUUAAAUCCUCCCACCACCACCUCGUGUAGAUUUAUAAAAAAACCCUAACAAAACACGAUUACACAUACGGUUGGAUUUAGAUCCAACGGACCAAAAGAGCU	4:75532513:75532533:-	GUCUUUUGGUCCAUUAGAUUU	21	4:75532389:75532409:-	AUCCAACGGACCAAAAGAGCU	21	3p	p	0	60.84	145	-40.9	-28.21	1	1	1	TRUE	TRUE	38.38	11.41	7.61	5.43	9.24	8.7	5.98	3.26	4.35	4.35	4.89	2.72	4.35	9.24	3.8	4.89	9.78	-0.00990099	-0.095	-0.38	0.3243	0.0775	0.0235
4:76417857:76418024:-	zma-MIR_N159a	TRUE	novel_prediction	4:76417857:76418024:-	GUGUAAUCAAGUGGUCUGGUGCAUUCAAUCAAAAUCCAACGAUGGUUGUUAUUUUACGUGGAAUGGGUUAAAUGUAAAAUAACUAGGUUUUAGGUGGAAGGGGUUAAAUAUAAAAUAGAAGUCACUGUUGGAUUUUGAUUGGAUGCACUCGAUAACUUGAUUGCAUAG	168	4:76417877:76418004:-	GCAUUCAAUCAAAAUCCAACGAUGGUUGUUAUUUUACGUGGAAUGGGUUAAAUGUAAAAUAACUAGGUUUUAGGUGGAAGGGGUUAAAUAUAAAAUAGAAGUCACUGUUGGAUUUUGAUUGGAUGCAC	4:76417984:76418004:-	GCAUUCAAUCAAAAUCCAACG	21	4:76417877:76417897:-	UUGGAUUUUGAUUGGAUGCAC	21	3p	p	0	192.24	128	-44.3	-34.61	1	1	1	TRUE	TRUE	35.12	13.17	3.59	4.19	10.78	4.79	0.6	1.8	2.99	5.39	1.8	8.38	8.98	8.38	4.19	10.18	10.78	-0.0116259	-0.0835714	-0.4083	0.3988	0.1954	0.0745
4:89088716:89088968:+	zma-MIR_N25a	TRUE	novel_prediction	4:89088716:89088968:+	UCCGGCAACGACUGUUAUGCAAGCAGUCCUUCUGUGCAAGCGUGCAAGCAAAUCAUCUGAUCAAUUAGAUUACGAUCCAACCACAGAUACAACCAUAGUUUAUUAGGUGUUUUUUUAUAAAGAUUACUGAGCUGGUGGUGGAAGGGUUUAAGUGUUAAAUGUGACCUACGGUUGGAUCACGAUCUAAUGAAUCAGAUGGUUUGCUUGCACGCUUGUAUAGAAGGACUGCUUGCAUAGCGGUCGUUGCCUACUC	253	4:89088736:89088948:+	AAGCAGUCCUUCUGUGCAAGCGUGCAAGCAAAUCAUCUGAUCAAUUAGAUUACGAUCCAACCACAGAUACAACCAUAGUUUAUUAGGUGUUUUUUUAUAAAGAUUACUGAGCUGGUGGUGGAAGGGUUUAAGUGUUAAAUGUGACCUACGGUUGGAUCACGAUCUAAUGAAUCAGAUGGUUUGCUUGCACGCUUGUAUAGAAGGACUGCUUGC	4:89088736:89088756:+	AAGCAGUCCUUCUGUGCAAGC	21	4:89088928:89088948:+	UUGUAUAGAAGGACUGCUUGC	21	3p	p	0	259.27	213	-114.3	-53.66	1	1	1	TRUE	TRUE	42.69	7.14	5.56	6.35	7.94	6.75	2.78	3.57	5.56	5.95	5.95	4.76	7.14	7.14	4.76	9.13	9.52	-0.0139799	-0.0756423	-0.5968	0.3953	0.1036	0.0385
4:108211007:108211208:+	zma-MIR_N161a	TRUE	novel_prediction	4:108211007:108211208:+	CGUGUGUAAACAUGCUAAAACGCCUUAACAACCUUUGGAUCCAGAAUCAAAGGCUAAUUUUAAUCCCACCUAACCGCCACCGCACCAGAUUACCAGGAGGGGGUUCUUUAGAAAAAACACAAGAUUAUCAGGUGGGAUUAAGAUUAGCCUUUGAUUCUGGAUCUAAAGGUUGUUAAGACGUUUUAGCAUGUUUACACACGAG	202	4:108211027:108211188:+	CGCCUUAACAACCUUUGGAUCCAGAAUCAAAGGCUAAUUUUAAUCCCACCUAACCGCCACCGCACCAGAUUACCAGGAGGGGGUUCUUUAGAAAAAACACAAGAUUAUCAGGUGGGAUUAAGAUUAGCCUUUGAUUCUGGAUCUAAAGGUUGUUAAGACGUU	4:108211027:108211047:+	CGCCUUAACAACCUUUGGAUC	21	4:108211168:108211188:+	UCUAAAGGUUGUUAAGACGUU	21	3p	p	0	44.71	162	-91.4	-56.42	1	1	1	TRUE	TRUE	41.09	11.44	7.46	6.97	6.47	7.46	5.97	2.99	4.48	5.97	3.48	5.97	4.48	7.46	3.48	4.48	11.44	-0.0153492	-0.210561	-0.6307	0.3861	0.04	0.0117
4:137969877:137969974:-	zma-MIR_N163a	TRUE	novel_prediction	4:137969877:137969974:-	GGGUGCAUACUGCUGUUGCUGAUUCUGCUGGUUUUACUGAAUCUGCUGUACAGAUGCAGUGAGACCCUGCAGAAGCUGCAUCUGAGCUUCGAUGAACU	98	4:137969897:137969954:-	GAUUCUGCUGGUUUUACUGAAUCUGCUGUACAGAUGCAGUGAGACCCUGCAGAAGCUG	4:137969934:137969954:-	GAUUCUGCUGGUUUUACUGAA	21	4:137969897:137969918:-	CAGUGAGACCCUGCAGAAGCUG	22	3p	p	0	87.11	58	-27.7	-47.76	1	1	2	TRUE	TRUE	48.98	3.09	5.15	6.19	6.19	5.15	2.06	1.03	13.4	9.28	10.31	3.09	5.15	3.09	4.12	16.49	6.19	-0.00802164	-0.0793878	-0.3929	0.3367	0.052	0.0193
4:144755017:144755138:+	zma-MIR_N164a	TRUE	novel_prediction	4:144755017:144755138:+	UUGGAUACUCUCGUAUUCACCUCAAUUCACAUGUAUUGAAGUGGAAUGUGUUGUAAAUUAGUUUCAGUUUUCCAAUCCACCUCAAUACACAUGGAUUAAGGUGAACACGAUAGUAUCCAAAU	122	4:144755037:144755118:+	CUCAAUUCACAUGUAUUGAAGUGGAAUGUGUUGUAAAUUAGUUUCAGUUUUCCAAUCCACCUCAAUACACAUGGAUUAAGGU	4:144755037:144755057:+	CUCAAUUCACAUGUAUUGAAG	21	4:144755098:144755118:+	UCAAUACACAUGGAUUAAGGU	21	3p	p	0	281.04	82	-21.5	-26.22	1	1	1	TRUE	TRUE	35.25	9.09	6.61	4.13	11.57	9.92	4.13	1.65	3.31	4.96	0	3.31	8.26	7.44	8.26	7.44	9.92	-0.0116255	-0.142623	-0.4098	0.3852	0.1014	0.0376
4:154741194:154741424:+	zma-MIR_N165a	TRUE	novel_prediction	4:154741194:154741424:+	GCCGCUAACGGACCUUUGCCGAGAGUCGUCUUUGCCGAGUGUUUGACCCUCGACAAAGAAGUCUUUGCCGAGUGCUGCGUUGUGCCGAGUGUCCUGCACUCGGUAAACAAUCUCUUUACCGAGCGCAGGACUUUACCGAGUGCGGCUCUCGGUAAAGUCUUAUUUGCCGAGUGUCCGAUAAAAAGCACUCGACAAAGACUCUGGCACUCGGCAAAGGACCGGAUUCCGGUA	231	4:154741214:154741404:+	GAGAGUCGUCUUUGCCGAGUGUUUGACCCUCGACAAAGAAGUCUUUGCCGAGUGCUGCGUUGUGCCGAGUGUCCUGCACUCGGUAAACAAUCUCUUUACCGAGCGCAGGACUUUACCGAGUGCGGCUCUCGGUAAAGUCUUAUUUGCCGAGUGUCCGAUAAAAAGCACUCGACAAAGACUCUGGCACUCGG	4:154741214:154741232:+	GAGAGUCGUCUUUGCCGAG	19	4:154741383:154741404:+	CGACAAAGACUCUGGCACUCGG	22	3p	p	0	10.83	191	-94.3	-49.37	1	1	1	TRUE	TRUE	53.68	7.39	6.09	6.52	1.74	3.48	6.52	9.13	7.83	7.83	7.39	4.35	7.39	3.48	6.96	6.52	7.39	-0.00986215	-0.107706	-0.5294	0.3896	0.0747	0.0274
4:173332608:173332750:-	zma-MIR_N166a	TRUE	novel_prediction	4:173332608:173332750:-	CCGUUCCUUAAGGGCGUUUUCAGUUGCGUCUGGAUCGAAGGAGAUUGAAUCUUAUUCUACUCAUUUUUUGACUAAGGAGAGAUUUAAUUCUCUUUAAUCUCUUUCAUUUCAGACGCAACCGAACAAGCUCUAAUGGAAGAAUU	143	4:173332628:173332730:-	CAGUUGCGUCUGGAUCGAAGGAGAUUGAAUCUUAUUCUACUCAUUUUUUGACUAAGGAGAGAUUUAAUUCUCUUUAAUCUCUUUCAUUUCAGACGCAACCGAA	4:173332710:173332730:-	CAGUUGCGUCUGGAUCGAAGG	21	4:173332628:173332648:-	UUCAUUUCAGACGCAACCGAA	21	5p	p	92.75	0	103	-40.1	-38.93	1	1	1	TRUE	TRUE	37.76	8.45	3.52	7.04	7.75	4.23	2.11	4.23	8.45	9.15	2.82	4.23	2.82	4.93	9.86	3.52	16.9	-0.0100185	-0.0648019	-0.3783	0.3287	0.1743	0.0592
4:196030569:196030781:-	zma-MIR_N22a	TRUE	novel_prediction	4:196030569:196030781:-	GAACUUUUCUAGAUGGAACAAACUGAAGGCUGCAUGAGUGCUAGGAACACAAAAGCUUUGAUGAUUCUGUUGCAUGUUCUUUUGCCCCCAAACCCCCCACCCCACACAAUAUUUUUCCCUUUUCUAUACAGACACAUGAAAUUCUAUAAACAAAUGUCUUUAUGUUCCUAGCACUCAUGCUGCCUUCAGUUUACGGAGCUCAAUAUGUUACAU	213	4:196030589:196030761:-	AACUGAAGGCUGCAUGAGUGCUAGGAACACAAAAGCUUUGAUGAUUCUGUUGCAUGUUCUUUUGCCCCCAAACCCCCCACCCCACACAAUAUUUUUCCCUUUUCUAUACAGACACAUGAAAUUCUAUAAACAAAUGUCUUUAUGUUCCUAGCACUCAUGCUGCCUUCAGUUUA	4:196030741:196030761:-	AACUGAAGGCUGCAUGAGUGC	21	4:196030589:196030609:-	ACUCAUGCUGCCUUCAGUUUA	21	5p	p	263.23	0	173	-57.68	-33.34	1	1	1	TRUE	TRUE	39.91	8.96	7.55	4.25	8.02	8.96	7.55	0.47	8.02	5.19	4.72	1.89	3.3	5.66	5.19	8.02	12.26	-0.00700827	-0.0368545	-0.2797	0.2582	0.193	0.0585
4:203558200:203558317:-	zma-MIR_N168a	TRUE	novel_prediction	4:203558200:203558317:-	UUGGUGACCAAUGAAAUGGAGGGAUCCCUAGGGAAGGAAUCCACUUGCUAUUCAAAGAUUUUGAAUAGCAAGGGGAUUCCUCCCCUAUGGAUCCCCUCUAUUUCCGUGGUCGCCAAAC	118	4:203558220:203558297:-	GGGAUCCCUAGGGAAGGAAUCCACUUGCUAUUCAAAGAUUUUGAAUAGCAAGGGGAUUCCUCCCCUAUGGAUCCCCUC	4:203558277:203558297:-	GGGAUCCCUAGGGAAGGAAUC	21	4:203558220:203558241:-	UUCCUCCCCUAUGGAUCCCCUC	22	3p	p	0	57.24	78	-53.5	-68.59	1	1	1	TRUE	TRUE	47.46	9.4	2.56	5.13	9.4	4.27	11.11	1.71	5.98	8.55	2.56	10.26	2.56	4.27	7.69	6.84	7.69	-0.0143215	-0.341102	-0.6797	0.4322	0.0418	0.019
4:207722678:207722875:-	zma-MIR_N169a	TRUE	novel_prediction	4:207722678:207722875:-	GCCCCGGCAGCAAGUAUCCAGCAGGUGAGCACGAGAUCUAUCUAUCUAUCACAGGAAUUGCCAUUUGCGAUUACCACAUCAUAUAGAUUAAAUCUUCGGAUCAUUACUUGGUGCCUCCUCGUUGGUAACCGGAUGAAUUUUCUUGGACAAGAUAGAUAGAUCUCGUGCUCACUUGCUGGAUACUUGCUGCCGGGGCCG	198	4:207722698:207722855:-	GCAGGUGAGCACGAGAUCUAUCUAUCUAUCACAGGAAUUGCCAUUUGCGAUUACCACAUCAUAUAGAUUAAAUCUUCGGAUCAUUACUUGGUGCCUCCUCGUUGGUAACCGGAUGAAUUUUCUUGGACAAGAUAGAUAGAUCUCGUGCUCACUUGCUG	4:207722835:207722855:-	GCAGGUGAGCACGAGAUCUAU	21	4:207722698:207722718:-	AGAUCUCGUGCUCACUUGCUG	21	3p	p	0	83.57	158	-70	-44.3	1	1	1	TRUE	TRUE	47.47	3.55	4.57	5.58	10.66	7.11	5.58	4.57	7.11	7.11	6.6	6.09	3.05	6.6	7.61	6.6	7.61	-0.0126817	-0.0879509	-0.602	0.399	0.1524	0.0497
4:220897558:220897693:+	zma-MIR_N170a	TRUE	novel_prediction	4:220897558:220897693:+	UACAGGGCUGUUUGGUUUGUUGCCUUAGCUGCCACAAAAUGCCUAACUUUUAUGCCUAAGCUUAGUUCUUAAAUUUGAGCGCCUAAGGUUAGGCAAAUUGUGGCACCUUAGGUAGGAAACCAAACAAGCCCUACAU	136	4:220897578:220897673:+	UGCCUUAGCUGCCACAAAAUGCCUAACUUUUAUGCCUAAGCUUAGUUCUUAAAUUUGAGCGCCUAAGGUUAGGCAAAUUGUGGCACCUUAGGUAGG	4:220897578:220897598:+	UGCCUUAGCUGCCACAAAAUG	21	4:220897653:220897673:+	AAUUGUGGCACCUUAGGUAGG	21	3p	p	0	128.6	96	-40.4	-42.08	1	1	1	TRUE	TRUE	42.65	11.11	5.19	7.41	3.7	5.93	6.67	0.74	8.15	1.48	8.89	5.93	5.19	8.89	0.74	7.41	12.59	-0.0116553	-0.125551	-0.4971	0.3676	0.0797	0.0306
4:227090608:227090772:-	zma-MIR_N171a	TRUE	novel_prediction	4:227090608:227090772:-	UCCUUGAUGUUCUGGAUAAUUUUGUUAAUGUUUGGAGUAGCCCCAUCAAAGACACACCAGUUCCCGUGUUUCCAAAGCCACCAGGCUACCAGGACUACUGUAGAAUUUAAACCUUUGACGGCGCUACUCCAAACAUUAACAAAAUUAACAAAGGGCUCACAAUGG	165	4:227090628:227090752:-	UUUGUUAAUGUUUGGAGUAGCCCCAUCAAAGACACACCAGUUCCCGUGUUUCCAAAGCCACCAGGCUACCAGGACUACUGUAGAAUUUAAACCUUUGACGGCGCUACUCCAAACAUUAACAAAAU	4:227090732:227090752:-	UUUGUUAAUGUUUGGAGUAGC	21	4:227090628:227090648:-	UACUCCAAACAUUAACAAAAU	21	5p	p	486.33	0	125	-50.8	-40.64	1	0.5	1	TRUE	TRUE	42.42	11.59	8.54	5.49	5.49	9.15	7.93	1.83	5.49	4.27	3.66	4.88	4.88	6.1	4.27	6.1	10.37	-0.00874352	-0.0534199	-0.3709	0.3212	0.1511	0.0511
4:227090610:227090774:+	zma-MIR_N172a	TRUE	novel_prediction	4:227090610:227090774:+	AUUGUGAGCCCUUUGUUAAUUUUGUUAAUGUUUGGAGUAGCGCCGUCAAAGGUUUAAAUUCUACAGUAGUCCUGGUAGCCUGGUGGCUUUGGAAACACGGGAACUGGUGUGUCUUUGAUGGGGCUACUCCAAACAUUAACAAAAUUAUCCAGAACAUCAAGGAUG	165	4:227090630:227090754:+	UUUGUUAAUGUUUGGAGUAGCGCCGUCAAAGGUUUAAAUUCUACAGUAGUCCUGGUAGCCUGGUGGCUUUGGAAACACGGGAACUGGUGUGUCUUUGAUGGGGCUACUCCAAACAUUAACAAAAU	4:227090630:227090650:+	UUUGUUAAUGUUUGGAGUAGC	21	4:227090734:227090754:+	UACUCCAAACAUUAACAAAAU	21	5p	p	486.33	0	125	-66.3	-53.04	1	0.5	1	TRUE	TRUE	41.82	10.37	4.88	5.49	6.1	5.49	4.27	1.83	5.49	4.27	3.66	7.93	8.54	6.1	4.27	9.76	11.59	-0.0106815	-0.0752525	-0.4467	0.3636	0.1029	0.0361
4:232250543:232250667:-	zma-MIR_N7c	TRUE	novel_prediction	4:232250543:232250667:-	UUAGGGCUAGUUUGGGAACUCCAUUUUUCCAAGGGACUUCUAAUUUCCUUUGGGAAAAUGAACUAAUUUCCCUUGGGAAAAUGAAAAUCCUUUGGGAAAAUGAGGUUCCCAAAUAGCCCUUAAAU	125	4:232250563:232250647:-	CCAUUUUUCCAAGGGACUUCUAAUUUCCUUUGGGAAAAUGAACUAAUUUCCCUUGGGAAAAUGAAAAUCCUUUGGGAAAAUGAGG	4:232250628:232250647:-	CCAUUUUUCCAAGGGACUUC	20	4:232250563:232250583:-	AAAUCCUUUGGGAAAAUGAGG	21	3p	p	0	37.22	85	-34.6	-40.71	1	1	1	TRUE	TRUE	37.6	16.94	2.42	4.03	7.26	2.42	8.06	0	7.26	6.45	1.61	10.48	1.61	4.84	5.65	5.65	15.32	-0.0133617	-0.10368	-0.5024	0.376	0.0993	0.0404
4:235761281:235761403:+	zma-b4r1-11493_N1	TRUE	novel_prediction	4:235761281:235761403:+	GUUGAGGGGUUGCUAGGGGAUUGGAGAGGAUUGAAGGGAUUAAAUCUCCUCCUAUUCAAUUUUGAAUAGGAGGGGAUUUAAUCCCCUUCAAUCCCCCUCAAACCACUAGUAACCGAACGUGGC	123	4:235761301:235761383:+	UUGGAGAGGAUUGAAGGGAUUAAAUCUCCUCCUAUUCAAUUUUGAAUAGGAGGGGAUUUAAUCCCCUUCAAUCCCCCUCAAAC	4:235761301:235761321:+	UUGGAGAGGAUUGAAGGGAUU	21	4:235761362:235761383:+	UCCCCUUCAAUCCCCCUCAAAC	22	5p	p	760.79	0	83	-52.1	-62.77	0.9197	1	3	TRUE	TRUE	46.34	9.02	3.28	6.56	8.2	3.28	9.02	1.64	5.74	9.02	1.64	12.3	3.28	5.74	6.56	4.92	9.84	-0.0122982	-0.290244	-0.5699	0.3821	0.1241	0.0483
4:236485059:236485241:-	zma-MIR_N173a	TRUE	novel_prediction	4:236485059:236485241:-	UGGUCCAUGAACUUUAAAAAUGCAUUUUUAGGUCCUUGAACUUGUUAAAUGAUGUAUCACAGAUCCCUAAACUUGAAAAAAUGGUGCAUCACAGGUCUUUUUUUAGACCAUGCCAAUCACUGUUAUGUGCCACUUAACAAAUUCAAGGGCCUAAAAAUGUAUUUUCAAAGUCCGUGGAUCUAA	183	4:236485079:236485221:-	UGCAUUUUUAGGUCCUUGAACUUGUUAAAUGAUGUAUCACAGAUCCCUAAACUUGAAAAAAUGGUGCAUCACAGGUCUUUUUUUAGACCAUGCCAAUCACUGUUAUGUGCCACUUAACAAAUUCAAGGGCCUAAAAAUGUAUU	4:236485201:236485221:-	UGCAUUUUUAGGUCCUUGAAC	21	4:236485079:236485099:-	UCAAGGGCCUAAAAAUGUAUU	21	3p	p	0	82.39	143	-51.6	-36.08	1	1	1	TRUE	TRUE	34.97	14.84	4.95	3.3	8.79	7.69	4.95	0.55	5.49	3.85	2.75	3.85	6.04	6.04	6.04	8.79	12.09	-0.0114069	-0.101366	-0.3989	0.3388	0.0608	0.0193
4:240660984:240661153:-	zma-MIR_N174a	TRUE	novel_prediction	4:240660984:240661153:-	UAUGCACAUUCUAAUCCCUAUACUUCUAUGGUCGUGUCAUCUAGGUCCCUUAACUCCCAAAAUGCAUGUGAAGUGGGUCAAAACUAUUUAGACCUGUGACGACACCAAAAACAAGUUUAUGGACCCAGAUGACACAACCAUAGAAAUAUAGCGACCAGAAUGUGCAUAUU	170	4:240661004:240661133:-	UACUUCUAUGGUCGUGUCAUCUAGGUCCCUUAACUCCCAAAAUGCAUGUGAAGUGGGUCAAAACUAUUUAGACCUGUGACGACACCAAAAACAAGUUUAUGGACCCAGAUGACACAACCAUAGAAAUAUA	4:240661113:240661133:-	UACUUCUAUGGUCGUGUCAUC	21	4:240661004:240661024:-	UGACACAACCAUAGAAAUAUA	21	5p	p	170.04	0	130	-45.9	-35.31	1	1	1	TRUE	TRUE	40	10.65	8.28	4.73	10.06	8.88	7.1	1.78	5.33	5.92	2.37	2.96	5.92	8.28	5.33	7.69	4.73	-0.010235	-0.0829412	-0.4094	0.3412	0.1202	0.0409
4:243715165:243715269:+	zma-MIR_N177a	TRUE	novel_prediction	4:243715165:243715269:+	GUGCAAUCAAACCAUCCAGAGCAUCCAAUCUAAAAAGGGGUUAAAUGUAAAAUAACAGUCAACGUUGGAUUUUGAUUGGAUGCACCAAAUCGCUUGAUUGCAUGC	105	4:243715185:243715249:+	GCAUCCAAUCUAAAAAGGGGUUAAAUGUAAAAUAACAGUCAACGUUGGAUUUUGAUUGGAUGCAC	4:243715185:243715204:+	GCAUCCAAUCUAAAAAGGGG	20	4:243715229:243715249:+	UUGGAUUUUGAUUGGAUGCAC	21	3p	p	0	192.24	65	-20.2	-31.08	1	1	1	TRUE	TRUE	39.05	16.35	3.85	3.85	11.54	10.58	3.85	1.92	1.92	4.81	5.77	4.81	4.81	3.85	5.77	8.65	7.69	-0.00758515	-0.0742857	-0.2962	0.2952	0.0863	0.032
5:1883503:1883643:+	zma-MIR_N179a	TRUE	novel_prediction	5:1883503:1883643:+	ACCUAAAAUAACAGCCACUGUUGGAUUUUGAUUGGAUGCACAAGAUCGUUUGAUUACACCAAUGUGACUAAUUGCACAAUUAUAUUCGUACGAGUUACUCGUAUCCAACGAUGAUCCGAUUUCAGUAUGUCAACAUGUUUC	141	5:1883523:1883623:+	UUGGAUUUUGAUUGGAUGCACAAGAUCGUUUGAUUACACCAAUGUGACUAAUUGCACAAUUAUAUUCGUACGAGUUACUCGUAUCCAACGAUGAUCCGAUU	5:1883523:1883543:+	UUGGAUUUUGAUUGGAUGCAC	21	5:1883603:1883623:+	GUAUCCAACGAUGAUCCGAUU	21	5p	p	192.24	0	101	-25.6	-25.35	1	1	1	TRUE	TRUE	36.88	7.14	8.57	2.86	12.14	8.57	3.57	4.29	2.86	7.14	2.14	1.43	6.43	7.14	5.71	8.57	11.43	-0.00557755	-0.0422695	-0.2057	0.2766	0.1673	0.0563
5:2997978:2998167:-	zma-MIR_N180a	TRUE	novel_prediction	5:2997978:2998167:-	CGUGCAACCGUGUAAACUUUUAAUCUGAAUCAUAUGACGUUGAUCCAAGAGACGCAGGAGACGUGGAUAAUUUUACACUUAACCGUUCGCGGCUAAUCACACUUUUUCAAAUCCCUCAUUCCACUCCUCUGCACGUUCCCUAGGAUCAACAUCAUGUGAUUCAUAUUAGAAGUUUGCACGGUUGCUCCCU	190	5:2997998:2998147:-	UAAUCUGAAUCAUAUGACGUUGAUCCAAGAGACGCAGGAGACGUGGAUAAUUUUACACUUAACCGUUCGCGGCUAAUCACACUUUUUCAAAUCCCUCAUUCCACUCCUCUGCACGUUCCCUAGGAUCAACAUCAUGUGAUUCAUAUUAGA	5:2998127:2998147:-	UAAUCUGAAUCAUAUGACGUU	21	5:2997998:2998018:-	CAUCAUGUGAUUCAUAUUAGA	21	5p	p	256.27	0	150	-44.4	-29.6	0.7577	1	2	TRUE	TRUE	43.16	6.88	7.41	3.7	8.47	8.47	5.82	5.29	6.35	5.82	3.7	2.65	5.29	5.29	8.47	5.82	10.58	-0.00930491	-0.070614	-0.4016	0.3368	0.1246	0.0409
5:8428017:8428181:-	zma-MIR_N182a	TRUE	novel_prediction	5:8428017:8428181:-	UCCUUGAUGUUCUGGAUAAUUUUGUUAAUGUUUGGAGUAGCCCCAUCAAAGACACACCAGUUCCCGUGUUUCCAAAGCCACCAGGCUACCAGGACUACUGCAAAAUUUAAACCUUUGACGGCGCUACUCCAAACAUUAACAAAAUUAACAAAGGGCUCACAAUGG	165	5:8428037:8428161:-	UUUGUUAAUGUUUGGAGUAGCCCCAUCAAAGACACACCAGUUCCCGUGUUUCCAAAGCCACCAGGCUACCAGGACUACUGCAAAAUUUAAACCUUUGACGGCGCUACUCCAAACAUUAACAAAAU	5:8428141:8428161:-	UUUGUUAAUGUUUGGAGUAGC	21	5:8428037:8428057:-	UACUCCAAACAUUAACAAAAU	21	5p	p	486.33	0	125	-50.5	-40.4	1	0.5	1	TRUE	TRUE	42.42	12.8	8.54	4.88	5.49	9.76	7.93	1.83	5.49	3.66	4.27	4.88	4.27	5.49	4.27	6.1	10.37	-0.00870108	-0.0622222	-0.3691	0.3212	0.1091	0.038
5:8428019:8428183:+	zma-MIR_N183a	TRUE	novel_prediction	5:8428019:8428183:+	AUUGUGAGCCCUUUGUUAAUUUUGUUAAUGUUUGGAGUAGCGCCGUCAAAGGUUUAAAUUUUGCAGUAGUCCUGGUAGCCUGGUGGCUUUGGAAACACGGGAACUGGUGUGUCUUUGAUGGGGCUACUCCAAACAUUAACAAAAUUAUCCAGAACAUCAAGGAUG	165	5:8428039:8428163:+	UUUGUUAAUGUUUGGAGUAGCGCCGUCAAAGGUUUAAAUUUUGCAGUAGUCCUGGUAGCCUGGUGGCUUUGGAAACACGGGAACUGGUGUGUCUUUGAUGGGGCUACUCCAAACAUUAACAAAAU	5:8428039:8428059:+	UUUGUUAAUGUUUGGAGUAGC	21	5:8428143:8428163:+	UACUCCAAACAUUAACAAAAU	21	5p	p	486.33	0	125	-65.3	-52.24	1	0.5	1	TRUE	TRUE	41.82	10.37	4.27	5.49	6.1	5.49	4.27	1.83	4.88	4.27	4.27	7.93	8.54	5.49	3.66	10.37	12.8	-0.0105356	-0.0742424	-0.4406	0.3636	0.1076	0.0379
5:11380505:11380693:+	zma-MIR_N184a	TRUE	novel_prediction	5:11380505:11380693:+	UAGGUGUAAGCGUGCAAGUGAGCCUCCUAGACCUUUAGAUCGUGAUCCAACCGUAGGCCACAUUUAACACUUAAACCCUCCAUCAGCUCACGUAGCUUUAUCACCCUCCUCUCGACAACCUACAACUACAUCUAUGAUUGGAUCAUAAUCUAAAGGUCCAGGAGGCUCGCUUGCACCUAAGGCUUGCUU	189	5:11380525:11380673:+	AGCCUCCUAGACCUUUAGAUCGUGAUCCAACCGUAGGCCACAUUUAACACUUAAACCCUCCAUCAGCUCACGUAGCUUUAUCACCCUCCUCUCGACAACCUACAACUACAUCUAUGAUUGGAUCAUAAUCUAAAGGUCCAGGAGGCUCG	5:11380525:11380545:+	AGCCUCCUAGACCUUUAGAUC	21	5:11380653:11380673:+	UCUAAAGGUCCAGGAGGCUCG	21	3p	p	0	172.42	149	-49.8	-33.42	1	1	1	TRUE	TRUE	47.09	6.38	7.45	6.91	5.85	7.98	7.98	3.19	10.11	4.26	5.85	3.72	4.26	7.98	7.98	4.26	5.85	-0.00858356	-0.0838095	-0.4042	0.3069	0.1215	0.0445
5:14513280:14513482:+	zma-MIR_N187a	TRUE	novel_prediction	5:14513280:14513482:+	GCGGAAAAAAUUUUUGGUGCAGCCCGCUGCAAAACAGAAUGUUUACAGUCCCUCACAAAAAGGAAGAUUGACUCCACCUGCAGGUCCACUAGAUAAUAUUUUAGUUGUGUUAUUGCUGCUGCAGGUGAGGUCAAUUCUUUUUUGUGUGAGAGGCAGUAAACAUCCUGGUUUGCAGUCGGCUGCACCAAUUUUUUUUUCCAAAU	203	5:14513300:14513462:+	AGCCCGCUGCAAAACAGAAUGUUUACAGUCCCUCACAAAAAGGAAGAUUGACUCCACCUGCAGGUCCACUAGAUAAUAUUUUAGUUGUGUUAUUGCUGCUGCAGGUGAGGUCAAUUCUUUUUUGUGUGAGAGGCAGUAAACAUCCUGGUUUGCAGUCGGCUGC	5:14513300:14513320:+	AGCCCGCUGCAAAACAGAAUG	21	5:14513442:14513462:+	UCCUGGUUUGCAGUCGGCUGC	21	3p	p	0	63.15	163	-78.6	-48.22	1	1	1	TRUE	TRUE	41.87	10.4	3.96	6.93	5.45	8.42	4.95	1.49	4.95	4.46	6.44	4.46	6.93	3.47	4.46	8.91	14.36	-0.0122355	-0.0871921	-0.5123	0.3793	0.1316	0.0474
5:19239021:19239132:+	zma-MIR_N188a	TRUE	novel_prediction	5:19239021:19239132:+	GGAACUAACUCCUCUUUUCUAGGUACGUUGAUGCUGUCAUGACAAUCCCCAAGGGAACCUUGUUCCCCAUGUGCGGCAUGAACCUUGCCUUCGACAGGGAUCUCAUUGGCCC	112	5:19239041:19239112:+	AGGUACGUUGAUGCUGUCAUGACAAUCCCCAAGGGAACCUUGUUCCCCAUGUGCGGCAUGAACCUUGCCUUC	5:19239041:19239062:+	AGGUACGUUGAUGCUGUCAUGA	22	5:19239089:19239112:+	AUGUGCGGCAUGAACCUUGCCUUC	24	5p	p	16.85	0	72	-26.6	-36.94	1	1	2	TRUE	TRUE	51.79	5.41	6.31	2.7	6.31	6.31	10.81	2.7	9.01	6.31	4.5	7.21	4.5	2.7	8.11	9.01	8.11	-0.00565553	-0.0474702	-0.2929	0.3125	0.2121	0.0746
5:21888592:21888804:-	zma-MIR_N22b	TRUE	novel_prediction	5:21888592:21888804:-	GAACUUUUCUAGAUGGAACAAACUGAAGGCUGCAUGAGUGCUAGGAACACAAAAGCUUUGAUGAUUCUGUUGCAUGUUCUUUUGCCCCCAAACCCCCCACCCCACACAAUAAUUUUCCCUUUUCUAUACAGACACAGGAAAUUCUAUAAACAAAUGUCUUUAUGUUCCUAGCACUCAUGCUGCCUUCAGUUUACAGAGCUCAAUAUGUUACAU	213	5:21888612:21888784:-	AACUGAAGGCUGCAUGAGUGCUAGGAACACAAAAGCUUUGAUGAUUCUGUUGCAUGUUCUUUUGCCCCCAAACCCCCCACCCCACACAAUAAUUUUCCCUUUUCUAUACAGACACAGGAAAUUCUAUAAACAAAUGUCUUUAUGUUCCUAGCACUCAUGCUGCCUUCAGUUUA	5:21888764:21888784:-	AACUGAAGGCUGCAUGAGUGC	21	5:21888612:21888632:-	ACUCAUGCUGCCUUCAGUUUA	21	5p	p	263.23	0	173	-59.1	-34.16	1	1	1	TRUE	TRUE	39.91	9.43	7.55	5.19	7.55	9.43	7.55	0	8.02	5.19	4.72	1.89	3.3	5.66	5.19	7.55	11.79	-0.00717615	-0.0441985	-0.2864	0.2488	0.2228	0.0626
5:26082402:26082558:+	zma-MIR_N189a	TRUE	novel_prediction	5:26082402:26082558:+	CUUCGUCCAGGAGUUUCAAACCAACACCGCUGGACCCCUUCUGCCUCAGGGGAAUACUCUUCUAAAUCUGCUUAUCAUCAUGUCUUUGAGGGGAUGGUCACCUUUGAACUGGCAGGAAGGGUCUGGAAAAGUUGGGCACGUUCAAGAUGUAAAUUUU	157	5:26082422:26082538:+	CCAACACCGCUGGACCCCUUCUGCCUCAGGGGAAUACUCUUCUAAAUCUGCUUAUCAUCAUGUCUUUGAGGGGAUGGUCACCUUUGAACUGGCAGGAAGGGUCUGGAAAAGUUGGGC	5:26082422:26082442:+	CCAACACCGCUGGACCCCUUC	21	5:26082518:26082538:+	AAGGGUCUGGAAAAGUUGGGC	21	3p	p	0	196.72	117	-44.5	-38.03	1	1	1	TRUE	TRUE	47.13	8.97	5.13	5.13	5.13	7.05	5.13	1.92	8.97	5.77	3.21	10.26	5.13	2.56	8.97	7.05	9.62	-0.00643327	-0.0438581	-0.3032	0.2994	0.2732	0.0913
5:56791591:56791711:+	zma-MIR_N29b	TRUE	novel_prediction	5:56791591:56791711:+	UAAAACACUCAAGGGGUUAUAUGAUAUAUCGGGUGUAGAAGUAGGGCAACACUUCUAUUGGCAAAUAGGAGGUUUCCAAAUUCAUGCCCAAGUACUCAUCACUUCUUGGGUCGUAAUUACU	121	5:56791611:56791691:+	AUGAUAUAUCGGGUGUAGAAGUAGGGCAACACUUCUAUUGGCAAAUAGGAGGUUUCCAAAUUCAUGCCCAAGUACUCAUCA	5:56791611:56791632:+	AUGAUAUAUCGGGUGUAGAAGU	22	5:56791671:56791691:+	UUCAUGCCCAAGUACUCAUCA	21	5p	p	60.49	0	81	-23.1	-28.52	1	1	2	TRUE	TRUE	39.67	10	5.83	5.83	9.17	8.33	2.5	1.67	5.83	2.5	2.5	10	6.67	10	7.5	4.17	7.5	-0.0079153	-0.0789256	-0.314	0.3554	0.0836	0.0331
5:129936863:129936999:+	zma-MIR_N201a	TRUE	novel_prediction	5:129936863:129936999:+	AUAUAUAGACUAGCUGGAUCAGGUUAAGGGAAGGAAGUACGGGUCAAGUAAAGAAAUACAACUGUUAUCCACGAACAACCUUUUCACGGGUCAACCCGACUCCAGCUCUUGGCUAGAUAGGCUGCGAAACUACGCCG	137	5:129936883:129936979:+	AGGUUAAGGGAAGGAAGUACGGGUCAAGUAAAGAAAUACAACUGUUAUCCACGAACAACCUUUUCACGGGUCAACCCGACUCCAGCUCUUGGCUAGA	5:129936883:129936906:+	AGGUUAAGGGAAGGAAGUACGGGU	24	5:129936958:129936979:+	CCGACUCCAGCUCUUGGCUAGA	22	3p	p	0	62.69	97	-25.9	-26.7	1	1	4	TRUE	TRUE	46.72	10.29	8.82	8.09	5.15	5.88	4.41	5.15	7.35	6.62	4.41	8.09	4.41	8.82	5.15	2.94	4.41	-0.00535959	-0.0440389	-0.2504	0.292	0.1696	0.0539
5:135678798:135678954:-	zma-MIR_N202a	TRUE	novel_prediction	5:135678798:135678954:-	UCUGUUCGGGUCUCUAUUACGUUCUAACGGGUUGCUGUGGCUCACAUGUUAGUCGUCGAGGAAGGAGGGAGAAGGGUGGACGCGGUCCAAUAGACCAUGACAAUUGACAUGUGCGCCACAGCAAACCGUUAGGACGUAAUAGAGACCCGAACAAAGA	157	5:135678818:135678934:-	GUUCUAACGGGUUGCUGUGGCUCACAUGUUAGUCGUCGAGGAAGGAGGGAGAAGGGUGGACGCGGUCCAAUAGACCAUGACAAUUGACAUGUGCGCCACAGCAAACCGUUAGGACGU	5:135678914:135678934:-	GUUCUAACGGGUUGCUGUGGC	21	5:135678818:135678838:-	CACAGCAAACCGUUAGGACGU	21	3p	p	0	307.15	117	-63.2	-54.02	1	1	1	TRUE	TRUE	50.96	7.05	7.69	7.69	4.49	6.41	3.85	7.05	3.85	8.97	3.85	8.97	8.33	5.13	5.77	6.41	4.49	-0.0123744	-0.313694	-0.6306	0.3758	0.041	0.0135
5:136715456:136715660:-	zma-MIR_N203a	TRUE	novel_prediction	5:136715456:136715660:-	AGAUCAAUUGGUUUUAAGGGCUUGAAGUAGAUUACAUCAGAUAUGAUUGGAGAGAUCAAUUCAUCCUUCUCUAUUCUGUGCAUGACUUGCCCUUGUCGGCUGGAAUCACCAUCAGGGCUAACUGCAUAUACAACCAGCAGAUUGAUGUAACAGGUCCACAUCAUGAGUGUAAUCUUCUUUAGGUCAAAAGUCUCGAUUUUGGGUA	205	5:136715476:136715640:-	CUUGAAGUAGAUUACAUCAGAUAUGAUUGGAGAGAUCAAUUCAUCCUUCUCUAUUCUGUGCAUGACUUGCCCUUGUCGGCUGGAAUCACCAUCAGGGCUAACUGCAUAUACAACCAGCAGAUUGAUGUAACAGGUCCACAUCAUGAGUGUAAUCUUCUUUAGGUC	5:136715616:136715640:-	CUUGAAGUAGAUUACAUCAGAUAUG	25	5:136715476:136715497:-	UGAGUGUAAUCUUCUUUAGGUC	22	3p	p	0	163.9	165	-45	-27.27	1	1	1	TRUE	TRUE	40.49	5.88	3.92	6.86	10.78	8.82	2.94	0.98	6.37	6.86	3.43	5.88	5.39	5.88	8.82	7.84	9.31	-0.0062534	-0.0302439	-0.2532	0.3024	0.3594	0.1185
5:144804752:144804874:-	zma-MIR_N204a	TRUE	novel_prediction	5:144804752:144804874:-	UGGCUACUCUAGUAUUCACCCCAAUACACAUGGGUUGAGGGAGAUUGUGGUGUAAAUUAAACUAAUUUACAUCACAAUCCUCUUCAACCCAUGUGUAUUGAGAUAAAUUACUAGAAUAUUCAA	123	5:144804772:144804854:-	CCAAUACACAUGGGUUGAGGGAGAUUGUGGUGUAAAUUAAACUAAUUUACAUCACAAUCCUCUUCAACCCAUGUGUAUUGAGA	5:144804834:144804854:-	CCAAUACACAUGGGUUGAGGG	21	5:144804772:144804792:-	UUCAACCCAUGUGUAUUGAGA	21	3p	p	0	100.31	83	-54.4	-65.54	1	1	3	TRUE	TRUE	34.96	9.84	7.38	4.1	11.48	8.2	4.92	0	5.74	4.92	0.82	4.92	5.74	10.66	5.74	7.38	8.2	-0.0145109	-0.129878	-0.5073	0.4065	0.0635	0.0265
5:150017586:150017713:-	Zma-MIRN4204_N2	TRUE	novel_prediction	5:150017586:150017713:-	UGUUCGGUUAUCCUCAUCCCAUAUGAAUUAGAGGGGAUUGAAAAAAAUUAAGAAAGGUUUCGACUUGCUGGUGAUUUGAACUCACUCAAUCCCAUCGAAUCCAUAUGGAUUGGGAUAAAAACAAAUAC	128	5:150017606:150017693:-	AUAUGAAUUAGAGGGGAUUGAAAAAAAUUAAGAAAGGUUUCGACUUGCUGGUGAUUUGAACUCACUCAAUCCCAUCGAAUCCAUAUGG	5:150017673:150017693:-	AUAUGAAUUAGAGGGGAUUGA	21	5:150017606:150017626:-	AAUCCCAUCGAAUCCAUAUGG	21	5p	p	61.43	0	88	-19	-21.59	1	1	1	TRUE	TRUE	36.72	14.96	3.94	3.15	12.6	5.51	4.72	2.36	3.94	8.66	0.79	7.09	3.15	5.51	7.87	7.09	8.66	-0.00763889	-0.0590625	-0.2805	0.3203	0.1854	0.0664
5:152289846:152289949:+	zma-MIR_N205a	TRUE	novel_prediction	5:152289846:152289949:+	AGUAAUAGGCCUUUUUAGGUAGUAAAGGAAACGUUUGUGCUCCAGUUUUUGCAAGAGGUGUCCACAUAAACAUUUUUUUAUUGCAGUCUAGGCUCCAACCUUUG	104	5:152289866:152289929:+	AGUAAAGGAAACGUUUGUGCUCCAGUUUUUGCAAGAGGUGUCCACAUAAACAUUUUUUUAUUGC	5:152289866:152289887:+	AGUAAAGGAAACGUUUGUGCUC	22	5:152289909:152289929:+	ACAUAAACAUUUUUUUAUUGC	21	5p	p	367.57	0	64	-11.3	-17.66	1	1	3	TRUE	TRUE	38.46	8.74	3.88	9.71	3.88	6.8	4.85	0.97	4.85	1.94	4.85	4.85	8.74	7.77	3.88	5.83	18.45	-0.00580083	-0.0557692	-0.2231	0.2885	0.1465	0.0502
5:153614056:153614181:-	zma-MIR_N26a	TRUE	novel_prediction	5:153614056:153614181:-	UCAGAGCUGAUUUGGUGACCAGUGAUCACGGGAGAUUGGAGUGGAUUGAAGGGGAAAUUAGUUCAUUUCCCUCUCAAUCCACUCCAAUCCCUCCGUGAUCCCCUUCUCACCAAAUCAACCAUCAGG	126	5:153614077:153614161:-	AGUGAUCACGGGAGAUUGGAGUGGAUUGAAGGGGAAAUUAGUUCAUUUCCCUCUCAAUCCACUCCAAUCCCUCCGUGAUCCCCUU	5:153614141:153614161:-	AGUGAUCACGGGAGAUUGGAG	21	5:153614077:153614098:-	CCAAUCCCUCCGUGAUCCCCUU	22	5p	p	85.64	0	85	-53.5	-62.94	1	1	1	TRUE	TRUE	48.41	6.4	4	6.4	8.8	9.6	10.4	1.6	5.6	8.8	0.8	7.2	4	0.8	12	6.4	7.2	-0.0114604	-0.113016	-0.5548	0.3651	0.0632	0.0226
5:155591860:155591986:+	zma-MIR_N206a	TRUE	novel_prediction	5:155591860:155591986:+	UUUAGGACUAGUUUUGAAACUUAAAUCUCCUCCGGGAUUCCCUAGGGUUGAUGGGAAAAUGAGCUAAUUUUUCACUCAAUCUCCGAGAAUCCGGAGAAGAUUUAAGUUUUCAAACUAACCUUUAACG	127	5:155591880:155591966:+	UUAAAUCUCCUCCGGGAUUCCCUAGGGUUGAUGGGAAAAUGAGCUAAUUUUUCACUCAAUCUCCGAGAAUCCGGAGAAGAUUUAAGU	5:155591880:155591900:+	UUAAAUCUCCUCCGGGAUUCC	21	5:155591947:155591966:+	AAUCCGGAGAAGAUUUAAGU	20	5p	p	44.23	0	87	-34.5	-39.66	1	1	1	TRUE	TRUE	37.8	12.7	4.76	6.35	6.35	2.38	5.56	3.17	7.94	8.73	0.79	6.35	2.38	6.35	7.94	3.17	15.08	-0.0103122	-0.0978346	-0.3898	0.3701	0.1052	0.0398
5:169880521:169880770:-	zma-MIR_N208a	TRUE	novel_prediction	5:169880521:169880770:-	GUAUACUCUCUCUGUCCCACAAAGAAUGUCGUUUGACUUUUUUAACAUCAAAUUUUACUAGCUCAUCUUAUUCAAAAUAUUUGUGAAAAUGUAGAAAAAAUCAAAUUCAUAGUUAAAGUAAAUUAUAUGAUAAAAUAAAUCAGAAUAAAAAUAAAUGAUAAUGAUGAAUUUUUUGAAUAAGCUCAGUAGGUCAAACUUUAAUAAAAAAAAGUCAAAACGUCAUUCUUUAUGGGACGAGGGGAGUAUGUAU	250	5:169880541:169880750:-	AAAGAAUGUCGUUUGACUUUUUUAACAUCAAAUUUUACUAGCUCAUCUUAUUCAAAAUAUUUGUGAAAAUGUAGAAAAAAUCAAAUUCAUAGUUAAAGUAAAUUAUAUGAUAAAAUAAAUCAGAAUAAAAAUAAAUGAUAAUGAUGAAUUUUUUGAAUAAGCUCAGUAGGUCAAACUUUAAUAAAAAAAAGUCAAAACGUCAUUCUUUAU	5:169880730:169880750:-	AAAGAAUGUCGUUUGACUUUU	21	5:169880541:169880562:-	AAGUCAAAACGUCAUUCUUUAU	22	5p	p	66.04	0	210	-41.4	-19.71	1	1	1	TRUE	TRUE	25.6	20.88	3.21	4.82	12.45	5.22	0.8	1.2	4.42	5.22	0.8	2.41	5.62	10.04	6.83	5.22	10.84	-0.010625	-0.0312444	-0.272	0.344	0.1889	0.0641
5:180925405:180925528:-	zma-MIR_N209a	TRUE	novel_prediction	5:180925405:180925528:-	UUUGGUACUCUCGUAUUCACCUCAAUCACAUGUAUUGAAGUGGAUUGAGGUGUAAAUUAGUUUAAGUUCCAAUAUAAUCCACCUCAAUACACAUGGAUUAAGGUGAAUACGAGAGUAUCCAAAC	124	5:180925425:180925508:-	CUCAAUCACAUGUAUUGAAGUGGAUUGAGGUGUAAAUUAGUUUAAGUUCCAAUAUAAUCCACCUCAAUACACAUGGAUUAAGGU	5:180925489:180925508:-	CUCAAUCACAUGUAUUGAAG	20	5:180925425:180925445:-	UCAAUACACAUGGAUUAAGGU	21	3p	p	0	281.04	84	-22.1	-26.31	1	1	1	TRUE	TRUE	35.48	9.76	6.5	5.69	11.38	8.13	4.07	1.63	3.25	5.69	0	4.07	8.13	9.76	7.32	6.5	8.13	-0.0129115	-0.117137	-0.4581	0.4032	0.1388	0.0527
5:193736138:193736262:+	zma-MIR_N211a	TRUE	novel_prediction	5:193736138:193736262:+	ACUUUUCUCAGUCAGAGCUCCGAUUGAGCUUCUUCUUAAUAUAAACUCGGACGGUAGGGGAAAGACCGCCCCCACGAUAUUAUAUUAAGAAAAAGCUCAAUUGAAGCCCCGACCAAGAAAGGUCA	125	5:193736158:193736242:+	CGAUUGAGCUUCUUCUUAAUAUAAACUCGGACGGUAGGGGAAAGACCGCCCCCACGAUAUUAUAUUAAGAAAAAGCUCAAUUGAA	5:193736158:193736178:+	CGAUUGAGCUUCUUCUUAAUA	21	5:193736222:193736242:+	UUAAGAAAAAGCUCAAUUGAA	21	3p	p	0	248.44	85	-34.8	-40.94	1	1	1	TRUE	TRUE	44	12.1	4.84	8.87	6.45	4.84	8.06	4.84	6.45	8.87	4.03	4.84	2.42	6.45	7.26	1.61	8.06	-0.00929091	-0.08272	-0.4088	0.368	0.1105	0.0375
5:197139518:197139683:+	zma-MIR_N1c	TRUE	novel_prediction	5:197139518:197139683:+	UCCUAGAUUAUAUAAGUUGUAUUAUGGUGGAAGGGUAGGAGAGUAAAAACACUUUGGGAUCACAAAUAAGCUGAAAUGCUACCCAAUACUAGCUUAUUUGUGGUUCCAAAGUGAUAUUUUACCCUCCCACUUUUCCACCAUAAUCCAACUUAUAUAAUCUAGGAGG	166	5:197139538:197139663:+	AUUAUGGUGGAAGGGUAGGAGAGUAAAAACACUUUGGGAUCACAAAUAAGCUGAAAUGCUACCCAAUACUAGCUUAUUUGUGGUUCCAAAGUGAUAUUUUACCCUCCCACUUUUCCACCAUAAUCC	5:197139538:197139558:+	AUUAUGGUGGAAGGGUAGGAG	21	5:197139643:197139663:+	CCCACUUUUCCACCAUAAUCC	21	5p	p	115.2	0	126	-68.6	-54.44	1	1	1	TRUE	TRUE	36.14	10.3	5.45	6.67	10.3	5.45	6.67	0	6.06	4.85	1.82	6.06	4.85	12.12	4.24	5.45	9.7	-0.0163365	-0.196988	-0.5904	0.4277	0.0226	0.009
5:217336430:217336553:-	zma-MIR_N217a	TRUE	novel_prediction	5:217336430:217336553:-	CUAACCUGUUCAACCCAAAAGAUUAAGCUGAUGAGAGAAGGUAGCCAAUCCUGUUAGAAUAUAAUAUAAGUGAAUUGUCAAUAUUUUCCUAUCCGCUUAAGCUUUUGGAUUGAAUUGGUUGGUG	124	5:217336450:217336533:-	GAUUAAGCUGAUGAGAGAAGGUAGCCAAUCCUGUUAGAAUAUAAUAUAAGUGAAUUGUCAAUAUUUUCCUAUCCGCUUAAGCUU	5:217336511:217336533:-	GAUUAAGCUGAUGAGAGAAGGUA	23	5:217336450:217336470:-	UUUUCCUAUCCGCUUAAGCUU	21	3p	p	0	142.77	84	-15.9	-18.93	1	1	1	TRUE	TRUE	35.48	12.2	1.63	7.32	10.57	3.25	5.69	0.81	5.69	7.32	3.25	3.25	5.69	8.94	4.07	8.94	11.38	-0.00911499	-0.0790323	-0.3234	0.371	0.1255	0.0546
6:7778991:7779126:+	zma-MIR_N219a	TRUE	novel_prediction	6:7778991:7779126:+	UUAAGGGGUGUUUGGUUUGUUGCCUUAGCUGCCACAACAUGCCUAACUUUUAUACCUAAGCUUAGUUCUUCAAUUUGAUCGAUUAAGGUUAGGCAAAUUGUGGCACCUUAGGUAGGAAACCAAACAGGUCCUUAAU	136	6:7779011:7779106:+	UGCCUUAGCUGCCACAACAUGCCUAACUUUUAUACCUAAGCUUAGUUCUUCAAUUUGAUCGAUUAAGGUUAGGCAAAUUGUGGCACCUUAGGUAGG	6:7779011:7779031:+	UGCCUUAGCUGCCACAACAUG	21	6:7779086:7779106:+	AAUUGUGGCACCUUAGGUAGG	21	3p	p	0	128.6	96	-36.6	-38.12	1	1	1	TRUE	TRUE	39.71	9.63	5.19	6.67	5.19	5.93	5.19	0.74	6.67	2.22	5.19	7.41	6.67	8.89	2.96	6.67	14.81	-0.0112214	-0.0870588	-0.4456	0.375	0.0717	0.0253
6:22134017:22134123:+	zma-MIR_N221a	TRUE	novel_prediction	6:22134017:22134123:+	CAGUACGAAAAAACUAAGGGCUUGCUUGGGAGCAAGAGGAUUUUAGCCUCUUCAAUCCCCUCCAAAUCACUUGGUCCCAAACAAGCCCUAAGCAGGGGACUGAAGGC	107	6:22134037:22134103:+	CUUGCUUGGGAGCAAGAGGAUUUUAGCCUCUUCAAUCCCCUCCAAAUCACUUGGUCCCAAACAAGCC	6:22134037:22134058:+	CUUGCUUGGGAGCAAGAGGAUU	22	6:22134083:22134103:+	UCACUUGGUCCCAAACAAGCC	21	3p	p	0	71.58	67	-19.9	-29.7	1	1	1	TRUE	TRUE	49.53	14.15	4.72	9.43	2.83	7.55	8.49	0.94	8.49	5.66	6.6	9.43	1.89	3.77	5.66	3.77	6.6	-0.00666061	-0.115888	-0.3299	0.2617	0.1726	0.065
6:65246163:65246393:-	zma-MIR_N225a	TRUE	novel_prediction	6:65246163:65246393:-	UGGAUGCCAUGCAGACUCGCUUUGAUGAUAACCUUGAUGCGCUGAACUCUGAGCUUUCUGAAUUUCGCUCUCACAUCCAAGACACUAUUCAUGAUCCACUUAUGACUAGAAUGAACAACAUGCAGCAGAGCUUUCAGGAUAAUAUGGGGGCCUUGUCCAGUCAAUUUGACAACCUGCCACCAAUGAAAGCAUCCAGGAUAUCCGUCAGAGGCAACAACAGCUCCAGAAUGA	231	6:65246183:65246373:-	UUUGAUGAUAACCUUGAUGCGCUGAACUCUGAGCUUUCUGAAUUUCGCUCUCACAUCCAAGACACUAUUCAUGAUCCACUUAUGACUAGAAUGAACAACAUGCAGCAGAGCUUUCAGGAUAAUAUGGGGGCCUUGUCCAGUCAAUUUGACAACCUGCCACCAAUGAAAGCAUCCAGGAUAUCCGUCAGAGG	6:65246353:65246373:-	UUUGAUGAUAACCUUGAUGCG	21	6:65246183:65246204:-	CAUCCAGGAUAUCCGUCAGAGG	22	3p	p	0	47.31	191	-46.9	-24.55	1	1	1	TRUE	TRUE	45.45	6.96	6.52	6.52	9.57	10.87	5.22	1.74	7.39	9.13	6.52	3.48	1.3	3.04	6.96	8.7	6.09	-0.00521892	-0.024632	-0.2372	0.2944	0.1487	0.0501
6:89542263:89542390:-	zma-MIR_N228a	TRUE	novel_prediction	6:89542263:89542390:-	CUAAGGGCUAGUUUGAAAACUUAAAUCUCCUCCGGGAUUCCCAGAGAUUGAGUAGAAAAUUAGCUUAUUUUCCCCUCAAUCCUCGGGAAUUCCAGAGAGGAUUUCAGUUUCCAAACUAGCCCUAAGUG	128	6:89542283:89542370:-	UUAAAUCUCCUCCGGGAUUCCCAGAGAUUGAGUAGAAAAUUAGCUUAUUUUCCCCUCAAUCCUCGGGAAUUCCAGAGAGGAUUUCAGU	6:89542350:89542370:-	UUAAAUCUCCUCCGGGAUUCC	21	6:89542283:89542303:-	AAUUCCAGAGAGGAUUUCAGU	21	5p	p	44.23	0	88	-38.9	-44.2	1	1	1	TRUE	TRUE	42.19	11.02	1.57	10.24	6.3	3.94	9.45	1.57	7.87	7.87	2.36	5.51	3.15	6.3	8.66	2.36	11.81	-0.0122968	-0.178646	-0.5188	0.4062	0.0436	0.0198
6:97382617:97382743:+	zma-MIR_N15b	TRUE	novel_prediction	6:97382617:97382743:+	UCUUUAGUCCCUUCAUUUUAUCUAUUUUGGUUCCUAAAUUGCUAAAUACGGAAAAUAAAAUAGAGUUUUAGUUUCCAUAUUUAGCCAAUUAGGUACUAAAAUGGAAUAAAAUGUAGGGACUAAACAU	127	6:97382637:97382723:+	UCUAUUUUGGUUCCUAAAUUGCUAAAUACGGAAAAUAAAAUAGAGUUUUAGUUUCCAUAUUUAGCCAAUUAGGUACUAAAAUGGAAU	6:97382637:97382658:+	UCUAUUUUGGUUCCUAAAUUGC	22	6:97382702:97382723:+	CAAUUAGGUACUAAAAUGGAAU	22	3p	p	0	31.18	87	-33.5	-38.51	1	1	1	TRUE	TRUE	27.56	15.87	3.17	5.56	11.11	3.17	3.97	0.79	5.56	3.17	1.59	4.76	4.76	13.49	4.76	3.17	15.08	-0.0157692	-0.217717	-0.4346	0.4094	0.0568	0.0273
6:101300361:101300467:+	zma-MIR_N231a	TRUE	novel_prediction	6:101300361:101300467:+	UCUAAACAUGUGGGUUGCGGUCAAUAUUAGAGUACUCAAAGUAGGUCUAAAGGCUUAUGGUUUUGUUUGGGUACUCUAAUAUUGAUCCCAACGCACAUGUGUUAUAC	107	6:101300381:101300447:+	UCAAUAUUAGAGUACUCAAAGUAGGUCUAAAGGCUUAUGGUUUUGUUUGGGUACUCUAAUAUUGAUC	6:101300381:101300401:+	UCAAUAUUAGAGUACUCAAAG	21	6:101300427:101300447:+	UUGGGUACUCUAAUAUUGAUC	21	3p	p	0	96.55	67	-30.2	-45.07	1	1	1	TRUE	TRUE	38.32	8.49	5.66	4.72	8.49	5.66	1.89	1.89	5.66	1.89	2.83	7.55	10.38	11.32	5.66	8.49	9.43	-0.0127557	-0.24486	-0.4888	0.3738	0.0508	0.0164
6:108959194:108959329:-	zma-MIR_N235a	TRUE	novel_prediction	6:108959194:108959329:-	UAAGGCCUUGUUCGGCUGUGUCUAGAUUGGAGUGGAUUGAUAGGGAUUAAAUUAUCUUCUAUUCAAUUUUGACUAGAGAGGGAUUUAAUCCCCUCCAAUCCCCUUCGAUCCAGAUGCAACCGAACAACCCUAAGGC	136	6:108959214:108959309:-	UCUAGAUUGGAGUGGAUUGAUAGGGAUUAAAUUAUCUUCUAUUCAAUUUUGACUAGAGAGGGAUUUAAUCCCCUCCAAUCCCCUUCGAUCCAGAUG	6:108959289:108959309:-	UCUAGAUUGGAGUGGAUUGAU	21	6:108959214:108959234:-	CAAUCCCCUUCGAUCCAGAUG	21	3p	p	0	46.6	96	-39.6	-41.25	1	1	1	TRUE	TRUE	43.38	7.41	2.96	6.67	9.63	3.7	8.89	2.22	6.67	8.89	2.96	6.67	2.96	6.67	7.41	5.93	10.37	-0.0103573	-0.113603	-0.4493	0.3824	0.0927	0.0361
6:112280686:112280821:-	Zma-MIRN4235_N1	TRUE	novel_prediction	6:112280686:112280821:-	UUAGGGCUUGUUCGGUUACGAGUGGAUUGAAGGGGAUUGGAGGGGAUUAAAUCCCUUCCUAGUCAUAAAUGAAUAAAAGGGGUUUUAAUCCCUCUCAAUCCCCUUCGAUCCAGAUGCAACCGAACAAGGCCUUAAG	136	6:112280706:112280801:-	AGUGGAUUGAAGGGGAUUGGAGGGGAUUAAAUCCCUUCCUAGUCAUAAAUGAAUAAAAGGGGUUUUAAUCCCUCUCAAUCCCCUUCGAUCCAGAUG	6:112280781:112280801:-	AGUGGAUUGAAGGGGAUUGGA	21	6:112280706:112280726:-	CAAUCCCCUUCGAUCCAGAUG	21	3p	p	0	46.6	96	-54.2	-56.46	1	1	1	TRUE	TRUE	44.85	11.11	2.22	6.67	8.15	3.7	8.15	2.96	5.19	7.41	2.22	11.11	3.7	5.93	7.41	4.44	9.63	-0.0130992	-0.149449	-0.5875	0.4191	0.1539	0.0711
6:116005280:116005403:-	zma-MIR_N238a	TRUE	novel_prediction	6:116005280:116005403:-	UAGUUUAGGAGCCACAAAGCUAGAGUAGAUCGGAGGGGCUAUAAUCUCCUUCUUAUUCAAAAUUGAAUACGAAGUGGAUUGUAGCCCCUCCAAUCCCCUCCGAUUUUGUGGCUUUCAAACUAGC	124	6:116005300:116005383:-	UAGAGUAGAUCGGAGGGGCUAUAAUCUCCUUCUUAUUCAAAAUUGAAUACGAAGUGGAUUGUAGCCCCUCCAAUCCCCUCCGAU	6:116005363:116005383:-	UAGAGUAGAUCGGAGGGGCUA	21	6:116005300:116005320:-	GCCCCUCCAAUCCCCUCCGAU	21	5p	p	62.44	0	84	-45.9	-54.64	1	1	1	TRUE	TRUE	43.55	8.94	2.44	8.94	7.32	4.07	8.13	2.44	7.32	6.5	4.88	5.69	4.07	8.13	7.32	4.07	9.76	-0.0124799	-0.11371	-0.5435	0.4032	0.0255	0.0109
6:125853563:125853754:+	zma-MIR_N239a	TRUE	novel_prediction	6:125853563:125853754:+	ACAUGGUGCACAUAUUAAAUUAUCACCACUCAUUUUAGAUCUAACGUCUCUGAUUGAUCAUUCAAUUUACAAAUAACACCUUCCACCACCACACACCACCACGUUGGAGGGUGUCAUUAGCAAAAUAUACCAAACAACUAUAGACGUUAGAUUUAAAAUGAGUGCUGAUGAUUUAAUAUGUGCACCAUGUAC	192	6:125853583:125853734:+	UAUCACCACUCAUUUUAGAUCUAACGUCUCUGAUUGAUCAUUCAAUUUACAAAUAACACCUUCCACCACCACACACCACCACGUUGGAGGGUGUCAUUAGCAAAAUAUACCAAACAACUAUAGACGUUAGAUUUAAAAUGAGUGCUGAUGAU	6:125853583:125853603:+	UAUCACCACUCAUUUUAGAUC	21	6:125853714:125853734:+	UUUAAAAUGAGUGCUGAUGAU	21	3p	p	0	40.91	152	-53.8	-35.39	1	1	1	TRUE	TRUE	35.94	8.9	10.99	3.14	12.04	12.04	4.71	1.57	3.66	4.71	2.09	2.09	4.71	8.9	4.71	6.81	8.9	-0.0128242	-0.156944	-0.4609	0.3542	0.0729	0.0228
6:161646923:161647084:+	zma-MIR_N241a	TRUE	novel_prediction	6:161646923:161647084:+	ACUUUUGUCAUUCGUAAACAUGUCACACUUGGUUUCAAUGCCAUUUUGGACAUUUUUGUCUUUCUGCGUCCUUAUGUCUUUUGCAUGUGUACGCACAGAAGGGUAAAAAUCUCUAAAAUGACAUGAAACCAAGUAUGACAUGUUUUGAGACAUUUUUACGAA	162	6:161646943:161647064:+	UGUCACACUUGGUUUCAAUGCCAUUUUGGACAUUUUUGUCUUUCUGCGUCCUUAUGUCUUUUGCAUGUGUACGCACAGAAGGGUAAAAAUCUCUAAAAUGACAUGAAACCAAGUAUGACAUG	6:161646943:161646963:+	UGUCACACUUGGUUUCAAUGC	21	6:161647045:161647064:+	AUGAAACCAAGUAUGACAUG	20	5p	p	29.32	0	122	-51.9	-42.54	1	1	1	TRUE	TRUE	35.19	9.32	7.45	2.48	8.07	8.7	1.86	2.48	4.97	4.97	2.48	2.48	7.45	4.35	6.21	9.94	16.77	-0.0112276	-0.101389	-0.3951	0.3889	0.0567	0.0238
6:163865474:163865604:-	zma-MIR_N242a	TRUE	novel_prediction	6:163865474:163865604:-	CGCGGGGCCCAUGCAUUACCGGGUUGGGUCUCCUCUGGCAGUAACUUGCCUGGUCGUCGAUGACCUAGCUAGCGUUGCGUGCAGAGACACUGCCAAAGGAGAUUUGCCCAGCAAUGCAGUCUUGGGUGCCC	131	6:163865494:163865584:-	GGGUUGGGUCUCCUCUGGCAGUAACUUGCCUGGUCGUCGAUGACCUAGCUAGCGUUGCGUGCAGAGACACUGCCAAAGGAGAUUUGCCCAG	6:163865563:163865584:-	GGGUUGGGUCUCCUCUGGCAGU	22	6:163865494:163865514:-	UGCCAAAGGAGAUUUGCCCAG	21	5p	p	68.59	50.46	91	-39	-42.86	1	1	2	TRUE	TRUE	59.54	3.08	3.85	6.92	3.85	6.92	8.46	5.38	6.92	4.62	10.77	9.23	6.92	3.08	4.62	10	5.38	-0.00738495	-0.0656489	-0.4397	0.3435	0.2064	0.0663
6:166875419:166875554:+	zma-MIR_N243a	TRUE	novel_prediction	6:166875419:166875554:+	UAAAGGGCUGUUUGGUUUGUUGCCUUAGCUGCCACAAUAUGCUUAACUUUUAUGCCUAGGCUUAGUUCUUAAAUUUGAGCGCCUAAGGUUAGGCAAAUUGUGGCACCUUAGGUAGGAAACCAAACAAGCCCUAAGU	136	6:166875439:166875534:+	UGCCUUAGCUGCCACAAUAUGCUUAACUUUUAUGCCUAGGCUUAGUUCUUAAAUUUGAGCGCCUAAGGUUAGGCAAAUUGUGGCACCUUAGGUAGG	6:166875439:166875459:+	UGCCUUAGCUGCCACAAUAUG	21	6:166875514:166875534:+	AAUUGUGGCACCUUAGGUAGG	21	3p	p	0	128.6	96	-42.4	-44.17	1	1	1	TRUE	TRUE	41.91	11.11	3.7	8.15	3.7	4.44	5.93	0.74	8.15	1.48	8.89	6.67	5.93	9.63	0.74	7.41	13.33	-0.0122453	-0.170343	-0.5132	0.375	0.0496	0.0189
6:171425540:171425658:+	zma-MIR_N244a	TRUE	novel_prediction	6:171425540:171425658:+	CUCGCCGGGUACUAUCGCCGCUUCGUCCACAACUACGGCACCGUGGCUGCCCCGUUGACGGCCCUCCUCAAGAAGGAUGGUUUCGUAUGGGACGACGCGGCUAUGGCAGCGUUCGCGGC	119	6:171425560:171425638:+	CUUCGUCCACAACUACGGCACCGUGGCUGCCCCGUUGACGGCCCUCCUCAAGAAGGAUGGUUUCGUAUGGGACGACGCG	6:171425560:171425581:+	CUUCGUCCACAACUACGGCACC	22	6:171425620:171425638:+	UUUCGUAUGGGACGACGCG	19	5p	p	16.82	0	79	-26	-32.91	1	1	1	TRUE	TRUE	64.71	2.54	6.78	2.54	3.39	4.24	8.47	13.56	6.78	4.24	11.02	10.17	5.93	4.24	6.78	5.08	4.24	-0.00609025	-0.0818487	-0.3941	0.3445	0.1567	0.0537
6:171571082:171571204:-	zma-MIR_N245a	TRUE	novel_prediction	6:171571082:171571204:-	GCUGCUCUUAGGAGCUAAAGAUCCAAAUAGGAAGCACUAAAACUGAUUAUAGUGGUGAAAAAAGUAUCAAUUUAGUCACUUUUAGCUCUUCCUGUUUGGAUAUUUAGCUCCUAAGUAACUAAA	123	6:171571102:171571184:-	AUCCAAAUAGGAAGCACUAAAACUGAUUAUAGUGGUGAAAAAAGUAUCAAUUUAGUCACUUUUAGCUCUUCCUGUUUGGAUAU	6:171571164:171571184:-	AUCCAAAUAGGAAGCACUAAA	21	6:171571102:171571122:-	UAGCUCUUCCUGUUUGGAUAU	21	3p	p	0	218.94	83	-33.4	-40.24	1	1	1	TRUE	TRUE	34.15	14.75	3.28	9.02	6.56	3.28	2.46	0	10.66	4.92	4.92	3.28	4.92	11.48	5.74	4.92	9.84	-0.0130454	-0.150949	-0.4455	0.3577	0.0481	0.0172
7:6258195:6258447:-	zma-MIR_N247a	TRUE	novel_prediction	7:6258195:6258447:-	ACUCGCUCCCUGUAUCCUACAAAGAAUGUCGUUUGACUUUUUUGACUUCAAGUUCGACCGGCUCGUCUUAUUCAAAAUAUUUGUGAAAACAUAGAAAAAUUCAGUUCACAGUUAAAGUAAAUUAUAUGAUAAACUAAAUCAAAAUGAAAAUAAAUGAUAAUUAUGAUUUUUUUGAAUAAUACAAACCAGUCAAAUUAAACUUCAUACUAAAAAAGUCAAACAACAUUCUUUGUGGGACGAAGGGAGUACUUGA	253	7:6258215:6258427:-	AAAGAAUGUCGUUUGACUUUUUUGACUUCAAGUUCGACCGGCUCGUCUUAUUCAAAAUAUUUGUGAAAACAUAGAAAAAUUCAGUUCACAGUUAAAGUAAAUUAUAUGAUAAACUAAAUCAAAAUGAAAAUAAAUGAUAAUUAUGAUUUUUUUGAAUAAUACAAACCAGUCAAAUUAAACUUCAUACUAAAAAAGUCAAACAACAUUCUUUGU	7:6258407:6258427:-	AAAGAAUGUCGUUUGACUUUU	21	7:6258215:6258235:-	AAGUCAAACAACAUUCUUUGU	21	5p	p	66.04	0	213	-43.3	-20.33	1	1	1	TRUE	TRUE	29.25	19.05	6.35	3.97	9.52	5.95	1.98	2.38	5.16	5.95	0.79	1.98	5.16	7.94	6.35	5.56	11.9	-0.00943248	-0.0408244	-0.2759	0.3241	0.2082	0.0628
7:11076520:11076639:+	zma-MIR_N249a	TRUE	novel_prediction	7:11076520:11076639:+	GCUAGCUAGUGUCACGAGAUUUGUGAUGUUGGAUUUAGCUUACUAGGUUUUACACCACGAGUCAUGUAAAACCUAGUAAACUAAAUCCAACAUCACAAAACCUAGUAAGCUAAAUACAAA	120	7:11076540:11076619:+	UUGUGAUGUUGGAUUUAGCUUACUAGGUUUUACACCACGAGUCAUGUAAAACCUAGUAAACUAAAUCCAACAUCACAAAA	7:11076540:11076560:+	UUGUGAUGUUGGAUUUAGCUU	21	7:11076599:11076619:+	ACUAAAUCCAACAUCACAAAA	21	5p	p	24.07	0	80	-46.5	-58.13	1	1	1	TRUE	TRUE	35.83	13.45	9.24	7.56	5.88	7.56	3.36	1.68	6.72	4.2	3.36	1.68	7.56	11.76	3.36	5.04	7.56	-0.0130254	-0.234583	-0.4667	0.3667	0.0266	0.0093
7:24770432:24770613:-	zma-MIR_N250a	TRUE	novel_prediction	7:24770432:24770613:-	CAAGCGUACAAGCAUGUCUUUUGGUCCGUUAGAUUUAGAUCUAAUCGUGUGCUAUAUUUAGCAUUUGAAUCCUCCCACCACCAACUCGUGUAGCUUUAUAAAAAAAGCUGCGAACAAACCUCGAUUACACAUACGGUUAGAUCUACAUCCAACGGACCAAAAGACCUGCUUGCACGCUUACA	182	7:24770452:24770593:-	UUGGUCCGUUAGAUUUAGAUCUAAUCGUGUGCUAUAUUUAGCAUUUGAAUCCUCCCACCACCAACUCGUGUAGCUUUAUAAAAAAAGCUGCGAACAAACCUCGAUUACACAUACGGUUAGAUCUACAUCCAACGGACCAAAA	7:24770573:24770593:-	UUGGUCCGUUAGAUUUAGAUC	21	7:24770452:24770472:-	UCUACAUCCAACGGACCAAAA	21	5p	p	575.05	0	142	-51.2	-36.06	1	1	1	TRUE	TRUE	41.76	9.94	8.29	4.97	7.18	8.29	5.52	4.97	6.63	4.42	5.52	1.66	4.97	8.29	5.52	4.97	8.84	-0.0103807	-0.149084	-0.4335	0.3187	0.1054	0.0311
7:46284109:46284207:-	zma-MIR_N251a	TRUE	novel_prediction	7:46284109:46284207:-	AGCUGUAAAUUGGGGCUUAUCGGGACCAAUGUUACGAGCUUCUGGAAUACAAUGGGAUCUUCGUAAAAUUGAUCCUUAUGAGUCUUACAAUCAAUUCGA	99	7:46284129:46284187:-	CGGGACCAAUGUUACGAGCUUCUGGAAUACAAUGGGAUCUUCGUAAAAUUGAUCCUUAU	7:46284166:46284187:-	CGGGACCAAUGUUACGAGCUUC	22	7:46284129:46284150:-	UCUUCGUAAAAUUGAUCCUUAU	22	5p	p	58.9	0	59	-15.7	-26.61	1	1	1	TRUE	TRUE	39.39	10.2	4.08	3.06	11.22	4.08	2.04	4.08	7.14	7.14	3.06	8.16	4.08	7.14	8.16	7.14	9.18	-0.00692308	-0.140909	-0.2727	0.2828	0.168	0.062
7:56517449:56517574:+	zma-MIR_N252a	TRUE	novel_prediction	7:56517449:56517574:+	UUAGGGUUAGUUUGGAAACUUAAAUCACUUUCGUAAUUGGAGGGGAUUAAGGGUGAAAUUAGUUCAUUUCCCCCUCAAUCCCCUUCAGUUCCGAAAUGGGUUUAAGUUUCCAAACUAGCCCUUAAG	126	7:56517469:56517554:+	UAAAUCACUUUCGUAAUUGGAGGGGAUUAAGGGUGAAAUUAGUUCAUUUCCCCCUCAAUCCCCUUCAGUUCCGAAAUGGGUUUAAG	7:56517469:56517489:+	UAAAUCACUUUCGUAAUUGGA	21	7:56517534:56517554:+	CAGUUCCGAAAUGGGUUUAAG	21	5p	p	33.79	0	86	-40.7	-47.33	1	1	1	TRUE	TRUE	39.68	12	2.4	7.2	5.6	4	8.8	1.6	4.8	4	0.8	8.8	6.4	7.2	7.2	3.2	16	-0.0148816	-0.294841	-0.5905	0.4127	0.0322	0.0126
7:56518363:56518574:-	zma-MIR_N253a	TRUE	novel_prediction	7:56518363:56518574:-	GAUACAUAUAAAUUAUCAGCAAAAGGGCGGGCCUGGUGCAGCGGUAGAGCCUACCGUCUGUAACCGGAAGGUCCCGGGUUCGAGCCCUAGCCUCUGCAUAUUAUGCGGGUAAGGCUUGGUGCUUAAAGAUACCCUUUCCUAGACCCCCGCACAGUGCGGGAAGCCUACGUCACCGGGUACGCCCCUUUUUGAGAAACUGAAUGAUAUUCGUC	212	7:56518385:56518554:-	AAAAGGGCGGGCCUGGUGCAGCGGUAGAGCCUACCGUCUGUAACCGGAAGGUCCCGGGUUCGAGCCCUAGCCUCUGCAUAUUAUGCGGGUAAGGCUUGGUGCUUAAAGAUACCCUUUCCUAGACCCCCGCACAGUGCGGGAAGCCUACGUCACCGGGUACGCCCCUUUUU	7:56518535:56518554:-	AAAAGGGCGGGCCUGGUGCA	20	7:56518385:56518404:-	CACCGGGUACGCCCCUUUUU	20	5p	p	338.33	0	170	-74.7	-43.94	1	1	7	TRUE	TRUE	53.3	6.64	4.74	6.64	5.69	3.79	9.95	6.16	6.16	5.21	7.58	8.53	5.69	8.06	4.27	5.21	5.69	-0.00699062	-0.0349485	-0.3726	0.3208	0.319	0.1068
7:96121271:96121395:+	zma-MIR_N257a	TRUE	novel_prediction	7:96121271:96121395:+	UUGAAUAUUAUCGUAUUCAUCUCAAUCCAUGUAUAUUGAGGUGGAUUGAGGCGUAAAUUAAACUAUUUUACACUCCAAUCUGCCUCAAUACACAUGGAUUAAGGUGAAUAUAGGAGUAUCCAAAC	125	7:96121291:96121375:+	CUCAAUCCAUGUAUAUUGAGGUGGAUUGAGGCGUAAAUUAAACUAUUUUACACUCCAAUCUGCCUCAAUACACAUGGAUUAAGGU	7:96121291:96121311:+	CUCAAUCCAUGUAUAUUGAGG	21	7:96121355:96121375:+	UCAAUACACAUGGAUUAAGGU	21	3p	p	0	281.04	85	-40.2	-47.29	1	1	1	TRUE	TRUE	33.6	9.68	4.84	4.03	15.32	7.26	3.23	1.61	4.03	5.65	1.61	4.84	4.84	11.29	7.26	6.45	8.06	-0.0130714	-0.1128	-0.4392	0.392	0.0628	0.0245
7:119799170:119799293:+	zma-MIR_N260a	TRUE	novel_prediction	7:119799170:119799293:+	UUUGUUCGGUUAGGUGUGGAUUGAGAGGGAUUGGAGGGGUUUAAAUCUCCUCCUAUACAAAUUUUUAUAGGAGAGGAUUUAAUCCCCUCCAAUCCCCCUCAAUCCACUUCAAACGAUGGGUGGG	124	7:119799190:119799273:+	UUGAGAGGGAUUGGAGGGGUUUAAAUCUCCUCCUAUACAAAUUUUUAUAGGAGAGGAUUUAAUCCCCUCCAAUCCCCCUCAAUC	7:119799190:119799210:+	UUGAGAGGGAUUGGAGGGGUU	21	7:119799253:119799273:+	CCCCUCCAAUCCCCCUCAAUC	21	5p	p	286.62	0	84	-54	-64.29	1	1	5	TRUE	TRUE	44.35	7.32	2.44	5.69	8.94	4.07	8.94	1.63	4.88	7.32	0	12.2	4.88	5.69	8.13	5.69	12.2	-0.0125276	-0.190591	-0.5556	0.3548	0.0918	0.0302
7:125272704:125272831:+	Zma-MIRN4204_N3	TRUE	novel_prediction	7:125272704:125272831:+	UGUUCGGUUAUCCUCAUCCCAUAUGAAUUAGAGGGGAUUGAAAAAAAUUAAGAAAGGUUUCGACUUGCUGGUGAUUUAAACUCACUCAAUUCCAUCCAAUCCAUAUGGAUUGGGAUAAAAACAAAUAC	128	7:125272724:125272811:+	AUAUGAAUUAGAGGGGAUUGAAAAAAAUUAAGAAAGGUUUCGACUUGCUGGUGAUUUAAACUCACUCAAUUCCAUCCAAUCCAUAUGG	7:125272724:125272744:+	AUAUGAAUUAGAGGGGAUUGA	21	7:125272791:125272811:+	AAUUCCAUCCAAUCCAUAUGG	21	5p	p	61.43	0	88	-16.1	-18.3	1	1	1	TRUE	TRUE	35.16	15.75	3.94	3.15	12.6	6.3	4.72	1.57	3.94	7.09	0.79	7.09	3.15	6.3	7.87	6.3	9.45	-0.0073322	-0.0545312	-0.2578	0.3203	0.1621	0.0576
7:139159224:139159471:-	zma-MIR_N261a	TRUE	novel_prediction	7:139159224:139159471:-	GCCACACGGCGCAAGGCCGGGAGGCGGCGGUCACCGGCGUUCUUAUCGGUUUUCACCGCGACAACUCUGUACGGUGGUCGGAUUUAUUUUUCCGGCCGGACUUAUCCACGACGACGUGAUUCCGAGCGUCACUUGAUCAACCCGAGCACGAAUCCAGGCACCGACGUCACGAAUCACGGUGGCAGGUCACCGGCGGUGAUAACAGCUGCGCUGGCGAUCUGAUCUCCCUGGUAGCACUUUACCAUGGC	248	7:139159244:139159451:-	GAGGCGGCGGUCACCGGCGUUCUUAUCGGUUUUCACCGCGACAACUCUGUACGGUGGUCGGAUUUAUUUUUCCGGCCGGACUUAUCCACGACGACGUGAUUCCGAGCGUCACUUGAUCAACCCGAGCACGAAUCCAGGCACCGACGUCACGAAUCACGGUGGCAGGUCACCGGCGGUGAUAACAGCUGCGCUGGCGAUCUGAUCUCCC	7:139159429:139159451:-	GAGGCGGCGGUCACCGGCGUUCU	23	7:139159244:139159265:-	UGCGCUGGCGAUCUGAUCUCCC	22	3p	p	0	63.1	208	-73.5	-35.34	1	1	2	TRUE	TRUE	59.68	2.43	8.91	3.24	4.86	7.69	6.48	11.74	4.45	6.48	8.1	9.31	5.26	2.83	7.29	4.45	6.48	-0.00629692	-0.0251075	-0.3758	0.3306	0.1592	0.0511
7:152577014:152577261:-	zma-MIR_N263a	TRUE	novel_prediction	7:152577014:152577261:-	UGUUACUCCCUCUGUCUCUAAAAGAAUGUCGUUUGACUUUUUUAAGAUUAGGUUUGACCUGCUCAUUUUAUUCAAAAAAAUCAUAAUUAUCAUUUAUGUUCAUUACGGUUUAGUUUAUCAUACCAUUUACUUUAACAAUAAACUAAAGUUUUCUAUAUUUUCACAAUUAUUUUGAAUAAGACAAACUGAUCAAAGUUGGCCUCAAGAAAGUCAAACGACAUCCUUUGUGAGACGGAGGGAGUAUUGUU	248	7:152577034:152577241:-	AAAGAAUGUCGUUUGACUUUUUUAAGAUUAGGUUUGACCUGCUCAUUUUAUUCAAAAAAAUCAUAAUUAUCAUUUAUGUUCAUUACGGUUUAGUUUAUCAUACCAUUUACUUUAACAAUAAACUAAAGUUUUCUAUAUUUUCACAAUUAUUUUGAAUAAGACAAACUGAUCAAAGUUGGCCUCAAGAAAGUCAAACGACAUCCUUUGU	7:152577221:152577241:-	AAAGAAUGUCGUUUGACUUUU	21	7:152577034:152577054:-	AAGUCAAACGACAUCCUUUGU	21	5p	p	66.04	0	208	-48.3	-23.22	1	1	1	TRUE	TRUE	29.84	12.15	5.67	4.86	9.31	6.07	2.43	1.62	5.67	5.26	0.81	2.43	5.67	8.5	6.88	5.26	17.41	-0.010811	-0.0542339	-0.3226	0.3226	0.1202	0.0349
7:154960459:154960670:-	zma-MIR_N2d	TRUE	novel_prediction	7:154960459:154960670:-	GACUAUUAGGUAGUGUUUGGUUCCGGAGCCAGUUGGGAUGGAGCGGCUCCGUCGAGGAGAUUUUGGAGAGCCGGAUAAUUCAUCAUUUGAAUAUAAUUUUUCUUUUUUAGAGCCACUAUAUCCUACAUGAAACAAAUCCAAACAACAACAAAUUAGGAGCGGAGCAGCUCCAUUCCACCGUACUUCGGAACCAAACACUACCUUAGUGCAAG	212	7:154960479:154960650:-	UUCCGGAGCCAGUUGGGAUGGAGCGGCUCCGUCGAGGAGAUUUUGGAGAGCCGGAUAAUUCAUCAUUUGAAUAUAAUUUUUCUUUUUUAGAGCCACUAUAUCCUACAUGAAACAAAUCCAAACAACAACAAAUUAGGAGCGGAGCAGCUCCAUUCCACCGUACUUCGGAACC	7:154960629:154960650:-	UUCCGGAGCCAGUUGGGAUGGA	22	7:154960479:154960500:-	CAUUCCACCGUACUUCGGAACC	22	5p	p	335.11	0	172	-53.5	-31.1	1	1	1	TRUE	TRUE	43.4	8.06	6.16	8.06	7.58	7.58	5.69	3.79	4.27	7.58	4.27	6.16	3.79	6.64	5.21	3.79	11.37	-0.00900922	-0.0502948	-0.391	0.3255	0.2833	0.0834
7:160910448:160910564:+	zma-MIR_N265a	TRUE	novel_prediction	7:160910448:160910564:+	UUGGAUUAAUUGUAUACGUGCCACUCAACUUCUGCAAAAUUAGAUAGCUAGUUCACCAAGUGAACUAGCUAUCUAAUUUUGCAAAAGUUGAGUGGUAUGUUAGUGGCAUCCAAAUGA	117	7:160910468:160910544:+	CCACUCAACUUCUGCAAAAUUAGAUAGCUAGUUCACCAAGUGAACUAGCUAUCUAAUUUUGCAAAAGUUGAGUGGUA	7:160910468:160910488:+	CCACUCAACUUCUGCAAAAUU	21	7:160910524:160910544:+	UUUUGCAAAAGUUGAGUGGUA	21	3p	p	0	299.89	77	-54.9	-71.3	1	1	1	TRUE	TRUE	35.9	11.21	4.31	6.9	8.62	6.9	2.59	0.86	6.03	4.31	5.17	2.59	7.76	9.48	4.31	9.48	9.48	-0.0163788	-0.196581	-0.588	0.4274	0.055	0.0205
7:163316099:163316301:-	zma-MIR_N266a	TRUE	novel_prediction	7:163316099:163316301:-	CGUGUGUAAACAUGCUAAAACGCCUUAACAACCUUUGGAUCCAGAAUCAAAGGCUAAUUUUAAUCCCACCUAACCGCCACCGCACCAGAUUACCAGGAGGGGGUUCUUUAGAAAAAAACACAAGAUUAUCAGGUGGGAUUAAGAUUAGCCUUUGAUUCUGGAUCUAAAGGUUGUUAAGACGUUUUAGCAUGUUUACACACGAG	203	7:163316119:163316281:-	CGCCUUAACAACCUUUGGAUCCAGAAUCAAAGGCUAAUUUUAAUCCCACCUAACCGCCACCGCACCAGAUUACCAGGAGGGGGUUCUUUAGAAAAAAACACAAGAUUAUCAGGUGGGAUUAAGAUUAGCCUUUGAUUCUGGAUCUAAAGGUUGUUAAGACGUU	7:163316261:163316281:-	CGCCUUAACAACCUUUGGAUC	21	7:163316119:163316139:-	UCUAAAGGUUGUUAAGACGUU	21	3p	p	0	44.71	163	-91.3	-56.01	1	1	1	TRUE	TRUE	40.89	11.88	7.43	6.93	6.44	7.43	5.94	2.97	4.46	5.94	3.47	5.94	4.46	7.43	3.47	4.46	11.39	-0.0153363	-0.209524	-0.6271	0.3842	0.0416	0.0112
7:170572127:170572311:+	zma-MIR_N267a	TRUE	novel_prediction	7:170572127:170572311:+	CUACACAUAAAGUUAAAUAUAGCCACAACAAUUCAGUUUGAAAUUCAUCCUAGAUGCCAAGAAAGACAAGCAAUCAACCUGUUACUGUUCAUCAUGUGCUGACAGUGACACUUCUUUUUUAUCUCAGCAUCAAAGAUAAAUUUCAAUCUGAAUUGUUGCGGCUACACUUACUUUAGGUGUACUAC	185	7:170572147:170572291:+	AGCCACAACAAUUCAGUUUGAAAUUCAUCCUAGAUGCCAAGAAAGACAAGCAAUCAACCUGUUACUGUUCAUCAUGUGCUGACAGUGACACUUCUUUUUUAUCUCAGCAUCAAAGAUAAAUUUCAAUCUGAAUUGUUGCGGCUAC	7:170572147:170572167:+	AGCCACAACAAUUCAGUUUGA	21	7:170572271:170572291:+	AAUCUGAAUUGUUGCGGCUAC	21	3p	p	0	29.47	145	-51.7	-35.66	1	1	1	TRUE	TRUE	35.14	10.87	8.15	5.98	8.7	10.87	2.17	0.54	7.07	4.35	3.8	1.09	4.89	7.61	6.52	6.52	10.87	-0.00968981	-0.068973	-0.3405	0.3514	0.1248	0.0466
7:178002528:178002777:+	zma-MIR_N268a	TRUE	novel_prediction	7:178002528:178002777:+	AUAUACUCCCUCUGUCUCUAAAAGAAUGUCGUUUGACUUUUCUAAGAUCAGAUUUGACCUGCUCAUUUUAUUCAAAAAAAUUUCAUAAUUAUCAUAUAUUUUCAUUACGGUUUAGUUUAUCAUACCAUUUAUUUUAACAACAAACUAAAGUUUUCUAUAUUUUCACAAAUAUUUUGAAUAAGAUAAACUGAUCAAAGUUGGCCUCAAGAAAGUCAAACGACAUCCUUUGUGAUACGGAGGGAGUACUUAU	250	7:178002548:178002757:+	AAAGAAUGUCGUUUGACUUUUCUAAGAUCAGAUUUGACCUGCUCAUUUUAUUCAAAAAAAUUUCAUAAUUAUCAUAUAUUUUCAUUACGGUUUAGUUUAUCAUACCAUUUAUUUUAACAACAAACUAAAGUUUUCUAUAUUUUCACAAAUAUUUUGAAUAAGAUAAACUGAUCAAAGUUGGCCUCAAGAAAGUCAAACGACAUCCUUUGU	7:178002548:178002568:+	AAAGAAUGUCGUUUGACUUUU	21	7:178002737:178002757:+	AAGUCAAACGACAUCCUUUGU	21	5p	p	66.04	0	210	-41.4	-19.71	1	1	1	TRUE	TRUE	28.4	12.45	5.62	4.42	11.65	6.43	2.41	1.61	6.02	5.22	0.8	2.01	4.02	9.64	7.63	4.02	16.06	-0.0093662	-0.0396571	-0.266	0.292	0.2019	0.059
8:3206365:3206517:+	zma-MIR_N269a	TRUE	novel_prediction	8:3206365:3206517:+	AUUUUGCCUUUCUCUUAGGUUCUUUAGCUGGAUCGUAUGGCUGCUGACAUCUUCCAUCUCUUCAAGGCCUCCUGCAGAUUGAUGAGAGGGCGGGGGAGGGUGAGCAGAGGCCGGGCGAGCUUGCUGCGAGGGCGAGAGAGGGGGAGCAGGGCU	153	8:3206385:3206497:+	UCUUUAGCUGGAUCGUAUGGCUGCUGACAUCUUCCAUCUCUUCAAGGCCUCCUGCAGAUUGAUGAGAGGGCGGGGGAGGGUGAGCAGAGGCCGGGCGAGCUUGCUGCGAGGGC	8:3206385:3206405:+	UCUUUAGCUGGAUCGUAUGGC	21	8:3206476:3206497:+	CGGGCGAGCUUGCUGCGAGGGC	22	5p	p	32.98	0	113	-41.1	-36.37	1	1	1	TRUE	TRUE	58.17	0.66	0.66	11.18	4.61	3.95	3.29	3.95	9.87	9.87	10.53	15.13	1.97	1.97	6.58	7.24	8.55	-0.00706722	-0.070915	-0.4111	0.3791	0.2345	0.0802
8:12048093:12048235:+	zma-MIR_N18b	TRUE	novel_prediction	8:12048093:12048235:+	UGUAAGGCUCUGUUUGGAUUUUCUCCUCUAAGCUUUAUAGCUCUAAACUUUACAGAUAAAGCUUUAAACAAGUGUGCUAAAGUGCUCUAAAGCUUUUAGAGCUCUAAAGUUUGGAGGAGGGAAAAACAGUCCGUAAAUGAGCA	143	8:12048113:12048215:+	UUCUCCUCUAAGCUUUAUAGCUCUAAACUUUACAGAUAAAGCUUUAAACAAGUGUGCUAAAGUGCUCUAAAGCUUUUAGAGCUCUAAAGUUUGGAGGAGGGAA	8:12048113:12048133:+	UUCUCCUCUAAGCUUUAUAGC	21	8:12048195:12048215:+	UCUAAAGUUUGGAGGAGGGAA	21	5p	p	27.88	0	103	-41.1	-39.9	1	1	1	TRUE	TRUE	37.06	14.79	2.82	10.56	2.82	2.82	1.41	0.7	11.27	4.93	6.34	4.23	5.63	9.15	5.63	5.63	11.27	-0.00986778	-0.0651515	-0.3657	0.3706	0.2013	0.0756
8:22120521:22120656:+	zma-MIR_N271a	TRUE	novel_prediction	8:22120521:22120656:+	UUAAGGGUUGUUUGGUUUGUUGCUUUAGCUGCCACAACAUGCCUAACUUUUAUGCCUAAGCUUAGUUCUUCAAUUUAAGCGACUAAGGUUAGGCAAAUUGUGGCACCUUAGGUAGGAAACCAAACAGGCCCUUAGU	136	8:22120541:22120636:+	UGCUUUAGCUGCCACAACAUGCCUAACUUUUAUGCCUAAGCUUAGUUCUUCAAUUUAAGCGACUAAGGUUAGGCAAAUUGUGGCACCUUAGGUAGG	8:22120541:22120561:+	UGCUUUAGCUGCCACAACAUG	21	8:22120616:22120636:+	AAUUGUGGCACCUUAGGUAGG	21	3p	p	0	128.6	96	-36.2	-37.71	1	1	1	TRUE	TRUE	41.18	9.63	5.19	8.15	2.96	5.93	5.19	0.74	7.41	1.48	7.41	6.67	6.67	8.89	1.48	6.67	15.56	-0.011355	-0.157108	-0.4676	0.375	0.1245	0.0424
8:23388998:23389140:-	zma-MIR_N37a	TRUE	novel_prediction	8:23388998:23389140:-	CUUAGGGUUAGUUUGGAAACUUAAAUCUCCUCCGGGAUUCCCGGAGAUUGAGUGGGAAAUUAGCUCAUCCCCCCCCCCCCCCCCCCCCCCCAAGUCCCCGGGAAUCCCGGAGGGGAUUAAAGUUUCCAAACUAGCCCUUAGUA	143	8:23389018:23389120:-	UUAAAUCUCCUCCGGGAUUCCCGGAGAUUGAGUGGGAAAUUAGCUCAUCCCCCCCCCCCCCCCCCCCCCCCAAGUCCCCGGGAAUCCCGGAGGGGAUUAAAGU	8:23389100:23389120:-	UUAAAUCUCCUCCGGGAUUCC	21	8:23389018:23389038:-	AAUCCCGGAGGGGAUUAAAGU	21	5p	p	44.23	0	103	-50.8	-49.32	1	1	1	TRUE	TRUE	55.24	8.45	1.41	7.04	4.93	2.11	23.94	2.82	4.93	6.34	1.41	9.86	4.23	5.63	6.34	2.11	8.45	-0.0105576	-0.292308	-0.5832	0.3497	0.0973	0.0319
8:41436828:41437018:-	zma-MIR_N38a	TRUE	novel_prediction	8:41436828:41437018:-	AUGUGCAAGCGUGCAAGCAGGUCUUUUAGUCCGUUAGAUCUAGAUCUAACCGUAUGCAAUAUUUAGCAUUUAAAUCCUCCCACCACCACCUCGUGUAGCUUUAUAAAAAAGCCCCUAACAAACCACGAUUACACAUACGGUUGGAUCUAGAUGCAACGGACCAAGAGAGCUGCUUGCACGCUUGCACCUAA	191	8:41436848:41436998:-	GUCUUUUAGUCCGUUAGAUCUAGAUCUAACCGUAUGCAAUAUUUAGCAUUUAAAUCCUCCCACCACCACCUCGUGUAGCUUUAUAAAAAAGCCCCUAACAAACCACGAUUACACAUACGGUUGGAUCUAGAUGCAACGGACCAAGAGAGCU	8:41436978:41436998:-	GUCUUUUAGUCCGUUAGAUCU	21	8:41436848:41436868:-	AUGCAACGGACCAAGAGAGCU	21	3p	p	0	11.82	151	-51.3	-33.97	1	1	1	TRUE	TRUE	44.5	8.95	7.37	6.84	6.84	8.42	7.37	4.21	6.32	4.21	7.37	2.11	4.74	8.42	4.21	5.26	7.37	-0.0108472	-0.0965445	-0.4827	0.3403	0.0864	0.0286
8:44222278:44222475:+	zma-MIR_N273a	TRUE	novel_prediction	8:44222278:44222475:+	CGUUGGCUAUAGUUUUAUACUCCCUCCGUCCCAAAAUAAAAUUUGUUUUUGUUUUUUAGUGGAUUCAUACAAUACUUGGUGUAUGUGUUCUAUAUGUGUCUACACUCAUUAUCAUCCAGUUGAAUAUAGACAUAAAAAUCGAAAGCUAAAACAAAUACUAUUUUGGCACGGAGAGAGUAUUUAGCUUUAGUACUUGAC	198	8:44222298:44222455:+	UCCCUCCGUCCCAAAAUAAAAUUUGUUUUUGUUUUUUAGUGGAUUCAUACAAUACUUGGUGUAUGUGUUCUAUAUGUGUCUACACUCAUUAUCAUCCAGUUGAAUAUAGACAUAAAAAUCGAAAGCUAAAACAAAUACUAUUUUGGCACGGAGAGAGU	8:44222298:44222318:+	UCCCUCCGUCCCAAAAUAAAA	21	8:44222435:44222455:+	CUAUUUUGGCACGGAGAGAGU	21	3p	p	0	175.14	158	-47	-29.75	1	1	1	TRUE	TRUE	32.32	9.64	5.58	5.08	10.15	5.08	3.05	2.03	5.58	4.06	2.03	2.54	7.61	11.68	5.08	6.6	14.21	-0.00976795	-0.047114	-0.3157	0.3333	0.0955	0.0344
8:46527939:46528047:-	zma-MIR_N274a	TRUE	novel_prediction	8:46527939:46528047:-	GUUUGGGAUUAUAAUCUACUCAGAUUAUGUAAUCCAACUUAUUUUGAAUUAAGUGCAACUUUAAAAUAAGUUGGAUCAUAUAAUCUAGGCAGAUUAUAAUCCUAGGUCU	109	8:46527959:46528027:-	CAGAUUAUGUAAUCCAACUUAUUUUGAAUUAAGUGCAACUUUAAAAUAAGUUGGAUCAUAUAAUCUAGG	8:46528007:46528027:-	CAGAUUAUGUAAUCCAACUUA	21	8:46527959:46527979:-	AGUUGGAUCAUAUAAUCUAGG	21	3p	p	0	96.98	69	-26.7	-38.7	1	1	1	TRUE	TRUE	28.44	11.11	2.78	5.56	14.81	4.63	1.85	0	6.48	4.63	1.85	4.63	4.63	13.89	6.48	4.63	12.04	-0.0153551	-0.222936	-0.4367	0.4037	0.059	0.0232
8:88931307:88931487:-	zma-MIR_N277a	TRUE	novel_prediction	8:88931307:88931487:-	AAACGACUGGAAACUCCACUCCGUGAGGCCUUGUUCGUUUCCGUCGGAUUGCACUCGGAAUCGUUCCAGCUAAUCAAAGUUUAUAUAAAUUAGAGAAGGAAUCCGGUCAGGAAUCGUUCCGACCCACCAAUCCGACAGAAACGAACAAGGCCUGAGCGGUGAGUCCGUCUGAACACGGACG	181	8:88931327:88931467:-	CCGUGAGGCCUUGUUCGUUUCCGUCGGAUUGCACUCGGAAUCGUUCCAGCUAAUCAAAGUUUAUAUAAAUUAGAGAAGGAAUCCGGUCAGGAAUCGUUCCGACCCACCAAUCCGACAGAAACGAACAAGGCCUGAGCGGUG	8:88931448:88931467:-	CCGUGAGGCCUUGUUCGUUU	20	8:88931327:88931347:-	ACGAACAAGGCCUGAGCGGUG	21	3p	p	0	46.23	141	-65.3	-46.31	1	1	1	TRUE	TRUE	50.28	10.56	7.22	6.11	5	5.56	7.22	8.89	4.44	9.44	2.78	5.56	6.11	2.78	8.89	3.89	5.56	-0.00841687	-0.0540746	-0.4232	0.337	0.2418	0.0908
8:95723779:95723906:-	Zma-MIRN4204_N4	TRUE	novel_prediction	8:95723779:95723906:-	UGUUCGGUUAUCCUCAUCCCAUAUGAAUUAGAGGGGAUUGAAAAAAAUUAAGAAAGGUUUCGACUUGCUGGUGAUUUAAACUCACUCAAUUCCAUCCAAUCCAUAUGGAUUGGGAUAAAAACAAAUAC	128	8:95723799:95723886:-	AUAUGAAUUAGAGGGGAUUGAAAAAAAUUAAGAAAGGUUUCGACUUGCUGGUGAUUUAAACUCACUCAAUUCCAUCCAAUCCAUAUGG	8:95723866:95723886:-	AUAUGAAUUAGAGGGGAUUGA	21	8:95723799:95723819:-	AAUUCCAUCCAAUCCAUAUGG	21	5p	p	61.43	0	88	-16.1	-18.3	1	1	1	TRUE	TRUE	35.16	15.75	3.94	3.15	12.6	6.3	4.72	1.57	3.94	7.09	0.79	7.09	3.15	6.3	7.87	6.3	9.45	-0.0073322	-0.0545312	-0.2578	0.3203	0.1621	0.0576
8:96389229:96389349:-	zma-MIR_N278a	TRUE	novel_prediction	8:96389229:96389349:-	AGUUUGGGAGUCUAAAAACCGGAGAGGUUAGAGAGGCUAAAAUCUCCUUCUUAUUCAAAAUUGAAUAAGGAAAAGAUUUUAGCCCCUUCAAUCCCCUCUGGUUUUGUGGCUCCCAAUUCCC	121	8:96389249:96389329:-	GGAGAGGUUAGAGAGGCUAAAAUCUCCUUCUUAUUCAAAAUUGAAUAAGGAAAAGAUUUUAGCCCCUUCAAUCCCCUCUGG	8:96389309:96389329:-	GGAGAGGUUAGAGAGGCUAAA	21	8:96389249:96389270:-	UAGCCCCUUCAAUCCCCUCUGG	22	3p	p	0	119.06	81	-35	-43.21	1	1	3	TRUE	TRUE	41.32	14.17	0.83	8.33	5.83	2.5	10	0.83	7.5	6.67	2.5	6.67	4.17	5	8.33	4.17	12.5	-0.0125411	-0.126653	-0.5182	0.3884	0.0571	0.0212
8:99423154:99423271:-	zma-MIR_N279a	TRUE	novel_prediction	8:99423154:99423271:-	AGGAUAGAAAAAUAAAAUAUCACUUUAGGACCACAAAUAAGCUGAAAUAAGUUAGUAUUGGAUAGCUUAUUUUAGCUUAUCUGUGAUCCCAAAGUGAUAUUUUACUCUCUUAACCUUC	118	8:99423174:99423251:-	CACUUUAGGACCACAAAUAAGCUGAAAUAAGUUAGUAUUGGAUAGCUUAUUUUAGCUUAUCUGUGAUCCCAAAGUGAU	8:99423231:99423251:-	CACUUUAGGACCACAAAUAAG	21	8:99423174:99423194:-	UAUCUGUGAUCCCAAAGUGAU	21	5p	p	196.92	0	78	-37.6	-48.21	1	1	2	TRUE	TRUE	29.66	13.68	4.27	7.69	11.11	3.42	3.42	0	7.69	5.98	2.56	2.56	3.42	12.82	5.13	4.27	11.97	-0.0139447	-0.140395	-0.4136	0.3814	0.0566	0.0216
8:101643850:101643974:+	zma-MIR_N24b	TRUE	novel_prediction	8:101643850:101643974:+	UUAGGGCUGGUUUGGUGAUGAGAUUUGGAGGGGAUCCAUGGGAGAGGAAAUACCUUGUUGAAUAGCAAGAGAUUUCCUCCCCCGUGGAUCCCUCUAAAUCCUUUGUCUCCAAACCAGCCCUUAGU	125	8:101643870:101643952:+	AGAUUUGGAGGGGAUCCAUGGGAGAGGAAAUACCUUGUUGAAUAGCAAGAGAUUUCCUCCCCCGUGGAUCCCUCUAAAUCCUU	8:101643870:101643891:+	AGAUUUGGAGGGGAUCCAUGGG	22	8:101643932:101643952:+	CGUGGAUCCCUCUAAAUCCUU	21	5p	p	141.64	0	83	-52.2	-62.89	1	1	1	TRUE	TRUE	48	6.45	1.61	8.06	7.26	3.23	11.29	0.81	6.45	9.68	2.42	9.68	4.84	4.03	6.45	8.06	9.68	-0.0136333	-0.2184	-0.6544	0.416	0.064	0.0261
8:120712692:120712944:-	zma-MIR_N25b	TRUE	novel_prediction	8:120712692:120712944:-	AUAGGCAACGACUGCUAUGCAAGCAGUGUUUCUGUGUAAGCGUGCAAGCAAACUAUUUGAUUCAUUAGAUUACGAUCCAACCACAGAUACAACCAUGAUUUGUUAGGGGUUUUUUUAUAAAGAUUAUUGAGCUGGUGGUGGAAGGAUUUAAGUGCUAAAUGUGACUUGCGGUUAAAUCACGAUCUAAUGGAUCAUAUGGUUUGCUUGCACGUUUGUAUAGAAGGACUGCUUGCAUAGCAGUCGUUGCCGUAAG	253	8:120712712:120712924:-	AAGCAGUGUUUCUGUGUAAGCGUGCAAGCAAACUAUUUGAUUCAUUAGAUUACGAUCCAACCACAGAUACAACCAUGAUUUGUUAGGGGUUUUUUUAUAAAGAUUAUUGAGCUGGUGGUGGAAGGAUUUAAGUGCUAAAUGUGACUUGCGGUUAAAUCACGAUCUAAUGGAUCAUAUGGUUUGCUUGCACGUUUGUAUAGAAGGACUGCUUGC	8:120712904:120712924:-	AAGCAGUGUUUCUGUGUAAGC	21	8:120712712:120712732:-	UUGUAUAGAAGGACUGCUUGC	21	3p	p	0	259.27	213	-90.3	-42.39	1	1	1	TRUE	TRUE	39.92	7.54	4.76	6.75	9.13	6.35	1.59	3.17	4.37	5.95	6.35	4.76	7.14	7.94	2.78	9.92	11.51	-0.0128808	-0.0881423	-0.5142	0.3874	0.1445	0.0459
8:128419325:128419519:-	zma-MIR_N280a	TRUE	novel_prediction	8:128419325:128419519:-	GCUCUUGUGCUCAUAUGAGUACUUUAAAUCUGGUGCUUUUAUUUCUCAUCCAGUGGCUUAAGGCAGCAGUGGCACACAUAAAAGACAGGUGACGCAACAAGGGUAGUACUAAGAAUAAACUAGGAAAUGUCUAUUUACAUUUAGAUGAGAAAUGAAUACACCAGAUUUAAAGUGCUCAUAUGAGCAUAAGAGUUC	195	8:128419345:128419499:-	ACUUUAAAUCUGGUGCUUUUAUUUCUCAUCCAGUGGCUUAAGGCAGCAGUGGCACACAUAAAAGACAGGUGACGCAACAAGGGUAGUACUAAGAAUAAACUAGGAAAUGUCUAUUUACAUUUAGAUGAGAAAUGAAUACACCAGAUUUAAAGUGC	8:128419479:128419499:-	ACUUUAAAUCUGGUGCUUUUA	21	8:128419345:128419365:-	AAUACACCAGAUUUAAAGUGC	21	3p	p	0	29.52	155	-47.7	-30.77	1	1	1	TRUE	TRUE	37.44	10.31	5.67	9.28	8.76	8.25	1.03	0.52	6.19	6.19	5.15	4.12	5.67	9.28	4.64	6.7	8.25	-0.0116693	-0.0899487	-0.4369	0.3487	0.2734	0.0794
8:153719280:153719525:+	zma-MIR_N281a	TRUE	novel_prediction	8:153719280:153719525:+	AGUUGUUACUACAUCUUCAAAAAGAAUGUCGUUUGACUUUUCUAAAAGCAAGUUUGAACGGCUCAUUUUAUUCAAGAAAAUUAUAAUUAUUGUUUAUUUUCAUUCUGGUUUAUUUUAUCAUAUCAUUUACUAUAACUACAAACUAAUUUUUCUAUAUUUUUACAAAUAUUUUGAAUAAGACAAACUGGUCAAACUUGUUCUAAAAAAAUCAAACGACAUUCUUUCGGGGCGGAAGUAAUAAAUAAU	246	8:153719300:153719505:+	AAAGAAUGUCGUUUGACUUUUCUAAAAGCAAGUUUGAACGGCUCAUUUUAUUCAAGAAAAUUAUAAUUAUUGUUUAUUUUCAUUCUGGUUUAUUUUAUCAUAUCAUUUACUAUAACUACAAACUAAUUUUUCUAUAUUUUUACAAAUAUUUUGAAUAAGACAAACUGGUCAAACUUGUUCUAAAAAAAUCAAACGACAUUCUUUCG	8:153719300:153719320:+	AAAGAAUGUCGUUUGACUUUU	21	8:153719485:153719505:+	AAAUCAAACGACAUUCUUUCG	21	5p	p	66.04	0	206	-47.6	-23.11	1	1	1	TRUE	TRUE	24.8	16.33	5.71	2.86	11.02	5.71	0	2.04	5.71	3.27	1.22	2.86	4.08	10.2	6.53	3.67	18.78	-0.009375	-0.0237398	-0.2325	0.3537	0.202	0.0668
8:166635747:166635930:+	zma-MIR_N282a	TRUE	novel_prediction	8:166635747:166635930:+	GUUGGUAUUAUGGACAAAGUUAAGGGUGUGUUUGAUUCAGCUUUCUAAACUAAAUUUGCUGUUGAGAGUUUGAAAUCCCAACCAAAUGGGUAUAACAACAUAAUAGAUUCGUAAAAAUGGCCAGAUUCCUCUAGUUCAAUUCAGAAUUACGGCUUACCCUAAAUUUUUCAGAUUCCUGACAUCC	184	8:166635767:166635910:+	UAAGGGUGUGUUUGAUUCAGCUUUCUAAACUAAAUUUGCUGUUGAGAGUUUGAAAUCCCAACCAAAUGGGUAUAACAACAUAAUAGAUUCGUAAAAAUGGCCAGAUUCCUCUAGUUCAAUUCAGAAUUACGGCUUACCCUAAAU	8:166635767:166635788:+	UAAGGGUGUGUUUGAUUCAGCU	22	8:166635888:166635910:+	CAGAAUUACGGCUUACCCUAAAU	23	5p	p	252.49	0	144	-27	-18.75	1	1	1	TRUE	TRUE	35.33	12.57	4.37	5.46	9.29	6.01	4.92	1.09	4.92	5.46	2.19	4.37	6.01	7.65	6.01	6.56	13.11	-0.00527597	-0.0274068	-0.1864	0.3207	0.2791	0.0938
8:177143416:177143613:+	zma-MIR_N283a	TRUE	novel_prediction	8:177143416:177143613:+	UCUAAGGGCCUGUUUGGAUUUUCUCCUCUAAGCUUUAUAGCUCUAAACUUUAGAGAUAAAGCUUUAAGCAAGUGUUCUGAGGUUACCUCUCUAAACUCUAGACCCACCUCAUAUUAGAGCUCAAAAGUGUGCUAAAGUGCUCUAAAGCUUUUAGAGCUCUAAAGUUUGGAGGGGAAAACUGAAAGGGAAAUGUGCCCU	198	8:177143436:177143593:+	UUCUCCUCUAAGCUUUAUAGCUCUAAACUUUAGAGAUAAAGCUUUAAGCAAGUGUUCUGAGGUUACCUCUCUAAACUCUAGACCCACCUCAUAUUAGAGCUCAAAAGUGUGCUAAAGUGCUCUAAAGCUUUUAGAGCUCUAAAGUUUGGAGGGGAAAA	8:177143436:177143456:+	UUCUCCUCUAAGCUUUAUAGC	21	8:177143573:177143593:+	UCUAAAGUUUGGAGGGGAAAA	21	3p	p	27.88	30.22	158	-58.6	-37.09	1	1	2	TRUE	TRUE	39.9	13.2	3.05	10.15	3.05	2.03	4.06	0	13.2	5.58	5.58	5.08	4.57	8.63	6.6	5.58	9.64	-0.00898747	-0.0468434	-0.3586	0.3535	0.1939	0.0633
9:7558085:7558227:-	zma-MIR_N285a	TRUE	novel_prediction	9:7558085:7558227:-	GAGAUGGAUAGGGUGUAAUUUUGGGUACUCUAAUAUUGAUCUUAAUCCACAUGUGUUGAGACGGAUUAUAUCCCAAUCCACCUCAACAUAUGUGGAUUGAAGUCAAUACUAGAGUACUCAAACUAAACCCUAAAAGCUUGUUC	143	9:7558105:7558207:-	UUGGGUACUCUAAUAUUGAUCUUAAUCCACAUGUGUUGAGACGGAUUAUAUCCCAAUCCACCUCAACAUAUGUGGAUUGAAGUCAAUACUAGAGUACUCAAAC	9:7558187:7558207:-	UUGGGUACUCUAAUAUUGAUC	21	9:7558105:7558125:-	UCAAUACUAGAGUACUCAAAC	21	5p	p	96.55	0	103	-59.1	-57.38	1	1	1	TRUE	TRUE	37.06	9.86	6.34	4.93	11.27	5.63	4.93	0.7	6.34	7.04	0.7	4.93	6.34	9.86	6.34	7.75	7.04	-0.0130572	-0.0976224	-0.4839	0.3706	0.0448	0.016
9:10522449:10522694:+	zma-MIR_N287a	TRUE	novel_prediction	9:10522449:10522694:+	UUUACUUUUGAGCAAUCCUGAACGGUUCUGUUCGAUGUGCGCUUGUGUUGUUGAGACAUGUUGAGACAAUUUUAUCUUACUUCGUUUAAGAAAUUGUAUUAUCGAGAACAGUAUUUGUUUGGUCGAACCAGUGUAUCUUAAGUUGUUUGCUGUUGUAUUAGACAAUAAUGAACUCGGAUGUCAUAAAUGUUUGAACAAGAUUAUUGCCUAUCGAAUGGUAUGUUAUAUAUUGUAGAAGAAAACAUG	246	9:10522469:10522674:+	AACGGUUCUGUUCGAUGUGCGCUUGUGUUGUUGAGACAUGUUGAGACAAUUUUAUCUUACUUCGUUUAAGAAAUUGUAUUAUCGAGAACAGUAUUUGUUUGGUCGAACCAGUGUAUCUUAAGUUGUUUGCUGUUGUAUUAGACAAUAAUGAACUCGGAUGUCAUAAAUGUUUGAACAAGAUUAUUGCCUAUCGAAUGGUAUGUUAU	9:10522469:10522490:+	AACGGUUCUGUUCGAUGUGCGC	22	9:10522654:10522674:+	GCCUAUCGAAUGGUAUGUUAU	21	5p	p	94.37	0	206	-48.9	-23.74	1	1	1	TRUE	TRUE	33.33	8.57	4.49	4.9	10.2	3.67	1.22	3.27	4.08	7.76	2.04	1.63	9.39	8.16	4.49	11.43	14.69	-0.00668467	-0.0199526	-0.2228	0.313	0.2158	0.0741
9:14555392:14555523:+	zma-MIR_N288a	TRUE	novel_prediction	9:14555392:14555523:+	GUGCAAUCAAGUGAUGUGGUGCAUCUAAUCAAAAUUCAACGGUGGCACAUAUUUUAGGUAGAAGGGGUUAAAUAUAAAAUAGCAGUUACCAUUGGAUUUUGAUUGGAUGCACCAGAUUCAUUGAUUACACUG	132	9:14555412:14555503:+	GCAUCUAAUCAAAAUUCAACGGUGGCACAUAUUUUAGGUAGAAGGGGUUAAAUAUAAAAUAGCAGUUACCAUUGGAUUUUGAUUGGAUGCAC	9:14555412:14555432:+	GCAUCUAAUCAAAAUUCAACG	21	9:14555483:14555503:+	UUGGAUUUUGAUUGGAUGCAC	21	3p	p	0	192.24	92	-37.2	-40.43	1	1	1	TRUE	TRUE	36.36	9.92	4.58	5.34	12.98	9.92	1.53	0.76	1.53	5.34	3.82	6.87	6.11	7.63	3.82	9.16	10.69	-0.0120627	-0.110038	-0.4386	0.3788	0.0684	0.0282
9:22494990:22495099:+	zma-MIR_N31b	TRUE	novel_prediction	9:22494990:22495099:+	AAUUGGCAAGUCCCAGUAGUGCUUUUUCGAUCUACUUUGCAACCGGCAUAAUCUGAGUCAGAAUAGCCAAGUAAAUCGAAAAAUGAGCCUUUGGGAUACCAUAAUCCUAG	110	9:22495010:22495079:+	GCUUUUUCGAUCUACUUUGCAACCGGCAUAAUCUGAGUCAGAAUAGCCAAGUAAAUCGAAAAAUGAGCCU	9:22495010:22495028:+	GCUUUUUCGAUCUACUUUG	19	9:22495058:22495079:+	AAGUAAAUCGAAAAAUGAGCCU	22	3p	p	0	45.82	70	-18.6	-26.57	1	1	1	TRUE	TRUE	40.91	11.93	2.75	8.26	9.17	6.42	6.42	2.75	5.5	5.5	5.5	3.67	4.59	7.34	6.42	5.5	8.26	-0.00726717	-0.0736364	-0.2973	0.3364	0.0759	0.028
9:36165979:36166237:-	zma-MIR_N296a	TRUE	novel_prediction	9:36165979:36166237:-	UUAAGGGCUGUUUGGUUUGUUGCUUUAGCUGCCACAACAUGCCUAACUUUUGUGCCUAAGCUUAGGGCCUGUUUGGUUCGUGGCUAACUGCGCCACACUUUGCCUAAGGUUAGACGUUCGAAUUAACCUUAGGCAGAAAAGUUAGGCAAAGUGUGGCAAAUUAAACAGUGAACCAAACAGCCCUUUAGUUCUUCAAUUUGAACGACUAAGGUUAGGCAAAUUGUGGCACCUUAGGUAGGAAACCAAACAGGCCUUAGUA	259	9:36165999:36166217:-	UGCUUUAGCUGCCACAACAUGCCUAACUUUUGUGCCUAAGCUUAGGGCCUGUUUGGUUCGUGGCUAACUGCGCCACACUUUGCCUAAGGUUAGACGUUCGAAUUAACCUUAGGCAGAAAAGUUAGGCAAAGUGUGGCAAAUUAAACAGUGAACCAAACAGCCCUUUAGUUCUUCAAUUUGAACGACUAAGGUUAGGCAAAUUGUGGCACCUUAGGUAGG	9:36166197:36166217:-	UGCUUUAGCUGCCACAACAUG	21	9:36165999:36166019:-	AAUUGUGGCACCUUAGGUAGG	21	3p	p	0	128.6	219	-94	-42.92	1	1	1	TRUE	TRUE	43.63	11.24	6.2	7.75	1.94	6.2	5.04	1.94	6.98	2.71	7.36	6.59	6.98	7.36	1.55	7.36	12.79	-0.010903	-0.0682846	-0.4757	0.3668	0.1218	0.05
9:100078020:100078268:+	zma-MIR_N302a	TRUE	novel_prediction	9:100078020:100078268:+	UUAUACUCCCUCUGUCUCUAAAAGAAUGUCGUUUGACUUUUCUAACAUUAGGUUUGACCUGCUCAUUUUAUUCAAAAAAAUUCAUAAUUAUCAUUUAUUUUCAUUACGGUUUAGUUUAUCAUACCAUUUACUUUAACAAUAAACUAAAGUUUUCUAUAUUUUUACAAAUAUUUUGAAUAAGACAAACUGAUCAAAGUUGGCCUCAAGAAAGUCAAACGACAUCCUUUGUGAGACGGAGGGAGUAUAAAA	249	9:100078040:100078248:+	AAAGAAUGUCGUUUGACUUUUCUAACAUUAGGUUUGACCUGCUCAUUUUAUUCAAAAAAAUUCAUAAUUAUCAUUUAUUUUCAUUACGGUUUAGUUUAUCAUACCAUUUACUUUAACAAUAAACUAAAGUUUUCUAUAUUUUUACAAAUAUUUUGAAUAAGACAAACUGAUCAAAGUUGGCCUCAAGAAAGUCAAACGACAUCCUUUGU	9:100078040:100078060:+	AAAGAAUGUCGUUUGACUUUU	21	9:100078228:100078248:+	AAGUCAAACGACAUCCUUUGU	21	5p	p	66.04	0	209	-41.5	-19.86	1	1	1	TRUE	TRUE	28.51	13.71	6.05	4.44	9.68	6.05	2.42	1.61	6.05	4.84	0.81	2.42	4.44	9.68	6.85	4.03	16.94	-0.0107752	-0.0441193	-0.3072	0.3052	0.207	0.0614
9:114410096:114410217:+	zma-MIR_N303a	TRUE	novel_prediction	9:114410096:114410217:+	AUGCCACGCUGACAUGGGACCUGACGGUGCUGGGGUGGGAGGUGAACUACAAGGAGGAGUUCGUGCCGGCGGACGAGGGCUCCUACACCAUCAUCGUCAGGAAGGGCAAGAAGAUGGCGUCC	122	9:114410116:114410197:+	CUGACGGUGCUGGGGUGGGAGGUGAACUACAAGGAGGAGUUCGUGCCGGCGGACGAGGGCUCCUACACCAUCAUCGUCAGGA	9:114410116:114410136:+	CUGACGGUGCUGGGGUGGGAG	21	9:114410177:114410197:+	CCUACACCAUCAUCGUCAGGA	21	3p	p	0	41.65	82	-36.3	-44.27	1	1	1	TRUE	TRUE	61.48	4.13	7.44	7.44	4.13	6.61	4.96	6.61	4.96	9.92	6.61	15.7	5.79	1.65	4.96	8.26	0.83	-0.00603936	-0.0765574	-0.3713	0.2705	0.2561	0.0807
9:116435086:116435203:+	zma-MIR_N304a	TRUE	novel_prediction	9:116435086:116435203:+	UUUGGUUGUGUAGAAAUUAGGGCUUGUUUGGUUAGAAGGGGAUUGAGGGGAAACUGAGCUAGUUUCCCCCUCAAUCCCCUCCUAACCAAACAAGCCCUUAUUGUUUUUUUGGCAUCCU	118	9:116435106:116435183:+	GGCUUGUUUGGUUAGAAGGGGAUUGAGGGGAAACUGAGCUAGUUUCCCCCUCAAUCCCCUCCUAACCAAACAAGCCCU	9:116435106:116435126:+	GGCUUGUUUGGUUAGAAGGGG	21	9:116435163:116435183:+	CCUCCUAACCAAACAAGCCCU	21	3p	p	0	42.93	78	-60	-76.92	1	1	1	TRUE	TRUE	44.07	8.55	2.56	6.84	4.27	3.42	10.26	0	6.84	5.13	3.42	9.4	5.98	5.13	4.27	7.69	16.24	-0.0134218	-0.201412	-0.5915	0.3983	0.1488	0.0546
9:117530696:117530832:-	zma-MIR_N305a	TRUE	novel_prediction	9:117530696:117530832:-	UUAGGCUAUGUUUGGAUACUCUAGUAUUCACCCCAAUGCACAUGGGUUGAGGUGGACUGAGGUGUAAAUUAGUUUAAUUUACACAUCAACCUAUGUGUAUUGGAGUGAAUACUAGAGCACCCAAACAAGCCCUUAGG	137	9:117530716:117530812:-	CUAGUAUUCACCCCAAUGCACAUGGGUUGAGGUGGACUGAGGUGUAAAUUAGUUUAAUUUACACAUCAACCUAUGUGUAUUGGAGUGAAUACUAGAG	9:117530792:117530812:-	CUAGUAUUCACCCCAAUGCAC	21	9:117530716:117530736:-	GUAUUGGAGUGAAUACUAGAG	21	5p	p	14.92	0	97	-52.5	-54.12	1	1	1	TRUE	TRUE	40.88	6.62	7.35	7.35	8.09	7.35	5.88	0	5.15	5.15	2.94	6.62	7.35	10.29	2.21	8.82	8.82	-0.0129085	-0.178102	-0.5277	0.3723	0.1432	0.0532
9:125449183:125449349:-	zma-MIR_N307a	TRUE	novel_prediction	9:125449183:125449349:-	AAUAAUCUAAAUAUCGUGGGGAUUACAUGCGGAGGAAGAUAAAGCGGUGCAAAGGGUUCAGGAUCUAGAAACCGACGAGUCUAAGUUUCUUCACUUUCUAAAUCCUAAAUCCUGUGGAUGUUUUCAUCUUCCUCCGCAUAUAAGCCUCAUGAUAUCCAGAUUCUCCG	167	9:125449203:125449329:-	GAUUACAUGCGGAGGAAGAUAAAGCGGUGCAAAGGGUUCAGGAUCUAGAAACCGACGAGUCUAAGUUUCUUCACUUUCUAAAUCCUAAAUCCUGUGGAUGUUUUCAUCUUCCUCCGCAUAUAAGCCU	9:125449309:125449329:-	GAUUACAUGCGGAGGAAGAUA	21	9:125449203:125449223:-	UCUUCCUCCGCAUAUAAGCCU	21	3p	p	0	200.08	127	-51.5	-40.55	1	1	1	TRUE	TRUE	41.32	10.24	2.41	6.02	10.84	4.82	4.82	4.22	7.23	6.63	3.01	6.02	4.22	7.23	10.84	4.22	7.23	-0.0104187	-0.108683	-0.4305	0.3832	0.0369	0.017
9:147137010:147137132:-	zma-MIR_N308a	TRUE	novel_prediction	9:147137010:147137132:-	GCCCGACUAUCUUCCCGGUGCUGUUUAUCCCCUUAUGAAUUAGGAUUCAUAACAUCUGAUAUCGAAAUGUUAUGAAUCCUAGUUCAUAAGGGGAUAAACAACGCUGGGAAGAGCCGGACAGAG	123	9:147137030:147137112:-	CUGUUUAUCCCCUUAUGAAUUAGGAUUCAUAACAUCUGAUAUCGAAAUGUUAUGAAUCCUAGUUCAUAAGGGGAUAAACAACG	9:147137092:147137112:-	CUGUUUAUCCCCUUAUGAAUU	21	9:147137030:147137050:-	UUCAUAAGGGGAUAAACAACG	21	5p	p	224.4	0	83	-52	-62.65	1	1	3	TRUE	TRUE	43.9	8.2	4.1	5.74	11.48	4.1	7.38	4.1	5.74	9.02	3.28	6.56	3.28	8.2	6.56	5.74	6.56	-0.0141481	-0.209214	-0.6211	0.3902	0.0399	0.015
9:148863535:148863637:+	zma-MIR_N309a	TRUE	novel_prediction	9:148863535:148863637:+	UGCGGCCUUCAAGAUCUUGAGGACUCGACUGAAGACUGUGCCAUUCAGUGAAAAUCUUAAGCGCACAUCUUCAGCGAAUCCAUACUCUCAGAUUCUGCAAGUG	103	9:148863555:148863617:+	GGACUCGACUGAAGACUGUGCCAUUCAGUGAAAAUCUUAAGCGCACAUCUUCAGCGAAUCCAU	9:148863555:148863576:+	GGACUCGACUGAAGACUGUGCC	22	9:148863598:148863617:+	CACAUCUUCAGCGAAUCCAU	20	5p	p	73.3	0	63	-24.1	-38.25	1	1	2	TRUE	TRUE	46.6	7.84	4.9	7.84	6.86	8.82	2.94	3.92	9.8	8.82	6.86	1.96	2.94	1.96	10.78	7.84	5.88	-0.00629185	-0.0730583	-0.2932	0.3301	0.1797	0.0643
10:2751851:2752008:+	zma-MIR_N313a	TRUE	novel_prediction	10:2751851:2752008:+	UUCUUAAGGACACAUAAAGGACUAGUUCGGAAGCAAGAGAAUUAGAGGAGAGAUGGCUAAAAUCCCCUUCCUAAUUAAAUAGGAAGGGAAUUUGAGCACCCUCAAUCCCCUCUAAUUCCCUUGCUUUCAAACUAGCCCAAAGAGUGUCACUGCAUCCU	158	10:2751871:2751988:+	ACUAGUUCGGAAGCAAGAGAAUUAGAGGAGAGAUGGCUAAAAUCCCCUUCCUAAUUAAAUAGGAAGGGAAUUUGAGCACCCUCAAUCCCCUCUAAUUCCCUUGCUUUCAAACUAGCCC	10:2751871:2751891:+	ACUAGUUCGGAAGCAAGAGAA	21	10:2751968:2751988:+	CCCUUGCUUUCAAACUAGCCC	21	5p	p	147.88	0	118	-56.8	-48.14	1	1	1	TRUE	TRUE	42.41	12.74	3.82	10.19	6.37	5.73	8.92	0.64	8.28	8.28	3.82	5.1	1.91	6.37	7.01	3.18	7.64	-0.0100141	-0.107911	-0.4247	0.3354	0.0864	0.032
10:15279357:15279476:+	zma-MIR_N315a	TRUE	novel_prediction	10:15279357:15279476:+	GAUAGUUUGGUAACUACAAAUCCGGAGGGGGUUGGAGGGGCUAGAAUCCCCUUCUUAUUCAAUUUUGAAUAAGUCUAUUCUCUCCAAUCCUCUCCGGUUUUCUGGCUCCCAAACUAACCC	120	10:15279377:15279456:+	UCCGGAGGGGGUUGGAGGGGCUAGAAUCCCCUUCUUAUUCAAUUUUGAAUAAGUCUAUUCUCUCCAAUCCUCUCCGGUUU	10:15279377:15279398:+	UCCGGAGGGGGUUGGAGGGGCU	22	10:15279435:15279456:+	UCUCUCCAAUCCUCUCCGGUUU	22	5p	p	54.43	0	80	-44.3	-55.38	1	1	1	TRUE	TRUE	45	9.24	3.36	4.2	6.72	3.36	9.24	1.68	10.08	4.2	1.68	10.08	4.2	6.72	10.92	3.36	10.92	-0.0105378	-0.119375	-0.4742	0.375	0.0272	0.0121
10:37093468:37093712:+	zma-MIR_N12a	TRUE	novel_prediction	10:37093468:37093712:+	UCCUUGAAUUUGGCAUGAUGUGUCACUUGGUUCCUGAACUCCUAAAAUCAGGAAAACAAGUACUGGAACUUAGCCGACCCAUUUAAAAUUGAGUUUGAGCAUCCGAUAUGAGCAUUCACGUCAGUGGUAUUUGGAUGGGCCAAACCUGGAUUCGGAUGGGCCGGUCAAGUUUAAGUACCCGACCCGUUUUACUGGUUUUGAGAGUUCGGGGACGCAAGUGACAUAGCAUGCCAAGUUUGAGGACC	245	10:37093488:37093692:+	UGUCACUUGGUUCCUGAACUCCUAAAAUCAGGAAAACAAGUACUGGAACUUAGCCGACCCAUUUAAAAUUGAGUUUGAGCAUCCGAUAUGAGCAUUCACGUCAGUGGUAUUUGGAUGGGCCAAACCUGGAUUCGGAUGGGCCGGUCAAGUUUAAGUACCCGACCCGUUUUACUGGUUUUGAGAGUUCGGGGACGCAAGUGACAUA	10:37093488:37093508:+	UGUCACUUGGUUCCUGAACUC	21	10:37093671:37093692:+	GUUCGGGGACGCAAGUGACAUA	22	5p	p	207.63	0	205	-88.1	-42.98	1	1	1	TRUE	TRUE	46.12	7.79	5.74	6.15	6.56	6.15	6.56	3.69	3.69	8.2	3.69	7.38	6.56	4.1	4.51	8.61	10.66	-0.0103729	-0.0608163	-0.4784	0.3959	0.0826	0.0322
10:53775193:53775319:+	zma-MIR_N319a	TRUE	novel_prediction	10:53775193:53775319:+	UCUAGUUUGGGAGCCACAAAACCGGAUGAGUUGAAGGGACUACAAUCUCCUUCUUAUUUAAAUUUAAAUAAGAAGGGAAUUCUAGUCCCUCCAAUCUCCUUUGGUUUUGUGACUCUCAAACUAGCCC	127	10:53775213:53775299:+	ACCGGAUGAGUUGAAGGGACUACAAUCUCCUUCUUAUUUAAAUUUAAAUAAGAAGGGAAUUCUAGUCCCUCCAAUCUCCUUUGGUUU	10:53775213:53775233:+	ACCGGAUGAGUUGAAGGGACU	21	10:53775278:53775299:+	UCCCUCCAAUCUCCUUUGGUUU	22	5p	p	84.59	0	87	-40.3	-46.32	1	1	1	TRUE	TRUE	40.16	11.9	4.76	6.35	5.56	3.97	7.14	0.79	9.52	6.35	1.59	6.35	3.97	6.35	8.73	4.76	11.9	-0.0136255	-0.280709	-0.5472	0.4252	0.0228	0.0104
10:60808574:60808725:-	zma-MIR_N320a	TRUE	novel_prediction	10:60808574:60808725:-	GCAAACGUGAAGGGCUUGUUUGGGACCAAGUGAAAUGGAGAGAAUUGAGGGGGCUAUAAUCCCUUGUUAUUCAAAAUUGAAUAGCAAAGGAUUAUAGCCCCUUCAAUUCUCUUUGUUCCACUUACUCCCAAAUAAGCCCGAAAGGGUUUUCU	152	10:60808594:60808705:-	UGGGACCAAGUGAAAUGGAGAGAAUUGAGGGGGCUAUAAUCCCUUGUUAUUCAAAAUUGAAUAGCAAAGGAUUAUAGCCCCUUCAAUUCUCUUUGUUCCACUUACUCCCAAA	10:60808685:60808705:-	UGGGACCAAGUGAAAUGGAGA	21	10:60808594:60808614:-	UUUGUUCCACUUACUCCCAAA	21	5p	p	1095.27	0	112	-72.2	-64.46	1	1	2	TRUE	TRUE	41.45	13.25	2.65	6.62	7.28	4.64	7.28	1.32	5.96	6.62	3.97	7.95	3.97	5.3	5.3	5.96	11.92	-0.0147937	-0.154605	-0.6132	0.4145	0.0234	0.0101
10:81337955:81338200:-	zma-MIR_N321a	TRUE	novel_prediction	10:81337955:81338200:-	GAGUACUACCUCUAUCUCAAAAAGAAUGUCGUUUGACUUUUCUGAAAUCAGGUUUGAUCGGCUCAUUUUAUUAAAAAAAUUAAAAUUCUCAUUUAUUUUCAUUCCGAUUUAGUUUAUCAUACCAUUUACUUUAACUAUAAACUAAAGUUUUCUAUAUUUUCAUAAAUAUUUUGAAUAAGACAAACUGAUCAAAGUUGGUCUAAAAAAAUCAAACGACAUUCUUUGUGAGAAGAGAGCAUAUUUGUU	246	10:81337975:81338180:-	AAAGAAUGUCGUUUGACUUUUCUGAAAUCAGGUUUGAUCGGCUCAUUUUAUUAAAAAAAUUAAAAUUCUCAUUUAUUUUCAUUCCGAUUUAGUUUAUCAUACCAUUUACUUUAACUAUAAACUAAAGUUUUCUAUAUUUUCAUAAAUAUUUUGAAUAAGACAAACUGAUCAAAGUUGGUCUAAAAAAAUCAAACGACAUUCUUUGU	10:81338160:81338180:-	AAAGAAUGUCGUUUGACUUUU	21	10:81337975:81337995:-	AAAUCAAACGACAUUCUUUGU	21	5p	p	66.04	0	206	-44.9	-21.8	1	1	1	TRUE	TRUE	26.02	15.51	4.49	4.49	11.02	5.31	1.22	1.63	6.12	5.71	0.82	1.22	4.08	8.98	7.76	4.08	17.55	-0.00901614	-0.0400407	-0.2346	0.3171	0.229	0.0721
10:93020178:93020404:+	zma-MIR_N12b	TRUE	novel_prediction	10:93020178:93020404:+	UCCUUGAAUUUGGCAUGAUGUGUCACUUGGUUCCUGAACUCCUAAAAUCAGGAAAACAAGUACUGGAACUUAGCCGACCCAUUUAAAAUCGAGUUUGAGCAUUCACGUCAGUGGUAUUUGGAUGGGCCAAACCUGGAUUCGGAUGGGCCGGUCAAGUUUAAGUACCCGUUUUCAUGGUUUUGAGAGUUCGGGGACGCAAGUGACAUAGCAUGCCAAGUUUGAGAACC	227	10:93020198:93020384:+	UGUCACUUGGUUCCUGAACUCCUAAAAUCAGGAAAACAAGUACUGGAACUUAGCCGACCCAUUUAAAAUCGAGUUUGAGCAUUCACGUCAGUGGUAUUUGGAUGGGCCAAACCUGGAUUCGGAUGGGCCGGUCAAGUUUAAGUACCCGUUUUCAUGGUUUUGAGAGUUCGGGGACGCAAGUGACAUA	10:93020198:93020218:+	UGUCACUUGGUUCCUGAACUC	21	10:93020363:93020384:+	GUUCGGGGACGCAAGUGACAUA	22	5p	p	207.63	0	187	-87.1	-46.58	1	1	1	TRUE	TRUE	45.37	8.85	5.31	6.19	6.19	6.64	5.75	3.54	3.54	7.52	3.54	7.52	7.08	3.54	5.31	8.41	11.06	-0.010875	-0.0843612	-0.4934	0.3965	0.0869	0.0322
10:96652715:96652895:-	zma-MIR_N322a	TRUE	novel_prediction	10:96652715:96652895:-	CAAGCGUGCAAGCAGCUCUCUUGGUUCGUUGGAUCUAGAUCCAACCGUAUGUGUAAUCGUGGUUUGUUAGGGGCUUUUUUAUAAAGCUACACGAGGUGGUGGUGGAAGGAUUUAAAUGCUAAAUAUAGCAUACGGUUAGAUCUAGAUCCAACGGACCAAAAGACAUGCUUGCAUGCUUGCA	181	10:96652735:96652875:-	UUGGUUCGUUGGAUCUAGAUCCAACCGUAUGUGUAAUCGUGGUUUGUUAGGGGCUUUUUUAUAAAGCUACACGAGGUGGUGGUGGAAGGAUUUAAAUGCUAAAUAUAGCAUACGGUUAGAUCUAGAUCCAACGGACCAAAA	10:96652855:96652875:-	UUGGUUCGUUGGAUCUAGAUC	21	10:96652735:96652755:-	UCUAGAUCCAACGGACCAAAA	21	5p	p	258.05	58.98	141	-61.8	-43.83	1	1	2	TRUE	TRUE	43.65	8.33	3.89	6.67	7.78	6.11	2.22	3.89	5.56	5	6.67	7.22	7.22	7.78	4.44	8.33	8.89	-0.0113906	-0.0867403	-0.4972	0.3757	0.2011	0.0623
10:104837596:104837816:-	zma-MIR_N327a	TRUE	novel_prediction	10:104837596:104837816:-	CUUGUCAAGGGAUGCCAUUUAGGUCCACGAACUUUGACAAUGCAUUUCUAGGUCUUGAACUUGUUAAGUGAUAUACCACACAUCCCUAAACUUGUAAAAAUGGUACAUUACAGGUCUAUUUUUGGAGCAUACCAACCACUGUGGUGAGCCAUUUAACAAGGUUAAGGACCUAGAAAUGUAUUUCAAAGUUCGUGGACCUAAGUGACAUCCCUUGACAAGUC	221	10:104837616:104837796:-	AGGUCCACGAACUUUGACAAUGCAUUUCUAGGUCUUGAACUUGUUAAGUGAUAUACCACACAUCCCUAAACUUGUAAAAAUGGUACAUUACAGGUCUAUUUUUGGAGCAUACCAACCACUGUGGUGAGCCAUUUAACAAGGUUAAGGACCUAGAAAUGUAUUUCAAAGUUCGUGGACCUAA	10:104837775:104837796:-	AGGUCCACGAACUUUGACAAUG	22	10:104837616:104837636:-	UUUCAAAGUUCGUGGACCUAA	21	3p	p	0	96.82	181	-85.8	-47.4	1	1	1	TRUE	TRUE	39.82	9.55	8.18	5.91	6.82	8.18	5.45	0.91	5.45	5.45	1.82	5	7.27	7.27	4.55	7.73	10.45	-0.0135234	-0.108416	-0.5385	0.3801	0.1114	0.0416
10:106806013:106806237:-	zma-MIR_N328a	TRUE	novel_prediction	10:106806013:106806237:-	CGACCCGUGCAAAAUCGUCCAAAACCGGAUUUGCUCAAACUGGAUGGCGACAUGGCAAUGCCACGUUGGAGCCUCCCACACGUGCUGUGUGCCACCUGGUAUACGCAGUCUACGAACUUGACAUGUUGUGUCACUUAGGUACUCGAAUUUGGCAUGCUGGGUCAUUUGGGUCCCUGGCAUCUAGUUUAAGUAAAUCCGGUUUUGGAUGAUUUUGCACCGGUCGAC	225	10:106806033:106806217:-	AAAACCGGAUUUGCUCAAACUGGAUGGCGACAUGGCAAUGCCACGUUGGAGCCUCCCACACGUGCUGUGUGCCACCUGGUAUACGCAGUCUACGAACUUGACAUGUUGUGUCACUUAGGUACUCGAAUUUGGCAUGCUGGGUCAUUUGGGUCCCUGGCAUCUAGUUUAAGUAAAUCCGGUUUUGG	10:106806197:106806217:-	AAAACCGGAUUUGCUCAAACU	21	10:106806033:106806053:-	UUUAAGUAAAUCCGGUUUUGG	21	5p	p	75.46	0	185	-75.4	-40.76	1	1	1	TRUE	TRUE	50.67	6.25	7.14	2.23	6.25	7.14	6.25	5.8	5.36	4.91	5.8	7.14	8.04	3.57	5.36	10.71	8.04	-0.00988553	-0.0647222	-0.5009	0.3867	0.2442	0.083
10:112590467:112590584:+	zma-MIR_N329a	TRUE	novel_prediction	10:112590467:112590584:+	UUUGAGAGUCCAAAACCCGAAGUGGAUUAGAGGGGCUAAAAUCCCCUUCUCAUUCAAAAUUGAAUAAGGAGGAAAUUUUAUCCCCUCCAAACCUCUCCGGUUUUGUGGCUCCCAAACU	118	10:112590487:112590564:+	AGUGGAUUAGAGGGGCUAAAAUCCCCUUCUCAUUCAAAAUUGAAUAAGGAGGAAAUUUUAUCCCCUCCAAACCUCUCC	10:112590487:112590507:+	AGUGGAUUAGAGGGGCUAAAA	21	10:112590544:112590564:+	UUAUCCCCUCCAAACCUCUCC	21	5p	p	43.16	0	78	-30.3	-38.85	1	1	1	TRUE	TRUE	43.22	15.38	2.56	5.98	5.98	4.27	11.97	1.71	6.84	6.84	1.71	6.84	3.42	3.42	8.55	4.27	10.26	-0.00994216	-0.144915	-0.4297	0.3898	0.0499	0.0235
10:121868376:121868570:+	zma-MIR_N333a	TRUE	novel_prediction	10:121868376:121868570:+	GUUGACAUUUUGUUUUCUUAUUAUGGAGUAAAUGUUAGUUUUUAUAGAAUGUGGUUCCGGUGCACAUAUUUCUUCUUGAGAUUGUGUAAUGAUUUUCAAGAUUUUAUGUGUGCAUAUAUAGAUAUUUCCACACUGCUUGAGUCAUCUCCGUUAUAACUGGACAUGGACUCCAAUGAGAUGGUGUAUAUUGCAUAG	195	10:121868398:121868550:+	AUGGAGUAAAUGUUAGUUUUUAUAGAAUGUGGUUCCGGUGCACAUAUUUCUUCUUGAGAUUGUGUAAUGAUUUUCAAGAUUUUAUGUGUGCAUAUAUAGAUAUUUCCACACUGCUUGAGUCAUCUCCGUUAUAACUGGACAUGGACUCCAAUG	10:121868398:121868417:+	AUGGAGUAAAUGUUAGUUUU	20	10:121868530:121868550:+	AACUGGACAUGGACUCCAAUG	21	3p	p	0	54.3	153	-40.7	-26.6	1	1	1	TRUE	TRUE	33.33	3.61	3.61	4.64	13.4	5.67	2.06	1.03	4.12	6.7	2.06	3.09	8.25	9.28	5.15	11.34	15.98	-0.00715572	-0.0255897	-0.2385	0.2718	0.2345	0.0713
10:122308897:122309152:+	zma-MIR_N334a	TRUE	novel_prediction	10:122308897:122309152:+	CACUUUCUUGGGUAUAGUGCCAGCCAUGCCAGCCACAUUGCCAUAAACAAGCCGCCAAGGCGGGUCAGAUCUUUGACCCUAGUAGAUCAACCACAUUUCAUCGUGCGGGCUGGAUAUCAAGAGAAUGCCUUGUAGUCAAGGAUUCCCUUGGUCUCGAGUUUGCUAACUGCAUGGAGAAGGAGAAUACUUGUUUGUACUCAGUUACCUACGGGGGCAGGUGGUCGUACACGGCUGGCAAAGUGGUUUGUGACAAACU	256	10:122308917:122309132:+	CAGCCAUGCCAGCCACAUUGCCAUAAACAAGCCGCCAAGGCGGGUCAGAUCUUUGACCCUAGUAGAUCAACCACAUUUCAUCGUGCGGGCUGGAUAUCAAGAGAAUGCCUUGUAGUCAAGGAUUCCCUUGGUCUCGAGUUUGCUAACUGCAUGGAGAAGGAGAAUACUUGUUUGUACUCAGUUACCUACGGGGGCAGGUGGUCGUACACGGCUGGC	10:122308917:122308938:+	CAGCCAUGCCAGCCACAUUGCC	22	10:122309111:122309132:+	CAGGUGGUCGUACACGGCUGGC	22	3p	p	0	18.88	216	-79.5	-36.81	1	1	1	TRUE	TRUE	49.61	5.88	5.88	7.45	5.49	8.63	5.49	3.14	5.88	5.1	6.27	8.24	7.06	5.1	5.1	7.84	7.45	-0.00718	-0.0346484	-0.3562	0.3125	0.2043	0.0665
10:124765559:124765717:-	zma-MIR_N335a	TRUE	novel_prediction	10:124765559:124765717:-	AAUAAGAACUCUGCUGUUGUGUGUUUAGUGGCUGAACUGUUCAUAUUCAACUCGUGAGUACGUGAAAUUUUUUGCUGGCCCUGUCGAGGGGGCGCACGUAGAUAGCAGAACGGCAGAACAUGUCAGAGGCAGAACACGUCAGAGGCAGACUACUAUUGC	159	10:124765579:124765697:-	GUGUUUAGUGGCUGAACUGUUCAUAUUCAACUCGUGAGUACGUGAAAUUUUUUGCUGGCCCUGUCGAGGGGGCGCACGUAGAUAGCAGAACGGCAGAACAUGUCAGAGGCAGAACACGU	10:124765676:124765697:-	GUGUUUAGUGGCUGAACUGUUC	22	10:124765579:124765600:-	ACAUGUCAGAGGCAGAACACGU	22	3p	p	0	47.12	119	-35.6	-29.92	1	1	1	TRUE	TRUE	47.8	6.33	6.96	8.86	4.43	6.96	1.27	4.43	6.33	7.59	6.96	5.7	8.23	5.06	4.43	9.49	6.96	-0.00619665	-0.0527254	-0.2962	0.3019	0.1465	0.0481
10:128606432:128606616:+	zma-MIR_N336a	TRUE	novel_prediction	10:128606432:128606616:+	UUGUUUUGUUCCAAGCUAAACUACCCUAAGUUUGACCAAAUUGAUAGGGAGGAGUAUUAACAUAUACCACAUCCAAGAAGUGACUAUGAACUUAUAUUUCAUAUGAAUAUAAUAUUGUAAAUUUUGUUGUUCUUUCCUAUGAACUUUGUCAAACUUAGGAUAGUUUGACUUGGGAUAAAAGCUGA	185	10:128606452:128606596:+	CUACCCUAAGUUUGACCAAAUUGAUAGGGAGGAGUAUUAACAUAUACCACAUCCAAGAAGUGACUAUGAACUUAUAUUUCAUAUGAAUAUAAUAUUGUAAAUUUUGUUGUUCUUUCCUAUGAACUUUGUCAAACUUAGGAUAGUU	10:128606452:128606472:+	CUACCCUAAGUUUGACCAAAU	21	10:128606576:128606596:+	UUUGUCAAACUUAGGAUAGUU	21	3p	p	0	48.03	145	-40	-27.59	1	1	1	TRUE	TRUE	30.81	10.87	5.98	5.43	10.33	4.35	3.8	0	5.98	7.07	1.09	3.26	5.43	10.87	3.26	8.15	14.13	-0.0104901	-0.0664865	-0.3232	0.373	0.2479	0.0846
10:131529395:131529548:+	zma-MIR_N338a	TRUE	novel_prediction	10:131529395:131529548:+	GGCCCCCUUUUGGGGCUUGUUCGGUUAGACCAAUCCAGAGGGGGAUUGAAGGGGUUUAAAUCCCUGCCUAGCCAUUUUUGACUAGACGGGGAUUUAAACCUCUCCAAUCCCCCUCUGGAUUGGUCUAAGCGAACAUGCCCUUGACGGGCACAUC	154	10:131529415:131529528:+	UCGGUUAGACCAAUCCAGAGGGGGAUUGAAGGGGUUUAAAUCCCUGCCUAGCCAUUUUUGACUAGACGGGGAUUUAAACCUCUCCAAUCCCCCUCUGGAUUGGUCUAAGCGAAC	10:131529415:131529435:+	UCGGUUAGACCAAUCCAGAGG	21	10:131529508:131529528:+	UCUGGAUUGGUCUAAGCGAAC	21	3p	p	0	174.63	114	-87.6	-76.84	1	1	1	TRUE	TRUE	52.6	5.88	4.58	4.58	5.88	4.58	11.76	2.61	7.19	6.54	4.58	12.42	2.61	3.92	5.88	5.88	11.11	-0.0137776	-0.362013	-0.7247	0.4156	0.0658	0.025
10:145215015:145215136:+	zma-MIR_N341a	TRUE	novel_prediction	10:145215015:145215136:+	AGAAUUGAUUUACAGAAAGGGGAUCACAGGAGGAUUGGAGGAGAUUGAGGGGGAAAUGAACUAAUUUCCCCCUUAAUCCUCUCCAAUCUUCCCGUGAUCCCGGGUCACUAAAUCAGCUCUGA	122	10:145215035:145215116:+	GGAUCACAGGAGGAUUGGAGGAGAUUGAGGGGGAAAUGAACUAAUUUCCCCCUUAAUCCUCUCCAAUCUUCCCGUGAUCCCG	10:145215035:145215055:+	GGAUCACAGGAGGAUUGGAGG	21	10:145215096:145215116:+	UCCAAUCUUCCCGUGAUCCCG	21	3p	p	0	336.35	82	-60.2	-73.41	1	1	1	TRUE	TRUE	45.9	9.09	3.31	7.44	9.09	4.96	8.26	1.65	6.61	11.57	0.83	10.74	1.65	3.31	9.09	4.96	7.44	-0.013305	-0.153074	-0.6107	0.4016	0.0133	0.0062
10:145466221:145466328:+	zma-MIR395_N1	TRUE	novel_prediction	10:145466221:145466328:+	AACGUUUUGUGUUACUAGGAGUUCCCUACAAGCACUUCAUGAGACCUUGACUUAAUAAAGGGCCAUUGUGAAGUGUUUGGGUGAACUCUUAGCAUCAUGAAGCAUUUA	108	10:145466241:145466308:+	GUUCCCUACAAGCACUUCAUGAGACCUUGACUUAAUAAAGGGCCAUUGUGAAGUGUUUGGGUGAACUC	10:145466241:145466261:+	GUUCCCUACAAGCACUUCAUG	21	10:145466289:145466308:+	UGAAGUGUUUGGGUGAACUC	20	3p	p	0	338.34	68	-26.5	-38.97	1	1	3	TRUE	TRUE	39.81	7.48	6.54	7.48	5.61	6.54	3.74	0.93	6.54	6.54	3.74	4.67	7.48	6.54	3.74	9.35	13.08	-0.0103492	-0.0844444	-0.412	0.3519	0.0858	0.0364
10:146241101:146241359:+	zma-MIR_N342a	TRUE	novel_prediction	10:146241101:146241359:+	UCAGGUUAAAGAUGGUCUUUAUCCUCGUCGUAUCCUUUAUAUGGAAAUCCGGGGCCAGAGGGUCAUUCCCUUGACUCGUACUGAUGAGAAGUUUUUUACUCCAUCAAAAAUUGAACAAAAAGCUGCCGAAUUGGUCUAUUUCUUGCGUGUACCAAUUGAAGUAUUUUGAGUACCAGUUGCAAUUGUAAGGGGAUUUUCGAGUAUUUAUCUAAAGUAAAGGAAGGAACAAACGAGGAUAAGAGAAAAUUGCUUCGAAAUA	259	10:146241121:146241339:+	AUCCUCGUCGUAUCCUUUAUAUGGAAAUCCGGGGCCAGAGGGUCAUUCCCUUGACUCGUACUGAUGAGAAGUUUUUUACUCCAUCAAAAAUUGAACAAAAAGCUGCCGAAUUGGUCUAUUUCUUGCGUGUACCAAUUGAAGUAUUUUGAGUACCAGUUGCAAUUGUAAGGGGAUUUUCGAGUAUUUAUCUAAAGUAAAGGAAGGAACAAACGAGGAUAA	10:146241121:146241141:+	AUCCUCGUCGUAUCCUUUAUA	21	10:146241319:146241339:+	GGAAGGAACAAACGAGGAUAA	21	5p	p	5318.39	0	219	-54.2	-24.75	0.7795	1	25	TRUE	TRUE	37.84	12.79	3.1	6.98	8.14	3.88	3.88	3.49	4.65	7.75	2.33	5.81	6.2	6.98	6.59	5.81	11.63	-0.0061945	-0.021879	-0.2344	0.3359	0.4073	0.14
zma-MIR528a	zma-MIR528a	TRUE	remained_positive	1:6412265:6412426:+	CUGGCUAGUAGCAGCAGCGGUGGAAGGGGCAUGCAGAGGAGGAGCACGAGCGAGGUGUGGCUGGAAGAAGCAGCCGGGGCCUGUGUGCUAUAUACCCCUCGCAAGCUCUCCUCACUCCUCUCCUGUGCCUGCCUCUUCCAUUCCUUCUGCUACGCCAUUAUA	162	1:6412285:6412406:+	UGGAAGGGGCAUGCAGAGGAGGAGCACGAGCGAGGUGUGGCUGGAAGAAGCAGCCGGGGCCUGUGUGCUAUAUACCCCUCGCAAGCUCUCCUCACUCCUCUCCUGUGCCUGCCUCUUCCAUU	1:6412285:6412305:+	UGGAAGGGGCAUGCAGAGGAG	21	1:6412386:6412406:+	CCUGUGCCUGCCUCUUCCAUU	21	5p	1234p	368067	8998.28	122	-59.8	-49.02	0.989	1	105	TRUE	TRUE	59.26	2.48	2.48	9.32	3.73	6.21	8.07	3.73	11.8	4.97	11.8	8.7	4.35	4.97	6.83	8.07	2.48	-0.00841714	-0.0839506	-0.4988	0.3519	0.2375	0.083
zma-MIR171e	zma-MIR171e	TRUE	remained_positive	1:7976714:7976838:+	AAAUGGAAUAGUAGCUAUGAUGUUGGCUCGGCUCACUCAGACGACGUACGCGCGCGAGAUCAUGUGCUAUGCCGCUGCUGUUUCUGAUUGAGCCGUGCCAAUAUCUUAGUACUCUUCCAUGCAUA	125	1:7976734:7976818:+	UGUUGGCUCGGCUCACUCAGACGACGUACGCGCGCGAGAUCAUGUGCUAUGCCGCUGCUGUUUCUGAUUGAGCCGUGCCAAUAUC	1:7976734:7976754:+	UGUUGGCUCGGCUCACUCAGA	21	1:7976798:7976818:+	UGAUUGAGCCGUGCCAAUAUC	21	3p	1234p	7475.09	125108	85	-41.3	-48.59	1	1	65	TRUE	TRUE	48.8	3.23	4.03	4.84	9.68	4.84	3.23	7.26	8.87	6.45	10.48	2.42	5.65	7.26	6.45	10.48	4.84	-0.00980328	-0.4792	-0.4784	0.384	0.0543	0.0205
zma-MIR167j	zma-MIR167j	TRUE	remained_positive	1:12791780:12791926:+	GUUUGUGCAGCACAAGAAGAUGAAGCUGCCAGCAUGAUCUGAAACCAUACGUGUUCUUUGAUUCCCAUCUGAAGAAAGAGUUGGCUUUCAUGGAGAACCGACGGUCAGAUCAUGUGGCAGUUUCAUUUUCUCGUGGCAGCACACCGU	147	1:12791800:12791906:+	UGAAGCUGCCAGCAUGAUCUGAAACCAUACGUGUUCUUUGAUUCCCAUCUGAAGAAAGAGUUGGCUUUCAUGGAGAACCGACGGUCAGAUCAUGUGGCAGUUUCAUU	1:12791800:12791820:+	UGAAGCUGCCAGCAUGAUCUG	21	1:12791887:12791906:+	GAUCAUGUGGCAGUUUCAUU	20	5p	1234p	78010.3	0	107	-47.3	-44.21	0.9999	1	75	TRUE	TRUE	46.94	6.16	4.79	8.22	6.85	10.27	4.11	3.42	4.11	8.9	6.16	3.42	6.85	0.68	6.85	9.59	9.59	-0.00976779	-0.0760771	-0.4585	0.3741	0.0763	0.032
zma-MIR166g	zma-MIR166g	TRUE	remained_positive	1:13782610:13782772:+	CUCAUGUACGGCAGUUGAGGGGAAUGUUGUCUGGUUGGAGACCUAACACCGCGAAUUAAUCAUCCAUGCCAUGGAAGCAGCAUAUGCCCGCCUGCAUCUAUCCAUGCAUGAUGGUGGAAGGUUUCGGACCAGGCUUCAUUCCCCCCAACUCAACACUCAGCUG	163	1:13782630:13782752:+	GGAAUGUUGUCUGGUUGGAGACCUAACACCGCGAAUUAAUCAUCCAUGCCAUGGAAGCAGCAUAUGCCCGCCUGCAUCUAUCCAUGCAUGAUGGUGGAAGGUUUCGGACCAGGCUUCAUUCCC	1:13782630:13782650:+	GGAAUGUUGUCUGGUUGGAGA	21	1:13782733:13782752:+	UCGGACCAGGCUUCAUUCCC	20	3p	1234p	1037.92	22739.3	123	-58.2	-47.32	1	1	143	TRUE	TRUE	52.15	4.94	4.94	4.94	9.26	10.49	8.64	3.09	5.56	5.56	6.79	7.41	4.32	3.09	6.79	9.26	4.94	-0.00860019	-0.0632778	-0.4485	0.3374	0.1183	0.0446
zma-MIR164e	zma-MIR164e	TRUE	remained_positive	1:47137777:47137930:+	AGCGGCGUGUUUGUGCAGGGUGGAGAAGCAGGACACGUGAGCGACCAUCCAGUUCCACUCCCGCUGGCUCGCUGCUGGAGCUCCCGGCGGCUUGGUGAGUUUGGGUGGUCGUUCAUGUGUCCGCCCUCUCCACCGAGCACCGGCACAUCCCACC	154	1:47137797:47137910:+	UGGAGAAGCAGGACACGUGAGCGACCAUCCAGUUCCACUCCCGCUGGCUCGCUGCUGGAGCUCCCGGCGGCUUGGUGAGUUUGGGUGGUCGUUCAUGUGUCCGCCCUCUCCACC	1:47137797:47137817:+	UGGAGAAGCAGGACACGUGAG	21	1:47137890:47137910:+	CAUGUGUCCGCCCUCUCCACC	21	5p	1234p	16520.1	0	114	-71.1	-62.37	0.9828	1	10	TRUE	TRUE	64.94	0.65	5.23	6.54	1.96	7.84	10.46	7.84	5.88	5.23	9.8	9.15	8.5	0	7.19	9.15	4.58	-0.00931937	-0.0748377	-0.6052	0.3701	0.1054	0.0394
Zma-MIRN4190a	Zma-MIRN4190a	TRUE	remained_positive	1:105782512:105782672:+	AUUCUAGAAACACGUUAUGACUUGUUCAGUUGCGUCUGAAUCAAAAGAGAUUGAGGGAAAUUAAAUCCCCUUCUAUUCAAUUUUGUCUAGGGAGGGAUUUAAUCCCGUCCAUCCCUUUCGAUCCAGACGUAACCGAACAAGCCCUUAUUGUGACUUGUGAC	161	1:105782532:105782652:+	UUGUUCAGUUGCGUCUGAAUCAAAAGAGAUUGAGGGAAAUUAAAUCCCCUUCUAUUCAAUUUUGUCUAGGGAGGGAUUUAAUCCCGUCCAUCCCUUUCGAUCCAGACGUAACCGAACAAGC	1:105782532:105782552:+	UUGUUCAGUUGCGUCUGAAUC	21	1:105782632:105782652:+	UCCAGACGUAACCGAACAAGC	21	3p	2p	0	1359.02	121	-53.4	-44.13	1	1	2	TRUE	TRUE	40.99	9.38	5	5.62	8.12	4.38	7.5	3.75	5.62	8.75	1.25	3.75	5.62	5	8.12	6.25	11.88	-0.00922908	-0.0763975	-0.3783	0.3665	0.1348	0.054
Zma-MIRN4115	Zma-MIRN4115	TRUE	remained_positive	1:108160705:108160801:+	UACAUCUCAAACAGUCUGGCAUUUACAUGAUCGUUGCCCUCAUGAAAUCUCUUGAGGGUGGACCAGAUCUCGUGAGUCAUAGCCAAAUGUUCAACUU	97	1:108160725:108160781:+	UUUACAUGAUCGUUGCCCUCAUGAAAUCUCUUGAGGGUGGACCAGAUCUCGUGAGUC	1:108160725:108160745:+	UUUACAUGAUCGUUGCCCUCA	21	1:108160761:108160781:+	GUGGACCAGAUCUCGUGAGUC	21	3p	2p	0	126.49	57	-19.1	-33.51	1	1	1	TRUE	TRUE	43.3	7.29	5.21	5.21	9.38	10.42	4.17	2.08	7.29	6.25	3.12	4.17	6.25	3.12	11.46	8.33	6.25	-0.00657044	-0.0624742	-0.2845	0.3093	0.0573	0.0236
zma-b4r1-8726	zma-b4r1-8726	TRUE	remained_positive	1:152995296:152995460:+	CAAAAAAUGCAUUUUGUAGUUUGGAUUCUCUAGUAUUGACUUUAAUCCAUAUGUAUUGAAGUAGAUUGGAGUGUAACUUAAACUAAUUUACACACUAAUUUACCUUAACAUAUGUGGAUUAGGAUUAAUACUAGAGUGUCCAAACAAAGCCUUACGUGUUAAUCU	165	1:152995316:152995440:+	UUGGAUUCUCUAGUAUUGACUUUAAUCCAUAUGUAUUGAAGUAGAUUGGAGUGUAACUUAAACUAAUUUACACACUAAUUUACCUUAACAUAUGUGGAUUAGGAUUAAUACUAGAGUGUCCAAAC	1:152995316:152995336:+	UUGGAUUCUCUAGUAUUGACU	21	1:152995420:152995440:+	UUAAUACUAGAGUGUCCAAAC	21	5p	4p	403.85	0	125	-56.5	-45.2	1	1	1	TRUE	TRUE	29.7	11.59	6.71	5.49	10.37	4.88	2.44	0.61	6.1	4.88	1.22	2.44	7.32	12.8	3.05	7.32	12.8	-0.0125084	-0.125455	-0.3715	0.3818	0.1189	0.0367
Zma-MIRN4196	Zma-MIRN4196	TRUE	remained_positive	1:190458299:190458548:-	UGCUCAAUUAGGGGAAAUUUUUUGAAUUAGAUCGAGCUACUUUGAAAUCAGAUGGUGUUUGUCACAGCAGUCCAAGGGUUGGUUCACUUUUGGCCAUGCUACCUUUGCUUUGCUCUUCUUUUUCGGACACAUUUUGAAGAUAAAAAUCGGUUGCUAAAUGAAUCCCAAUUUGUUGAACGUUAUUUAUUAGACCCUGUUCUACUAUUUGGUUUGAUCUUGUAGUCCAAAGAAUUCCAUACCACCGUCCCCU	250	1:190458319:190458528:-	UUUGAAUUAGAUCGAGCUACUUUGAAAUCAGAUGGUGUUUGUCACAGCAGUCCAAGGGUUGGUUCACUUUUGGCCAUGCUACCUUUGCUUUGCUCUUCUUUUUCGGACACAUUUUGAAGAUAAAAAUCGGUUGCUAAAUGAAUCCCAAUUUGUUGAACGUUAUUUAUUAGACCCUGUUCUACUAUUUGGUUUGAUCUUGUAGUCCAAAGA	1:190458508:190458528:-	UUUGAAUUAGAUCGAGCUACU	21	1:190458319:190458339:-	UUUGAUCUUGUAGUCCAAAGA	21	5p	2	204.52	0	210	-44.3	-21.1	0.783	1	11	TRUE	TRUE	38.4	8.03	4.42	4.42	7.63	5.62	5.62	2.01	6.43	5.62	3.21	4.42	5.62	5.22	6.43	8.03	17.27	-0.00592708	-0.0218182	-0.2276	0.3	0.1952	0.0571
zma-b4r1-11493	zma-b4r1-11493	TRUE	remained_positive	1:202471371:202471493:-	UUUGUUCGGUUGCAUGGGGAUUGGAGAGGAUUGAGGGGAUUAAAUCCCUUUCUAUUCAAUUUUGACUAGCAAGGGAUUUAAUCCGCUUCAAUCCCCUUCAAUCCACUCCUAACCGAAAAAGGA	123	1:202471391:202471473:-	UUGGAGAGGAUUGAGGGGAUUAAAUCCCUUUCUAUUCAAUUUUGACUAGCAAGGGAUUUAAUCCGCUUCAAUCCCCUUCAAUC	1:202471453:202471473:-	UUGGAGAGGAUUGAGGGGAUU	21	1:202471391:202471412:-	UCCGCUUCAAUCCCCUUCAAUC	22	5p	4p	338.5	0	83	-45.7	-55.06	1	1	1	TRUE	TRUE	42.28	9.84	2.46	4.92	9.02	4.92	7.38	2.46	5.74	8.2	2.46	9.84	1.64	4.1	8.2	4.92	13.93	-0.0121902	-0.260163	-0.5154	0.3902	0.0678	0.0252
zma-MIR166b.1	zma-MIR166b.1	TRUE	remained_positive	1:226759237:226759389:-	GAAGCUACUUGCUUCUGAGUGGAAUGUUGUCUGGUUCAAGGUCUUGCUUUCCGAUUUGAGGAUGAUCCAUGCUUGCAUGUGUAGUUUUUUUUGUUCCUCAGAUCUACAAGAUCUCGGACCAGGCUUCAUUCCCCUCAGGAAUAGCUUCAAAAU	153	1:226759257:226759369:-	GGAAUGUUGUCUGGUUCAAGGUCUUGCUUUCCGAUUUGAGGAUGAUCCAUGCUUGCAUGUGUAGUUUUUUUUGUUCCUCAGAUCUACAAGAUCUCGGACCAGGCUUCAUUCCC	1:226759349:226759369:-	GGAAUGUUGUCUGGUUCAAGG	21	1:226759257:226759276:-	UCGGACCAGGCUUCAUUCCC	20	3p	123p	9234.78	22739.3	113	-48.3	-42.74	0.9999	1	113	TRUE	TRUE	43.14	5.26	1.97	6.58	7.24	5.92	4.61	1.32	9.21	7.24	4.61	4.61	5.92	2.63	9.87	9.21	13.82	-0.0100742	-0.0877124	-0.4346	0.3399	0.0765	0.0263
Zma-MIR166e	Zma-MIR166e	TRUE	remained_positive	1:226854042:226854193:-	GAAGCUACUUGCUUUUGAGUGAAAUGUUGUCUGGUUCAAGGUCUUGCUUUGCGAUUUGAGGAUGAUCCAUGCUUGCAUGUGUUGUUUUUUAUUCCUCGGAUAUGCAAGAUCUCGGACCAGGCUUCAUUCCCCUCAGGAAUAGCUUCAAAAUA	152	1:226854062:226854173:-	GAAAUGUUGUCUGGUUCAAGGUCUUGCUUUGCGAUUUGAGGAUGAUCCAUGCUUGCAUGUGUUGUUUUUUAUUCCUCGGAUAUGCAAGAUCUCGGACCAGGCUUCAUUCCCC	1:226854153:226854173:-	GAAAUGUUGUCUGGUUCAAGG	21	1:226854062:226854082:-	UCGGACCAGGCUUCAUUCCCC	21	3p	23p	245.25	2.71315e+06	112	-42.9	-38.3	1	1	108	TRUE	TRUE	42.11	5.96	1.32	5.3	8.61	5.3	3.97	1.99	7.95	7.28	5.96	4.64	5.3	3.31	7.95	10.6	14.57	-0.00906198	-0.0656798	-0.3816	0.3553	0.1817	0.0634
miRN19-Novel	miRN19-Novel	TRUE	remained_positive	1:237845319:237845441:+	AUUAGCUAGCUCUGAAGAUAAGAGUUGUAGGAAGCUGAACUCUGCCUCGCUAUCUUCAGUUCCGUCACAGAGUUUCAGUAGUUCAGUUUUCUCCAACAUCUUAUCUUCAGCUCCUCUAUCGGU	123	1:237845339:237845421:+	AGAGUUGUAGGAAGCUGAACUCUGCCUCGCUAUCUUCAGUUCCGUCACAGAGUUUCAGUAGUUCAGUUUUCUCCAACAUCUUA	1:237845339:237845359:+	AGAGUUGUAGGAAGCUGAACU	21	1:237845400:237845421:+	UUCAGUUUUCUCCAACAUCUUA	22	3p	3p	22.31	1580.07	83	-27.1	-32.65	1	1	3	TRUE	TRUE	43.09	4.1	2.46	11.48	4.92	6.56	3.28	2.46	12.3	4.92	4.92	1.64	7.38	6.56	13.93	3.28	9.84	-0.00816895	-0.0878049	-0.352	0.2846	0.1066	0.0338
Zma-MIR2275e	Zma-MIR2275e	TRUE	remained_positive	1:237845645:237845751:+	AAGAAUUUGAAGCUGAAGGUGAGUGUUGGAGGGAACCAAAUCUCCAGCUGCAUGCACAGCACAAGGUUUGGUUUCCUCCAAUGUCUCAUCUUCAACUGUCUCAAAUC	107	1:237845665:237845731:+	AGUGUUGGAGGGAACCAAAUCUCCAGCUGCAUGCACAGCACAAGGUUUGGUUUCCUCCAAUGUCUCA	1:237845665:237845685:+	AGUGUUGGAGGGAACCAAAUC	21	1:237845711:237845731:+	UUGGUUUCCUCCAAUGUCUCA	21	5p	23	1107.07	0	67	-34.5	-51.49	1	1	5	TRUE	TRUE	44.86	11.32	3.77	7.55	5.66	10.38	3.77	0	7.55	5.66	4.72	5.66	6.6	0	10.38	9.43	7.55	-0.0112706	-0.16947	-0.5056	0.3925	0.0394	0.0178
miRN20a-Novel	miRN20a-Novel	TRUE	remained_positive	1:244623798:244623946:-	GUGGAAUCAAGUGAUCCGGUGCAUCCAAUCAAAAUCUAACAAUUACUGCUAUUUUAGGUGGAAGAGGUUAAAUGUAAAAUAGACAUUAAGUUUCUGGUGCAGUCACCGUUGGAUUUUGAUUGGAUGCACACUGCACCAAAUCGCUUGAU	149	1:244623818:244623926:-	GCAUCCAAUCAAAAUCUAACAAUUACUGCUAUUUUAGGUGGAAGAGGUUAAAUGUAAAAUAGACAUUAAGUUUCUGGUGCAGUCACCGUUGGAUUUUGAUUGGAUGCAC	1:244623906:244623926:-	GCAUCCAAUCAAAAUCUAACA	21	1:244623818:244623838:-	UUGGAUUUUGAUUGGAUGCAC	21	3p	3	0	192.24	109	-42.4	-38.9	1	1	1	TRUE	TRUE	38.93	11.49	4.73	4.73	10.14	8.11	2.7	2.03	4.05	6.08	4.05	5.41	6.76	5.41	5.41	9.46	9.46	-0.00956846	-0.0621924	-0.3725	0.3624	0.2192	0.0821
zma-MIR166i	zma-MIR166i	TRUE	remained_positive	1:244939997:244940116:+	UAACGAUCGUCUUGUUGAGGGGAAUGUCGUCUGGCGCGAGACCGUACCAGACGACGUGCUCUCUCGGUCGUCGGACGGUCUCGGACCAGGCUUCAUUCCCCCCAACAGCUCAGUCCAUCA	120	1:244940017:244940096:+	GGAAUGUCGUCUGGCGCGAGACCGUACCAGACGACGUGCUCUCUCGGUCGUCGGACGGUCUCGGACCAGGCUUCAUUCCC	1:244940017:244940037:+	GGAAUGUCGUCUGGCGCGAGA	21	1:244940077:244940096:+	UCGGACCAGGCUUCAUUCCC	20	3p	1234p	0	22739.3	80	-49.4	-61.75	1	1	102	TRUE	TRUE	59.17	2.52	6.72	5.04	3.36	6.72	7.56	10.92	6.72	7.56	4.2	7.56	8.4	1.68	13.45	4.2	3.36	-0.00915498	-0.176944	-0.5417	0.3417	0.0716	0.025
zma-MIR171l	zma-MIR171l	TRUE	remained_positive	1:249547356:249547471:+	GCUAGGACAAUGCCGGGAGGUAUUGGCGUGCCUCAAUCCGAAGGCGUGGCUGACUGGCGCGGCAGCCAUGUUCUUGGAUUGAGCCGCGUCAAUAUCUCCCCUUGCUUGUCUCGCAU	116	1:249547376:249547451:+	UAUUGGCGUGCCUCAAUCCGAAGGCGUGGCUGACUGGCGCGGCAGCCAUGUUCUUGGAUUGAGCCGCGUCAAUAUC	1:249547376:249547396:+	UAUUGGCGUGCCUCAAUCCGA	21	1:249547431:249547451:+	GGAUUGAGCCGCGUCAAUAUC	21	-	1	0	0	76	-46.9	-61.71	0.9948	1	4	TRUE	TRUE	58.62	3.48	1.74	4.35	6.96	5.22	6.96	7.83	7.83	5.22	12.17	8.7	5.22	2.61	6.96	9.57	5.22	-0.0105885	-0.156681	-0.6207	0.4224	0.0304	0.012
Zma-MIR396h	Zma-MIR396h	TRUE	remained_positive	1:261792423:261792568:+	GGAGUCAUUAACUUUUGCCUUCUUCAAGCUACCUUGUGGCCCGGCACACGGCAACGAGCCAGCAGCAGCGGUAGUCACCUCCUUGGUGGCCUUUCUAGGUUGGUUUUCCACAGGCUUUCUUGAACGGUGGCGGUUCCUAUUGAUGU	146	1:261792443:261792548:+	CUUCAAGCUACCUUGUGGCCCGGCACACGGCAACGAGCCAGCAGCAGCGGUAGUCACCUCCUUGGUGGCCUUUCUAGGUUGGUUUUCCACAGGCUUUCUUGAACGG	1:261792443:261792463:+	CUUCAAGCUACCUUGUGGCCC	21	1:261792528:261792548:+	UCCACAGGCUUUCUUGAACGG	21	3p	2	0	592.9	106	-33.5	-31.6	1	1	9	TRUE	TRUE	53.42	2.76	5.52	6.21	2.07	7.59	6.9	4.14	8.28	2.76	8.28	8.97	6.9	3.45	6.21	6.9	13.1	-0.00557656	-0.045499	-0.2979	0.3151	0.2284	0.0709
miRN24-Novel	miRN24-Novel	TRUE	remained_positive	1:273081711:273081832:-	GAAGGUUAGGAGAGUAAAAUAUCAUUUUGGAACCACAAAUAAGCUAAAAUAAGCUACCCAAUGUUAACUUAUUUCAGUUUAUUUGUGGUCUCAAAGUGAUAUUUUACCCUCAUACACUUUCA	122	1:273081731:273081812:-	AUCAUUUUGGAACCACAAAUAAGCUAAAAUAAGCUACCCAAUGUUAACUUAUUUCAGUUUAUUUGUGGUCUCAAAGUGAUAU	1:273081792:273081812:-	AUCAUUUUGGAACCACAAAUA	21	1:273081731:273081751:-	UUUGUGGUCUCAAAGUGAUAU	21	3p	3p	0	410.19	82	-33.6	-40.98	1	1	1	TRUE	TRUE	31.15	13.22	5.79	6.61	9.09	7.44	4.13	0	4.96	4.13	1.65	3.31	5.79	10.74	4.96	4.13	14.05	-0.014077	-0.114344	-0.4385	0.4016	0.0486	0.0197
zma-MIR171i	zma-MIR171i	TRUE	remained_positive	1:278093494:278093596:+	GGUUGGCUGAGAGAGUGCGAUGUUGGCACGGUUCAAUCAAAUCGCCGGCCGGGUUGACUUGUUGAUUGAGCCGUGCCAAUAUCACAACCUUCUCUAGCCUAGG	103	1:278093514:278093576:+	UGUUGGCACGGUUCAAUCAAAUCGCCGGCCGGGUUGACUUGUUGAUUGAGCCGUGCCAAUAUC	1:278093514:278093534:+	UGUUGGCACGGUUCAAUCAAA	21	1:278093556:278093576:+	UGAUUGAGCCGUGCCAAUAUC	21	3p	1234p	319.71	125108	63	-34.5	-54.76	0.9985	0.9994	55	TRUE	TRUE	53.4	4.9	3.92	5.88	5.88	5.88	5.88	5.88	5.88	6.86	7.84	7.84	6.86	2.94	5.88	9.8	7.84	-0.00970787	-0.176375	-0.5184	0.3786	0.1526	0.0595
zma-MIR160d	zma-MIR160d	TRUE	remained_positive	1:288700631:288700775:-	GGCCAGGGGCGGGAUCGAUAUGCCUGGCUCCCUGUAUGCCACUCGCAUGGCUGCCAACUCAUCAUGCAUACACUGCUAGCUAGUCGUUGGCUCCACUGCGGAUGGCGUGCGUGGAGCCAAGCAUGACCGAUCAUCUCCUCCUCCC	145	1:288700651:288700755:-	UGCCUGGCUCCCUGUAUGCCACUCGCAUGGCUGCCAACUCAUCAUGCAUACACUGCUAGCUAGUCGUUGGCUCCACUGCGGAUGGCGUGCGUGGAGCCAAGCAUG	1:288700735:288700755:-	UGCCUGGCUCCCUGUAUGCCA	21	1:288700651:288700671:-	GCGUGCGUGGAGCCAAGCAUG	21	5p	1234p	75640.4	0	105	-53.4	-50.86	1	1	21	TRUE	TRUE	60.69	1.39	4.17	3.47	8.33	8.33	9.03	5.56	9.72	4.17	11.81	8.33	3.47	3.47	8.33	9.72	0.69	-0.00789751	-0.0705419	-0.4793	0.3586	0.1419	0.0488
zma-MIR167d	zma-MIR167d	TRUE	remained_positive	1:292918637:292918775:-	GAACUGCCCAAGGGAACGAGUGAAGCUGCCAGCAUGAUCUAGCUCUGAGUGAUCACCCGAAAAAGAACAAUAGUUCUAGGUGGUCAUGCCUUGCUAGGUCAUGCUGCUGCAGCCUCACUUCUUCCCGUCGUUGGGCAUA	139	1:292918657:292918755:-	UGAAGCUGCCAGCAUGAUCUAGCUCUGAGUGAUCACCCGAAAAAGAACAAUAGUUCUAGGUGGUCAUGCCUUGCUAGGUCAUGCUGCUGCAGCCUCACU	1:292918735:292918755:-	UGAAGCUGCCAGCAUGAUCUA	21	1:292918657:292918679:-	GGUCAUGCUGCUGCAGCCUCACU	23	5p	1234p	88499.7	2385.35	99	-51.1	-51.62	0.997	1	41	TRUE	TRUE	51.8	7.25	3.62	7.97	5.07	7.25	6.52	2.9	9.42	6.52	8.7	5.07	5.8	3.62	7.25	9.42	3.62	-0.010556	-0.110504	-0.5468	0.3669	0.023	0.0086
zma-MIR390a	zma-MIR390a	TRUE	remained_positive	1:298107377:298107595:+	AGGGUAUGGAACAACCCUUGAAGCUCAGGAGGGAUAGCGCCUAGGAAAACACAUAGAUCGGAGCCGGCCGCGAGGAGAAAGAAAGAGCCAAGAGAUAUGUGUGAUGAAUAAUCUACAUGGAUCUUGGCUAGCUUUUGUGUUCUCCUCUGGAGGCGUGGUUCUGUCUAUCAAUCUGAAGCGCUAUCUAUCCUGAGCUCCACGGCUUGUUCUUACCACACG	219	1:298107397:298107575:+	AAGCUCAGGAGGGAUAGCGCCUAGGAAAACACAUAGAUCGGAGCCGGCCGCGAGGAGAAAGAAAGAGCCAAGAGAUAUGUGUGAUGAAUAAUCUACAUGGAUCUUGGCUAGCUUUUGUGUUCUCCUCUGGAGGCGUGGUUCUGUCUAUCAAUCUGAAGCGCUAUCUAUCCUGAGCUCCA	1:298107397:298107417:+	AAGCUCAGGAGGGAUAGCGCC	21	1:298107555:298107575:+	CGCUAUCUAUCCUGAGCUCCA	21	5p	1234p	35477.8	1441.15	179	-89.5	-50	0.9923	1	21	TRUE	TRUE	49.32	6.88	4.13	8.72	6.88	4.59	4.59	4.13	8.72	9.17	6.42	7.34	4.13	5.5	6.88	7.34	4.59	-0.00987835	-0.0722114	-0.4872	0.3744	0.0448	0.017
zma-MIR169l	zma-MIR169l	TRUE	remained_positive	1:303772006:303772132:+	AAGUAAGAGGCCAUCUUUGGUAGCCAGGGAUGAUUUGCCUGUGGUUCCUGUCGUUGCCAUGCCAAUGCCUGUACUGUUCGAUCUACGGGCAAAUCAUCCCUGCUACCGGAGUGUCUCUUACUCUUCU	127	1:303772026:303772112:+	UAGCCAGGGAUGAUUUGCCUGUGGUUCCUGUCGUUGCCAUGCCAAUGCCUGUACUGUUCGAUCUACGGGCAAAUCAUCCCUGCUACC	1:303772026:303772046:+	UAGCCAGGGAUGAUUUGCCUG	21	1:303772093:303772112:+	GGCAAAUCAUCCCUGCUACC	20	5p	1234p	0	0	87	-41.3	-47.47	1	1	1	TRUE	TRUE	50.39	3.97	3.17	4.76	6.35	4.76	7.94	3.17	10.32	3.97	6.35	6.35	7.94	4.76	8.73	10.32	7.14	-0.0104842	-0.105827	-0.5283	0.378	0.1525	0.0554
Zma-MIR169g	Zma-MIR169g	TRUE	remained_positive	1:303789457:303789567:+	AGGUAGGAGGCCCAUCUCUGAUAGCCAAGCAUGAUUUGCCCGUAGUCUGACUCUGAGUGUGCUCCUGCUACGGGCAAAUCAUCUUGGCCAUCUGAGUACCUCCCUACGCUG	111	1:303789477:303789547:+	UAGCCAAGCAUGAUUUGCCCGUAGUCUGACUCUGAGUGUGCUCCUGCUACGGGCAAAUCAUCUUGGCCAUC	1:303789477:303789498:+	UAGCCAAGCAUGAUUUGCCCGU	22	1:303789527:303789547:+	GGGCAAAUCAUCUUGGCCAUC	21	5p	23p	1606.57	0	71	-37.7	-53.1	1	1	2	TRUE	TRUE	54.05	2.73	3.64	7.27	6.36	5.45	9.09	2.73	11.82	5.45	8.18	5.45	5.45	5.45	8.18	10	2.73	-0.00908418	-0.166366	-0.491	0.3784	0.0828	0.0317
zma-MIR393a	zma-MIR393a	TRUE	remained_positive	2:738724:738852:+	CCAGGAAGCUGGUGGAGGACUCCAAAGGGAUCGCAUUGAUCUAUUCUCACCUGCCGCCUGCUGCAUGCGAUGCGAGUCGACGACAAGAUCAGUGCAAUCCCUUUGGAAUUUUCCACUCGCGCCUUCACC	129	2:738744:738832:+	UCCAAAGGGAUCGCAUUGAUCUAUUCUCACCUGCCGCCUGCUGCAUGCGAUGCGAGUCGACGACAAGAUCAGUGCAAUCCCUUUGGAAU	2:738744:738765:+	UCCAAAGGGAUCGCAUUGAUCU	22	2:738811:738832:+	AUCAGUGCAAUCCCUUUGGAAU	22	5p	1234p	0	0	89	-41.6	-46.74	1	1	13	TRUE	TRUE	55.04	4.69	4.69	5.47	7.03	7.81	7.81	6.25	7.81	8.59	8.59	5.47	2.34	0.78	8.59	7.81	6.25	-0.00843568	-0.11531	-0.4643	0.3798	0.1481	0.0582
zma-MIR395d	zma-MIR395d	TRUE	remained_positive	2:6276272:6276375:-	UAGGUUUGAUGUCCCUAGGAGUUCUAUGCAAGCACUUCACGAGGCAUUGUUUCAAGAGCUUUUGUGAAGUGUUUGGGGGAACUCUUGUCUCAAAUCAUUUGCAU	104	2:6276292:6276355:-	GUUCUAUGCAAGCACUUCACGAGGCAUUGUUUCAAGAGCUUUUGUGAAGUGUUUGGGGGAACUC	2:6276334:6276355:-	GUUCUAUGCAAGCACUUCACGA	22	2:6276292:6276312:-	GUGAAGUGUUUGGGGGAACUC	21	3p	123p	0	0	64	-28.1	-43.91	1	1	9	TRUE	TRUE	42.31	5.83	2.91	7.77	5.83	7.77	1.94	0.97	6.8	5.83	4.85	6.8	7.77	2.91	7.77	9.71	14.56	-0.00909005	-0.130128	-0.3846	0.3654	0.0971	0.0403
Zma-MIR395g	Zma-MIR395g	TRUE	remained_positive	2:6276752:6276873:-	AAUGUCUGGUGUUACCAUGAGUUCCCUUCAAGCACUUCACAUGAGGCACCAUUCAAUAACACAUUUCAAGAUUAGGUGCAUGUGAAGUGUUUGGGGGAACUCUUGGUGGCACAACAUCCAUA	122	2:6276772:6276853:-	GUUCCCUUCAAGCACUUCACAUGAGGCACCAUUCAAUAACACAUUUCAAGAUUAGGUGCAUGUGAAGUGUUUGGGGGAACUC	2:6276833:6276853:-	GUUCCCUUCAAGCACUUCACA	21	2:6276772:6276791:-	UGAAGUGUUUGGGGGAACUC	20	3p	23p	335.81	4203.11	82	-37.8	-46.1	0.9961	1	11	TRUE	TRUE	43.44	6.61	7.44	4.96	8.26	13.22	4.13	0	4.13	4.13	3.31	7.44	7.44	3.31	6.61	9.92	9.09	-0.0110958	-0.121926	-0.482	0.3361	0.0836	0.0302
zma-MIR395f	zma-MIR395f	TRUE	remained_positive	2:6276928:6277035:-	AAAAUUUUGUGUUACUAGGAGUUACCUACAAGCACGUCUCGAUACCUUGGCUUAAUAAAGGCCAGUUGUGAAGUGUUUGGGGGAACUCUUGGUAUCAUGAAGCAAUUA	108	2:6276948:6277015:-	GUUACCUACAAGCACGUCUCGAUACCUUGGCUUAAUAAAGGCCAGUUGUGAAGUGUUUGGGGGAACUC	2:6276994:6277015:-	GUUACCUACAAGCACGUCUCGA	22	2:6276948:6276968:-	GUGAAGUGUUUGGGGGAACUC	21	3p	12	0	0	68	-24.6	-36.18	1	1	9	TRUE	TRUE	39.81	10.28	5.61	6.54	5.61	4.67	2.8	1.87	6.54	4.67	3.74	7.48	8.41	8.41	3.74	8.41	11.21	-0.00988445	-0.101157	-0.3935	0.3704	0.0779	0.0318
zma-MIR395g	zma-MIR395g	TRUE	remained_positive	2:6277088:6277191:-	UAGGUUUGAUGUCCCUAGGAGUUCUAUGCAAGCACUUCACGAGGCAUUGUUUCAAGAGCUUUUGUGAAGUGUUUGGGGGAACUCUUGGUUUCUCAAAUCAUUUG	104	2:6277108:6277171:-	GUUCUAUGCAAGCACUUCACGAGGCAUUGUUUCAAGAGCUUUUGUGAAGUGUUUGGGGGAACUC	2:6277150:6277171:-	GUUCUAUGCAAGCACUUCACGA	22	2:6277108:6277128:-	GUGAAGUGUUUGGGGGAACUC	21	3p	12p	0	0	64	-28.1	-43.91	1	1	9	TRUE	TRUE	42.31	5.83	2.91	7.77	4.85	6.8	1.94	0.97	6.8	5.83	3.88	7.77	7.77	2.91	7.77	9.71	16.5	-0.010182	-0.143269	-0.4308	0.375	0.0834	0.0357
zma-MIR395e	zma-MIR395e	TRUE	remained_positive	2:6286392:6286514:-	AAUGUCGGGUGUUACUAUGAGUUCCCUUCAAGCACUUCACAUGAGGCACCAUUCAAAUAACACAUUUCAAGAUUAGGUGCAUGUGAAGUGUUUGGGGGAACUCUUUGAGAGCACCUAGAGGGG	123	2:6286412:6286494:-	GUUCCCUUCAAGCACUUCACAUGAGGCACCAUUCAAAUAACACAUUUCAAGAUUAGGUGCAUGUGAAGUGUUUGGGGGAACUC	2:6286473:6286494:-	GUUCCCUUCAAGCACUUCACAU	22	2:6286412:6286432:-	GUGAAGUGUUUGGGGGAACUC	21	3p	123p	0	0	83	-37.7	-45.42	1	1	10	TRUE	TRUE	44.72	6.56	6.56	8.2	6.56	9.84	3.28	0.82	4.92	6.56	3.28	9.02	6.56	4.1	5.74	8.2	9.84	-0.00959973	-0.110163	-0.4293	0.3252	0.1009	0.0377
zma-MIR395i	zma-MIR395i	TRUE	remained_positive	2:6286569:6286676:-	AACGUUUUGUGUUACUAGGAGUUCCCUACAAGCACUUCACGAUACCUUGGCUUAAUAAAGGCCAGUUGUGAAGUGUUUGGGGGAACUCUUGGUAUCAUGAAGCAUUUU	108	2:6286589:6286656:-	GUUCCCUACAAGCACUUCACGAUACCUUGGCUUAAUAAAGGCCAGUUGUGAAGUGUUUGGGGGAACUC	2:6286635:6286656:-	GUUCCCUACAAGCACUUCACGA	22	2:6286589:6286609:-	GUGAAGUGUUUGGGGGAACUC	21	3p	124	0	0	68	-39	-57.35	1	1	9	TRUE	TRUE	41.67	7.48	6.54	6.54	4.67	5.61	3.74	1.87	6.54	4.67	3.74	7.48	8.41	6.54	3.74	8.41	14.02	-0.0135109	-0.189198	-0.563	0.4074	0.026	0.01
zma-MIR395h	zma-MIR395h	TRUE	remained_positive	2:6287210:6287332:-	AAUGUCUGGUGUUACCAUGAGUUCCCUUCAAGCACUUCACAUGAGGCACCAUUCAAAUAACACAUUUCAAGAUUAGGUGCAUGUGAAGUGUUUGGGGGAACUCUUGGUGGCACAACAUCCAUA	123	2:6287230:6287312:-	GUUCCCUUCAAGCACUUCACAUGAGGCACCAUUCAAAUAACACAUUUCAAGAUUAGGUGCAUGUGAAGUGUUUGGGGGAACUC	2:6287291:6287312:-	GUUCCCUUCAAGCACUUCACAU	22	2:6287230:6287250:-	GUGAAGUGUUUGGGGGAACUC	21	3p	1234p	0	0	83	-37.7	-45.42	0.9961	1	11	TRUE	TRUE	43.09	7.38	7.38	4.92	8.2	13.11	4.1	0	4.1	4.1	3.28	7.38	7.38	3.28	6.56	9.84	9.02	-0.0110745	-0.120732	-0.4772	0.3333	0.098	0.0357
zma-MIR395b	zma-MIR395b	TRUE	remained_positive	2:6287387:6287499:-	AACGUUUUGUGUUACUAGGAGUUCCCUACAAGCACUUCACAAUACCUUGGCUCAAUAAAUUAAAGGCCAGUUGUGAAGUGUUUGGGGGAACUCUUGGUAUCAUGAAGCAUUUA	113	2:6287407:6287479:-	GUUCCCUACAAGCACUUCACAAUACCUUGGCUCAAUAAAUUAAAGGCCAGUUGUGAAGUGUUUGGGGGAACUC	2:6287458:6287479:-	GUUCCCUACAAGCACUUCACAA	22	2:6287407:6287427:-	GUGAAGUGUUUGGGGGAACUC	21	3p	124p	0	0	73	-37.4	-51.23	1	1	10	TRUE	TRUE	39.82	9.82	6.25	6.25	5.36	7.14	3.57	0.89	6.25	3.57	3.57	7.14	8.04	7.14	4.46	8.04	12.5	-0.0131567	-0.175811	-0.5239	0.3805	0.043	0.0141
zma-MIR395a	zma-MIR395a	TRUE	remained_positive	2:6288042:6288189:-	UUGGUUGGUUGUCACCUGGAGUUCUCCUCAAACCACUUCAGUUGCUGCACCUAGCUAGUUUAAUGGCACUGUGCUUGCGUGCAAGCGGCCGGAGCUGUGUGUAGCUAGUGAAGUGUUUGGGGGAACUCUGGGUGUCAAUCAGCAAUUU	148	2:6288062:6288169:-	GUUCUCCUCAAACCACUUCAGUUGCUGCACCUAGCUAGUUUAAUGGCACUGUGCUUGCGUGCAAGCGGCCGGAGCUGUGUGUAGCUAGUGAAGUGUUUGGGGGAACUC	2:6288147:6288169:-	GUUCUCCUCAAACCACUUCAGUU	23	2:6288062:6288082:-	GUGAAGUGUUUGGGGGAACUC	21	3p	1234p	0	0	108	-50.1	-46.39	1	1	10	TRUE	TRUE	50.68	5.44	4.08	6.8	2.04	6.8	3.4	2.04	8.84	2.72	8.16	8.16	10.88	3.4	5.44	12.93	8.84	-0.0103986	-0.138682	-0.527	0.3851	0.1539	0.0567
zma-MIR169c	zma-MIR169c	TRUE	remained_positive	2:11553338:11553474:+	AUGAGGUAGAGAACGGGAUGCAGCCAAGGAUGACUUGCCGGCUCCUGGAACCUGGAGGCGUCUCAGCUUGCUGUGCUGUGGCUUAGAACUUAGUCGGCAAGUCUGUCCUUGGCUACACCUAGUUCUCUUCCUCUCGU	137	2:11553358:11553454:+	CAGCCAAGGAUGACUUGCCGGCUCCUGGAACCUGGAGGCGUCUCAGCUUGCUGUGCUGUGGCUUAGAACUUAGUCGGCAAGUCUGUCCUUGGCUACA	2:11553358:11553378:+	CAGCCAAGGAUGACUUGCCGG	21	2:11553433:11553454:+	GGCAAGUCUGUCCUUGGCUACA	22	5p	1234	219202	545.18	97	-48.1	-49.59	0.9677	1	73	TRUE	TRUE	54.74	3.68	4.41	8.09	2.21	3.68	5.15	3.68	13.24	6.62	8.09	8.09	6.62	3.68	8.09	9.56	5.15	-0.00933321	-0.175426	-0.5109	0.3431	0.1305	0.0406
zma-MIR399e	zma-MIR399e	TRUE	remained_positive	2:16763308:16763430:-	GCCUAAGCUGUCCAGUUUCAGGGCUUCUCUUUCUUGGCAGGGAAGCAUGAGAUGCCAUAGCUCUCUGCUCUCUUCAACCCUCUGCCAAAGGAGAGUUGCCCUGUAACAGGACUCAGCUUAUGG	123	2:16763328:16763410:-	GGGCUUCUCUUUCUUGGCAGGGAAGCAUGAGAUGCCAUAGCUCUCUGCUCUCUUCAACCCUCUGCCAAAGGAGAGUUGCCCUG	2:16763390:16763410:-	GGGCUUCUCUUUCUUGGCAGG	21	2:16763328:16763348:-	UGCCAAAGGAGAGUUGCCCUG	21	3p	1234p	443.9	21375.9	83	-39.4	-47.47	1	1	7	TRUE	TRUE	52.03	4.92	2.46	9.84	3.28	7.38	6.56	0	13.93	4.92	9.02	6.56	3.28	3.28	9.84	7.38	7.38	-0.00931386	-0.0973984	-0.4846	0.374	0.0891	0.0329
zma-MIR171h	zma-MIR171h	TRUE	remained_positive	2:18027099:18027220:-	AGGAAGGAGACGACAUGGCGUGGUAUUGUUUCGGCUCAUGUCCUUCUUCGAUCGAGUCUUGCCGUUGGAUUUGGAUGUGAUGUGAGCCGAACCAAUAUCACUCAUGUACUCUUCAUUCCCAA	122	2:18027119:18027200:-	UGGUAUUGUUUCGGCUCAUGUCCUUCUUCGAUCGAGUCUUGCCGUUGGAUUUGGAUGUGAUGUGAGCCGAACCAAUAUCACU	2:18027180:18027200:-	UGGUAUUGUUUCGGCUCAUGU	21	2:18027119:18027139:-	GUGAGCCGAACCAAUAUCACU	21	3p	1234p	0	0	82	-34.7	-42.32	1	1	5	TRUE	TRUE	47.54	3.31	4.13	4.13	9.09	5.79	4.96	5.79	5.79	9.09	3.31	5.79	7.44	2.48	9.92	9.92	9.09	-0.0095183	-0.149727	-0.4525	0.3852	0.1352	0.0461
miRN38-Novel	miRN38-Novel	TRUE	remained_positive	2:32718055:32718252:-	AAAAAUCAGGUUUGCUCAAACCGGAUGCUAACGUGGUGUGCCAUGUUGGAACACACUAAUGAAAGUUCGGGGACCCAAAUGACAUAUUAUACCAACUUAAGAGACUCAAGUGACACAGCAAUGCCAAGUUCUAGGACCCAAGUGAGUCUAACGUGGCACGCCACGUCGGUAUCCGGUUUGAGCAAACCUGGUUUUAGA	198	2:32718075:32718232:-	CCGGAUGCUAACGUGGUGUGCCAUGUUGGAACACACUAAUGAAAGUUCGGGGACCCAAAUGACAUAUUAUACCAACUUAAGAGACUCAAGUGACACAGCAAUGCCAAGUUCUAGGACCCAAGUGAGUCUAACGUGGCACGCCACGUCGGUAUCCGGUU	2:32718212:32718232:-	CCGGAUGCUAACGUGGUGUGC	21	2:32718075:32718095:-	ACGCCACGUCGGUAUCCGGUU	21	3p	3p	265.15	0	158	-64.4	-40.76	1	1	1	TRUE	TRUE	45.96	11.17	8.63	6.09	5.08	8.63	5.58	4.06	4.06	6.09	4.06	6.09	7.61	5.08	4.06	7.61	6.09	-0.0107137	-0.0558923	-0.4924	0.3788	0.0891	0.0291
zma-MIR2118b	zma-MIR2118b	TRUE	remained_positive	2:51342896:51343033:+	GAGAGGGCCUAAGAGCAGUGGGAAUGGGAACAUGGAGGAAAGCCCAUCCUGUUGGUUUCCUCCUCCAGAAACCGAGGUGGAAGCUUGGUUCGGUGUUUCCCGAUGCCUCCCAUUCCUAUUGUUCUUAAGCACUUCAUC	138	2:51342916:51343013:+	GGAAUGGGAACAUGGAGGAAAGCCCAUCCUGUUGGUUUCCUCCUCCAGAAACCGAGGUGGAAGCUUGGUUCGGUGUUUCCCGAUGCCUCCCAUUCCUA	2:51342916:51342937:+	GGAAUGGGAACAUGGAGGAAAG	22	2:51342992:51343013:+	UUCCCGAUGCCUCCCAUUCCUA	22	3p	1234p	0	689.2	98	-43.9	-44.8	0.9699	1	3	TRUE	TRUE	52.17	6.57	2.19	8.03	5.11	5.11	10.22	2.19	6.57	8.03	4.38	9.49	5.84	2.19	8.03	7.3	8.76	-0.00944604	-0.127717	-0.4928	0.3696	0.1866	0.0649
zma-MIR2118g	zma-MIR2118g	TRUE	remained_positive	2:51409061:51409177:+	GAAAGAUUCUAAGAGCACUAGGAAUAGGAACAUGAAGGAAAGCAUUAUUGUGCAUGGAGAUUUAGGCCUGAUGUUUUCCUGAUGCCUCCUAUUCCUAAGGCUCUUAGGUUCUCCUUC	117	2:51409081:51409157:+	GGAAUAGGAACAUGAAGGAAAGCAUUAUUGUGCAUGGAGAUUUAGGCCUGAUGUUUUCCUGAUGCCUCCUAUUCCUA	2:51409081:51409102:+	GGAAUAGGAACAUGAAGGAAAG	22	2:51409136:51409157:+	UUCCUGAUGCCUCCUAUUCCUA	22	3p	14	0	310.13	77	-28.6	-37.14	1	1	2	TRUE	TRUE	41.88	7.76	1.72	9.48	8.62	3.45	5.17	0	9.48	9.48	5.17	6.03	2.59	6.9	6.9	6.9	10.34	-0.0100406	-0.0700855	-0.4205	0.3761	0.0917	0.036
Zma-MIR2118g	Zma-MIR2118g	TRUE	remained_positive	2:51409115:51409350:+	UGGAGAUUUAGGCCUGAUGUUUUCCUGAUGCCUCCUAUUCCUAAGGCUCUUAGGUUCUCCUUCCCUUUCCUUAUGGCUUGCGAAAUCAAUGUUAAUCAGAUCAAAAGAGAUGGGGUCAGGGUACACUAUGCUGGUUGCAAGCAAGCAAGAGAAAGAAUGAGAGAGGGACUGAGAACAGUGGCUAGUGGGAAACUGGGAAUGGGAACAUGGAGGAAAGCUAAGUUAAAUUUCUUCGU	236	2:51409135:51409330:+	UUCCUGAUGCCUCCUAUUCCUAAGGCUCUUAGGUUCUCCUUCCCUUUCCUUAUGGCUUGCGAAAUCAAUGUUAAUCAGAUCAAAAGAGAUGGGGUCAGGGUACACUAUGCUGGUUGCAAGCAAGCAAGAGAAAGAAUGAGAGAGGGACUGAGAACAGUGGCUAGUGGGAAACUGGGAAUGGGAACAUGGAGGAAAG	2:51409135:51409156:+	UUCCUGAUGCCUCCUAUUCCUA	22	2:51409310:51409330:+	GAAUGGGAACAUGGAGGAAAG	21	5p	2p	310.13	0	196	-58.7	-29.95	0.9281	1	3	TRUE	TRUE	44.49	10.21	2.55	9.36	6.38	4.26	3.83	0.85	8.09	9.36	4.68	9.36	4.26	4.68	5.96	8.09	8.09	-0.00671387	-0.0269068	-0.2987	0.339	0.3254	0.1093
Zma-MIRN4202	Zma-MIRN4202	TRUE	remained_positive	2:54008524:54008714:-	UGAAAUUGUUGGUUAGUGUGUGUUCUUUAAUGUUAGUUGAAGUGACUCACAGUGAUGUCUUGCAGAAUGAAAUGUUGGCUAUCAUGGCGUCUAGAAAACUUAACGACUAUUGUCACAUAGACACUCUUUAUUUUUGGUAAACCAAUGGCUUCAACGUCAUCAAAUAACACGAAACUACAUGAAACACGACC	191	2:54008544:54008694:-	UGUUCUUUAAUGUUAGUUGAAGUGACUCACAGUGAUGUCUUGCAGAAUGAAAUGUUGGCUAUCAUGGCGUCUAGAAAACUUAACGACUAUUGUCACAUAGACACUCUUUAUUUUUGGUAAACCAAUGGCUUCAACGUCAUCAAAUAACACG	2:54008674:54008694:-	UGUUCUUUAAUGUUAGUUGAA	21	2:54008544:54008565:-	UUCAACGUCAUCAAAUAACACG	22	3p	2p	0	211.82	151	-29.2	-19.34	0.9827	1	9	TRUE	TRUE	36.65	11.58	8.95	3.68	7.37	7.37	1.05	2.63	5.79	6.32	2.11	2.63	8.42	6.32	5.26	10.53	10	-0.00541337	-0.0268325	-0.1984	0.2984	0.3108	0.0998
zma-MIR169g	zma-MIR169g	TRUE	remained_positive	2:67281149:67281291:+	CAGAGCUAGCCUGCCUCUGGUAGCCAAGGAUGACUUGCCUACAUGGUCUCGCUAGUUCCGGUUGUUGCAUGCAUGCCACUAUGCCAGUCCUGCUGGGUUUGUGGGCGGUCUCCUUGGCUAGCCUGAGUGGCUCUUGCCUGUCA	143	2:67281169:67281271:+	UAGCCAAGGAUGACUUGCCUACAUGGUCUCGCUAGUUCCGGUUGUUGCAUGCAUGCCACUAUGCCAGUCCUGCUGGGUUUGUGGGCGGUCUCCUUGGCUAGCC	2:67281169:67281189:+	UAGCCAAGGAUGACUUGCCUA	21	2:67281252:67281271:+	GGCGGUCUCCUUGGCUAGCC	20	5p	134	1554.56	0	103	-44.5	-43.2	1	1	9	TRUE	TRUE	57.34	0.7	2.11	6.34	3.52	5.63	7.75	2.11	12.68	2.82	11.27	7.75	7.75	4.23	6.34	13.38	5.63	-0.00746425	-0.0754079	-0.428	0.3566	0.1769	0.0586
miRN40-Novel	miRN40-Novel	TRUE	remained_positive	2:92156500:92156643:+	AAUAGAACAAUAGCAUUCUUAUGCAGAACAAUUUACAGACGGAAAUGAUUUGUACUAUUUCUCAGGUGCAAACCAACCAUUUCUCAGGUGCAAACCAUUUCGAUCUGUAAGUUGUUGUGCACAAGAAUACUACUGUUUUAUUUU	144	2:92156520:92156623:+	AUGCAGAACAAUUUACAGACGGAAAUGAUUUGUACUAUUUCUCAGGUGCAAACCAACCAUUUCUCAGGUGCAAACCAUUUCGAUCUGUAAGUUGUUGUGCACAA	2:92156520:92156540:+	AUGCAGAACAAUUUACAGACG	21	2:92156603:92156623:+	UCUGUAAGUUGUUGUGCACAA	21	5p	34p	810.23	0	104	-43	-41.35	0.8853	1	3	TRUE	TRUE	34.03	10.49	7.69	5.59	9.09	9.79	2.1	1.4	4.9	4.9	3.5	2.1	5.59	6.99	4.9	6.99	13.99	-0.0119777	-0.133102	-0.4076	0.3611	0.0217	0.0085
Zma-MIRN4190b	Zma-MIRN4190b	TRUE	remained_positive	2:105855155:105855315:+	GAAUUCGAUCCGUCUAAGACCUUGUUCGGUUGCGUCUGGAUCAAAAGAGAUUGAGGGGGAUUAAAUCCCUUUCUAUUCAAUUUGACUAGGGAGGUAUUUAAUCCCCUCCAUUUUUUCUCGAUCCAGACGUAACCGAACAAGCCCUAAGGGCAUGUUCGUUU	161	2:105855175:105855295:+	UUGUUCGGUUGCGUCUGGAUCAAAAGAGAUUGAGGGGGAUUAAAUCCCUUUCUAUUCAAUUUGACUAGGGAGGUAUUUAAUCCCCUCCAUUUUUUCUCGAUCCAGACGUAACCGAACAAGC	2:105855175:105855195:+	UUGUUCGGUUGCGUCUGGAUC	21	2:105855275:105855295:+	UCCAGACGUAACCGAACAAGC	21	3p	23p	0	1359.02	121	-70.5	-58.26	1	1	2	TRUE	TRUE	43.48	8.12	3.12	5.62	8.12	3.75	7.5	5	5.62	8.12	1.88	6.88	5	5	9.38	3.75	13.12	-0.0112282	-0.0622671	-0.4882	0.3789	0.2036	0.0779
zma-b4r1-37201	zma-b4r1-37201	TRUE	remained_positive	2:161365941:161366062:+	AGUUUGGGAGCAAGGGGAUUUGAGGGGAUUGAAGGAGCUAAAAUCCUCUUCCUAUUUAAAAUUAAAUGGAAAGGGGAUUUUAGCCUCUUCAAUCCCUUCAAUUCCCUUGCUCCUAAACUAAC	122	2:161365961:161366042:+	UGAGGGGAUUGAAGGAGCUAAAAUCCUCUUCCUAUUUAAAAUUAAAUGGAAAGGGGAUUUUAGCCUCUUCAAUCCCUUCAAU	2:161365961:161365981:+	UGAGGGGAUUGAAGGAGCUAA	21	2:161366022:161366042:+	AGCCUCUUCAAUCCCUUCAAU	21	5p	4	388.18	0	82	-50.2	-61.22	0.785	1	2	TRUE	TRUE	40.16	14.05	1.65	6.61	7.44	2.48	6.61	0	9.09	6.61	3.31	10.74	0.83	5.79	7.44	4.13	13.22	-0.0169821	-0.345492	-0.682	0.4508	0.0511	0.0218
zma-MIR398a	zma-MIR398a	TRUE	remained_positive	2:174319879:174320056:+	GAUGCAAGGCAGUUCCGGCGGGGGCGAACUGAGAACACAUGAGAAUAAUGAGAUGAGAUUGCUCGCCUCGCGGUACGGUUCGUGCUGGCCUGGACCACCGUCGUCGCCGUUCAUCUUGUACGCAUAAUAAUGCUGCAUGUGUUCUCAGGUCGCCCCCGCAGGGCCUUCCUUGCUGCUG	178	2:174319899:174320036:+	GGGGCGAACUGAGAACACAUGAGAAUAAUGAGAUGAGAUUGCUCGCCUCGCGGUACGGUUCGUGCUGGCCUGGACCACCGUCGUCGCCGUUCAUCUUGUACGCAUAAUAAUGCUGCAUGUGUUCUCAGGUCGCCCCCG	2:174319899:174319919:+	GGGGCGAACUGAGAACACAUG	21	2:174320016:174320036:+	UGUGUUCUCAGGUCGCCCCCG	21	3p	123p	5220.84	57801.5	138	-62.3	-45.14	0.9934	1	33	TRUE	TRUE	57.87	3.95	3.95	4.52	6.21	5.65	6.78	8.47	6.78	6.21	10.17	7.34	6.21	2.82	6.78	9.6	4.52	-0.00850354	-0.0743981	-0.4921	0.3539	0.1488	0.0454
zma-MIR169j	zma-MIR169j	TRUE	remained_positive	2:198435908:198436060:+	GCGAUAAGAGUCUGUCCAGAUAGCCAAGGAUGACUUGCCUGUGGCUUCUUGGCUUGGCUUGGCUCGGGCAAAACCUUGUGCACGUUUUAUUGCUCGCCUCGUGGCCUCGAUCACAGGCAGUCUCCUUGGCUAGUCCGGGCGGGCCCCUUAUCU	153	2:198435928:198436040:+	UAGCCAAGGAUGACUUGCCUGUGGCUUCUUGGCUUGGCUUGGCUCGGGCAAAACCUUGUGCACGUUUUAUUGCUCGCCUCGUGGCCUCGAUCACAGGCAGUCUCCUUGGCUAG	2:198435928:198435948:+	UAGCCAAGGAUGACUUGCCUG	21	2:198436023:198436040:+	GGCAGUCUCCUUGGCUAG	18	5p	12p	1284.68	56.47	113	-53.8	-47.61	1	1	10	TRUE	TRUE	56.86	3.29	2.63	5.26	3.95	4.61	7.24	5.26	11.18	3.95	10.53	9.21	5.26	3.29	7.89	8.55	7.89	-0.00855259	-0.0621732	-0.4863	0.3791	0.0826	0.0319
Zma-MIR169h	Zma-MIR169h	TRUE	remained_positive	2:198436185:198436320:+	GCGAUGGAAGCUCUGCUUCGGUAGCCAAGGAUGAGCUGCCUGUGGCCUCCUGCUGCGGACGUUGCGUGGCCCCGCCUCCACCGCGUGCGGUCCCCGCAGGCAGCCUCCUUGGCUAGUCUGAGCGGCUUCCAUCCUC	136	2:198436205:198436300:+	UAGCCAAGGAUGAGCUGCCUGUGGCCUCCUGCUGCGGACGUUGCGUGGCCCCGCCUCCACCGCGUGCGGUCCCCGCAGGCAGCCUCCUUGGCUAGU	2:198436205:198436225:+	UAGCCAAGGAUGAGCUGCCUG	21	2:198436280:198436300:+	CAGGCAGCCUCCUUGGCUAGU	21	5p	234	11283.2	0	96	-56.7	-59.06	0.9646	1	21	TRUE	TRUE	67.65	1.48	1.48	5.93	2.22	3.7	12.59	8.15	11.11	4.44	14.81	7.41	5.19	1.48	7.41	9.63	2.96	-0.00855432	-0.115882	-0.5787	0.375	0.118	0.049
zma-MIR164a	zma-MIR164a	TRUE	remained_positive	2:223401153:223401310:-	AUCAGUGACAAGGACCACGCUGGAGAAGCAGGGCACGUGCAUGCGCAUACCAUAUAGCUAGACGAUGUUCUCUCUCGCUCCGCUCGACCAAGCUUCAUGUAUGGAUGGGUACGCACGCACGUGUUCUCCUUCUCCAUCGAGGUCUUUCUCACUUGGCC	158	2:223401173:223401290:-	UGGAGAAGCAGGGCACGUGCAUGCGCAUACCAUAUAGCUAGACGAUGUUCUCUCUCGCUCCGCUCGACCAAGCUUCAUGUAUGGAUGGGUACGCACGCACGUGUUCUCCUUCUCCAUC	2:223401270:223401290:-	UGGAGAAGCAGGGCACGUGCA	21	2:223401173:223401193:-	CACGUGUUCUCCUUCUCCAUC	21	5p	1234p	55224.6	0	118	-48.8	-41.36	1	1	37	TRUE	TRUE	54.43	1.91	7.01	5.73	6.37	8.92	4.46	7.01	8.92	5.73	8.28	5.73	5.1	3.82	10.19	6.37	4.46	-0.00784861	-0.149789	-0.4272	0.3608	0.234	0.0828
Zma-MIR3979	Zma-MIR3979	TRUE	remained_positive	2:231204070:231204211:+	ACAAUGGCAUGGCUCUCUUGGUCCCUCUCUCCCUUGAAGGCUCUCUCUGGUAAAUAUGGUUGCCUUUCACAAUGAACUUCCAUCAGAUCUUUGUGAGAGAGCCUUCAGGAGGGGGGGGGGAUCCAGGUGAGCCAUAGUGCCU	142	2:231204090:231204191:+	UCCCUCUCUCCCUUGAAGGCUCUCUCUGGUAAAUAUGGUUGCCUUUCACAAUGAACUUCCAUCAGAUCUUUGUGAGAGAGCCUUCAGGAGGGGGGGGGGAUC	2:231204090:231204111:+	UCCCUCUCUCCCUUGAAGGCUC	22	2:231204171:231204191:+	CUUCAGGAGGGGGGGGGGAUC	21	5p	234p	62.77	280.37	102	-54.2	-53.14	1	1	4	TRUE	TRUE	52.11	4.26	2.13	7.09	6.38	6.38	7.09	0	11.35	6.38	4.96	12.06	4.26	2.13	10.64	8.51	6.38	-0.0107849	-0.143134	-0.562	0.3803	0.0665	0.0249
miRN43-Novel	miRN43-Novel	TRUE	remained_positive	2:238612182:238612304:-	CAGAUGUAAUUUUUCUAUCCUUUCAUGCUAUCGUCAGUGGCACAAAAGGAUAAGUACAUGUGAUUUUCUUACCCUUUUACGCCACUGACGAGGGCAUGAAAAAGGUAAGAAAUUGCAUCCGAG	123	2:238612202:238612284:-	UUUCAUGCUAUCGUCAGUGGCACAAAAGGAUAAGUACAUGUGAUUUUCUUACCCUUUUACGCCACUGACGAGGGCAUGAAAAA	2:238612264:238612284:-	UUUCAUGCUAUCGUCAGUGGC	21	2:238612202:238612222:-	CACUGACGAGGGCAUGAAAAA	21	5p	34p	986.11	0	83	-41.6	-50.12	1	1	2	TRUE	TRUE	39.84	9.84	4.92	6.56	9.02	7.38	4.1	3.28	4.92	6.56	4.1	4.1	4.92	6.56	5.74	6.56	11.48	-0.0113052	-0.150407	-0.4504	0.374	0.1034	0.0426
zma-MIR160f	zma-MIR160f	TRUE	remained_positive	2:241093433:241093551:-	GAGGUGAAAGAUAGGGAAUAUGCCUGGCUCCCUGUAUGCCGCUCGCAUGGCUACCACCGCCUGUGGUCGUUGCGGCUGGCGUGCGAGGUGCCAGGCAUGUUUUAAUAAUUAUCUCCCUC	119	2:241093453:241093531:-	UGCCUGGCUCCCUGUAUGCCGCUCGCAUGGCUACCACCGCCUGUGGUCGUUGCGGCUGGCGUGCGAGGUGCCAGGCAUG	2:241093511:241093531:-	UGCCUGGCUCCCUGUAUGCCG	21	2:241093453:241093473:-	GCGUGCGAGGUGCCAGGCAUG	21	5p	123p	202.81	0	79	-49.4	-62.53	1	1	8	TRUE	TRUE	56.3	4.24	1.69	4.24	7.63	3.39	8.47	5.93	7.63	4.24	11.02	8.47	6.78	5.93	5.08	11.02	4.24	-0.0092984	-0.17507	-0.5235	0.4034	0.1566	0.062
zma-MIR159c	zma-MIR159c	TRUE	remained_positive	3:2020759:2020974:-	GAUUAAGAAAGGCGAUCGAAGAGCUCCCUUCGAUCCAAUCCAGGAGGGGAAGUGGUCGGUUGCAGCUGCCGGUUCAUGGAUACCUCUCUGGUGCAGCAAUGGCCGCUGCUCACCUCUGCACUUGCAUGGGUGUGCAUGACCCGGGAGAUGAGCCCGCCAUCAUCUUUCCCUCGUGCUUGGAUUGAAGGGAGCUCCUCUCUGUCUGUCUGUCUGUCU	216	3:2020779:2020954:-	GAGCUCCCUUCGAUCCAAUCCAGGAGGGGAAGUGGUCGGUUGCAGCUGCCGGUUCAUGGAUACCUCUCUGGUGCAGCAAUGGCCGCUGCUCACCUCUGCACUUGCAUGGGUGUGCAUGACCCGGGAGAUGAGCCCGCCAUCAUCUUUCCCUCGUGCUUGGAUUGAAGGGAGCUCCU	3:2020934:2020954:-	GAGCUCCCUUCGAUCCAAUCC	21	3:2020779:2020799:-	CUUGGAUUGAAGGGAGCUCCU	21	3p	123	0	90.86	176	-101.2	-57.5	0.9911	1	32	TRUE	TRUE	56.48	3.72	1.86	6.05	6.05	5.58	7.44	4.19	10.23	7.44	7.91	8.37	5.58	0.93	10.23	10.23	4.19	-0.00908994	-0.0737434	-0.5134	0.3796	0.1112	0.045
zma-MIR156b	zma-MIR156b	TRUE	remained_positive	3:6928276:6928401:-	AGAUGAGUUUUUUGAAGGUUUGACAGAAGAGAGUGAGCACACACGGUGGUUUCUUACCAUGAGUGUCAUGCUAGGAGCUGUGCGUGCUCACCCUCUAUCUGUCAGUCACUCAUCAAGCCCAUCUGU	126	3:6928296:6928381:-	UGACAGAAGAGAGUGAGCACACACGGUGGUUUCUUACCAUGAGUGUCAUGCUAGGAGCUGUGCGUGCUCACCCUCUAUCUGUCAGU	3:6928362:6928381:-	UGACAGAAGAGAGUGAGCAC	20	3:6928296:6928316:-	GCUCACCCUCUAUCUGUCAGU	21	5p	134p	1.0863e+06	3455.54	86	-46.6	-54.19	1	1	145	TRUE	TRUE	47.62	2.4	5.6	10.4	4.8	9.6	4	1.6	7.2	8	4.8	3.2	9.6	2.4	8	10.4	8	-0.0098173	-0.117857	-0.4675	0.3889	0.0402	0.016
Zma-MIR156c	Zma-MIR156c	TRUE	remained_positive	3:6928562:6928702:-	GGUGGAGGAGAGGUGAAAGCUGACAGAAGAGAGUGAGCACACAUGGUGCCUUUCUUGCAUGAUGUAUGAUCGAGAGAGUUCAUGCUCGAAGCUAUGCGUGCUCACUUCUCUCUCUGUCAGCCAUUAGAACUCCUCUAUCUC	141	3:6928582:6928682:-	UGACAGAAGAGAGUGAGCACACAUGGUGCCUUUCUUGCAUGAUGUAUGAUCGAGAGAGUUCAUGCUCGAAGCUAUGCGUGCUCACUUCUCUCUCUGUCAGC	3:6928663:6928682:-	UGACAGAAGAGAGUGAGCAC	20	3:6928582:6928602:-	CUCACUUCUCUCUCUGUCAGC	21	5p	24p	1.0863e+06	0	101	-47.1	-46.63	1	1	93	TRUE	TRUE	48.94	3.57	3.57	10.71	6.43	6.43	2.14	2.14	10.71	11.43	6.43	3.57	5.71	2.86	10	10	4.29	-0.0102166	-0.0849882	-0.5	0.3546	0.1306	0.0401
zma-MIR393b	zma-MIR393b	TRUE	remained_positive	3:17997178:17997323:+	AACAAUGGCUGGAUGAAGCGUCCAAAGGGAUCGCAUUGAUCCAUCAUUCCUUCCAUUUUUUCAUGCAUGGCUGGUCUUCGUCGUCUGCAAGGACUUGUCGAUGGAUCAAUGCGAUCCUUUUGGAGGCUUCCCCUAGACAUUACUCU	146	3:17997198:17997303:+	UCCAAAGGGAUCGCAUUGAUCCAUCAUUCCUUCCAUUUUUUCAUGCAUGGCUGGUCUUCGUCGUCUGCAAGGACUUGUCGAUGGAUCAAUGCGAUCCUUUUGGAGG	3:17997198:17997219:+	UCCAAAGGGAUCGCAUUGAUCC	22	3:17997282:17997303:+	AUCAAUGCGAUCCUUUUGGAGG	22	5p	1234p	150.54	0	106	-51.5	-48.58	1	1	6	TRUE	TRUE	47.26	4.83	2.76	3.45	10.34	7.59	5.52	4.14	7.59	6.9	5.52	6.9	3.45	1.38	11.03	8.28	10.34	-0.0100571	-0.0973973	-0.4753	0.3562	0.1908	0.0656
Zma-MIRN4190c	Zma-MIRN4190c	TRUE	remained_positive	3:44978031:44978170:-	AGAUCCAAUUCUCUUAGGGCUUGUUCGAUUGCAUAUGAAUCGAUGGGAAUCUAUUCAAUUUUGACUAGGGAGGGAUUUAAUAACCACCAAUCCCUUCGAUCCAGACGUAACCGAACAAGCCUUUAGAUCGGAUAAUAUUU	140	3:44978051:44978150:-	UUGUUCGAUUGCAUAUGAAUCGAUGGGAAUCUAUUCAAUUUUGACUAGGGAGGGAUUUAAUAACCACCAAUCCCUUCGAUCCAGACGUAACCGAACAAGC	3:44978130:44978150:-	UUGUUCGAUUGCAUAUGAAUC	21	3:44978051:44978071:-	UCCAGACGUAACCGAACAAGC	21	3p	2p	0	1359.02	100	-29.3	-29.3	1	1	2	TRUE	TRUE	39.29	7.91	4.32	5.04	12.95	5.04	5.76	4.32	5.04	9.35	2.16	6.47	1.44	7.19	7.91	3.6	11.51	-0.00838127	-0.0575	-0.3293	0.3143	0.0983	0.0353
zma-MIR166l	zma-MIR166l	TRUE	remained_positive	3:91435338:91435472:+	GAACGGGAGGAGGGUUUCUGGAAUGGAGGCUGGUCCAAGAUCCUUAGGUGUUAAAGCAUUAUAUUGCCUUGUUUCUGGUUUUGUGUUUGAGAUCUCGGACCAGGCUUCAUUCCUCAAACCCACGCUCCCGACACU	135	3:91435358:91435452:+	GAAUGGAGGCUGGUCCAAGAUCCUUAGGUGUUAAAGCAUUAUAUUGCCUUGUUUCUGGUUUUGUGUUUGAGAUCUCGGACCAGGCUUCAUUCCUC	3:91435358:91435377:+	GAAUGGAGGCUGGUCCAAGA	20	3:91435432:91435452:+	UCGGACCAGGCUUCAUUCCUC	21	3p	123p	0	93659.6	95	-36.8	-38.74	1	1	50	TRUE	TRUE	48.89	5.22	4.48	5.97	5.22	5.22	6.72	2.99	7.46	7.46	3.73	9.7	5.97	2.99	7.46	7.46	11.94	-0.0093782	-0.0961481	-0.4585	0.363	0.1576	0.0547
miRN48-Novel	miRN48-Novel	TRUE	remained_positive	3:94788024:94788170:+	UUUCUAAUUGUGAUUUUGCCCUCACUUUUUUCGGAUGAAGUUGAAAGUUUUCCCUACUCUGGAAGAAAAGUGAGGAUAAAAUCACAAAAUAGGGUAACUUUUCAACUUCAUCCGAGAAAAGUGGGGGCAAAAUCACAAAGUUUGAAA	147	3:94788044:94788150:+	CUCACUUUUUUCGGAUGAAGUUGAAAGUUUUCCCUACUCUGGAAGAAAAGUGAGGAUAAAAUCACAAAAUAGGGUAACUUUUCAACUUCAUCCGAGAAAAGUGGGGG	3:94788044:94788064:+	CUCACUUUUUUCGGAUGAAGU	21	3:94788130:94788150:+	UUCAUCCGAGAAAAGUGGGGG	21	5p	34p	0	243.79	107	-50.1	-46.82	1	1	1	TRUE	TRUE	35.37	17.81	4.11	6.16	5.48	5.48	3.42	1.37	5.48	7.53	1.37	6.16	4.79	3.42	6.85	6.16	14.38	-0.0143681	-0.131463	-0.5082	0.3673	0.0992	0.039
zma-MIR169m	zma-MIR169m	TRUE	remained_positive	3:102365442:102365580:+	GACGAGGAGCCUAUCUCCCUUAGCCAAGAAUGGCUUGCCUAUCUCCAUUAUUUUGUUCAUCGCAGGAAGCCCUUCCGUGAUGGAUGAAAUGUGGAUGAUGGCAUCCAUUCUUGGCUAAGUGAGUAAUUCUCUUCCACCA	139	3:102365462:102365560:+	UAGCCAAGAAUGGCUUGCCUAUCUCCAUUAUUUUGUUCAUCGCAGGAAGCCCUUCCGUGAUGGAUGAAAUGUGGAUGAUGGCAUCCAUUCUUGGCUAAG	3:102365462:102365482:+	UAGCCAAGAAUGGCUUGCCUA	21	3:102365541:102365560:+	GGCAUCCAUUCUUGGCUAAG	20	5p	123p	0	0	99	-56.1	-56.67	0.9381	1	9	TRUE	TRUE	46.76	5.07	1.45	5.8	10.14	5.8	8.7	2.17	7.97	7.97	5.8	5.07	3.62	4.35	8.7	8.7	8.7	-0.0110009	-0.130576	-0.5144	0.3885	0.0371	0.0132
zma-MIR167a	zma-MIR167a	TRUE	remained_positive	3:119392617:119392812:+	CAAAUGCUCUUGCGAAUGAGUGAAGCUGCCAGCAUGAUCUAGCUCUGAUUUGGUUGGCACCAUAUUAGCAGGCGUCCACGCACAGCUAGACUAGAGUGGCCUCGCGCGCUCUCGUCUGGUCUGUGUCUCGCUUUGUGCCUGCAAAUCGUUGUUAGAUCAUGCAUGACAGCCUCAUUCCUUCACAAUUCUGGGGCAU	196	3:119392637:119392792:+	UGAAGCUGCCAGCAUGAUCUAGCUCUGAUUUGGUUGGCACCAUAUUAGCAGGCGUCCACGCACAGCUAGACUAGAGUGGCCUCGCGCGCUCUCGUCUGGUCUGUGUCUCGCUUUGUGCCUGCAAAUCGUUGUUAGAUCAUGCAUGACAGCCUCAUU	3:119392637:119392657:+	UGAAGCUGCCAGCAUGAUCUA	21	3:119392771:119392792:+	GAUCAUGCAUGACAGCCUCAUU	22	5p	1234p	88499.7	489.74	156	-74.2	-47.56	1	1	42	TRUE	TRUE	51.53	3.59	3.08	6.15	7.18	8.72	3.59	4.62	9.74	4.62	10.77	4.1	5.64	3.08	8.72	10.26	6.15	-0.00893072	-0.077551	-0.4602	0.3724	0.0594	0.0213
zma-MIR167g	zma-MIR167g	TRUE	remained_positive	3:119394584:119394829:+	AGUGGUGCACCACGAGUUGGUGAAGCUGCCAGCAUGAUCUGGUUAUGAUGGUGGUGGUAUAUGUAAGAUGGAUGUAAUCUAUACUACUACCGGCCCCUGUCACUCUCUCUCUCUCCCCCGUCCCUGACUGUCAUAUAUGGAUCGACGAAUCCAAGAUGAGAGGGGAAGGGAGAGAGAGAGAGGGUAAUUAAUGAGCACCAGGACCAGGUCAUGCUGUAGUUUCAUCUGCUGGUGGCCGCACAUCGA	246	3:119394604:119394809:+	UGAAGCUGCCAGCAUGAUCUGGUUAUGAUGGUGGUGGUAUAUGUAAGAUGGAUGUAAUCUAUACUACUACCGGCCCCUGUCACUCUCUCUCUCUCCCCCGUCCCUGACUGUCAUAUAUGGAUCGACGAAUCCAAGAUGAGAGGGGAAGGGAGAGAGAGAGAGGGUAAUUAAUGAGCACCAGGACCAGGUCAUGCUGUAGUUUCAUC	3:119394604:119394624:+	UGAAGCUGCCAGCAUGAUCUG	21	3:119394790:119394809:+	GGUCAUGCUGUAGUUUCAUC	20	5p	1234p	78010.3	35.52	206	-100.5	-48.79	0.9999	1	96	TRUE	TRUE	50.81	3.27	4.49	7.76	8.57	5.71	6.53	2.86	6.94	9.39	4.08	8.16	7.35	5.71	6.94	10.2	2.04	-0.00985633	-0.0639228	-0.5008	0.3577	0.221	0.0824
miRN50-Novel	miRN50-Novel	TRUE	remained_positive	3:125127149:125127297:-	CUUCCGCAGCGUAUCCACCACAUCUGUUUUGCCUAUCAGCUAAGACUUACACAGUGGAUAUUACAUAGCGAGCUAGCAUGGCUUACAGUAAGUGUAAGUCUUAUUAGUUGAUAGGUCGAAAUAGAUGUGGUGGACUGCAAAGAUACGUU	149	3:125127169:125127277:-	CAUCUGUUUUGCCUAUCAGCUAAGACUUACACAGUGGAUAUUACAUAGCGAGCUAGCAUGGCUUACAGUAAGUGUAAGUCUUAUUAGUUGAUAGGUCGAAAUAGAUGUG	3:125127257:125127277:-	CAUCUGUUUUGCCUAUCAGCU	21	3:125127169:125127190:-	UUGAUAGGUCGAAAUAGAUGUG	22	5p	3p	0	110.36	109	-46.6	-42.75	1	1	1	TRUE	TRUE	42.28	4.73	6.08	9.46	8.11	7.43	2.7	3.38	6.08	5.41	6.08	3.38	8.11	10.81	4.05	6.76	7.43	-0.0108893	-0.0966443	-0.4604	0.3624	0.1454	0.0508
miRN53-Novel	miRN53-Novel	TRUE	remained_positive	3:174892274:174892478:-	GUGGCGUCCCACGGAUUUGCUCAAUCCGGACGCCGAUGUGGCGUGCCACGUUGGAGCAUACUAAUGAAAGUUCCGAGACCCAGUGACACAACAUGUCAAGUUUGGGACCCGAGUGACACAACAUGCCAAGUUCGAGGACCCAAGUGACUCUAACGUGGUACGCCACGUCGGUAUCCGGUUUGAGCAAAACCGGUUUUGUAUAGUU	205	3:174892294:174892458:-	UCAAUCCGGACGCCGAUGUGGCGUGCCACGUUGGAGCAUACUAAUGAAAGUUCCGAGACCCAGUGACACAACAUGUCAAGUUUGGGACCCGAGUGACACAACAUGCCAAGUUCGAGGACCCAAGUGACUCUAACGUGGUACGCCACGUCGGUAUCCGGUUUGAGC	3:174892438:174892458:-	UCAAUCCGGACGCCGAUGUGG	21	3:174892294:174892314:-	ACGUCGGUAUCCGGUUUGAGC	21	3p	3p	476.98	0	165	-80.2	-48.61	1	1	1	TRUE	TRUE	52.68	6.37	8.82	5.39	4.41	7.84	7.84	7.84	1.96	7.35	4.41	5.88	9.8	3.43	4.41	7.84	6.37	-0.00900911	-0.08	-0.4746	0.3463	0.1491	0.0467
miRN54-Novel	miRN54-Novel	TRUE	remained_positive	3:182293219:182293343:-	GCUUGUUUGGGAGACAGGGGAUUGGAGGGGAUUGAGGAGGCUAGAAUUCCUUACUGUUUAAUUUUGCAUAGCAAGGGAUUCUAGCCCCUCAAUCCCCUCUAAUCCCCUUACUCCCAAACAAGCCC	125	3:182293239:182293323:-	AUUGGAGGGGAUUGAGGAGGCUAGAAUUCCUUACUGUUUAAUUUUGCAUAGCAAGGGAUUCUAGCCCCUCAAUCCCCUCUAAUCC	3:182293302:182293323:-	AUUGGAGGGGAUUGAGGAGGCU	22	3:182293239:182293259:-	CCCCUCAAUCCCCUCUAAUCC	21	5p	34p	2293.33	0	85	-55.9	-65.76	1	1	2	TRUE	TRUE	48.8	6.45	3.23	8.06	6.45	4.84	11.29	0	8.06	7.26	4.84	10.48	1.61	5.65	5.65	4.84	11.29	-0.0155902	-0.3784	-0.7608	0.44	0.0256	0.0103
zma-MIR399d	zma-MIR399d	TRUE	remained_positive	3:192096062:192096190:+	AGCUCAAGGUGAGAAUCACAGUGUGGCUCUCCUCUGGCAUGAAGGCGCGGCUGAGAGGCACGAACAGUUUCUGGCCUUCCCCUGCCAAUGCCAAAGGAGAGCUGCCCUGCCAUUCGUUAGCCCUGCAAA	129	3:192096082:192096170:+	GUGUGGCUCUCCUCUGGCAUGAAGGCGCGGCUGAGAGGCACGAACAGUUUCUGGCCUUCCCCUGCCAAUGCCAAAGGAGAGCUGCCCUG	3:192096082:192096102:+	GUGUGGCUCUCCUCUGGCAUG	21	3:192096150:192096170:+	UGCCAAAGGAGAGCUGCCCUG	21	5p	1234p	1693.96	371.8	89	-42.9	-48.2	1	1	3	TRUE	TRUE	57.36	7.03	2.34	9.38	3.12	7.81	9.38	3.12	9.38	6.25	11.72	6.25	3.91	0.78	6.25	9.38	3.91	-0.00735181	-0.0552326	-0.4217	0.3333	0.1808	0.0691
zma-MIR167f	zma-MIR167f	TRUE	remained_positive	3:195044719:195044840:+	CGUGCACCUUAUUAAGCAGCUGAAGCUGCCAGCAUGAUCUGAUCUUUCGUUUACUGGCAACUUUGGAUACCUAAGAUCCAGAUCGUGCUGCGCAGUUUCACCUGCUAAUUGGAGCACAGAAA	122	3:195044739:195044820:+	UGAAGCUGCCAGCAUGAUCUGAUCUUUCGUUUACUGGCAACUUUGGAUACCUAAGAUCCAGAUCGUGCUGCGCAGUUUCACC	3:195044739:195044759:+	UGAAGCUGCCAGCAUGAUCUG	21	3:195044799:195044820:+	GAUCGUGCUGCGCAGUUUCACC	22	5p	1234p	78010.3	119.18	82	-39.4	-48.05	1	1	72	TRUE	TRUE	46.72	5.79	4.96	7.44	6.61	8.26	4.13	3.31	9.09	6.61	9.92	2.48	3.31	4.96	4.96	9.09	9.09	-0.00996575	-0.166393	-0.4656	0.377	0.0972	0.0383
zma-MIR11970	zma-MIR11970	TRUE	remained_positive	3:208954653:208954873:-	AUGCAAGCAGUGGUUCUGUGCAAGCGUGCAAGCAAACCAUUUGAUCCAUUAGAUUACGAUUCAACCACAGAUACAACCAUGGUUUGUUAGGAGCUAUUUUAUAAAGAUUAUUGAGCUAGUGGUGGAAGAGUUUAAGUGUUAAAUGUGAUUUACGGUUGGAUCACGAUCUAAUGGAUUAGAUGGUUUGGUUGCACGUUUGCACAAAAGGACUGCUUGCAUAG	221	3:208954673:208954853:-	CAAGCGUGCAAGCAAACCAUUUGAUCCAUUAGAUUACGAUUCAACCACAGAUACAACCAUGGUUUGUUAGGAGCUAUUUUAUAAAGAUUAUUGAGCUAGUGGUGGAAGAGUUUAAGUGUUAAAUGUGAUUUACGGUUGGAUCACGAUCUAAUGGAUUAGAUGGUUUGGUUGCACGUUUGCA	3:208954833:208954853:-	CAAGCGUGCAAGCAAACCAUU	21	3:208954673:208954693:-	UGGUUUGGUUGCACGUUUGCA	21	-	1p	0	336.88	181	-74.1	-40.94	1	1	1	TRUE	TRUE	39.37	7.73	5	7.73	9.09	7.73	1.82	2.27	2.73	6.82	5.45	5	7.27	6.82	2.27	10	12.27	-0.0117577	-0.0585407	-0.4629	0.3756	0.2451	0.0726
zma-MIR319a	zma-MIR319a	TRUE	remained_positive	3:215788720:215788927:+	UUCAUGUUUUCUCUGGAAGAGAGCUCUCUUCAGUCCACUCUGAAAUGGCUGUAGGGUUUCAUUAGCUGCCGACUCAUCCAUUCACCUGCCAAGAACCAUGGACAGGUCUGGUCUUGGUAGCCGAGUGGGUGGCGCGGGAGCUAAAAUCAAGCUCUACGCUGUUUGUGGUUGGACUGAAGGGUGCUCCCUUUUGUUUGCUCAAACGCUU	208	3:215788740:215788907:+	GAGCUCUCUUCAGUCCACUCUGAAAUGGCUGUAGGGUUUCAUUAGCUGCCGACUCAUCCAUUCACCUGCCAAGAACCAUGGACAGGUCUGGUCUUGGUAGCCGAGUGGGUGGCGCGGGAGCUAAAAUCAAGCUCUACGCUGUUUGUGGUUGGACUGAAGGGUGCUCCC	3:215788740:215788759:+	GAGCUCUCUUCAGUCCACUC	20	3:215788888:215788907:+	UUGGACUGAAGGGUGCUCCC	20	3p	134	0	49361.1	168	-91	-54.17	0.9907	1	119	TRUE	TRUE	50.48	5.8	3.86	6.28	3.38	5.8	4.35	2.9	10.63	5.31	6.76	8.21	6.76	2.42	8.7	9.66	9.18	-0.0091046	-0.0660714	-0.4596	0.3558	0.1047	0.0368
zma-MIR169n	zma-MIR169n	TRUE	remained_positive	3:233919740:233919881:+	AUGGGGGAGCCUAUCUCCCUUAGCCAAGAAUGGCUUGCCUAUCUCCACUGUUUGGUUCGUCUUGGGAGACCACCCUGAUGAUGGGUGUACUGUGUGGAUGAUGGCAGGCCUUCUUGGCUAAGCGAGUGAUUCUCUUCCACCA	142	3:233919760:233919861:+	UAGCCAAGAAUGGCUUGCCUAUCUCCACUGUUUGGUUCGUCUUGGGAGACCACCCUGAUGAUGGGUGUACUGUGUGGAUGAUGGCAGGCCUUCUUGGCUAAG	3:233919760:233919780:+	UAGCCAAGAAUGGCUUGCCUA	21	3:233919842:233919861:+	GGCAGGCCUUCUUGGCUAAG	20	5p	123p	0	0	102	-50.4	-49.41	1	1	3	TRUE	TRUE	52.82	2.13	3.55	4.96	6.38	4.26	8.51	1.42	10.64	7.09	5.67	9.93	5.67	3.55	7.09	12.06	7.09	-0.00923892	-0.100704	-0.488	0.3451	0.198	0.0661
zma-MIR169o	zma-MIR169o	TRUE	remained_positive	4:13818159:13818333:+	AGAUGGAGAGCCCCUUUUGGUAGCCAAGAAUGACUUGCCUAUGCACGCCCUCUGUUGGCAGUUCCGUCCGGCAGCCAUGGCGACGGUUGCACAAGGUGAGUUUUUGCGGCGUGGAUGAUGCAAUGUGGCUGCAUCGGCAGGUCUUCUUGGCUAGCCAGUGGGCUCUCGUCCACCA	175	4:13818179:13818313:+	UAGCCAAGAAUGACUUGCCUAUGCACGCCCUCUGUUGGCAGUUCCGUCCGGCAGCCAUGGCGACGGUUGCACAAGGUGAGUUUUUGCGGCGUGGAUGAUGCAAUGUGGCUGCAUCGGCAGGUCUUCUUGGCUAGC	4:13818179:13818199:+	UAGCCAAGAAUGACUUGCCUA	21	4:13818294:13818313:+	GGCAGGUCUUCUUGGCUAGC	20	5p	1234p	258.39	30.9	135	-64.4	-47.7	1	1	7	TRUE	TRUE	57.71	2.3	2.87	6.9	4.6	7.47	7.47	5.17	6.32	5.17	10.92	8.62	6.9	1.72	5.17	10.92	7.47	-0.00860509	-0.0700408	-0.4966	0.3771	0.1188	0.0408
miR172b-Known	miR172b-Known	TRUE	remained_positive	4:15295170:15295315:-	GAAAGUCACUGUUGUCUUGCGCGGCAUCAUCAGGAUUCACACAAGGUAAACAAAGUCGGAUGCCCAUGCACAUAUGUAGGUCUGGUUCGAUCCGUUGCUUGCGUGAGAAUCCUGAUGAUGCUGCAUUGGAGAACAAGUGACUGAAC	146	4:15295190:15295295:-	GCGGCAUCAUCAGGAUUCACACAAGGUAAACAAAGUCGGAUGCCCAUGCACAUAUGUAGGUCUGGUUCGAUCCGUUGCUUGCGUGAGAAUCCUGAUGAUGCUGCAU	4:15295276:15295295:-	GCGGCAUCAUCAGGAUUCAC	20	4:15295190:15295210:-	AGAAUCCUGAUGAUGCUGCAU	21	3p	3p	0	327.49	106	-51.2	-48.3	1	1	1	TRUE	TRUE	47.95	7.59	5.52	5.52	8.28	8.97	2.76	4.14	4.83	8.28	6.21	4.83	7.59	2.07	6.9	11.72	4.83	-0.00967049	-0.0781963	-0.4637	0.363	0.1121	0.0422
miRN57-Novel	miRN57-Novel	TRUE	remained_positive	4:28394972:28395098:+	GCUAGUUUGAGAGUUCAAAAUCCGGAGAGGAUUAGAGGGACUAAAAUCCCCGUUUUAUUUAAAAUUGAAUAAGGAGGAGAUUUUAGUCUCUCUAAUUCCCUCGGGUUUUGUGUCUCCCAAACUAGCC	127	4:28394992:28395078:+	UCCGGAGAGGAUUAGAGGGACUAAAAUCCCCGUUUUAUUUAAAAUUGAAUAAGGAGGAGAUUUUAGUCUCUCUAAUUCCCUCGGGUU	4:28394992:28395013:+	UCCGGAGAGGAUUAGAGGGACU	22	4:28395058:28395078:+	UCUCUCUAAUUCCCUCGGGUU	21	5p	3p	247.1	0	87	-45.8	-52.64	1	1	1	TRUE	TRUE	40.16	11.11	1.59	9.52	6.35	1.59	7.14	2.38	6.35	8.73	1.59	6.35	5.56	7.14	7.94	3.17	13.49	-0.0133317	-0.179003	-0.5354	0.4331	0.0532	0.0228
zma-MIR2275a	zma-MIR2275a	TRUE	remained_positive	4:31733904:31734028:+	AGUGUCAGGCACUGAAAGUGAGAGUUGGAGGAAAGCAAACCGGCUGGGUAUCGGAUUCAGCAACGGAGGGUGCUGCCGGUCGGUUUGUUUUCCUCCAAUAUCUCACCUUCAGUCGAUAGUCUGAU	125	4:31733924:31734008:+	AGAGUUGGAGGAAAGCAAACCGGCUGGGUAUCGGAUUCAGCAACGGAGGGUGCUGCCGGUCGGUUUGUUUUCCUCCAAUAUCUCA	4:31733924:31733944:+	AGAGUUGGAGGAAAGCAAACC	21	4:31733987:31734008:+	UUUGUUUUCCUCCAAUAUCUCA	22	3p	124p	903.13	699.5	85	-46.7	-54.94	1	1	5	TRUE	TRUE	51.2	6.45	3.23	8.87	4.84	6.45	4.03	4.84	5.65	7.26	4.84	9.68	8.87	2.42	8.87	7.26	6.45	-0.0108594	-0.1388	-0.556	0.392	0.0663	0.0248
zma-MIR2275b	zma-MIR2275b	TRUE	remained_positive	4:31734055:31734154:+	CAUUUGUGCCAUCUGAAGUGAGGAUUAGAGGCAACUGAACCAUCAUCUAUUGCAAAGGUUCAGUUUCCUCUAAUAUCUCAUCUCGAAUGGGCCCAUCGCC	100	4:31734075:31734134:+	AGGAUUAGAGGCAACUGAACCAUCAUCUAUUGCAAAGGUUCAGUUUCCUCUAAUAUCUCA	4:31734075:31734095:+	AGGAUUAGAGGCAACUGAACC	21	4:31734113:31734134:+	UUCAGUUUCCUCUAAUAUCUCA	22	5p	1234p	9203.72	850.28	60	-23.4	-39	1	1	6	TRUE	TRUE	45	7.07	2.02	6.06	11.11	9.09	6.06	2.02	7.07	6.06	5.05	5.05	4.04	4.04	11.11	7.07	7.07	-0.00835556	-0.127667	-0.376	0.3	0.1039	0.0399
zma-MIR169i	zma-MIR169i	TRUE	remained_positive	4:49299338:49299529:+	GAUGAGAGUGGUAGCUCUGGUAGCCAAGGAUGACUUGCCUGUGUGCUGGCCACGCUCCCCUCAUGCAAGGACCAUCUCGUGUCGACCGACGAGCGAGCGAGCGAUCGAUCGAUGAGAGGAUGACGAAGCUUGGGGUGUACGUUGGUCUCUCACGGGCAGUCUCCUUGGCUAGCCCUGACUCACUCUUACCGC	192	4:49299358:49299509:+	UAGCCAAGGAUGACUUGCCUGUGUGCUGGCCACGCUCCCCUCAUGCAAGGACCAUCUCGUGUCGACCGACGAGCGAGCGAGCGAUCGAUCGAUGAGAGGAUGACGAAGCUUGGGGUGUACGUUGGUCUCUCACGGGCAGUCUCCUUGGCUAG	4:49299358:49299378:+	UAGCCAAGGAUGACUUGCCUG	21	4:49299492:49299509:+	GGCAGUCUCCUUGGCUAG	18	5p	123	1284.68	56.47	152	-71.9	-47.3	0.96	1	14	TRUE	TRUE	58.85	1.57	5.76	7.33	4.19	4.19	6.28	7.33	9.42	10.47	7.85	6.81	6.28	2.62	7.85	9.42	2.62	-0.00753101	-0.0633185	-0.4432	0.3594	0.1331	0.0556
Zma-MIR169d	Zma-MIR169d	TRUE	remained_positive	4:49565637:49565767:+	UCAAUAAGGGCCUACCUCUGAUAGCCAAGGAUGACUUGCCUAUGUCCUUUGUUUACAAAGGACCUGAAUGUGUGGACCAUUGAGAGGUUCAUAGGCAGUCUCCUUGGCUAGCCUGAGUGGCCCCUAUUGCU	131	4:49565657:49565747:+	UAGCCAAGGAUGACUUGCCUAUGUCCUUUGUUUACAAAGGACCUGAAUGUGUGGACCAUUGAGAGGUUCAUAGGCAGUCUCCUUGGCUAGC	4:49565657:49565676:+	UAGCCAAGGAUGACUUGCCU	20	4:49565727:49565747:+	UAGGCAGUCUCCUUGGCUAGC	21	5p	23	1076.3	0	91	-44.9	-49.34	0.9152	1	11	TRUE	TRUE	48.85	4.62	3.85	7.69	6.15	4.62	9.23	0	10	6.92	6.15	6.92	5.38	6.15	4.62	10.77	6.92	-0.00984442	-0.100305	-0.4809	0.3511	0.1131	0.039
zma-MIR169h	zma-MIR169h	TRUE	remained_positive	4:49625355:49625485:+	CAAUAAGGGCCUGCCUCUGAUAGCCAAGGAUGACUUGCCUAUGUCCUUUGUUUACAAAGGAUCAGAAUUGUGGACCUUUGUGUUGGUUCGUAGGCAGUCUCCUUGGCUAGCCUGAGUGGCCCCUAUUGCUC	131	4:49625375:49625465:+	UAGCCAAGGAUGACUUGCCUAUGUCCUUUGUUUACAAAGGAUCAGAAUUGUGGACCUUUGUGUUGGUUCGUAGGCAGUCUCCUUGGCUAGC	4:49625375:49625395:+	UAGCCAAGGAUGACUUGCCUA	21	4:49625447:49625465:+	GGCAGUCUCCUUGGCUAGC	19	5p	123	1554.56	4480.92	91	-45.1	-49.56	0.9824	1	10	TRUE	TRUE	49.62	4.62	2.31	6.92	5.38	3.85	8.46	0.77	10	5.38	6.92	6.92	6.92	5.38	5.38	11.54	9.23	-0.00970778	-0.099084	-0.4817	0.3588	0.1371	0.0573
zma-MIR156a	zma-MIR156a	TRUE	remained_positive	4:87069143:87069300:-	GUUUUCGUUCCGUGGCUAACUGACAGAAGAGAGUGAGCACACAGCGGGCAGACUGCAUCGAUCGAUCUGCAUCCGAGACGGCGCACGUACGAAUGAUGAUGCAGCUGCUGCUGCGUGCUCACUUCUCUCUCUGUCAGUCCUCUAGCUGCUACGGCCUC	158	4:87069163:87069280:-	UGACAGAAGAGAGUGAGCACACAGCGGGCAGACUGCAUCGAUCGAUCUGCAUCCGAGACGGCGCACGUACGAAUGAUGAUGCAGCUGCUGCUGCGUGCUCACUUCUCUCUCUGUCAGU	4:87069261:87069280:-	UGACAGAAGAGAGUGAGCAC	20	4:87069163:87069184:-	GCUCACUUCUCUCUCUGUCAGU	22	5p	1234p	1.0863e+06	17388.7	118	-65.3	-55.34	0.9998	1	98	TRUE	TRUE	56.33	1.91	6.37	7.01	4.46	7.01	2.55	7.64	11.46	8.28	10.83	3.18	5.1	2.55	9.55	8.92	3.18	-0.00888692	-0.101139	-0.5006	0.3861	0.1561	0.0661
zma-MIR166c	zma-MIR166c	TRUE	remained_positive	4:153858435:153858563:+	GAAGCUUUCUUACUUUGAGGGGAAUGUUGUCUGGCUCGAGGUGCAGAAACACGCAGAUCUCAUCGAGGUCGUCUUGGUUGUUGUUGAUCUCGGACCAGGCUUCAUUCCCCUCAAGUAGAGCUCCCGGCU	129	4:153858455:153858543:+	GGAAUGUUGUCUGGCUCGAGGUGCAGAAACACGCAGAUCUCAUCGAGGUCGUCUUGGUUGUUGUUGAUCUCGGACCAGGCUUCAUUCCC	4:153858455:153858475:+	GGAAUGUUGUCUGGCUCGAGG	21	4:153858524:153858543:+	UCGGACCAGGCUUCAUUCCC	20	3p	1234p	7516.31	22739.3	89	-39.5	-44.38	1	1	113	TRUE	TRUE	51.94	3.91	3.12	7.81	3.91	5.47	4.69	4.69	9.38	7.81	5.47	7.81	7.03	1.56	10.94	7.03	9.38	-0.00887948	-0.0755814	-0.4612	0.3721	0.1671	0.0631
zma-MIR394b	zma-MIR394b	TRUE	remained_positive	4:157728375:157728499:+	UGGCGCUUACUGAGAGUUCCUUGGCAUUCUGUCCACCUCCCUUCUUGACGAUCUUGCAGAAAGUUUGCUUUUUUUGUUUGUUUGGAGGUGGGCAUACUGCCAAUGGAGCUGCGUAGGCCUCCCUU	125	4:157728395:157728479:+	UUGGCAUUCUGUCCACCUCCCUUCUUGACGAUCUUGCAGAAAGUUUGCUUUUUUUGUUUGUUUGGAGGUGGGCAUACUGCCAAUG	4:157728395:157728414:+	UUGGCAUUCUGUCCACCUCC	20	4:157728460:157728479:+	AGGUGGGCAUACUGCCAAUG	20	5p	1234p	18323.4	0	85	-35.2	-41.41	1	1	5	TRUE	TRUE	49.6	2.42	3.23	5.65	3.23	4.03	7.26	2.42	10.48	5.65	8.06	6.45	5.65	2.42	5.65	11.29	16.13	-0.00858065	-0.0848	-0.4256	0.328	0.0931	0.0318
zma-MIR399b	zma-MIR399b	TRUE	remained_positive	4:158285683:158285803:+	AGCUCAGGGUGCGAAUCACAGUGCAGCUCUCCUCUGGCAUGAAGGCUGUGAGAGAGGCAUGACAAUUUCUGGCCUUGCCCUGCCAAAGGAGAGCUGUCCUGCCAUUCAUUAGCCCUGCAAU	121	4:158285703:158285783:+	GUGCAGCUCUCCUCUGGCAUGAAGGCUGUGAGAGAGGCAUGACAAUUUCUGGCCUUGCCCUGCCAAAGGAGAGCUGUCCUG	4:158285703:158285723:+	GUGCAGCUCUCCUCUGGCAUG	21	4:158285763:158285783:+	UGCCAAAGGAGAGCUGUCCUG	21	3p	1234p	2661.2	1557.04	81	-40.4	-49.88	1	1	4	TRUE	TRUE	54.55	5	1.67	10	5.83	9.17	7.5	0.83	10	6.67	11.67	5.83	3.33	0.83	6.67	10.83	4.17	-0.00860495	-0.0940496	-0.4694	0.3388	0.0652	0.0223
miRN20b-Novel	miRN20b-Novel	TRUE	remained_positive	4:159938821:159939004:+	GUGCAAUCAAGCUAUAUGGUGCAUCUAAUUAAAAUCCAACAGUGACUGCUAUUUUAGCUGGAAGGGUUAAAUGUAAAAUAACUACAGAACUACUGGUUUUCAGGUGAAAACUGAAAAGGGUUAAAUACAAAUAGCAGUCACCAUUGGAUUUUGAUUGGAUGCACCAGAUUGCUUGAUUGCACGU	184	4:159938841:159938984:+	GCAUCUAAUUAAAAUCCAACAGUGACUGCUAUUUUAGCUGGAAGGGUUAAAUGUAAAAUAACUACAGAACUACUGGUUUUCAGGUGAAAACUGAAAAGGGUUAAAUACAAAUAGCAGUCACCAUUGGAUUUUGAUUGGAUGCAC	4:159938841:159938861:+	GCAUCUAAUUAAAAUCCAACA	21	4:159938964:159938984:+	UUGGAUUUUGAUUGGAUGCAC	21	3p	3p	0	192.24	144	-57.4	-39.86	1	1	1	TRUE	TRUE	36.41	13.66	6.01	5.46	9.29	7.65	1.64	0.55	5.46	5.46	4.92	5.46	5.46	7.65	2.73	9.29	9.29	-0.0131942	-0.0707298	-0.4804	0.3913	0.2025	0.0677
zma-MIR396a	zma-MIR396a	TRUE	remained_positive	4:176326883:176327022:+	ACAUGGCCCUCCUUGCCGUCUUCCACAGCUUUCUUGAACUGCAUGCCGCCGGCUGGUGGAUGCUGCGCGCUUGAAUUCCGGUCGAUCCCAAGAGGCGCAGUUCAAUAAAGCUGUGGGAAACUGCAGAGAGAGGCCACCAG	140	4:176326903:176327002:+	UUCCACAGCUUUCUUGAACUGCAUGCCGCCGGCUGGUGGAUGCUGCGCGCUUGAAUUCCGGUCGAUCCCAAGAGGCGCAGUUCAAUAAAGCUGUGGGAAA	4:176326903:176326923:+	UUCCACAGCUUUCUUGAACUG	21	4:176326982:176327002:+	GUUCAAUAAAGCUGUGGGAAA	21	5p	123p	66789.2	11127.5	100	-48.1	-48.1	1	0.9991	38	TRUE	TRUE	57.86	5.76	3.6	7.19	4.32	7.19	8.63	5.76	7.91	6.47	11.51	6.47	3.6	0.72	5.76	9.35	5.76	-0.00848082	-0.100143	-0.4907	0.3714	0.0897	0.0306
zma-MIR396e	zma-MIR396e	TRUE	remained_positive	4:176331845:176332048:-	UUCAGGUCCAUGCCAUGCCUUUCCACAGCUUUCUUGAACUUCUUCUUCUUCUCUCUCUUAGAAGGGCCGUAUAGCUUCUUUGAACCUCUCUCUCUCUCUCUCUCAAAAGUGUACACGAACACUUUCUUCAUUCUCUGCCUCUCGCUCUCUGAUCUCCGAAGAAGGUCAAGAAAGCCGUGGGAAGAAAUGGCAUAACAAGAACUC	204	4:176331865:176332028:-	UUCCACAGCUUUCUUGAACUUCUUCUUCUUCUCUCUCUUAGAAGGGCCGUAUAGCUUCUUUGAACCUCUCUCUCUCUCUCUCUCAAAAGUGUACACGAACACUUUCUUCAUUCUCUGCCUCUCGCUCUCUGAUCUCCGAAGAAGGUCAAGAAAGCCGUGGGAAG	4:176332008:176332028:-	UUCCACAGCUUUCUUGAACUU	21	4:176331865:176331885:-	GGUCAAGAAAGCCGUGGGAAG	21	5p	1234p	53988.7	0	164	-44.2	-26.95	1	1	16	TRUE	TRUE	45.59	8.87	4.43	5.91	3.45	5.91	4.43	2.46	16.26	5.42	4.43	3.45	2.96	2.46	16.26	4.43	8.87	-0.00653652	-0.0436975	-0.298	0.2598	0.226	0.0665
zma-MIR164f	zma-MIR164f	TRUE	remained_positive	4:179535489:179535634:+	GAGGGGCGAGCAAACCGUGCUGGAGAAGCAGGGCACGUGCUCGCCGACAAGUCGAAGCCUUAGGGCAGCUUGGCCUGUGGCUGCACGCGUACGUGGUCGUCGCAGCACGUGCGCUCCUUCUCCAACAUGGCUUCUCGCCCCCAUCA	146	4:179535509:179535614:+	UGGAGAAGCAGGGCACGUGCUCGCCGACAAGUCGAAGCCUUAGGGCAGCUUGGCCUGUGGCUGCACGCGUACGUGGUCGUCGCAGCACGUGCGCUCCUUCUCCAAC	4:179535509:179535529:+	UGGAGAAGCAGGGCACGUGCU	21	4:179535594:179535614:+	CACGUGCGCUCCUUCUCCAAC	21	5p	1234p	1144.02	0	106	-57.7	-54.43	1	1	9	TRUE	TRUE	64.38	4.14	4.83	6.9	1.38	8.28	6.9	9.66	7.59	4.14	13.79	8.28	6.21	1.38	6.9	6.9	2.76	-0.00894688	-0.194977	-0.576	0.3767	0.0966	0.0336
Zma-MIR166f	Zma-MIR166f	TRUE	remained_positive	4:181111875:181112027:+	CUUCGUCAUGGGGGUUUGUGGGGAAUGUUGGCUGGCUCGAGGCAGCAUCCGCGUCCUAGCCUGCUGUUGCCGGUCGUUUUGCCUGCUACCGGUCGGCCGGACAGAUCGAGGCGUCGGACCAGGCUUCAUUCCUCGCAAACCGGUGCAUCCAUG	153	4:181111895:181112007:+	GGAAUGUUGGCUGGCUCGAGGCAGCAUCCGCGUCCUAGCCUGCUGUUGCCGGUCGUUUUGCCUGCUACCGGUCGGCCGGACAGAUCGAGGCGUCGGACCAGGCUUCAUUCCUC	4:181111895:181111915:+	GGAAUGUUGGCUGGCUCGAGG	21	4:181111987:181112007:+	UCGGACCAGGCUUCAUUCCUC	21	3p	234p	1180.07	93659.6	113	-49.6	-43.89	1	1	44	TRUE	TRUE	62.09	1.97	2.63	3.95	4.61	5.92	7.24	9.21	6.58	3.95	9.87	11.84	7.24	1.32	8.55	8.55	6.58	-0.00743115	-0.0574346	-0.4614	0.3399	0.1242	0.037
zma-MIR166n	zma-MIR166n	TRUE	remained_positive	4:181112163:181112296:+	AUGCUCGGAUUGGGUUAGGGGGAUUGUUGUCUGGCUCGGUGUCUCCGGUCGAGACGGCCUUGCCGGCGCCGGAGCUGUCGUCGACCGGAGAUCUCGGACCAGGCUUCAAUCCCUUUAACCAUGCGGCAUUAGGU	134	4:181112183:181112276:+	GGAUUGUUGUCUGGCUCGGUGUCUCCGGUCGAGACGGCCUUGCCGGCGCCGGAGCUGUCGUCGACCGGAGAUCUCGGACCAGGCUUCAAUCCCU	4:181112183:181112203:+	GGAUUGUUGUCUGGCUCGGUG	21	4:181112256:181112276:+	UCGGACCAGGCUUCAAUCCCU	21	3p	124p	450.22	93213.1	94	-60.8	-64.68	0.9981	1	35	TRUE	TRUE	60.45	1.5	3.01	4.51	5.26	3.01	6.77	9.77	6.77	6.77	7.52	13.53	6.77	2.26	9.02	6.77	6.77	-0.0100612	-0.103109	-0.6082	0.403	0.0526	0.0208
Zma-MIR169b	Zma-MIR169b	TRUE	remained_positive	4:185272319:185272549:-	AGGCUGUGCGUUUCGUUAUGUAGCCAAGGAUGACUUGCCGGCCGACAUAUGCCUCUCUCGUUCGUCCCUGACCGGCCGGGAAACACAUCACGCCGCAUGCAUGCAUGCAUGCAUAUGUGUGUACGUACUACGUGUGCAUGCAUGCAUGUGCUGCCGCGCGCAGCAAACUGCGAGGAAUCGUCCGUCCGGCAGGUUCUUCUCUUUGGCUACACGAUGGCCUCGUCUUCUCAU	231	4:185272339:185272529:-	UAGCCAAGGAUGACUUGCCGGCCGACAUAUGCCUCUCUCGUUCGUCCCUGACCGGCCGGGAAACACAUCACGCCGCAUGCAUGCAUGCAUGCAUAUGUGUGUACGUACUACGUGUGCAUGCAUGCAUGUGCUGCCGCGCGCAGCAAACUGCGAGGAAUCGUCCGUCCGGCAGGUUCUUCUCUUUGGCUACA	4:185272509:185272529:-	UAGCCAAGGAUGACUUGCCGG	21	4:185272339:185272359:-	AGGUUCUUCUCUUUGGCUACA	21	5p	23p	1298.14	0	191	-93.9	-49.16	1	1	8	TRUE	TRUE	56.28	2.61	5.22	2.61	7.39	7.83	5.65	9.13	6.96	3.48	11.3	4.78	7.39	3.48	7.39	10.43	4.35	-0.00813077	-0.0570887	-0.4576	0.3506	0.1512	0.0564
miRN61-Novel	miRN61-Novel	TRUE	remained_positive	4:200045008:200045135:-	GCUAGUUUGGGAGCCACAAAACCGGAGGAGGUUAGAGGAGCUAAAAUCUCAUCUUUAUUCAAUUUUGAAUAAGAAGGAAAUUUUAGCCCCUCUAAUCUCCUCCGAUUUUUAGAUGUAGUUGCGCGUGC	128	4:200045028:200045115:-	ACCGGAGGAGGUUAGAGGAGCUAAAAUCUCAUCUUUAUUCAAUUUUGAAUAAGAAGGAAAUUUUAGCCCCUCUAAUCUCCUCCGAUUU	4:200045095:200045115:-	ACCGGAGGAGGUUAGAGGAGC	21	4:200045028:200045048:-	CCCUCUAAUCUCCUCCGAUUU	21	5p	3p	3890.73	0	88	-47.7	-54.2	1	1	4	TRUE	TRUE	41.41	10.24	1.57	9.45	7.09	3.15	5.51	3.15	6.3	7.87	5.51	5.51	3.94	7.09	6.3	3.94	13.39	-0.00982854	-0.133594	-0.407	0.3828	0.1731	0.0598
zma-MIR399a	zma-MIR399a	TRUE	remained_positive	4:233617205:233617326:-	UGAAGAGGGUGAGAAUCACAGUGCGGUUCUCCUCUGGCACGAAGGCUGGCCAGAGCAGCUUAUAUUGCCACCACCCUUCCUUGCCAAAGGAGAAUUGCCCUGCCAUUCACAACCCUGCAAUU	122	4:233617225:233617306:-	GUGCGGUUCUCCUCUGGCACGAAGGCUGGCCAGAGCAGCUUAUAUUGCCACCACCCUUCCUUGCCAAAGGAGAAUUGCCCUG	4:233617286:233617306:-	GUGCGGUUCUCCUCUGGCACG	21	4:233617225:233617245:-	UGCCAAAGGAGAAUUGCCCUG	21	3p	1234p	874.12	2431.07	82	-37.6	-45.85	1	1	4	TRUE	TRUE	53.28	6.61	4.96	8.26	4.96	9.92	10.74	1.65	7.44	6.61	9.09	5.79	2.48	1.65	4.96	8.26	6.61	-0.00804617	-0.0860656	-0.4287	0.3361	0.0398	0.0159
zma-MIR399g	zma-MIR399g	TRUE	remained_positive	4:233618387:233618492:+	GAGUGUGGAGGUCCAUUGCAGGGCAACCCCCCGUUGGCAGGUGCGACGGCGACGUACCCCUACCCUGCCAAAGGGGAUUUGCCCGGCGAUGCGCCUGCACACACAG	106	4:233618407:233618472:+	GGGCAACCCCCCGUUGGCAGGUGCGACGGCGACGUACCCCUACCCUGCCAAAGGGGAUUUGCCCGG	4:233618407:233618427:+	GGGCAACCCCCCGUUGGCAGG	21	4:233618452:233618472:+	UGCCAAAGGGGAUUUGCCCGG	21	3p	1234p	0	764.46	66	-35.5	-53.79	1	1	1	TRUE	TRUE	66.04	2.86	7.62	5.71	2.86	8.57	14.29	7.62	2.86	5.71	10.48	10.48	5.71	1.9	0.95	8.57	3.81	-0.00868565	-0.199057	-0.5736	0.3679	0.1106	0.0372
zma-MIR171a	zma-MIR171a	TRUE	remained_positive	4:239713537:239713672:+	GGAUGGCAUGGAGGGAGCGAUAUUGGCGAGGUUCAAUCAGAUGAUGUAUUUUUCUUAUAUAUAAAUUUGCAUGCAUGAAGGUGUGAAUCCAGUGUCUGAUUGAGCCGCGCCAAUAUCACUUCCUUCCACCAUAAGU	136	4:239713557:239713652:+	UAUUGGCGAGGUUCAAUCAGAUGAUGUAUUUUUCUUAUAUAUAAAUUUGCAUGCAUGAAGGUGUGAAUCCAGUGUCUGAUUGAGCCGCGCCAAUAU	4:239713557:239713577:+	UAUUGGCGAGGUUCAAUCAGA	21	4:239713633:239713652:+	UGAUUGAGCCGCGCCAAUAU	20	3p	1234p	0	0	96	-37.9	-39.48	1	1	2	TRUE	TRUE	42.65	5.19	1.48	5.93	14.07	7.41	4.44	2.96	2.96	8.15	5.93	5.93	5.19	5.93	5.93	9.63	8.89	-0.0103447	-0.0895588	-0.4412	0.3676	0.1971	0.0677
miR167f-Known	miR167f-Known	TRUE	remained_positive	4:241398458:241398761:+	GUUUUGAUGGUGUGAGAGAUUGAAGCUGCCAGCCUGAUCUGAUCUGACCACCGAAACCUAGCUAGCUACCUAUGCCUUGGGUUGCUGUAGUGCAGGUGCGGCAUGCAGUUGUCAACAACAGCCUGAUCUGAUCCACGAGGAAUUGAAUUCUCACACGUGGAUGGCCUUGGAGAGAUGGACUAGCUAUUCUCUUCGGCCAUUCGGCCAUGCACGCACGCAUGGAGCUUGCUGGAUGCAAUGCAUAUGCAUGACUCUCCGUCAUCAGAUCAUGUGGCAGCUUCACUCUCUCACCACCACCAAAUGA	304	4:241398478:241398741:+	UGAAGCUGCCAGCCUGAUCUGAUCUGACCACCGAAACCUAGCUAGCUACCUAUGCCUUGGGUUGCUGUAGUGCAGGUGCGGCAUGCAGUUGUCAACAACAGCCUGAUCUGAUCCACGAGGAAUUGAAUUCUCACACGUGGAUGGCCUUGGAGAGAUGGACUAGCUAUUCUCUUCGGCCAUUCGGCCAUGCACGCACGCAUGGAGCUUGCUGGAUGCAAUGCAUAUGCAUGACUCUCCGUCAUCAGAUCAUGUGGCAGCUUCACU	4:241398478:241398499:+	UGAAGCUGCCAGCCUGAUCUGA	22	4:241398721:241398741:+	AGAUCAUGUGGCAGCUUCACU	21	5p	3	849.45	0	264	-106.3	-40.27	1	1	9	TRUE	TRUE	51.32	3.3	5.61	5.61	8.25	9.24	5.28	2.97	8.58	7.92	8.58	4.95	3.96	2.64	6.6	11.55	4.95	-0.00826773	-0.0331984	-0.4243	0.3487	0.3778	0.125
zma-MIR160a	zma-MIR160a	TRUE	remained_positive	4:241638511:241638638:+	CAAAUUCAGAUUUGUGUGCGUGCCUGGCUCCCUGUAUGCCACACAUGUAGCGCCCAACCCAGAUGCUAAGGUUGCCUGCUGUGGGUGGCGUGCAAGGGGCCAAGCAUGCAUCCAUGCAUGCAUGCACU	128	4:241638531:241638618:+	UGCCUGGCUCCCUGUAUGCCACACAUGUAGCGCCCAACCCAGAUGCUAAGGUUGCCUGCUGUGGGUGGCGUGCAAGGGGCCAAGCAUG	4:241638531:241638551:+	UGCCUGGCUCCCUGUAUGCCA	21	4:241638598:241638618:+	GCGUGCAAGGGGCCAAGCAUG	21	5p	123p	75640.4	83.31	88	-45.2	-51.36	1	1	21	TRUE	TRUE	56.25	4.72	3.15	4.72	7.87	11.81	8.66	2.36	5.51	1.57	13.39	6.3	7.09	2.36	2.36	14.96	3.15	-0.00808356	-0.0798177	-0.4547	0.3359	0.2743	0.1125
zma-MIR390b	zma-MIR390b	TRUE	remained_positive	5:2846308:2846537:+	AGGGUAUGGAACAGUCCUUGAAGCUCAGGAGGGAUAGCGCCUAGGAAAUCACACAUAGAUUGGAGCCACGAAGAGGAAGGGAGAAUGAGAGAGAGAGAGACAGAGCAGCUAUGCUGCUCUGUCUCUCUCUCUCACUUUCUCUUGGAUCCAUCUCAAGGUUCUGUCUAUAUAUGAUGAAUCGAUCCGAAGCGCUAUCUAUCCUGAGCUCCACGGCUUGUUCUUACCAGUUA	230	5:2846328:2846517:+	AAGCUCAGGAGGGAUAGCGCCUAGGAAAUCACACAUAGAUUGGAGCCACGAAGAGGAAGGGAGAAUGAGAGAGAGAGAGACAGAGCAGCUAUGCUGCUCUGUCUCUCUCUCUCACUUUCUCUUGGAUCCAUCUCAAGGUUCUGUCUAUAUAUGAUGAAUCGAUCCGAAGCGCUAUCUAUCCUGAGCUCCA	5:2846328:2846348:+	AAGCUCAGGAGGGAUAGCGCC	21	5:2846497:2846517:+	CGCUAUCUAUCCUGAGCUCCA	21	5p	1234p	35477.8	1441.15	190	-104.1	-54.79	0.9923	1	21	TRUE	TRUE	47.83	4.37	3.49	11.35	7.42	5.68	3.49	2.62	10.48	11.35	5.24	6.11	3.06	5.24	10.04	5.68	4.37	-0.0109994	-0.107043	-0.5261	0.387	0.0698	0.0292
zma-MIR167c	zma-MIR167c	TRUE	remained_positive	5:4414240:4414377:+	UGCCUGCCCAAGGGAACGAGUGAAGCUGCCAGCAUGAUCUAGCUCGGAGUGAUCACGCGAGGAGAACAAUAGCUCGAGGUGGUCAUGCCUUGCUAGAUCAUGCUGUGGCAGCCUCACUUCUUCCCGUCCUUGGGCAUA	138	5:4414260:4414357:+	UGAAGCUGCCAGCAUGAUCUAGCUCGGAGUGAUCACGCGAGGAGAACAAUAGCUCGAGGUGGUCAUGCCUUGCUAGAUCAUGCUGUGGCAGCCUCACU	5:4414260:4414280:+	UGAAGCUGCCAGCAUGAUCUA	21	5:4414335:4414357:+	GAUCAUGCUGUGGCAGCCUCACU	23	5p	1234p	88499.7	917.56	98	-56.5	-57.65	1	1	41	TRUE	TRUE	55.8	3.65	2.92	8.76	5.84	7.3	6.57	4.38	8.76	8.03	10.22	6.57	4.38	2.92	7.3	9.49	2.92	-0.0105717	-0.116957	-0.5899	0.3696	0.0507	0.0203
zma-MIR167b	zma-MIR167b	TRUE	remained_positive	5:7976367:7976498:+	GAAGUGCCCAAGAUAAAGGGUGAAGCUGCCAGCAUGAUCUAACGACGGCAUUGCUCUGCUGCUGCAGUGAGGCUUGCGAGUGAUGGUUAGAUCAUGCUGUGACAGUUUCACUCUUUCCCUUUGGGCACAUCG	132	5:7976387:7976478:+	UGAAGCUGCCAGCAUGAUCUAACGACGGCAUUGCUCUGCUGCUGCAGUGAGGCUUGCGAGUGAUGGUUAGAUCAUGCUGUGACAGUUUCACU	5:7976387:7976407:+	UGAAGCUGCCAGCAUGAUCUA	21	5:7976456:7976478:+	GAUCAUGCUGUGACAGUUUCACU	23	5p	1234p	88499.7	78.83	92	-45.2	-49.13	0.9998	0.9988	42	TRUE	TRUE	51.52	4.58	3.82	7.63	6.11	7.63	3.82	3.05	8.4	7.63	9.92	5.34	5.34	2.29	5.34	12.21	6.87	-0.0105726	-0.0919192	-0.5447	0.4015	0.1606	0.0598
zma-MIR171f	zma-MIR171f	TRUE	remained_positive	5:8896280:8896435:-	GGUUGUUGGCUGAGAGAGUGCGAUGUUGGCAUGGCUCAAUCAACUCGCCGGCCGCGGGUGGCUUAUAGCUUAAUUCUGCGCAUUCGAUCGAGGUGCGGGCGCAGUGUUUAAUUGAUUGAGCCGUGCCAAUAUCACAACCUUCUCUAGCCUAUAUAU	156	5:8896300:8896415:-	CGAUGUUGGCAUGGCUCAAUCAACUCGCCGGCCGCGGGUGGCUUAUAGCUUAAUUCUGCGCAUUCGAUCGAGGUGCGGGCGCAGUGUUUAAUUGAUUGAGCCGUGCCAAUAUCACA	5:8896395:8896415:-	CGAUGUUGGCAUGGCUCAAUC	21	5:8896300:8896320:-	UUGAGCCGUGCCAAUAUCACA	21	3p	1234p	0	0	116	-57	-49.14	0.9934	0.9993	54	TRUE	TRUE	51.28	3.87	1.94	5.16	9.03	5.16	3.87	7.1	6.45	5.16	10.97	7.1	5.81	5.81	5.81	9.03	7.74	-0.00891381	-0.0774573	-0.4571	0.3782	0.2137	0.0741
miRN66-Novel	miRN66-Novel	TRUE	remained_positive	5:19599600:19599764:+	GUUAAUCUUAUGCACUCGUUUCAAAUUAUAAGUCACUUUGACUUUUUGGUACAUAGAUUUUGCUAUGUAUCUAGAGAUAUGUUAUAUCGAGAUGCAUAGCAAAAUUGAUGUACCAAAAAAAGUUAAAGUGGCUUAUAAUUUGGAACCGAGGGAGUAAUGUGAUUG	165	5:19599620:19599744:+	UCAAAUUAUAAGUCACUUUGACUUUUUGGUACAUAGAUUUUGCUAUGUAUCUAGAGAUAUGUUAUAUCGAGAUGCAUAGCAAAAUUGAUGUACCAAAAAAAGUUAAAGUGGCUUAUAAUUUGGAA	5:19599620:19599640:+	UCAAAUUAUAAGUCACUUUGA	21	5:19599724:19599744:+	AAAGUGGCUUAUAAUUUGGAA	21	3p	34p	0	63.68	125	-67.8	-54.24	1	1	2	TRUE	TRUE	31.52	10.98	3.66	6.1	12.2	4.27	1.22	1.83	4.27	6.71	3.05	3.05	6.71	10.98	3.66	8.54	12.8	-0.0152475	-0.0984242	-0.4806	0.4303	0.1205	0.0499
zma-MIR171m	zma-MIR171m	TRUE	remained_positive	5:20785909:20786028:-	UGCUAGGACAAGGGCGGAGGUAUUGGCGCGCCUCAAUCCGAAGGCGUGGCUGAUAGAUUGGCGCGGCAGCCAUGUUCUUGGAUUGAGCCGCGUCAAUAUCUCCCGUUGCCUGUCCCGUAC	120	5:20785929:20786008:-	UAUUGGCGCGCCUCAAUCCGAAGGCGUGGCUGAUAGAUUGGCGCGGCAGCCAUGUUCUUGGAUUGAGCCGCGUCAAUAUC	5:20785988:20786008:-	UAUUGGCGCGCCUCAAUCCGA	21	5:20785929:20785949:-	GGAUUGAGCCGCGUCAAUAUC	21	3p	1234p	0	0	80	-45.8	-57.25	0.9806	1	5	TRUE	TRUE	59.17	3.36	1.68	5.88	6.72	4.2	7.56	9.24	5.04	5.88	11.76	9.24	5.88	4.2	5.88	8.4	5.04	-0.00949299	-0.144792	-0.5617	0.3917	0.1035	0.0423
miRN67-Novel	miRN67-Novel	TRUE	remained_positive	5:22201751:22201961:+	UAAAUGUGUUAAGUCCAGGGUGAAUUGACGAUUUUGCCCCUAGGUGGAAACUGAAUUAGUGCAGAGUUCUGUUUGUCUAUGUUUAGCUUUGAGAAAUAUUUUUAAACCAUGUGAAAUAUUCCUCAAAAUUGAGCAUAGACGAACUAGGCUCUGUUUCAUUUUUCACUCAGGGUCAAAAUCGUCAAUUCACCCUUGACUUAACACCGUUUAG	211	5:22201771:22201941:+	UGAAUUGACGAUUUUGCCCCUAGGUGGAAACUGAAUUAGUGCAGAGUUCUGUUUGUCUAUGUUUAGCUUUGAGAAAUAUUUUUAAACCAUGUGAAAUAUUCCUCAAAAUUGAGCAUAGACGAACUAGGCUCUGUUUCAUUUUUCACUCAGGGUCAAAAUCGUCAAUUCACC	5:22201771:22201791:+	UGAAUUGACGAUUUUGCCCCU	21	5:22201921:22201941:+	GGUCAAAAUCGUCAAUUCACC	21	3p	3p	166.87	0	171	-83.8	-49.01	1	1	1	TRUE	TRUE	36.97	10.48	4.76	6.19	7.14	5.71	4.29	1.9	5.71	6.19	2.38	3.33	7.14	6.19	6.19	8.1	14.29	-0.0143846	-0.134834	-0.5318	0.4218	0.0348	0.0138
zma-MIR166d	zma-MIR166d	TRUE	remained_positive	5:22443515:22443655:-	GAAGCUAUUUGCUUCUGAGUGGAAUGUUGUCUGGUUCAAGGUCUUUUGCUUUGUGAUCCAUCUGUGUAGAGCUUCUAAGUAUUCCUUGGAUCUGCAAGAUCUCGGACCAGGCUUCAUUCCCCUCAGAAAUAGCUUCAAAAA	141	5:22443535:22443635:-	GGAAUGUUGUCUGGUUCAAGGUCUUUUGCUUUGUGAUCCAUCUGUGUAGAGCUUCUAAGUAUUCCUUGGAUCUGCAAGAUCUCGGACCAGGCUUCAUUCCC	5:22443615:22443635:-	GGAAUGUUGUCUGGUUCAAGG	21	5:22443535:22443554:-	UCGGACCAGGCUUCAUUCCC	20	3p	1234p	9234.78	22739.3	101	-40.2	-39.8	0.9999	1	113	TRUE	TRUE	42.55	7.86	0.71	7.14	6.43	5	4.29	0.71	10.71	6.43	5	4.29	6.43	3.57	10.71	9.29	11.43	-0.0101998	-0.0736407	-0.434	0.3688	0.1219	0.0414
zma-MIR160b	zma-MIR160b	TRUE	remained_positive	5:44296766:44296888:-	CGAUCGGCUCGUGUCGUGUGUGCCUGGCUCCCUGUAUGCCACACAUGUAGCCAACCCGUGGCGUGAUUGGAUGCUGUGGGUGGCGUGCAAGGAGCCAAGCAUGCAUAACAGGCCAUGAUCACU	123	5:44296786:44296868:-	UGCCUGGCUCCCUGUAUGCCACACAUGUAGCCAACCCGUGGCGUGAUUGGAUGCUGUGGGUGGCGUGCAAGGAGCCAAGCAUG	5:44296848:44296868:-	UGCCUGGCUCCCUGUAUGCCA	21	5:44296786:44296806:-	GCGUGCAAGGAGCCAAGCAUG	21	5p	1234p	75640.4	1148.1	83	-43.7	-52.65	1	1	22	TRUE	TRUE	58.54	3.28	4.1	4.1	7.38	9.02	7.38	5.74	4.92	4.1	10.66	7.38	9.84	2.46	4.1	14.75	0.82	-0.00870858	-0.0871274	-0.5098	0.3984	0.1229	0.0465
miRN68-Novel	miRN68-Novel	TRUE	remained_positive	5:45133914:45134092:-	CCUCCGAGGGGAACCAAACCCGGGAACUGGAGAUGCUACUCAGAAGCCUUAACCAUUAUGCUACAAACACAUAAUUCGGUCCUAGGGCACUAGGAGCAUUGCUAAUACAUCUUAAAAUGUCAUGUUUAAGGCUUCCGAGUAGCACCUCUAGGUCCCAGGUUUGAUCCCCCUCAGGGACG	179	5:45133934:45134072:-	CGGGAACUGGAGAUGCUACUCAGAAGCCUUAACCAUUAUGCUACAAACACAUAAUUCGGUCCUAGGGCACUAGGAGCAUUGCUAAUACAUCUUAAAAUGUCAUGUUUAAGGCUUCCGAGUAGCACCUCUAGGUCCCAGG	5:45134052:45134072:-	CGGGAACUGGAGAUGCUACUC	21	5:45133934:45133954:-	GUAGCACCUCUAGGUCCCAGG	21	5p	3p	1793.82	0	139	-57.5	-41.37	1	1	1	TRUE	TRUE	49.16	7.87	6.74	7.3	6.18	7.3	8.99	2.81	7.87	5.62	4.49	8.43	3.37	7.3	6.18	3.93	5.62	-0.00930635	-0.116341	-0.4575	0.3408	0.1546	0.0525
zma-MIR168a	zma-MIR168a	TRUE	remained_positive	5:76534926:76535031:-	GAAGCCGCGCCGCCUCGGGCUCGCUUGGUGCAGAUCGGGACCCGCCGCCCGGCCGACGGGACGGAUCCCGCCUUGCACCAAGUGAAUCGGAGCCGGCGGAGCGAUA	106	5:76534946:76535011:-	UCGCUUGGUGCAGAUCGGGACCCGCCGCCCGGCCGACGGGACGGAUCCCGCCUUGCACCAAGUGAA	5:76534991:76535011:-	UCGCUUGGUGCAGAUCGGGAC	21	5:76534946:76534965:-	CCCGCCUUGCACCAAGUGAA	20	5p	1234p	2.08616e+06	4570.99	66	-42.6	-64.55	0.9992	1	126	TRUE	TRUE	72.64	2.86	3.81	4.76	3.81	2.86	13.33	16.19	3.81	9.52	14.29	11.43	1.9	0.95	4.76	3.81	1.9	-0.00831222	-0.123962	-0.6038	0.3491	0.0629	0.0216
zma-MIR397b	zma-MIR397b	TRUE	remained_positive	5:84610572:84610693:-	GAGAAAGAGAAGCAAAGGCAUCAUUGAGCGCAGCGUUGAUGAGCCAGCCGCCGUGCCUCCCCUGUCGGCUGCGGCGGCUCACCAGCGCUGCACUCAAUUACGCCUUUGCUUUCUCCCGCUGG	122	5:84610592:84610673:-	UCAUUGAGCGCAGCGUUGAUGAGCCAGCCGCCGUGCCUCCCCUGUCGGCUGCGGCGGCUCACCAGCGCUGCACUCAAUUACG	5:84610653:84610673:-	UCAUUGAGCGCAGCGUUGAUG	21	5:84610592:84610612:-	CCAGCGCUGCACUCAAUUACG	21	5p	1234p	284.37	209.8	82	-50.3	-61.34	0.9933	1	45	TRUE	TRUE	61.48	4.96	2.48	8.26	3.31	7.44	9.09	8.26	8.26	5.79	15.7	4.13	2.48	0.83	5.79	7.44	5.79	-0.00950553	-0.147336	-0.5844	0.3607	0.0668	0.0235
zma-MIR156d	zma-MIR156d	TRUE	remained_positive	5:94725845:94725970:-	CGGAGAGGCUCUCGAGAGAUUGACAGAAGAGAGUGAGCACACGGCGCGACGAACGACAUAGCAUGUAUGCCGUCCUCGCCGCGUGCUCACUUCUCUUUCUGUCAGCCUCUUUCUCUCGAUGGCUUA	126	5:94725865:94725950:-	UGACAGAAGAGAGUGAGCACACGGCGCGACGAACGACAUAGCAUGUAUGCCGUCCUCGCCGCGUGCUCACUUCUCUUUCUGUCAGC	5:94725931:94725950:-	UGACAGAAGAGAGUGAGCAC	20	5:94725865:94725886:-	GCUCACUUCUCUUUCUGUCAGC	22	5p	1234p	1.0863e+06	319216	86	-48.4	-56.28	0.9954	1	228	TRUE	TRUE	55.56	1.6	5.6	8.8	4	5.6	3.2	9.6	10.4	11.2	8.8	3.2	4	2.4	10.4	5.6	5.6	-0.00948524	-0.132341	-0.527	0.373	0.0914	0.0354
miRN71-Novel	miRN71-Novel	TRUE	remained_positive	5:114037259:114037434:+	UAACAUCAAAUUCUAUCCAUCAGAUCCAGCAUCUACGGCUGAGUGCAAUUCAACCUGAGGAUGGCGCCCUAUUCCGUGAAACCGUAGAGAUUCUUUAGAAAAUAGUCUAAUAGAGGAGGUGGGAUUGUACUUAGCCGUAGAUGGUGGAUCCGAUGGUCAGGAUUUGAUGUUAGCAU	176	5:114037279:114037414:+	CAGAUCCAGCAUCUACGGCUGAGUGCAAUUCAACCUGAGGAUGGCGCCCUAUUCCGUGAAACCGUAGAGAUUCUUUAGAAAAUAGUCUAAUAGAGGAGGUGGGAUUGUACUUAGCCGUAGAUGGUGGAUCCGAUGG	5:114037279:114037299:+	CAGAUCCAGCAUCUACGGCUG	21	5:114037394:114037414:+	CGUAGAUGGUGGAUCCGAUGG	21	3p	3p	0	0	136	-60.6	-44.56	1	1	1	TRUE	TRUE	43.75	6.29	2.86	8.57	10.86	5.71	5.14	3.43	4.57	9.14	4	6.29	5.71	7.43	6.86	6.86	6.29	-0.011312	-0.101136	-0.4949	0.375	0.1394	0.043
zma-MIR399h	zma-MIR399h	TRUE	remained_positive	5:150363076:150363207:+	GAGCUAGGGUGAGAAUCACAGUGCAGUUCUCCUCUGGCACGAACCAAGGCUGAGCAGCUUGCCCCAUGGCUAGCCCACGACGGCCCUUCCUUGCCAAAGGAGAAUUGCCCUGCCAUUCACAACCCUACAGAA	132	5:150363096:150363187:+	GUGCAGUUCUCCUCUGGCACGAACCAAGGCUGAGCAGCUUGCCCCAUGGCUAGCCCACGACGGCCCUUCCUUGCCAAAGGAGAAUUGCCCUG	5:150363096:150363116:+	GUGCAGUUCUCCUCUGGCACG	21	5:150363167:150363187:+	UGCCAAAGGAGAAUUGCCCUG	21	3p	124p	42.9	2431.07	92	-39	-42.39	1	1	2	TRUE	TRUE	56.82	6.11	6.11	9.16	3.05	9.92	12.21	2.29	8.4	6.87	9.92	5.34	2.29	2.29	4.58	6.87	4.58	-0.00726681	-0.0707071	-0.4129	0.3258	0.0645	0.025
zma-MIR399i	zma-MIR399i	TRUE	remained_positive	5:150372022:150372150:+	AGCUCAGGGUGAGAAUCACAGUGCGGCUCUCCUCUGGCAUGAGGGCGCGACUGAGAGGCACGAACAGUUUCUGGCCUUCUCCUGCCAAUGCCAAAGGAGAGUUGCCCUGCCAUUCGUUAGCCCUGCAAA	129	5:150372042:150372130:+	GUGCGGCUCUCCUCUGGCAUGAGGGCGCGACUGAGAGGCACGAACAGUUUCUGGCCUUCUCCUGCCAAUGCCAAAGGAGAGUUGCCCUG	5:150372042:150372062:+	GUGCGGCUCUCCUCUGGCAUG	21	5:150372110:150372130:+	UGCCAAAGGAGAGUUGCCCUG	21	3p	1234p	0	21375.9	89	-42.2	-47.42	1	1	5	TRUE	TRUE	57.36	5.47	3.12	9.38	3.12	7.81	7.81	3.91	9.38	7.03	10.94	7.03	3.91	0.78	7.03	8.59	4.69	-0.00802824	-0.0797158	-0.4605	0.3488	0.0908	0.0334
miR399g-Probable	miR399g-Probable	TRUE	remained_positive	5:150426213:150426341:+	AGCUCAGGGUGAGAAUCACAGUGCGGCUCUCCUCUGGCAUGAAGGCGCGGCUGAGAGGCACGAACAGUUUCUGGCCUUCCCCUGCCAAUGCCAAAGGAGAGCUGCCCUGCCAUUCGUUAGCCCUGCAAA	129	5:150426233:150426321:+	GUGCGGCUCUCCUCUGGCAUGAAGGCGCGGCUGAGAGGCACGAACAGUUUCUGGCCUUCCCCUGCCAAUGCCAAAGGAGAGCUGCCCUG	5:150426233:150426253:+	GUGCGGCUCUCCUCUGGCAUG	21	5:150426301:150426321:+	UGCCAAAGGAGAGCUGCCCUG	21	3p	3	0	371.8	89	-45.5	-51.12	1	1	2	TRUE	TRUE	58.91	6.25	2.34	9.38	3.12	7.81	9.38	3.91	9.38	6.25	12.5	7.03	3.12	0.78	6.25	8.59	3.91	-0.00824987	-0.0833333	-0.486	0.3411	0.1653	0.0626
Zma-MIR399k	Zma-MIR399k	TRUE	remained_positive	5:150574420:150574548:+	AUGCUCAGGGUGAGAAUCACAGUGCGGCUCUCCUCUGGCAUGAAGGCGCGGCUGAGAGGCACGAACAGUUUCUGGCCUUCCCCUGCCAAUGCCAAAGGAGAGCUGCCCUGCCAUUCGUUAGCCCUGCAA	129	5:150574440:150574528:+	GUGCGGCUCUCCUCUGGCAUGAAGGCGCGGCUGAGAGGCACGAACAGUUUCUGGCCUUCCCCUGCCAAUGCCAAAGGAGAGCUGCCCUG	5:150574440:150574460:+	GUGCGGCUCUCCUCUGGCAUG	21	5:150574508:150574528:+	UGCCAAAGGAGAGCUGCCCUG	21	3p	23	0	371.8	89	-45.5	-51.12	1	1	2	TRUE	TRUE	58.91	5.47	2.34	8.59	3.91	7.81	9.38	3.91	9.38	6.25	12.5	7.03	3.12	0.78	6.25	9.38	3.91	-0.00824987	-0.0716501	-0.486	0.3411	0.172	0.067
zma-MIR529	zma-MIR529	TRUE	remained_positive	5:164370887:164371050:+	AUUUCAUCAAGGCUAAAGGGAGAAGAGAGAGAGUACAGCCUUGUUGCCAUGUACACACUCAGAUAUCAACAGUCUCUUAUAUUUGCUGUUACUACCUGUUAUUAGUGUCCAGUGAUGAUGAAGGCUGUACCCUCUCUCUUCUUCUCUUAGCUUCUUGAUGCAAA	164	5:164370907:164371030:+	AGAAGAGAGAGAGUACAGCCUUGUUGCCAUGUACACACUCAGAUAUCAACAGUCUCUUAUAUUUGCUGUUACUACCUGUUAUUAGUGUCCAGUGAUGAUGAAGGCUGUACCCUCUCUCUUCUUC	5:164370907:164370927:+	AGAAGAGAGAGAGUACAGCCU	21	5:164371010:164371030:+	GCUGUACCCUCUCUCUUCUUC	21	5p	1234p	19007.6	738.24	124	-47.7	-38.47	1	1	27	TRUE	TRUE	40.85	4.91	4.91	9.2	6.75	6.75	3.68	0	11.04	6.75	4.29	2.45	6.13	7.36	8.59	7.98	9.2	-0.0100318	-0.0603659	-0.4098	0.3598	0.1361	0.0517
zma-MIR169f	zma-MIR169f	TRUE	remained_positive	5:168617435:168617587:+	ACCAGAGCUGAUUCGUUCAGUAGCCAAGGAUGACUUGCCUAGGUAUAUAUGCAUGGGCUAUGGCUACAUGCCUGAGAGCCAGUCUCUUGUGACGCUGAGCAUGUAUAGUGUAGGCAUGUCUUCCUUGGCUACUCGGAGCGGCUCUAGUCAUCC	153	5:168617455:168617567:+	UAGCCAAGGAUGACUUGCCUAGGUAUAUAUGCAUGGGCUAUGGCUACAUGCCUGAGAGCCAGUCUCUUGUGACGCUGAGCAUGUAUAGUGUAGGCAUGUCUUCCUUGGCUACU	5:168617455:168617475:+	UAGCCAAGGAUGACUUGCCUA	21	5:168617547:168617567:+	GGCAUGUCUUCCUUGGCUACU	21	5p	1234	1554.56	0	113	-55.5	-49.12	1	1	4	TRUE	TRUE	50.98	0.66	3.29	9.21	7.89	5.92	4.61	2.63	9.87	5.92	9.21	5.92	6.58	7.89	6.58	9.87	3.95	-0.00951353	-0.100654	-0.485	0.3529	0.1666	0.0617
zma-MIR827	zma-MIR827	TRUE	remained_positive	5:171268590:171268748:-	UAAUGCAGCUCCGAACCUGUUUUGUUGGUGGUCAUUUAACCAUGCAUGCUUCGAUCGAUGGAUUGGUGCAUGCAUGGAUUAUUGCAUAGUGUGAUGCAUGUGGCGCAUCAGUGCAUGGUUAGAUGACCAUCAGCAAACAUGUUCUUGAGGCAUGCAAGU	159	5:171268610:171268728:-	UUUGUUGGUGGUCAUUUAACCAUGCAUGCUUCGAUCGAUGGAUUGGUGCAUGCAUGGAUUAUUGCAUAGUGUGAUGCAUGUGGCGCAUCAGUGCAUGGUUAGAUGACCAUCAGCAAACA	5:171268708:171268728:-	UUUGUUGGUGGUCAUUUAACC	21	5:171268610:171268630:-	UUAGAUGACCAUCAGCAAACA	21	3p	1234p	1789.83	231918	119	-61.2	-51.43	1	1	45	TRUE	TRUE	45.28	3.8	2.53	4.43	12.66	10.76	2.53	2.53	2.53	5.7	8.86	5.06	7.59	3.16	4.43	15.19	8.23	-0.0102783	-0.117296	-0.4654	0.3774	0.2335	0.0881
zma-b4r1-81639	zma-b4r1-81639	TRUE	remained_positive	5:180157038:180157157:+	GGUACUCUAGUAUUAGCACCUAUCCAGAUGUGUUGAGGUGGAUUUGAGUGUAAAUUAGUUUAAGUUACACCCCAAUCCACCUCAAUACAUGUGGAUUAGGGUCAAUACUAGAGUACCCAA	120	5:180157058:180157137:+	UAUCCAGAUGUGUUGAGGUGGAUUUGAGUGUAAAUUAGUUUAAGUUACACCCCAAUCCACCUCAAUACAUGUGGAUUAGG	5:180157058:180157078:+	UAUCCAGAUGUGUUGAGGUGG	21	5:180157116:180157137:+	ACCUCAAUACAUGUGGAUUAGG	22	5p	4p	544.77	0	80	-41.8	-52.25	1	1	1	TRUE	TRUE	40	5.88	6.72	8.4	8.4	7.56	7.56	0	4.2	5.04	0.84	5.04	10.08	11.76	4.2	6.72	7.56	-0.014605	-0.2925	-0.5842	0.425	0.0593	0.0251
zma-MIR162	zma-MIR162	TRUE	remained_positive	5:186614101:186614267:+	CCCAUCUACGGGUGGUGUCUGGGCGCAGUGGUUUAUCGAUCUCUUCCUUGCCUUGUGCUGGUCCGGCCGGGAGUGGUGGUUCAAGCGUUUUAUUGUUGCAGCAGCUCGCAAACAACGCGGGAAUCGGUCGAUAAACCUCUGCAUCCAGCUCUCACUGCGGUUAAGGG	167	5:186614121:186614247:+	GGGCGCAGUGGUUUAUCGAUCUCUUCCUUGCCUUGUGCUGGUCCGGCCGGGAGUGGUGGUUCAAGCGUUUUAUUGUUGCAGCAGCUCGCAAACAACGCGGGAAUCGGUCGAUAAACCUCUGCAUCCA	5:186614121:186614141:+	GGGCGCAGUGGUUUAUCGAUC	21	5:186614228:186614247:+	UCGAUAAACCUCUGCAUCCA	20	3p	1234p	0	0	127	-53.1	-41.81	1	1	8	TRUE	TRUE	56.29	4.82	3.01	4.22	4.22	6.02	4.82	7.23	7.83	2.41	8.43	10.84	8.43	3.01	9.04	8.43	7.23	-0.00706342	-0.0571429	-0.3976	0.3353	0.3597	0.1184
zma-MIR166e	zma-MIR166e	TRUE	remained_positive	5:195602227:195602349:+	AAGCUUUCUUACUUUGAGGGGAAUGUUGUCUGGCUCGAGGUGCAGAAACAUACAGAUCUCAUCGGUCUAGGUUCUUGUCGAUCUCGGACCAGGCUUCAUUCCCCUCAAGUGGAGCUCCCGGGC	123	5:195602247:195602329:+	GAAUGUUGUCUGGCUCGAGGUGCAGAAACAUACAGAUCUCAUCGGUCUAGGUUCUUGUCGAUCUCGGACCAGGCUUCAUUCCC	5:195602247:195602266:+	GAAUGUUGUCUGGCUCGAGG	20	5:195602310:195602329:+	UCGGACCAGGCUUCAUUCCC	20	3p	13p	0	22739.3	83	-32.1	-38.67	1	1	113	TRUE	TRUE	52.03	4.1	3.28	7.38	4.92	5.74	4.92	4.1	9.84	6.56	4.92	9.84	5.74	2.46	12.3	5.74	8.2	-0.00861042	-0.0648084	-0.448	0.3659	0.1081	0.0416
miRN75-Novel	miRN75-Novel	TRUE	remained_positive	5:211404249:211404370:-	CUUGUUUCGAAGCAAGGGAAAGAGGGGAUUGGAGGGGCUAAAAUCCUCUUGCUAUUCAAAUUUGAAUAGCAAGGGAAUUUUAGCCCCUCCAAUCUCCUCCAUUACCCUUGCUCCCAAACAUG	122	5:211404269:211404350:-	AGAGGGGAUUGGAGGGGCUAAAAUCCUCUUGCUAUUCAAAUUUGAAUAGCAAGGGAAUUUUAGCCCCUCCAAUCUCCUCCAU	5:211404330:211404350:-	AGAGGGGAUUGGAGGGGCUAA	21	5:211404269:211404289:-	AGCCCCUCCAAUCUCCUCCAU	21	3p	3p	0	0	82	-62.9	-76.71	1	1	1	TRUE	TRUE	45.08	12.4	1.65	6.61	7.44	5.79	9.09	0.83	8.26	5.79	4.96	9.09	0.83	4.13	7.44	4.96	10.74	-0.0144743	-0.327459	-0.6525	0.4262	0.0563	0.0241
zma-MIR166k	zma-MIR166k	TRUE	remained_positive	5:216483765:216483931:-	AUGCUCGGGUUAGGUCAGGGGGAUUGUUGUCUGGCUCGGGGUCUCCGGUCGAGAUCGAUUCAUAACAUAUACGUACGUGCUUCUAGCCUUGCCGGCGGAGCUAGUCGUUGUCGUCGACCGGAGAUUUCGGACCAGGCUUCAAUCCCUUUGACCAUGCGGCAUUAGGG	167	5:216483785:216483911:-	GGAUUGUUGUCUGGCUCGGGGUCUCCGGUCGAGAUCGAUUCAUAACAUAUACGUACGUGCUUCUAGCCUUGCCGGCGGAGCUAGUCGUUGUCGUCGACCGGAGAUUUCGGACCAGGCUUCAAUCCCU	5:216483891:216483911:-	GGAUUGUUGUCUGGCUCGGGG	21	5:216483785:216483805:-	UCGGACCAGGCUUCAAUCCCU	21	3p	124p	83.88	93213.1	127	-63.8	-50.24	1	1	33	TRUE	TRUE	55.69	1.2	3.61	5.42	6.63	4.22	4.82	9.04	6.02	6.02	6.02	12.05	7.23	4.82	9.64	5.42	7.83	-0.00936613	-0.0581504	-0.5216	0.3713	0.0866	0.0296
zma-MIR166m	zma-MIR166m	TRUE	remained_positive	5:216484036:216484190:-	CUUGGUCUGGGGGUUUGUGGGGAAUGUUGGCUGGCUCGAGGCAUCCGCGUCCUGGCUCGCAGUCGCAGCGCAGAUCGUGUUUUGCCUGCUACCGGCCGGACAGAUCGAGAGGCGUCGGACCAGGCUUCAUUCCUCGCAAACCGGUGCAUCCCCAC	155	5:216484056:216484170:-	GGAAUGUUGGCUGGCUCGAGGCAUCCGCGUCCUGGCUCGCAGUCGCAGCGCAGAUCGUGUUUUGCCUGCUACCGGCCGGACAGAUCGAGAGGCGUCGGACCAGGCUUCAUUCCUC	5:216484150:216484170:-	GGAAUGUUGGCUGGCUCGAGG	21	5:216484056:216484076:-	UCGGACCAGGCUUCAUUCCUC	21	3p	1234p	1180.07	93659.6	115	-54.2	-47.13	1	1	44	TRUE	TRUE	63.23	1.95	3.25	5.19	3.9	6.49	7.14	9.09	6.49	5.19	10.39	11.69	6.49	0.65	8.44	7.79	5.84	-0.00756128	-0.0795699	-0.4781	0.3484	0.1042	0.0362
Zma-MIR164c	Zma-MIR164c	TRUE	remained_positive	5:218067986:218068175:-	AGGGGGCGAGCAGACCGUGCUGGAGAAGCAGGGCACGUGCUCGUCGACCCGGCCCGUCGGCGUGGCGCCUCAGGCCGCCGCCGGCCGCUGGUCUGGGCCUCUGGGGUCUGCUAGCUGGCUGCAUGCGCGCGGUCGAUCGUCGCAUGCAGCACGUGCGCUCCUUCUCCAGCAUGUCUUCUCGCCCCCAUCA	190	5:218068006:218068155:-	UGGAGAAGCAGGGCACGUGCUCGUCGACCCGGCCCGUCGGCGUGGCGCCUCAGGCCGCCGCCGGCCGCUGGUCUGGGCCUCUGGGGUCUGCUAGCUGGCUGCAUGCGCGCGGUCGAUCGUCGCAUGCAGCACGUGCGCUCCUUCUCCAGC	5:218068136:218068155:-	UGGAGAAGCAGGGCACGUGC	20	5:218068006:218068026:-	CACGUGCGCUCCUUCUCCAGC	21	5p	2p	2787.94	0	150	-88.5	-59	1	1	9	TRUE	TRUE	71.05	0.53	2.12	5.29	2.65	6.35	8.99	12.17	8.47	3.17	15.87	10.58	5.82	0.53	8.99	7.41	1.06	-0.0092822	-0.132	-0.6595	0.3789	0.306	0.1139
zma-MIR396f	zma-MIR396f	TRUE	remained_positive	5:220211634:220211788:+	UUCAAGUCCAUGCCAUGCCUUUCCACAGCUUUCUUGAACUUCUUCUUCUUCUUCUCUCUUGGAACGGCAGCUUUCUUCGAAUCUGUCUCUCUCUCUCUCAUCUCCGAAGACGAAGGUCAAGAAAGCUGUGGGAAGAAAUGACAUAACAGGGACUC	155	5:220211654:220211768:+	UUCCACAGCUUUCUUGAACUUCUUCUUCUUCUUCUCUCUUGGAACGGCAGCUUUCUUCGAAUCUGUCUCUCUCUCUCUCAUCUCCGAAGACGAAGGUCAAGAAAGCUGUGGGAAG	5:220211654:220211674:+	UUCCACAGCUUUCUUGAACUU	21	5:220211748:220211768:+	GGUCAAGAAAGCUGUGGGAAG	21	5p	1234p	53988.7	7879.39	115	-44.6	-38.78	0.9798	1	21	TRUE	TRUE	45.81	8.44	4.55	5.84	3.9	6.49	3.25	2.6	14.94	7.14	3.9	4.55	2.6	0.65	16.23	5.19	9.74	-0.00818162	-0.0756129	-0.3748	0.3226	0.0872	0.0308
zma-MIR396g	zma-MIR396g	TRUE	remained_positive	5:220222129:220222280:+	GUCUCUCUCUCUCUGCAAUUUCCCACAGCUUUAUUGAACUGCCCUCUUGCUUGCUUGGAUCAAUUGAAACUCGAUCAGGUCCACAGCACAGCCUGCUGCAUGCAUGAUGCAGUUCAAGAAAGCUGUGGAAGAUGGCAGGGAGGGCCAUUAUG	152	5:220222149:220222260:+	UCCCACAGCUUUAUUGAACUGCCCUCUUGCUUGCUUGGAUCAAUUGAAACUCGAUCAGGUCCACAGCACAGCCUGCUGCAUGCAUGAUGCAGUUCAAGAAAGCUGUGGAAGA	5:220222149:220222169:+	UCCCACAGCUUUAUUGAACUG	21	5:220222240:220222260:+	GUUCAAGAAAGCUGUGGAAGA	21	-	1	0	0	112	-48.8	-43.57	1	0.0009	1	TRUE	TRUE	49.34	5.96	3.31	6.62	7.28	9.93	4.64	0.66	10.6	5.96	9.27	5.3	2.65	1.32	8.61	10.6	7.28	-0.00902716	-0.0903947	-0.4454	0.3684	0.0862	0.0329
zma-MIR172b	zma-MIR172b	TRUE	remained_positive	5:221721330:221721491:-	ACAGUCGGUGCUUGCAGGUGCAGCACCAUCAAGAUUCACAUCGUCCAACUCAUGCAUCAUGCAUAUAUGCAUCUUCAAUGAUGCGUGCCUCGCAUGUGUGUGUAUAUAUAUAUGAUGAGAUGAGAAUCUUGAUGAUGCUGCAUCAGCAGACACUCACUAGCU	162	5:221721350:221721471:-	CAGCACCAUCAAGAUUCACAUCGUCCAACUCAUGCAUCAUGCAUAUAUGCAUCUUCAAUGAUGCGUGCCUCGCAUGUGUGUGUAUAUAUAUAUGAUGAGAUGAGAAUCUUGAUGAUGCUGCA	5:221721452:221721471:-	CAGCACCAUCAAGAUUCACA	20	5:221721350:221721369:-	AGAAUCUUGAUGAUGCUGCA	20	3p	123p	0	0	122	-47.6	-39.02	1	1	4	TRUE	TRUE	44.44	2.48	4.35	5.59	14.91	13.04	1.86	2.48	5.59	6.21	8.7	1.24	5.59	4.97	8.07	12.42	2.48	-0.0095432	-0.0887654	-0.4241	0.3704	0.3397	0.1136
zma-MIR171b.2	zma-MIR171b.2	TRUE	remained_positive	5:223360722:223360842:-	AACCUACGACCUAGCCACGGGAUAUUGGCGCGGUUCAAUCAGAAAGCUUGCGCUCCAGGCCCGAGGGGCUCCACUCUUUGAUUGAGCCGUGCCAAUAUCACGUCCCGGCCAGCUUUAUUUU	121	5:223360742:223360822:-	GAUAUUGGCGCGGUUCAAUCAGAAAGCUUGCGCUCCAGGCCCGAGGGGCUCCACUCUUUGAUUGAGCCGUGCCAAUAUCAC	5:223360803:223360822:-	GAUAUUGGCGCGGUUCAAUC	20	5:223360742:223360761:-	UUGAGCCGUGCCAAUAUCAC	20	3p	1234p	0	0	81	-46.8	-57.78	0.9971	0.9997	52	TRUE	TRUE	55.37	4.17	5	5.83	5.83	6.67	10	7.5	6.67	5	10	7.5	2.5	4.17	5.83	4.17	9.17	-0.00802962	-0.149862	-0.4446	0.3223	0.0973	0.0318
miRN77-Novel	miRN77-Novel	TRUE	remained_positive	6:6798004:6798129:+	AUUAGCUAGCUCUCAAGGUAAGAGUUGUAGGAAACUGAACUCUUCCUUGCUGUCUUCAGUUCGGUCACAGACAGUUUCAAGGAGUUCAGUUUUCUCCAACAUCUUAUCUUCAGCGCCUCUAUCGGU	126	6:6798024:6798109:+	AGAGUUGUAGGAAACUGAACUCUUCCUUGCUGUCUUCAGUUCGGUCACAGACAGUUUCAAGGAGUUCAGUUUUCUCCAACAUCUUA	6:6798024:6798044:+	AGAGUUGUAGGAAACUGAACU	21	6:6798088:6798109:+	UUCAGUUUUCUCCAACAUCUUA	22	5p	3p	965.44	1580.07	86	-35.8	-41.63	1	1	3	TRUE	TRUE	43.65	5.6	4	10.4	3.2	8	2.4	2.4	11.2	4	4	4	8	4.8	13.6	3.2	11.2	-0.00892784	-0.131481	-0.3897	0.3333	0.1012	0.0382
miR2275d-Known	miR2275d-Known	TRUE	remained_positive	6:6798195:6798299:+	AACUUUGGCAACCGAAUACGAGAAUUGGAUGGAACCAAAUCUGACGGCAAGAGCAAGCCAAGACUUGGUUUCCUCCAAUUUCUCAUGUUCAGUUGAUCAGAUGGU	105	6:6798215:6798279:+	AGAAUUGGAUGGAACCAAAUCUGACGGCAAGAGCAAGCCAAGACUUGGUUUCCUCCAAUUUCUCA	6:6798215:6798235:+	AGAAUUGGAUGGAACCAAAUC	21	6:6798258:6798279:+	CUUGGUUUCCUCCAAUUUCUCA	22	5p	3p	158.06	375.94	65	-25.5	-39.23	1	1	3	TRUE	TRUE	43.81	10.58	5.77	6.73	7.69	8.65	4.81	2.88	4.81	9.62	3.85	5.77	3.85	0.96	6.73	7.69	9.62	-0.00887012	-0.199048	-0.3886	0.3619	0.0743	0.0315
miRN78-Novel	miRN78-Novel	TRUE	remained_positive	6:7404494:7404615:+	UUCCAACUCCUUGUUUAAUUUGGCACGACAAAAAACUCGCACCGGGUGCUCUAAUCGGCGGUCGAUUACAGCGUCCAGUGCGAGUUCUUUGCCGUGCCAAAAUUGAAAGGAGGUCGGCUCGG	122	6:7404514:7404595:+	UGGCACGACAAAAAACUCGCACCGGGUGCUCUAAUCGGCGGUCGAUUACAGCGUCCAGUGCGAGUUCUUUGCCGUGCCAAAA	6:7404514:7404534:+	UGGCACGACAAAAAACUCGCA	21	6:7404574:7404595:+	CGAGUUCUUUGCCGUGCCAAAA	22	5p	3p	695.33	0	82	-46.9	-57.2	0.8871	1	3	TRUE	TRUE	51.64	10.74	4.96	4.13	3.31	5.79	4.96	9.09	5.79	4.13	7.44	7.44	6.61	2.48	8.26	5.79	9.09	-0.00925445	-0.122336	-0.4779	0.3852	0.0825	0.0349
zma-MIR160c	zma-MIR160c	TRUE	remained_positive	6:9551848:9551977:+	GGUUUGCAUUGCUUAGGAUGUGCCUGGCUCCCUGUAUGCCACUCAUCUAGAGCAACGACAGCUUGGUAGGGUUGCCUAUAAGAUGGAUGGCGUGCAUGGUGCCAAGCAUAUCUCGCCAUUUUUGUUGUAG	130	6:9551868:9551957:+	UGCCUGGCUCCCUGUAUGCCACUCAUCUAGAGCAACGACAGCUUGGUAGGGUUGCCUAUAAGAUGGAUGGCGUGCAUGGUGCCAAGCAUA	6:9551868:9551888:+	UGCCUGGCUCCCUGUAUGCCA	21	6:9551937:9551957:+	GCGUGCAUGGUGCCAAGCAUA	21	5p	1234p	75640.4	0	90	-41.4	-46	1	1	20	TRUE	TRUE	50	2.33	2.33	6.2	8.53	6.98	5.43	2.33	6.98	3.88	10.08	6.98	6.98	6.2	3.88	12.4	8.53	-0.00777	-0.0683333	-0.3885	0.2923	0.179	0.0594
miRN82-Novel	miRN82-Novel	TRUE	remained_positive	6:91184723:91184892:+	UCCGUGCACAUAUGCACAUAUUAAAUCUGGACCCUUCAUCUAAUAAUCAGCGGCUGAACUUGCACCUGAGUGUGGGGGAGUGGAGUGCCAAAGGGUUUUUCUGUAAAUAUACCAGCCAUUGAUUGUUGGACGAAGGGUCUAGAUUUAAUAUGUGCAUAUAUACACGGAUG	170	6:91184743:91184872:+	UUAAAUCUGGACCCUUCAUCUAAUAAUCAGCGGCUGAACUUGCACCUGAGUGUGGGGGAGUGGAGUGCCAAAGGGUUUUUCUGUAAAUAUACCAGCCAUUGAUUGUUGGACGAAGGGUCUAGAUUUAAUA	6:91184743:91184763:+	UUAAAUCUGGACCCUUCAUCU	21	6:91184852:91184872:+	ACGAAGGGUCUAGAUUUAAUA	21	5p	3p	943	0	130	-60.5	-46.54	1	1	1	TRUE	TRUE	42.94	6.51	5.33	4.73	11.24	7.1	4.14	2.37	4.73	5.92	4.73	7.69	5.92	8.28	4.14	10.06	7.1	-0.0122054	-0.0905882	-0.5241	0.3824	0.1099	0.0427
miRN83a-Novel	miRN83a-Novel	TRUE	remained_positive	6:92669012:92669166:-	UACCACUGUGUCUAUAAAUUGUGUGUCCAUAUGUGUCUAUGAAAUGUGUGGGUCUGAUGGCAAUUUUACAAACGUGUUUCGUGGUGAUGGCAAAUAUCAGAUUCUCUAUUUCAUAGACACAGAUGGACCCUACAAUUGAUAGACAUAGAUGGAGC	155	6:92669032:92669146:-	GUGUGUCCAUAUGUGUCUAUGAAAUGUGUGGGUCUGAUGGCAAUUUUACAAACGUGUUUCGUGGUGAUGGCAAAUAUCAGAUUCUCUAUUUCAUAGACACAGAUGGACCCUACAA	6:92669126:92669146:-	GUGUGUCCAUAUGUGUCUAUG	21	6:92669032:92669053:-	UAGACACAGAUGGACCCUACAA	22	3p	3p	0	599.54	115	-48.2	-41.91	1	1	4	TRUE	TRUE	38.71	6.49	5.84	3.9	12.34	7.14	2.6	1.3	4.55	7.14	1.95	4.55	9.09	7.79	5.84	12.99	6.49	-0.0116998	-0.0766667	-0.4529	0.3935	0.0486	0.0195
miRN83b-Novel	miRN83b-Novel	TRUE	remained_positive	6:92810431:92810585:-	UACCACUGUGUCUAUAAAUUGUGUGUCCAUCUGUGUCUAUGAAAUGUGUGGGUCUGAUGGCAAUUUUACAAACACGUUUUGUGGUGAUGGCAAAUAUCAGAUUCUAUAUUUCAUAGACACAGAUGGACCCUACAAUUGAUAGACAUAGAUGAAGC	155	6:92810451:92810565:-	GUGUGUCCAUCUGUGUCUAUGAAAUGUGUGGGUCUGAUGGCAAUUUUACAAACACGUUUUGUGGUGAUGGCAAAUAUCAGAUUCUAUAUUUCAUAGACACAGAUGGACCCUACAA	6:92810545:92810565:-	GUGUGUCCAUCUGUGUCUAUG	21	6:92810451:92810472:-	UAGACACAGAUGGACCCUACAA	22	3p	3p	0	599.54	115	-56.3	-48.96	1	1	4	TRUE	TRUE	37.42	7.14	6.49	3.9	12.34	7.79	2.6	0.65	4.55	7.14	1.95	3.9	8.44	7.79	5.19	12.99	7.14	-0.0130011	-0.122419	-0.4865	0.4194	0.0899	0.0364
miRN83c-Novel	miRN83c-Novel	TRUE	remained_positive	6:92898525:92898679:-	UACCACUGUGUCUAUAAAUUGUGUGUCCAUCUGUGUCUAUGAAAUGUGUGGGUCUGAUGGCAAUUUUACAAACGUGUUUCAUGGUGAUGGCAAAUAUCAGAUUCUAUAUUUCAUAGACACAGAUGGACCCUACAAUUGAUAGACAUAGAUGGAGC	155	6:92898545:92898659:-	GUGUGUCCAUCUGUGUCUAUGAAAUGUGUGGGUCUGAUGGCAAUUUUACAAACGUGUUUCAUGGUGAUGGCAAAUAUCAGAUUCUAUAUUUCAUAGACACAGAUGGACCCUACAA	6:92898639:92898659:-	GUGUGUCCAUCUGUGUCUAUG	21	6:92898545:92898566:-	UAGACACAGAUGGACCCUACAA	22	3p	3p	0	599.54	115	-54.6	-47.48	1	1	4	TRUE	TRUE	38.06	6.49	5.84	3.9	12.99	7.79	2.6	0.65	4.55	7.14	1.95	4.55	8.44	7.79	5.84	12.99	6.49	-0.0129848	-0.100129	-0.4942	0.4129	0.0687	0.0247
zma-MIR160g	zma-MIR160g	TRUE	remained_positive	6:94036680:94036803:+	UUGGUCGAUUGGCUCGUGCAUGCCUGGCUCCCUGUAUGCCACACAUGUAGCCCAACCCGUGAUGUGAUUGGAUGCUGUGGGUGGCGUGCAAGGAGCCAAGCAUGUAUGCAUAUAUAACAUGCCA	124	6:94036700:94036783:+	UGCCUGGCUCCCUGUAUGCCACACAUGUAGCCCAACCCGUGAUGUGAUUGGAUGCUGUGGGUGGCGUGCAAGGAGCCAAGCAUG	6:94036700:94036720:+	UGCCUGGCUCCCUGUAUGCCA	21	6:94036763:94036783:+	GCGUGCAAGGAGCCAAGCAUG	21	5p	1234p	75640.4	1148.1	84	-41.8	-49.76	1	1	23	TRUE	TRUE	53.23	3.25	3.25	3.25	10.57	8.94	8.13	3.25	4.07	4.07	10.57	6.5	8.13	4.88	2.44	16.26	2.44	-0.00816645	-0.148925	-0.4347	0.3306	0.1963	0.0694
zma-MIR167h	zma-MIR167h	TRUE	remained_positive	6:95985870:95986014:-	ACUUUGCUGCUGUGAGAGGUUGAAGCUGCCAGCAUGAUCUGGCUGCUCAGACGCCGGCGGGCGUCUCGAGUGCUCGCUCGAUCGUCGGUGACGCUUGGAUUCACCAGAUCAUGUUGCAGCUUCACUCUCUCGCAGCCAGCAAACG	145	6:95985890:95985994:-	UGAAGCUGCCAGCAUGAUCUGGCUGCUCAGACGCCGGCGGGCGUCUCGAGUGCUCGCUCGAUCGUCGGUGACGCUUGGAUUCACCAGAUCAUGUUGCAGCUUCAC	6:95985974:95985994:-	UGAAGCUGCCAGCAUGAUCUG	21	6:95985890:95985908:-	GAUCAUGUUGCAGCUUCAC	19	5p	1234p	78010.3	0	105	-59.3	-56.48	1	1	95	TRUE	TRUE	58.62	2.08	4.17	6.94	4.17	7.64	2.78	8.33	10.42	6.94	12.5	4.86	4.86	0	9.72	9.72	4.86	-0.0102712	-0.151552	-0.6021	0.4276	0.0882	0.0369
zma-MIR156k	zma-MIR156k	TRUE	remained_positive	6:98967257:98967382:-	GGCUUAGGCCCCGAAGAGAUUGACAGAAGAGAGCGAGCACCUGGCGCGGCGACCGGCAUGGAACGCAUGCCGUCCCCGCCGCGUGCUCGCUUCUCUUUCUGUCAGCCUCUCCCUCGUCCUGAGCCG	126	6:98967277:98967362:-	UGACAGAAGAGAGCGAGCACCUGGCGCGGCGACCGGCAUGGAACGCAUGCCGUCCCCGCCGCGUGCUCGCUUCUCUUUCUGUCAGC	6:98967343:98967362:-	UGACAGAAGAGAGCGAGCAC	20	6:98967277:98967298:-	GCUCGCUUCUCUUUCUGUCAGC	22	5p	1234p	50811	15782.2	86	-59.3	-68.95	1	1	48	TRUE	TRUE	65.87	2.4	3.2	8	2.4	4	12	11.2	8.8	8.8	12.8	4.8	3.2	0.8	8	5.6	4	-0.00981934	-0.160119	-0.6468	0.4127	0.0735	0.0318
miRN85a-Novel	miRN85a-Novel	TRUE	remained_positive	6:103648340:103648591:-	GACUCAUAAGUUUUUUAAGAUUCAUCACAGGCUUCAACUACAACUUGGCUAGAGAAAUUUUAAAAGAAGGUAUGUAGCUGGUUUGUUUAAUUUAUUUAUCCUCCCAAAUAUGGUUACUGUCGAGACACAAAGAUGUGUUUUGUAGGAUAAAUAAAUUAAGGAAAUCUACUAUAUAUAUAACUUUCUUUGGAAUUUGUCUCGCAUAAGUUAUAGUUAAGCCGUGUGAUAAAUCUUAUGGAACUCAUGAGCUGA	252	6:103648360:103648571:-	UUCAUCACAGGCUUCAACUACAACUUGGCUAGAGAAAUUUUAAAAGAAGGUAUGUAGCUGGUUUGUUUAAUUUAUUUAUCCUCCCAAAUAUGGUUACUGUCGAGACACAAAGAUGUGUUUUGUAGGAUAAAUAAAUUAAGGAAAUCUACUAUAUAUAUAACUUUCUUUGGAAUUUGUCUCGCAUAAGUUAUAGUUAAGCCGUGUGAUAAAUC	6:103648550:103648571:-	UUCAUCACAGGCUUCAACUACA	22	6:103648360:103648381:-	UAGUUAAGCCGUGUGAUAAAUC	22	3p	3p	100.05	1137.01	212	-79.1	-37.31	0.8664	1	4	TRUE	TRUE	31.35	11.55	4.38	6.37	10.36	4.38	1.59	1.2	6.37	5.98	2.39	3.59	5.98	11.16	5.18	6.37	13.15	-0.0123923	-0.0566327	-0.3885	0.4008	0.0554	0.0231
miRN85c-Novel	miRN85c-Novel	TRUE	remained_positive	6:103793760:103794013:-	GACUCAUAAGUUUUUUAAGAUUCAUCACAGGCUUCAACUACAACUUGGCUAGAGAAAUUUUAAAAGAAGGUAUGUAGCUGGUUUGUUUAAUUUAUUUAUCCUCCCAAAUAUGGUUACUGUCCAGACACAAAGAUGUGUUUUGUAGGAUAAAUAAAUUAAGGAAAUCUACUAUAUAUAUAUAACUUUCUUUGGAAUUUGUCUCGCAUAUGUUAUAGUUAAGCCGUGUGAUAAAUCUUAUGGAACUCAUGAGCUGA	254	6:103793780:103793993:-	UUCAUCACAGGCUUCAACUACAACUUGGCUAGAGAAAUUUUAAAAGAAGGUAUGUAGCUGGUUUGUUUAAUUUAUUUAUCCUCCCAAAUAUGGUUACUGUCCAGACACAAAGAUGUGUUUUGUAGGAUAAAUAAAUUAAGGAAAUCUACUAUAUAUAUAUAACUUUCUUUGGAAUUUGUCUCGCAUAUGUUAUAGUUAAGCCGUGUGAUAAAUC	6:103793972:103793993:-	UUCAUCACAGGCUUCAACUACA	22	6:103793780:103793801:-	UAGUUAAGCCGUGUGAUAAAUC	22	3p	3p	100.05	1137.01	214	-71.8	-33.55	0.8664	1	4	TRUE	TRUE	31.1	11.07	4.35	5.93	11.07	4.74	1.98	0.79	6.32	5.53	2.37	3.56	5.93	11.46	5.14	6.72	13.04	-0.0114695	-0.0455709	-0.3567	0.3858	0.0986	0.0373
zma-MIR164g	zma-MIR164g	TRUE	remained_positive	6:142646336:142646544:-	UUUGGUGAGAAGGUCCCUGUUGGAGAAGCAGGGCACGUGCAGAGACACGCCGGAGCACGGCCGCCGCCGAUCUACCGACCUCCCAAACCUGCCUUAUGGUGUGGGGGUGGAGGUCGUCGGUGGAAGCGAUAGCUGUCGUUGUUGCUUCGAUGUUGUUAGCUCCUCCUGCACGUGCUCCCCUUCUCCACCACGGCCUUCUCACCACCCUC	209	6:142646356:142646524:-	UGGAGAAGCAGGGCACGUGCAGAGACACGCCGGAGCACGGCCGCCGCCGAUCUACCGACCUCCCAAACCUGCCUUAUGGUGUGGGGGUGGAGGUCGUCGGUGGAAGCGAUAGCUGUCGUUGUUGCUUCGAUGUUGUUAGCUCCUCCUGCACGUGCUCCCCUUCUCCACC	6:142646504:142646524:-	UGGAGAAGCAGGGCACGUGCA	21	6:142646356:142646376:-	CACGUGCUCCCCUUCUCCACC	21	5p	1234p	55224.6	327.56	169	-94.5	-55.92	1	1	38	TRUE	TRUE	61.24	2.4	5.77	5.77	1.92	5.29	11.06	7.21	7.69	6.25	7.69	8.17	7.69	1.92	7.21	8.65	5.29	-0.00939092	-0.095933	-0.5751	0.3876	0.0895	0.0348
zma-MIR164b	zma-MIR164b	TRUE	remained_positive	6:145727415:145727546:+	UAGACGGUGGCUGUGCGUGGUGGAGAAGCAGGGCACGUGCAUUACCAUCCAAUGCCGCCGGGUGGGUGGGUGGAAUGGAUGGAUGGUUCUUGAUGUGCCCAUCUUCUCCACCGAGCACGAACUGUCUUGGAU	132	6:145727435:145727526:+	UGGAGAAGCAGGGCACGUGCAUUACCAUCCAAUGCCGCCGGGUGGGUGGGUGGAAUGGAUGGAUGGUUCUUGAUGUGCCCAUCUUCUCCACC	6:145727435:145727455:+	UGGAGAAGCAGGGCACGUGCA	21	6:145727507:145727526:+	AUGUGCCCAUCUUCUCCACC	20	5p	1234p	55224.6	0	92	-48.7	-52.93	1	1	37	TRUE	TRUE	57.58	3.05	4.58	3.82	6.87	6.11	6.11	5.34	4.58	7.63	6.87	12.98	8.4	1.53	4.58	13.74	3.82	-0.00968392	-0.109545	-0.5576	0.3409	0.0782	0.0269
Zma-MIRN4204e	Zma-MIRN4204e	TRUE	remained_positive	6:151360604:151360731:-	UGUUCGGUUAUUUUCAAUCCAUAUGAAUUAGAGGGGAUUGAUACGGAUUGAGAGGAAUUUUGACUUACUAGGGAUUGAAACAUCCUCAAUCCCCCUUAAUCCAUAUGGAUUGAGGUAGAAGCGAACAA	128	6:151360624:151360711:-	AUAUGAAUUAGAGGGGAUUGAUACGGAUUGAGAGGAAUUUUGACUUACUAGGGAUUGAAACAUCCUCAAUCCCCCUUAAUCCAUAUGG	6:151360691:151360711:-	AUAUGAAUUAGAGGGGAUUGA	21	6:151360624:151360644:-	AAUCCCCCUUAAUCCAUAUGG	21	3p	2p	61.43	0	88	-23.7	-26.93	1	1	1	TRUE	TRUE	38.28	7.87	3.94	6.3	12.6	4.72	5.51	2.36	3.15	11.81	0.79	7.87	2.36	7.09	5.51	6.3	11.81	-0.00985632	-0.078125	-0.3773	0.3594	0.2689	0.0812
zma-MIR164c	zma-MIR164c	TRUE	remained_positive	6:157477834:157478111:+	GGAUGGCGAGGUGCGCGCGGUGGAGAAGCAGGGCACGUGCAUUCUUUCCGUCGCCGGCCGGCUUGGCAGCGGCCGGCGGCCCGGCUCUCGCAGUCACGCGUACGUCGCCUGAGCGGCGCGCGCGAGAGAGAGAGACACGGCAGGUCGUCGCCGGCGCGGCUAACUGGUGCAGGUGCAGCAGCUAGCUUCUGAAACCCAGCCAGCCAGCCAGCCGGCCGGCCGGCCGAUCGAUGCGUGCAUGUGCCCUUCUUCUCCAUCGGGCACGCCUCGCCUGCGCU	278	6:157477854:157478091:+	UGGAGAAGCAGGGCACGUGCAUUCUUUCCGUCGCCGGCCGGCUUGGCAGCGGCCGGCGGCCCGGCUCUCGCAGUCACGCGUACGUCGCCUGAGCGGCGCGCGCGAGAGAGAGAGACACGGCAGGUCGUCGCCGGCGCGGCUAACUGGUGCAGGUGCAGCAGCUAGCUUCUGAAACCCAGCCAGCCAGCCAGCCGGCCGGCCGGCCGAUCGAUGCGUGCAUGUGCCCUUCUUCUCCAUC	6:157477854:157477874:+	UGGAGAAGCAGGGCACGUGCA	21	6:157478071:157478091:+	CAUGUGCCCUUCUUCUCCAUC	21	5p	134	55224.6	1486.39	238	-143.8	-60.42	0.9474	0.9992	50	TRUE	TRUE	70.86	1.44	2.89	7.58	2.17	6.5	7.94	14.08	5.78	5.05	17.69	9.39	4.69	1.08	5.78	5.42	2.53	-0.0089952	-0.0589601	-0.6374	0.3813	0.2194	0.092
zma-MIR399f	zma-MIR399f	TRUE	remained_positive	6:163860156:163860259:-	GGAUGUGCACCUGCAUUUCUGGGCAACUUCUCCUUUGGCAGAUGCGCGAGAAUGUGCCACUGCUGCCAAAGGAAAUUUGCCCCGGAAUUCAUCUGCACAAGCAC	104	6:163860176:163860239:-	GGGCAACUUCUCCUUUGGCAGAUGCGCGAGAAUGUGCCACUGCUGCCAAAGGAAAUUUGCCCCG	6:163860218:163860239:-	GGGCAACUUCUCCUUUGGCAGA	22	6:163860176:163860196:-	UGCCAAAGGAAAUUUGCCCCG	21	3p	1234p	922.01	841.47	64	-32.8	-51.25	0.9826	1	3	TRUE	TRUE	52.88	7.77	4.85	3.88	6.8	9.71	6.8	2.91	7.77	5.83	11.65	5.83	1.94	0	4.85	11.65	7.77	-0.00871029	-0.153846	-0.4606	0.3558	0.0769	0.03
zma-MIR399c	zma-MIR399c	TRUE	remained_positive	6:163867934:163868139:+	CUUGCUGAGCAUGAAUUACAGGGUACGUCUCCUUUGGCACAGCAGAAUGCACACAUCAUCAGUCGAGAGAGUAAGCUCGCUGCGUGCUCGCCGGCCUGGGAGCGGAAGUCGCAGGCCAAAUGGCGGCGGUGCAGAUGCAUGAACAGCAGCUGCCGUAUAUAUGCGUGCCAAAGGAGAAUUGCCCUGCGAUUCUAGGCUCAGCGAUU	206	6:163867954:163868119:+	GGGUACGUCUCCUUUGGCACAGCAGAAUGCACACAUCAUCAGUCGAGAGAGUAAGCUCGCUGCGUGCUCGCCGGCCUGGGAGCGGAAGUCGCAGGCCAAAUGGCGGCGGUGCAGAUGCAUGAACAGCAGCUGCCGUAUAUAUGCGUGCCAAAGGAGAAUUGCCCUG	6:163867954:163867974:+	GGGUACGUCUCCUUUGGCACA	21	6:163868099:163868119:+	UGCCAAAGGAGAAUUGCCCUG	21	3p	1234p	19008	2431.07	166	-77	-46.39	1	1	6	TRUE	TRUE	55.83	4.88	2.93	9.27	6.83	8.78	3.9	6.83	5.85	6.83	13.17	6.34	4.39	3.41	4.88	8.29	3.41	-0.00879993	-0.0477935	-0.4913	0.3447	0.1779	0.0541
zma-MIR172d	zma-MIR172d	TRUE	remained_positive	6:172029769:172029878:+	ACAGUCGGUGCUUGCAGGUGCAGCACCAUCAAGAUUCACAUCCCCAGCUCGAUCUGUGCAUGAUGAGAUGAGAAUCUUGAUGAUGCUGCAUCAGCAAACACUCACUUACA	110	6:172029789:172029858:+	CAGCACCAUCAAGAUUCACAUCCCCAGCUCGAUCUGUGCAUGAUGAGAUGAGAAUCUUGAUGAUGCUGCA	6:172029789:172029808:+	CAGCACCAUCAAGAUUCACA	20	6:172029839:172029858:+	AGAAUCUUGAUGAUGCUGCA	20	3p	1234p	0	0	70	-28	-40	1	1	4	TRUE	TRUE	48.18	3.67	6.42	7.34	10.09	14.68	3.67	1.83	6.42	8.26	8.26	1.83	3.67	0.92	8.26	11.01	3.67	-0.00928394	-0.225909	-0.4473	0.3727	0.0522	0.0195
zma-MIR167e	zma-MIR167e	TRUE	remained_positive	7:10115796:10115917:-	UUGGUGUGUCCUCUAGUAGCUGAAGCUGCCAGCAUGAUCUGAGGUGUCCACAGCAUAUAUAUGGAAGCAGCUAGCGAUCAGAUCAUGCUGUGCAGUUUCAUCUGCUCGUGGACGCACACGAG	122	7:10115816:10115897:-	UGAAGCUGCCAGCAUGAUCUGAGGUGUCCACAGCAUAUAUAUGGAAGCAGCUAGCGAUCAGAUCAUGCUGUGCAGUUUCAUC	7:10115877:10115897:-	UGAAGCUGCCAGCAUGAUCUG	21	7:10115816:10115837:-	GAUCAUGCUGUGCAGUUUCAUC	22	5p	1234p	78010.3	1070.43	82	-37.8	-46.1	0.9992	1	73	TRUE	TRUE	50.82	1.65	3.31	9.92	8.26	9.92	2.48	3.31	7.44	6.61	9.92	3.31	7.44	4.96	7.44	11.57	2.48	-0.00995081	-0.17541	-0.5057	0.377	0.1261	0.0419
zma-MIR398b	zma-MIR398b	TRUE	remained_positive	7:39887919:39888064:+	ACGCAAAGGCAGUUCCGGCGGGGGCGGACUGGGAACACAUGGGAAUGAGAUGAGAUCAUUGCUCGGUCGUGCUGGCCUGGGCCGUCGGCGCGCGUUGAUCUUGCAUGUGUUCUCAGGUCGCCCCCGGAGGGCCUUCCUUGCUGCUG	146	7:39887939:39888044:+	GGGGCGGACUGGGAACACAUGGGAAUGAGAUGAGAUCAUUGCUCGGUCGUGCUGGCCUGGGCCGUCGGCGCGCGUUGAUCUUGCAUGUGUUCUCAGGUCGCCCCCG	7:39887939:39887959:+	GGGGCGGACUGGGAACACAUG	21	7:39888024:39888044:+	UGUGUUCUCAGGUCGCCCCCG	21	3p	123p	17123.7	57801.5	106	-55.5	-52.36	0.9844	1	44	TRUE	TRUE	63.7	2.76	2.76	4.14	4.83	4.83	6.21	8.97	6.9	6.21	11.03	13.79	5.52	0	6.9	10.34	4.83	-0.00802198	-0.106575	-0.511	0.363	0.1578	0.0577
zma-MIR172a	zma-MIR172a	TRUE	remained_positive	7:54276688:54276806:-	UCAGUCAGUGUUUGCGGGCGUGGCAUCAUCAAGAUUCACAACCCAUCAAUCCGAACCACUGAUUUGGAAUGCAUGCAUGAGAAUCUUGAUGAUGCUGCAUCCGCCAACAAGCGCCUACG	119	7:54276708:54276786:-	UGGCAUCAUCAAGAUUCACAACCCAUCAAUCCGAACCACUGAUUUGGAAUGCAUGCAUGAGAAUCUUGAUGAUGCUGCA	7:54276767:54276786:-	UGGCAUCAUCAAGAUUCACA	20	7:54276708:54276727:-	AGAAUCUUGAUGAUGCUGCA	20	3p	123p	0	0	79	-32.2	-40.76	1	1	4	TRUE	TRUE	49.58	6.78	5.08	4.24	11.02	12.71	5.93	5.08	3.39	6.78	8.47	3.39	3.39	0.85	7.63	10.17	5.08	-0.00847519	-0.0867227	-0.4202	0.3697	0.1135	0.0489
miRN90-Novel	miRN90-Novel	TRUE	remained_positive	7:88681934:88682101:+	CUAUGAUGUCCUUAAUUACCUCAGAAAAUAUGAACUUGAGAUUCAACUUUUACAUAGAGAAAUAAAAGAGACAAAUCUUAUUAGAGAGAGAUUUGUAUUUUUUGUUUCUCCGCAUAAAAGUUGAAUUUUGAGUUCAUAUUUUCUAAGGUGCAUGUGGAUAUCAUAACU	168	7:88681954:88682081:+	UCAGAAAAUAUGAACUUGAGAUUCAACUUUUACAUAGAGAAAUAAAAGAGACAAAUCUUAUUAGAGAGAGAUUUGUAUUUUUUGUUUCUCCGCAUAAAAGUUGAAUUUUGAGUUCAUAUUUUCUAAGG	7:88681954:88681974:+	UCAGAAAAUAUGAACUUGAGA	21	7:88682061:88682081:+	UUGAGUUCAUAUUUUCUAAGG	21	5p	34p	449.06	0	128	-59.4	-46.41	1	1	1	TRUE	TRUE	28.57	11.38	3.59	7.78	11.98	4.79	1.8	0.6	5.39	9.58	1.2	1.2	4.19	8.98	5.39	6.59	15.57	-0.0166258	-0.120089	-0.475	0.3988	0.0254	0.0099
zma-MIR169p	zma-MIR169p	TRUE	remained_positive	7:114375709:114375811:-	UGCAACGAUGAUGCAUCGCGUAGCCAAGGAUGACUUGCCGGCAUUAUAUUUCUUGGCCCGCCGGCAAGUCAUCUGGGGCUACGCGUUUGCCUCCUCCUCCUAU	103	7:114375729:114375791:-	UAGCCAAGGAUGACUUGCCGGCAUUAUAUUUCUUGGCCCGCCGGCAAGUCAUCUGGGGCUACG	7:114375771:114375791:-	UAGCCAAGGAUGACUUGCCGG	21	7:114375729:114375749:-	GGCAAGUCAUCUGGGGCUACG	21	5p	1234p	1298.14	0	63	-38.1	-60.48	1	1	8	TRUE	TRUE	55.34	2.94	2.94	2.94	8.82	5.88	8.82	7.84	7.84	3.92	11.76	6.86	2.94	4.9	6.86	7.84	6.86	-0.00970184	-0.134709	-0.5369	0.3204	0.0395	0.0135
zma-MIR166j	zma-MIR166j	TRUE	remained_positive	7:128589396:128589548:+	AGUUGAAGAUUAGGUUAAGGGGUUUGUUUGUCUGGUUCAAGGUCGCCACACAGCAGGGAAAACCCAUUUCGCCUUGAAGCAUGCACCAUGAUGGGUGUACCUGUUGGUGAUCUCGGACCAGGCUUCAAUCCCUUUAACUAGCGUCUGCAUAUA	153	7:128589416:128589528:+	GGUUUGUUUGUCUGGUUCAAGGUCGCCACACAGCAGGGAAAACCCAUUUCGCCUUGAAGCAUGCACCAUGAUGGGUGUACCUGUUGGUGAUCUCGGACCAGGCUUCAAUCCCU	7:128589416:128589437:+	GGUUUGUUUGUCUGGUUCAAGG	22	7:128589508:128589528:+	UCGGACCAGGCUUCAAUCCCU	21	3p	1234p	386.54	93213.1	113	-47.5	-42.04	1	1	33	TRUE	TRUE	47.71	5.92	4.61	6.58	5.92	7.89	5.92	2.63	5.26	4.61	5.26	8.55	7.89	4.61	5.92	8.55	9.87	-0.00865856	-0.0706972	-0.4131	0.3464	0.1518	0.0493
miR169p-Known	miR169p-Known	TRUE	remained_positive	7:142353894:142354059:+	GCGAUAAGAGUCUGUCCAGAUAGCCAAGGAUGACUUGCCUGUGGCCUCUUGGCAUGGCGGCGGCUCGAGCUCAUUAAACAACCUUGUGCACGUUUGAUUUGCUCUCUCCCUGUGGCCUCGAUCACAGGCAGUCUCCUUGGCUAGUCCGGACGUCUCUUAUCUGAAA	166	7:142353914:142354039:+	UAGCCAAGGAUGACUUGCCUGUGGCCUCUUGGCAUGGCGGCGGCUCGAGCUCAUUAAACAACCUUGUGCACGUUUGAUUUGCUCUCUCCCUGUGGCCUCGAUCACAGGCAGUCUCCUUGGCUAGUC	7:142353914:142353934:+	UAGCCAAGGAUGACUUGCCUG	21	7:142354020:142354039:+	GGCAGUCUCCUUGGCUAGUC	20	5p	3p	1284.68	463.16	126	-59.9	-47.54	1	1	10	TRUE	TRUE	53.61	4.24	3.64	5.45	4.85	5.45	6.06	4.85	11.52	6.06	8.48	6.06	5.45	3.03	9.7	9.09	6.06	-0.00894423	-0.096988	-0.4795	0.3434	0.0939	0.0361
zma-MIR1432	zma-MIR1432	TRUE	remained_positive	7:165932770:165932897:-	UUGUGGGUGUGCGUCCUACGCUCAGGAGAGAUGACACCGACGCCAGACGGACCGGUCCAUCCGCGCCGUGUCUGUCCGUCUGAAGUGGGUGUCAUCUCGCCUGAAGCAUAGGGCGGGCUCUCGCUGGC	128	7:165932790:165932877:-	CUCAGGAGAGAUGACACCGACGCCAGACGGACCGGUCCAUCCGCGCCGUGUCUGUCCGUCUGAAGUGGGUGUCAUCUCGCCUGAAGCA	7:165932857:165932877:-	CUCAGGAGAGAUGACACCGAC	21	7:165932790:165932811:-	GGGUGUCAUCUCGCCUGAAGCA	22	5p	1234p	0	0	88	-53.7	-61.02	0.9946	1	8	TRUE	TRUE	64.06	1.57	4.72	5.51	3.15	4.72	7.09	10.24	7.09	7.09	8.66	9.45	9.45	1.57	9.45	9.45	0.79	-0.0096956	-0.20599	-0.6211	0.375	0.0298	0.0105
zma-MIR164d	zma-MIR164d	TRUE	remained_positive	7:178154785:178155002:+	AUGAGUGAGAAGGACCACGCUGGAGAAGCAGGGCACGUGCAUGCACAUACGCCAUUCUCGAUCUCUCCUCUCCACCACUACUGCAUCUAGCUAUCUCCAUGGAUGGAUGUACGUAGCUCGGACUGGAUCGAUCGGAGAAGCAAUAAGCUAGCGAGCUCAUGCAUGCUGGCUGUGCACGCACGUGGUCUCCUUCUCCAUCACGGUUCUUUCUCACUUCG	218	7:178154805:178154982:+	UGGAGAAGCAGGGCACGUGCAUGCACAUACGCCAUUCUCGAUCUCUCCUCUCCACCACUACUGCAUCUAGCUAUCUCCAUGGAUGGAUGUACGUAGCUCGGACUGGAUCGAUCGGAGAAGCAAUAAGCUAGCGAGCUCAUGCAUGCUGGCUGUGCACGCACGUGGUCUCCUUCUCCAU	7:178154805:178154825:+	UGGAGAAGCAGGGCACGUGCA	21	7:178154963:178154982:+	CACGUGGUCUCCUUCUCCAU	20	5p	1234p	55224.6	0	178	-85.8	-48.2	0.9991	1	39	TRUE	TRUE	53.67	2.3	6.45	5.99	7.37	8.76	3.69	5.99	10.6	6.91	8.29	5.53	3.69	3.69	10.6	7.37	2.76	-0.00897522	-0.0608945	-0.4817	0.367	0.0685	0.0292
miRN92-Novel	miRN92-Novel	TRUE	remained_positive	8:4080504:4080647:+	CAAACCUUGUAAACCAACACAAGAAUGGAGAUGUGAGGAUCUUUUUAAAAAUAUCCAGUGCGAGGUGGAAGGGUUGAUUUGGAAUAUGAUAUUUUUAAAAAGGUCCUCCCACCUCCAUUCUUGGAUUGGUUUGCACAGUUUACA	144	8:4080524:4080627:+	AAGAAUGGAGAUGUGAGGAUCUUUUUAAAAAUAUCCAGUGCGAGGUGGAAGGGUUGAUUUGGAAUAUGAUAUUUUUAAAAAGGUCCUCCCACCUCCAUUCUUGG	8:4080524:4080544:+	AAGAAUGGAGAUGUGAGGAUC	21	8:4080607:4080627:+	UCCUCCCACCUCCAUUCUUGG	21	5p	34p	273.71	0	104	-46.5	-44.71	1	1	1	TRUE	TRUE	38.19	11.89	4.9	5.59	8.39	6.99	5.59	0.7	3.5	7.69	1.4	6.99	5.59	4.9	4.2	8.39	13.29	-0.0121838	-0.116146	-0.4653	0.3958	0.0352	0.0137
zma-MIR159a	zma-MIR159a	TRUE	remained_positive	8:10753075:10753319:+	GAUGCUUUGGGUUUGAAGCGGAGCUCCUAUCAUUCCAAUGAAGGGUCGUUCCGAAGGGCUGGUUCCGCUGCUCGUUCAUGGUUCCCACUAUCCUAUCUCAUCAUGUGUAUAUAUGUAAUCCAUGGGGGAGGGUUUCUCUCGUCUUUGAGAUAGGCUUGUGGUUUGCAUGACCGAGGAGCUGCACCGCCCCCUUGCUGGCCGCUCUUUGGAUUGAAGGGAGCUCUGCAUCCUGAUCCACCCCUCCA	245	8:10753095:10753299:+	GAGCUCCUAUCAUUCCAAUGAAGGGUCGUUCCGAAGGGCUGGUUCCGCUGCUCGUUCAUGGUUCCCACUAUCCUAUCUCAUCAUGUGUAUAUAUGUAAUCCAUGGGGGAGGGUUUCUCUCGUCUUUGAGAUAGGCUUGUGGUUUGCAUGACCGAGGAGCUGCACCGCCCCCUUGCUGGCCGCUCUUUGGAUUGAAGGGAGCUCUG	8:10753095:10753115:+	GAGCUCCUAUCAUUCCAAUGA	21	8:10753279:10753299:+	UUUGGAUUGAAGGGAGCUCUG	21	3p	123	3878.22	1.85114e+06	205	-92.6	-45.17	0.9912	1	135	TRUE	TRUE	53.06	2.46	1.64	4.51	7.79	4.92	8.61	3.69	9.02	6.15	6.56	9.02	5.33	3.28	9.43	9.43	8.2	-0.00823784	-0.0432653	-0.4371	0.3388	0.1467	0.0545
zma-MIR159j	zma-MIR159j	TRUE	remained_positive	8:10920934:10921171:+	GACGGUCUGGUCUUAAGGCGGUGCUCCCUUCAAACCAAUAAACGGUCGAUCUGAUGGGUGGUACAGCUGCUCGUUCAUGGUUCCCACUGUCCCAUCUCAUCAGAGAGAGAGAAGAUCGUGAGAGAGCGAGAGAUGCUUGAGAUGGGCUUGUGGUUUGCAUGACCGAGGAGCUGCCUCGUCCCCUUCGUUGACCGCUGUUUGGAUUGAAGGGAGCUCUGCAUCUUGCUCCCAUGACUUU	238	8:10920954:10921151:+	GUGCUCCCUUCAAACCAAUAAACGGUCGAUCUGAUGGGUGGUACAGCUGCUCGUUCAUGGUUCCCACUGUCCCAUCUCAUCAGAGAGAGAGAAGAUCGUGAGAGAGCGAGAGAUGCUUGAGAUGGGCUUGUGGUUUGCAUGACCGAGGAGCUGCCUCGUCCCCUUCGUUGACCGCUGUUUGGAUUGAAGGGAGCUCUG	8:10920954:10920974:+	GUGCUCCCUUCAAACCAAUAA	21	8:10921131:10921151:+	UUUGGAUUGAAGGGAGCUCUG	21	3p	123	0	1.85114e+06	198	-90.6	-45.76	0.9925	1	134	TRUE	TRUE	53.36	3.38	3.38	7.59	5.49	4.64	6.33	4.64	8.44	10.55	5.91	6.75	6.33	1.27	8.44	10.13	6.75	-0.00829085	-0.0402979	-0.4424	0.3361	0.1059	0.0357
zma-MIR159k	zma-MIR159k	TRUE	remained_positive	8:10947039:10947276:+	GACGGUCUGGUCUUAAGGCGGUGCUCCCUUCAAACCAAUAAACGGUCGAUCUGAUGGGUGGUACAACUGCUCGUUCAUGGUUCCCACUGUCCCAUCUCAUCAGAGAGAGAGAAGAUCGUGAGAGAGCGAGAGAUGCUUGAGAUGGGCUUGUGGUUUGCAUGACCGAGGAGCUGCAUCGUCCCCUUCGUUGACCGCUGUUUGGAUUGAAGGGAGCUCUGCAUCUUGCUCCCAUGACUUU	238	8:10947059:10947256:+	GUGCUCCCUUCAAACCAAUAAACGGUCGAUCUGAUGGGUGGUACAACUGCUCGUUCAUGGUUCCCACUGUCCCAUCUCAUCAGAGAGAGAGAAGAUCGUGAGAGAGCGAGAGAUGCUUGAGAUGGGCUUGUGGUUUGCAUGACCGAGGAGCUGCAUCGUCCCCUUCGUUGACCGCUGUUUGGAUUGAAGGGAGCUCUG	8:10947059:10947079:+	GUGCUCCCUUCAAACCAAUAA	21	8:10947236:10947256:+	UUUGGAUUGAAGGGAGCUCUG	21	3p	123	0	1.85114e+06	198	-86.3	-43.59	0.9926	1	128	TRUE	TRUE	52.52	3.8	3.8	7.17	5.91	5.06	5.91	4.64	8.02	10.55	5.49	6.75	6.33	1.27	8.44	10.13	6.75	-0.00808073	-0.0423529	-0.4244	0.3361	0.0971	0.0328
zma-MIR159b	zma-MIR159b	TRUE	remained_positive	8:10950935:10951154:+	GACGGUCUGGUCUUAAGGCGGUGCUCCCUUCAAACCAAUAAACGGUCGAUCUGAUGGGUGGUACAGCUGCUCGUUCAUGGUUCCCACUGUCCCAUCUCAUCAGAGAGAGAGAGAGAUGCUUGAGAUGGGCUUGUGGUUUGCAUGACCGAGGAGCUGCACGUCCCCUUCGUUGACCGCUGUUUGGAUUGAAGGGAGCUCUGCAUCUUGGUCCCAAGACUUU	220	8:10950955:10951134:+	GUGCUCCCUUCAAACCAAUAAACGGUCGAUCUGAUGGGUGGUACAGCUGCUCGUUCAUGGUUCCCACUGUCCCAUCUCAUCAGAGAGAGAGAGAGAUGCUUGAGAUGGGCUUGUGGUUUGCAUGACCGAGGAGCUGCACGUCCCCUUCGUUGACCGCUGUUUGGAUUGAAGGGAGCUCUG	8:10950955:10950975:+	GUGCUCCCUUCAAACCAAUAA	21	8:10951114:10951134:+	UUUGGAUUGAAGGGAGCUCUG	21	3p	123	0	1.85114e+06	180	-88.3	-49.06	0.9925	1	133	TRUE	TRUE	53.18	3.65	4.11	6.85	5.02	5.48	6.39	4.11	8.22	9.13	5.48	7.76	6.85	1.37	8.22	10.05	7.31	-0.00888868	-0.0470909	-0.4727	0.3455	0.098	0.0362
miRN94-Novel	miRN94-Novel	TRUE	remained_positive	8:16008017:16008161:+	GUCGUCGUGGUAUUUGGCGCUGACCUCCUUUCCUAGAAACGGCUGCUCGGCCUCAUCCUUCAUUGACACACACACACACACCACUCAUUGAGGCCGAGCGACCGUUCUUAGGAAAAGAGGUCGGCACCAAUGACCACGACGCCGA	145	8:16008037:16008141:+	UGACCUCCUUUCCUAGAAACGGCUGCUCGGCCUCAUCCUUCAUUGACACACACACACACACCACUCAUUGAGGCCGAGCGACCGUUCUUAGGAAAAGAGGUCGGC	8:16008037:16008057:+	UGACCUCCUUUCCUAGAAACG	21	8:16008121:16008141:+	UUCUUAGGAAAAGAGGUCGGC	21	3p	3p	0	341.68	105	-51.8	-49.33	1	1	1	TRUE	TRUE	55.86	4.17	11.11	4.17	3.47	9.72	7.64	8.33	6.94	7.64	6.25	5.56	4.17	2.08	7.64	4.86	6.25	-0.0102972	-0.189195	-0.5752	0.331	0.0462	0.0159
zma-MIR319d	zma-MIR319d	TRUE	remained_positive	8:27608246:27608457:-	GGUCGCCGGCCGGAUGGAAGAGAGCGUCCUUCAGUCCACUCAGGGGCGGUGCUAGGGUCGGAUUAGCUGCCGACUCAUUCACCCACAUGCCAAGCAAACGGCCAUGGAAACGAGCUUCGCAGAUGAGUGAAUGAAGCGGGAGGUAAAAGCUUCGAUCUCGCACCGUCUUUGCUUGGACUGAAGGGUGCUCCCUCCGAUCCUUUCCUUGUUUA	212	8:27608266:27608437:-	AGAGCGUCCUUCAGUCCACUCAGGGGCGGUGCUAGGGUCGGAUUAGCUGCCGACUCAUUCACCCACAUGCCAAGCAAACGGCCAUGGAAACGAGCUUCGCAGAUGAGUGAAUGAAGCGGGAGGUAAAAGCUUCGAUCUCGCACCGUCUUUGCUUGGACUGAAGGGUGCUCCC	8:27608417:27608437:-	AGAGCGUCCUUCAGUCCACUC	21	8:27608266:27608285:-	UUGGACUGAAGGGUGCUCCC	20	3p	123	1110.73	49361.1	172	-92.1	-53.55	0.9833	1	137	TRUE	TRUE	56.6	5.69	3.79	7.11	4.27	5.69	7.11	7.11	7.11	8.06	8.06	9	4.74	1.9	8.06	6.16	6.16	-0.00876678	-0.0543501	-0.4962	0.3585	0.0436	0.0175
zma-MIR408b	zma-MIR408b	TRUE	remained_positive	8:39583920:39584102:-	GGGUUGGGUUUGAUCGGAGACAGGGACGAGGCAGAGCAUGGGUAGGGGGCCAUCAACAGAAUUCCAAAUUUGAUUUCUGUUUGCUCGCUCACAAAAUGGAGGGACUCACCACAAACACACUCAGGCGUUGUUGCUCCCUCCCCUGCACUGCCUCUUCCCUGGCUCCUCACCGUCUCCCAUCCA	183	8:39583940:39584082:-	CAGGGACGAGGCAGAGCAUGGGUAGGGGGCCAUCAACAGAAUUCCAAAUUUGAUUUCUGUUUGCUCGCUCACAAAAUGGAGGGACUCACCACAAACACACUCAGGCGUUGUUGCUCCCUCCCCUGCACUGCCUCUUCCCUGGC	8:39584062:39584082:-	CAGGGACGAGGCAGAGCAUGG	21	8:39583940:39583960:-	CUGCACUGCCUCUUCCCUGGC	21	3p	1234p	3905.43	156092	143	-61.1	-42.73	0.9964	1	95	TRUE	TRUE	55.19	4.95	6.59	4.95	4.4	10.44	8.79	2.75	8.24	5.49	5.49	10.44	3.85	0.55	9.34	6.59	7.14	-0.0075539	-0.0610461	-0.4169	0.3279	0.1875	0.0654
miRN98-Novel	miRN98-Novel	TRUE	remained_positive	8:75383833:75383957:+	GCUAGUUUGGAAGUUUAAAACUCGGAGGGGAUUGAAGGGGCUAAAAUCCUCUUAUUCAAAUUUGAAUACGGAGUGCAUUUUAGCCUCUCCAAUCCCCUCUGGAUUUAAGGCUUCUAAACUAGCCC	125	8:75383853:75383937:+	CUCGGAGGGGAUUGAAGGGGCUAAAAUCCUCUUAUUCAAAUUUGAAUACGGAGUGCAUUUUAGCCUCUCCAAUCCCCUCUGGAUU	8:75383853:75383874:+	CUCGGAGGGGAUUGAAGGGGCU	22	8:75383916:75383937:+	CCUCUCCAAUCCCCUCUGGAUU	22	5p	3p	0	0	85	-49	-57.65	1	1	1	TRUE	TRUE	42.4	12.1	2.42	6.45	6.45	2.42	6.45	1.61	9.68	5.65	4.84	8.87	2.42	7.26	7.26	4.03	12.1	-0.0136415	-0.196533	-0.5784	0.44	0.0499	0.0225
miRN100-Novel	miRN100-Novel	TRUE	remained_positive	8:96093888:96094069:+	CAAGCGUACAAGUAGGUCUUUUGGUCCGUUAGAUUUAGAUCUAACCGUAGAUGCGAUCAUGGUUUGUUAGGAGCUUUUUUUAUAAAGCUACACGAGGUGGUGGUGGAAGGGUUUAAAUGCUAAAUAUGACAUACGGUUGGAUCUAGAUCUAACGGACCAAGAGGCCUGCUUGCACGCUUACU	182	8:96093908:96094049:+	UUGGUCCGUUAGAUUUAGAUCUAACCGUAGAUGCGAUCAUGGUUUGUUAGGAGCUUUUUUUAUAAAGCUACACGAGGUGGUGGUGGAAGGGUUUAAAUGCUAAAUAUGACAUACGGUUGGAUCUAGAUCUAACGGACCAAGA	8:96093908:96093928:+	UUGGUCCGUUAGAUUUAGAUC	21	8:96094029:96094049:+	UCUAGAUCUAACGGACCAAGA	21	5p	3p	575.05	0	142	-62.9	-44.3	1	1	1	TRUE	TRUE	42.86	6.63	5.52	7.73	6.63	3.87	2.21	4.42	6.08	6.63	4.97	7.73	7.18	9.39	3.31	6.63	11.05	-0.0121395	-0.106154	-0.5203	0.3901	0.1689	0.0563
miRN101-Novel	miRN101-Novel	TRUE	remained_positive	8:105396470:105396590:-	UGCACCAUUGCUGCUACUAUGUCCAAGUCAAUGCAUCAUUGCCCCUAGUUUUGCCAUCAAAGAAGGCGAAGGCAGGGGCAAUGGUGCAUUGACUUGGUCAAAUCAGGGGGGCAAUGAUGCA	121	8:105396490:105396570:-	GUCCAAGUCAAUGCAUCAUUGCCCCUAGUUUUGCCAUCAAAGAAGGCGAAGGCAGGGGCAAUGGUGCAUUGACUUGGUCAA	8:105396550:105396570:-	GUCCAAGUCAAUGCAUCAUUG	21	8:105396490:105396510:-	AUGGUGCAUUGACUUGGUCAA	21	3p	3p	0	0	81	-56.4	-69.63	1	1	3	TRUE	TRUE	49.59	8.33	2.5	5.83	9.17	12.5	5	0.83	4.17	3.33	10	10	4.17	2.5	5	10.83	5.83	-0.0122666	-0.202479	-0.6083	0.3967	0.0578	0.0239
miRN103-Novel	miRN103-Novel	TRUE	remained_positive	8:111488440:111488603:-	AUAAAGUUUUUUUUCCUGAAUCUGCGUUUUUCCUGUGUUUUUUAACUAAUUCCUGUAAGGGCUUCUAUGAAACACAAGAAUUUUAUAGAAAUGGUAUAGUAAUUUAACAGGAAUUAGUUCAAAAACACAUGAAAAACACAGGAUUCAGAAAAUUUUCCUUGUUC	164	8:111488460:111488583:-	UCUGCGUUUUUCCUGUGUUUUUUAACUAAUUCCUGUAAGGGCUUCUAUGAAACACAAGAAUUUUAUAGAAAUGGUAUAGUAAUUUAACAGGAAUUAGUUCAAAAACACAUGAAAAACACAGGAU	8:111488563:111488583:-	UCUGCGUUUUUCCUGUGUUUU	21	8:111488460:111488480:-	AACACAUGAAAAACACAGGAU	21	5p	34p	224.23	0	124	-46.1	-37.18	1	1	2	TRUE	TRUE	28.66	15.95	4.91	5.52	7.98	5.52	2.45	0.61	4.91	4.91	1.23	3.07	5.52	7.36	5.52	5.52	19.02	-0.0113817	-0.0656098	-0.3262	0.372	0.1449	0.0543
zma-MIR169q	zma-MIR169q	TRUE	remained_positive	8:130375267:130375410:+	GAUGAGGAGCCUAUCUCCCUUAGCCAAGAAUGGCUUGCCUAUCUCCAUUAUUUGGUCCAUCUUCUUGGGAGACCUCCCUCAUGGUGUGGAUGGAAUGUGGAUGGUGGCAGGCCUUCUGGCUAAGUGAGUGAUUCUCUUCCGCAA	144	8:130375287:130375390:+	UAGCCAAGAAUGGCUUGCCUAUCUCCAUUAUUUGGUCCAUCUUCUUGGGAGACCUCCCUCAUGGUGUGGAUGGAAUGUGGAUGGUGGCAGGCCUUCUGGCUAAG	8:130375287:130375307:+	UAGCCAAGAAUGGCUUGCCUA	21	8:130375372:130375390:+	GGCAGGCCUUCUGGCUAAG	19	5p	123p	0	0	104	-53	-50.96	1	1	3	TRUE	TRUE	50.69	3.5	0.7	5.59	8.39	4.2	8.39	0.7	10.49	7.69	5.59	9.09	4.9	3.5	9.09	11.19	6.99	-0.00937068	-0.159491	-0.475	0.375	0.0687	0.0264
miRN104-Novel	miRN104-Novel	TRUE	remained_positive	8:137409653:137409958:-	UGUGCUGACACUAUUUAGGCUCUGUUUGAAUGCACUAGAGCUAAUGGUUAGCUGCUAAAAUUACUUGGAGACACCUAAACAGCCCAGCUAAUAGUUCAACUAUUAGUUCGAGUCAUCCAAACACCCCAACUAAUAGUUCAGCUAACUAUUAGUUGCACCCUCAACUACCCAUUAGUUAUAUCCAGUUUAAUCCAGCUAAUAGUUAGCCGGCUAUUUAUUAGCCAGCUAAUUUCACUAGCAUUUUUUCAGACAGCUAACUAUUAGCUCUAGUGCAUUCAAAUAGGACCUUAGUCUAUAGUGCAGUAA	306	8:137409673:137409938:-	UCUGUUUGAAUGCACUAGAGCUAAUGGUUAGCUGCUAAAAUUACUUGGAGACACCUAAACAGCCCAGCUAAUAGUUCAACUAUUAGUUCGAGUCAUCCAAACACCCCAACUAAUAGUUCAGCUAACUAUUAGUUGCACCCUCAACUACCCAUUAGUUAUAUCCAGUUUAAUCCAGCUAAUAGUUAGCCGGCUAUUUAUUAGCCAGCUAAUUUCACUAGCAUUUUUUCAGACAGCUAACUAUUAGCUCUAGUGCAUUCAAAUAGGAC	8:137409918:137409938:-	UCUGUUUGAAUGCACUAGAGC	21	8:137409673:137409693:-	UCUAGUGCAUUCAAAUAGGAC	21	5p	3	0	0	266	-103.9	-39.06	1	1	1	TRUE	TRUE	38.24	7.21	6.23	9.51	7.21	7.87	5.25	0.66	8.85	2.62	6.56	1.64	4.92	12.79	4.59	3.93	10.16	-0.0101961	-0.0404248	-0.3899	0.3431	0.1252	0.038
zma-MIR319c	zma-MIR319c	TRUE	remained_positive	8:152709449:152709663:-	UUUAUGGCUUCUGUGGAAGAGAGCUCUCUUCAGUCCACUCUAAAAUGGCUGUAGGGUUUCAUUAGCUGCCGACUCAUCCAUUCACCUGCCAAGAACCAUGGGCAAGCGGUAGGUCUGGUCUUGGUAGCCGAGUGGGUGGCGCGGGAGCUAAAAUCAAACUCUACGCUGUUUACGGUUGGACUGAAGGGUGCUCCCUUCAAUUUGCCCAAACACUC	215	8:152709469:152709643:-	GAGCUCUCUUCAGUCCACUCUAAAAUGGCUGUAGGGUUUCAUUAGCUGCCGACUCAUCCAUUCACCUGCCAAGAACCAUGGGCAAGCGGUAGGUCUGGUCUUGGUAGCCGAGUGGGUGGCGCGGGAGCUAAAAUCAAACUCUACGCUGUUUACGGUUGGACUGAAGGGUGCUCCC	8:152709624:152709643:-	GAGCUCUCUUCAGUCCACUC	20	8:152709469:152709488:-	UUGGACUGAAGGGUGCUCCC	20	3p	1234	0	49361.1	175	-92.6	-52.91	0.9936	1	112	TRUE	TRUE	51.16	7.48	4.67	6.07	3.74	6.07	5.14	3.27	9.81	4.21	7.01	9.35	6.07	4.21	7.94	7.94	7.01	-0.00926505	-0.0789922	-0.474	0.3581	0.0904	0.0355
miRN106-Novel	miRN106-Novel	TRUE	remained_positive	8:178635900:178636132:+	CCUUGGAGAUUCAGGAGAAAUUUGGAACUUUGACACUCCCAUCCGCCGCAUACGUCGUCCAAACAAAUACGCUAGUGACCAUCAAGUGAGCUUAAGAAAGGACAAUGUUUCUCUGGAGAAAAUGUGAGAACGGAGGUGCCACUGGUAGCAGUUACGUUUUGAGGAAUGCCAUACUGGCGUAUGCGGCGGACGGGAGUGCCAAAGUUCCAAAUUUCUCGAGAUUCAGCGAGGGU	233	8:178635920:178636112:+	UUUGGAACUUUGACACUCCCAUCCGCCGCAUACGUCGUCCAAACAAAUACGCUAGUGACCAUCAAGUGAGCUUAAGAAAGGACAAUGUUUCUCUGGAGAAAAUGUGAGAACGGAGGUGCCACUGGUAGCAGUUACGUUUUGAGGAAUGCCAUACUGGCGUAUGCGGCGGACGGGAGUGCCAAAGUUCCAAAUU	8:178635920:178635940:+	UUUGGAACUUUGACACUCCCA	21	8:178636092:178636112:+	GGAGUGCCAAAGUUCCAAAUU	21	5p	3p	243.86	0	193	-81.1	-42.02	1	1	1	TRUE	TRUE	48.5	9.05	5.6	8.19	5.6	6.47	4.74	5.6	4.31	9.48	5.17	6.9	6.03	3.45	5.17	6.9	7.33	-0.00923918	-0.0444206	-0.4481	0.3605	0.3166	0.0937
zma-b4r1-117897	zma-b4r1-117897	TRUE	remained_positive	8:180491582:180491714:-	ACAUGUCACACUUGGUUUCAAUGCCGUUUUGGAUAUUUCUGCCUUUCUAUGCGCAUGUACACAUGCAAAAGUCAUAAGGGCACAGAAAAGCAAAAUUGUCCAAAAUGGCAUUGAAACCUAGUGUGACAUGUAA	133	8:180491602:180491694:-	AUGCCGUUUUGGAUAUUUCUGCCUUUCUAUGCGCAUGUACACAUGCAAAAGUCAUAAGGGCACAGAAAAGCAAAAUUGUCCAAAAUGGCAUUG	8:180491671:180491694:-	AUGCCGUUUUGGAUAUUUCUGCCU	24	8:180491602:180491625:-	GCAAAAUUGUCCAAAAUGGCAUUG	24	5p	4	0	0	93	-36.2	-38.92	0.7895	1	2	TRUE	TRUE	39.1	12.88	6.06	3.79	9.09	11.36	3.03	1.52	3.79	3.03	6.06	3.79	6.82	4.55	4.55	10.61	9.09	-0.0136726	-0.184211	-0.5346	0.391	0.0934	0.0341
zma-MIR396h	zma-MIR396h	TRUE	remained_positive	9:15122739:15122877:+	GCUGGCCUCUCUCUGCAGUUUCCCACAGCUUUAUUGAACUGCAUGCACCUGCUGAUGCGGGUGGAGGAGUUGAAGCUGCCGCUCCUCUGAGAGAUGCAGUUCAAGAAAGCUGUGGAAGAUCACAAAGAAGGCCAUCUGA	139	9:15122759:15122857:+	UCCCACAGCUUUAUUGAACUGCAUGCACCUGCUGAUGCGGGUGGAGGAGUUGAAGCUGCCGCUCCUCUGAGAGAUGCAGUUCAAGAAAGCUGUGGAAGA	9:15122759:15122779:+	UCCCACAGCUUUAUUGAACUG	21	9:15122837:15122857:+	GUUCAAGAAAGCUGUGGAAGA	21	-	1	0	0	99	-55	-55.56	1	0.0009	1	TRUE	TRUE	52.52	6.52	2.9	9.42	4.35	7.25	5.07	1.45	10.87	9.42	10.14	5.07	3.62	0.72	6.52	11.59	5.07	-0.00958873	-0.128777	-0.5036	0.3669	0.0466	0.0183
zma-MIR399j	zma-MIR399j	TRUE	remained_positive	9:24309459:24309672:-	AGCUAGCUGAAGACAGUUGUAGGCAGCUCUCCUCUGGCAGGCAGGCGCGCGGUCAUCGUCGCCAUCGACGACGGUUGCUUGGCUCUGCUAUGCUGUGUUCGUUCGUCCAUGGUGUGCUAGCUAGCCGUGCAUGCAUUGCAGUGUAACAUGCGUGCAUGCACGCGCGUACGUCCUGCCAAAGGAGAGUUGCCCUGCGACUGUCUUCAGCUCGAAC	214	9:24309479:24309652:-	AGGCAGCUCUCCUCUGGCAGGCAGGCGCGCGGUCAUCGUCGCCAUCGACGACGGUUGCUUGGCUCUGCUAUGCUGUGUUCGUUCGUCCAUGGUGUGCUAGCUAGCCGUGCAUGCAUUGCAGUGUAACAUGCGUGCAUGCACGCGCGUACGUCCUGCCAAAGGAGAGUUGCCCUG	9:24309632:24309652:-	AGGCAGCUCUCCUCUGGCAGG	21	9:24309479:24309499:-	UGCCAAAGGAGAGUUGCCCUG	21	3p	1234	0	21375.9	174	-93.4	-53.68	0.9703	1	16	TRUE	TRUE	58.41	2.35	3.76	7.04	3.76	7.04	3.76	8.45	8.45	3.76	13.62	4.23	8.92	3.29	7.04	10.8	3.76	-0.00984763	-0.08251	-0.5752	0.3832	0.2879	0.1021
zma-MIR166b.2	zma-MIR166b.2	TRUE	remained_positive	9:90025259:90025411:+	GAAGCUACUUGCUUCUGAGUGGAAUGUUGUCUGGUUCAAGGUCUUGCUUUCCGAUUUGAGGAUGAUCCAUGCUUGCAUGUGUAGUUUUUUUUGUUCCUCAGAUCUACAAGAUCUCGGACCAGGCUUCAUUCCCCUCAGGAAUAGCUUCAAAAU	153	9:90025279:90025391:+	GGAAUGUUGUCUGGUUCAAGGUCUUGCUUUCCGAUUUGAGGAUGAUCCAUGCUUGCAUGUGUAGUUUUUUUUGUUCCUCAGAUCUACAAGAUCUCGGACCAGGCUUCAUUCCC	9:90025279:90025299:+	GGAAUGUUGUCUGGUUCAAGG	21	9:90025372:90025391:+	UCGGACCAGGCUUCAUUCCC	20	3p	13p	9234.78	22739.3	113	-48.3	-42.74	0.9999	1	113	TRUE	TRUE	43.14	5.26	1.97	6.58	7.24	5.92	4.61	1.32	9.21	7.24	4.61	4.61	5.92	2.63	9.87	9.21	13.82	-0.0100742	-0.0877124	-0.4346	0.3399	0.0765	0.0263
zma-MIR171n	zma-MIR171n	TRUE	remained_positive	9:100082902:100083017:-	UUGAUCAAUGGAAAGAGCGAUAUUGGUGAGGUUCAAUCCGAUGUUAGGUUUUACAAAAGCUGUAAAAUCAGUAUCUGAUUGAGCCGCGCCAAUAUCUCUUCCUCCAAUUUGCCACU	116	9:100082922:100082997:-	UAUUGGUGAGGUUCAAUCCGAUGUUAGGUUUUACAAAAGCUGUAAAAUCAGUAUCUGAUUGAGCCGCGCCAAUAUC	9:100082977:100082997:-	UAUUGGUGAGGUUCAAUCCGA	21	9:100082922:100082942:-	UGAUUGAGCCGCGCCAAUAUC	21	3p	1234p	0	132.36	76	-35.7	-46.97	1	1	6	TRUE	TRUE	40.52	10.43	1.74	6.09	10.43	6.09	5.22	3.48	5.22	6.96	5.22	3.48	5.22	5.22	7.83	7.83	9.57	-0.0102122	-0.210776	-0.4138	0.3534	0.063	0.0222
zma-MIR169r	zma-MIR169r	TRUE	remained_positive	9:111791240:111791403:-	GCGAGAAAGAGAGUGGGAUGCAGCCAAGGAUGACUUGCCGGGUAUUUUGAGCAUGCAUGUUACAGGGGAGCAUAUGCAAUCUGUUUGGAAUUUUGAGCCCAUACCGUGCGGUGCCUGUCUUCCGGCAAGUUGUCCUUGGCUACAUCUUGUUCUUUUUCUCUCAC	164	9:111791260:111791383:-	CAGCCAAGGAUGACUUGCCGGGUAUUUUGAGCAUGCAUGUUACAGGGGAGCAUAUGCAAUCUGUUUGGAAUUUUGAGCCCAUACCGUGCGGUGCCUGUCUUCCGGCAAGUUGUCCUUGGCUACA	9:111791363:111791383:-	CAGCCAAGGAUGACUUGCCGG	21	9:111791260:111791280:-	GGCAAGUUGUCCUUGGCUACA	21	5p	1234p	219202	57.42	124	-56.1	-45.24	1	1	57	TRUE	TRUE	49.39	3.68	3.07	6.75	6.75	6.75	4.91	3.07	6.13	6.75	7.98	7.36	6.13	3.07	5.52	10.43	11.66	-0.00970439	-0.0726481	-0.4793	0.372	0.0671	0.0241
zma-MIR167i	zma-MIR167i	TRUE	remained_positive	9:113476123:113476254:+	ACUUCGCUGGUGUGAGAGCUUGAAGCUGCCAGCAUGAUCUGGCUGCUCAAACGCCGCCGGCCUCCCAAGUGCUCGAUCGGUGGCGCUUCACCAGAUCAUGUUGCAGCUUCACUCUCUCGCAACCAGCGAAGG	132	9:113476143:113476234:+	UGAAGCUGCCAGCAUGAUCUGGCUGCUCAAACGCCGCCGGCCUCCCAAGUGCUCGAUCGGUGGCGCUUCACCAGAUCAUGUUGCAGCUUCAC	9:113476143:113476163:+	UGAAGCUGCCAGCAUGAUCUG	21	9:113476216:113476234:+	GAUCAUGUUGCAGCUUCAC	19	5p	1234p	78010.3	0	92	-49.4	-53.7	0.9981	1	96	TRUE	TRUE	59.09	4.58	3.82	6.87	3.82	8.4	6.11	6.87	10.69	5.34	12.98	4.58	3.82	0	9.16	9.16	3.82	-0.0104366	-0.208333	-0.6167	0.4091	0.0766	0.0304
zma-MIR171d	zma-MIR171d	TRUE	remained_positive	9:128212962:128213081:+	AAAUGGAAGUGUAACUAUGGUGUUGGCUCGGCUCACUCAGAAGUUGAAGCCGAAUCCAAAUGGUAGCUGCCGGCGUUUCUGAUUGAGCCGUGCCAAUAUCUCAGUACUCUUUCAUGCUGA	120	9:128212982:128213061:+	UGUUGGCUCGGCUCACUCAGAAGUUGAAGCCGAAUCCAAAUGGUAGCUGCCGGCGUUUCUGAUUGAGCCGUGCCAAUAUC	9:128212982:128213002:+	UGUUGGCUCGGCUCACUCAGA	21	9:128213041:128213061:+	UGAUUGAGCCGUGCCAAUAUC	21	3p	1234p	7475.09	125108	80	-36.6	-45.75	1	1	60	TRUE	TRUE	47.5	8.4	2.52	5.88	6.72	5.04	4.2	4.2	8.4	5.88	7.56	5.04	7.56	4.2	7.56	10.92	5.88	-0.00910526	-0.111667	-0.4325	0.3583	0.1101	0.0425
miRN110-Novel	miRN110-Novel	TRUE	remained_positive	9:139046311:139046432:-	GCAAGUUGGGUAUGCUAGAGUUGAAACCCAGCAAUCGAACAUAUAUUUUGUUGUAUAUCUGGUAAUACUUCAGAAUAUAUGUUCAAUUGUUGGGUUUCAACUUAUCCUGCUAGCCAACAAUU	122	9:139046331:139046412:-	UUGAAACCCAGCAAUCGAACAUAUAUUUUGUUGUAUAUCUGGUAAUACUUCAGAAUAUAUGUUCAAUUGUUGGGUUUCAACU	9:139046392:139046412:-	UUGAAACCCAGCAAUCGAACA	21	9:139046331:139046351:-	UUCAAUUGUUGGGUUUCAACU	21	3p	3p	74.78	114.23	82	-42.7	-52.07	1	1	2	TRUE	TRUE	35.25	9.09	4.13	4.96	11.57	7.44	3.31	0.83	4.96	3.31	4.13	4.13	7.44	9.92	4.96	8.26	11.57	-0.0136482	-0.157923	-0.4811	0.3689	0.0398	0.013
miRN111-Novel	miRN111-Novel	TRUE	remained_positive	9:145888823:145888981:-	UACGACCUGGUUAGCUGACGUGGUCUUGCCACCGUGUCGUCCACGUCGCACGACAUGAUUGGAGCAGGACGCGGCAAGGACCAGGCGGCGGCCAUGUGGCAAAGCCGUGCCACGUGGACAACACGGAGGCAAGGCCACGUCAGCUACCCAAGUCUUGUU	159	9:145888843:145888961:-	UGGUCUUGCCACCGUGUCGUCCACGUCGCACGACAUGAUUGGAGCAGGACGCGGCAAGGACCAGGCGGCGGCCAUGUGGCAAAGCCGUGCCACGUGGACAACACGGAGGCAAGGCCACG	9:145888940:145888961:-	UGGUCUUGCCACCGUGUCGUCC	22	9:145888843:145888864:-	ACAACACGGAGGCAAGGCCACG	22	5p	3p	239.61	18.07	119	-66	-55.46	1	1	2	TRUE	TRUE	61.64	3.8	9.49	6.33	1.9	10.13	6.96	9.49	3.16	5.7	9.49	8.86	8.23	1.9	3.8	7.59	3.16	-0.00971285	-0.202306	-0.5987	0.3585	0.0647	0.0186
zma-MIR528b	zma-MIR528b	TRUE	remained_positive	9:156643634:156643750:-	CCUGGCUGUAGCAGCAGCGGUGGAAGGGGCAUGCAGAGGAGCACGAACGAGGUGUGGUUGGCCCCUCGUUAGCUCUCCUGUGCCUGCCUCUUCCAUUCCUUCUGCUACGCUAUGUCU	117	9:156643654:156643730:-	UGGAAGGGGCAUGCAGAGGAGCACGAACGAGGUGUGGUUGGCCCCUCGUUAGCUCUCCUGUGCCUGCCUCUUCCAUU	9:156643710:156643730:-	UGGAAGGGGCAUGCAGAGGAG	21	9:156643654:156643674:-	CCUGUGCCUGCCUCUUCCAUU	21	5p	1234p	368067	8998.28	77	-46.6	-60.52	0.9898	1	103	TRUE	TRUE	59.83	1.72	2.59	7.76	2.59	5.17	7.76	4.31	12.07	4.31	11.21	8.62	6.9	3.45	6.9	10.34	4.31	-0.00952866	-0.190313	-0.5701	0.3761	0.0443	0.0165
Zma-MIRN4239	Zma-MIRN4239	TRUE	remained_positive	10:24622691:24622903:+	AACAUGAGUUGAACCAUUUGGAAAGUUACUUUAGGGAGUGUUACAACGGAAACCAACGCCCAAGUAUGUGUUUUCUGAAUUACAAUUACUAGGGAAAGGUAAAUUGCAAGAACUACUUUUCCCUACGUGUUUUACUUUAAAAAACAUUUUUUCGUGCUGGCUACAAGGUUUGGCAUGCUCUGAUGGUGCUUUCUACUCAGGUGUAAUUUGCAA	213	10:24622711:24622883:+	AAAGUUACUUUAGGGAGUGUUACAACGGAAACCAACGCCCAAGUAUGUGUUUUCUGAAUUACAAUUACUAGGGAAAGGUAAAUUGCAAGAACUACUUUUCCCUACGUGUUUUACUUUAAAAAACAUUUUUUCGUGCUGGCUACAAGGUUUGGCAUGCUCUGAUGGUGCUUUCU	10:24622711:24622731:+	AAAGUUACUUUAGGGAGUGUU	21	10:24622863:24622883:+	CAUGCUCUGAUGGUGCUUUCU	21	3p	2	0	176.78	173	-44.2	-25.55	1	1	1	TRUE	TRUE	37.56	11.79	7.55	4.72	4.72	5.66	2.83	1.89	6.6	4.25	3.77	5.66	7.08	7.08	2.83	8.49	15.09	-0.00697551	-0.043975	-0.262	0.3474	0.1571	0.0581
zma-MIR171j	zma-MIR171j	TRUE	remained_positive	10:59006554:59006681:+	UGGCCGCGAGCUAGACGGGGUAUUGACGCGGUUCAAUUCGAGAGCUCGAGCCCUAGCAGAGGCCAGGGGGGGUGGGGCUCUGCUCUCUGAUUGAGCCGUGCCAAUAUCACGUCCCACUCGCCCUCGCG	128	10:59006574:59006661:+	UAUUGACGCGGUUCAAUUCGAGAGCUCGAGCCCUAGCAGAGGCCAGGGGGGGUGGGGCUCUGCUCUCUGAUUGAGCCGUGCCAAUAUC	10:59006574:59006594:+	UAUUGACGCGGUUCAAUUCGA	21	10:59006641:59006661:+	UGAUUGAGCCGUGCCAAUAUC	21	3p	1234p	0	125108	88	-49.3	-56.02	1	1	55	TRUE	TRUE	64.06	1.57	3.15	7.87	3.94	4.72	7.87	9.45	7.87	7.09	11.02	11.81	3.94	3.15	7.87	5.51	3.15	-0.00836559	-0.106875	-0.5359	0.3672	0.0668	0.0225
zma-MIR2275c	zma-MIR2275c	TRUE	remained_positive	10:70573568:70573790:+	GAUAUGUGUCAUUUGAAGUGAGGAUUAGAGGGACUUGAACCAUUCAUAGCUUGUUCGGUUAUGUCUGGAUCGAAGAGGGUUGGAAGGUCCUUUCUAGUUAAAAUUAAAUAGAAAGAGAUUGAAUCCCUUUAACCUCCUAUCCAGAUGUGACCAAACAAACUCUCAUUGGGAGUAAAAGGGGUUCAGUUUCCUCUAAUAUCUCAUCUUAAAUGGCCCAUCAUCU	223	10:70573588:70573770:+	AGGAUUAGAGGGACUUGAACCAUUCAUAGCUUGUUCGGUUAUGUCUGGAUCGAAGAGGGUUGGAAGGUCCUUUCUAGUUAAAAUUAAAUAGAAAGAGAUUGAAUCCCUUUAACCUCCUAUCCAGAUGUGACCAAACAAACUCUCAUUGGGAGUAAAAGGGGUUCAGUUUCCUCUAAUAUCUCA	10:70573588:70573608:+	AGGAUUAGAGGGACUUGAACC	21	10:70573749:70573770:+	UUCAGUUUCCUCUAAUAUCUCA	22	3p	1234p	4608.11	850.28	183	-67.6	-36.94	0.9885	1	5	TRUE	TRUE	39.01	10.36	2.7	7.21	9.46	4.95	4.95	0.9	6.76	8.11	0.9	6.76	5.86	6.31	9.01	6.31	9.46	-0.0101282	-0.051065	-0.3951	0.3901	0.1176	0.0446
zma-MIR395k	zma-MIR395k	TRUE	remained_positive	10:78600222:78600343:-	CACACUUGGUGUCUUCAUGAGUUUCCUUCAAGCACUUCACAUGGAGCAUUCUGUCUUAGAGAAAGCUUAAUUUAUUGCAUUGUGAAGUGUUUGAGGAAACUCUUGAUGAUAACAAGUAUAUU	122	10:78600242:78600323:-	GUUUCCUUCAAGCACUUCACAUGGAGCAUUCUGUCUUAGAGAAAGCUUAAUUUAUUGCAUUGUGAAGUGUUUGAGGAAACUC	10:78600302:78600323:-	GUUUCCUUCAAGCACUUCACAU	22	10:78600242:78600262:-	GUGAAGUGUUUGAGGAAACUC	21	3p	12	0	0	82	-34.4	-41.95	1	1	1	TRUE	TRUE	36.07	7.44	4.96	7.44	8.26	8.26	0.83	0	7.44	7.44	3.31	2.48	6.61	4.96	6.61	9.92	14.05	-0.0117937	-0.210246	-0.4254	0.3525	0.0577	0.0229
zma-MIR395l	zma-MIR395l	TRUE	remained_positive	10:78600393:78600511:-	AUAGCUGGUUGCUUCCCGGAGUUCCUUCCAAACACUUCACCAGCUAGGCCAUGCACAAGAUGAACCCACAUUAGGCUAGUGAAGUGUUUGGAGGAACUCUAGGUGGCACUCCGACAAUA	119	10:78600413:78600491:-	GUUCCUUCCAAACACUUCACCAGCUAGGCCAUGCACAAGAUGAACCCACAUUAGGCUAGUGAAGUGUUUGGAGGAACUC	10:78600470:78600491:-	GUUCCUUCCAAACACUUCACCA	22	10:78600413:78600433:-	GUGAAGUGUUUGGAGGAACUC	21	3p	12	0	0	79	-34.5	-43.67	1	1	2	TRUE	TRUE	49.58	5.93	7.63	8.47	4.24	9.32	7.63	1.69	7.63	5.93	5.93	6.78	5.08	5.08	5.08	6.78	6.78	-0.00879589	-0.0912605	-0.4361	0.3445	0.1358	0.0475
zma-MIR395m	zma-MIR395m	TRUE	remained_positive	10:78600522:78600641:-	CAGAUUUGGUGUUAUCAUGAGUUCCUUUCAAACACUUCACAUGGAGCUUCUCAUUGGUGGAUAUAUUCUUGAGACCCGUGUGAAGUGUUUGGAGGAACUCUUGAUACCAAUAAGUUUUUC	120	10:78600542:78600621:-	GUUCCUUUCAAACACUUCACAUGGAGCUUCUCAUUGGUGGAUAUAUUCUUGAGACCCGUGUGAAGUGUUUGGAGGAACUC	10:78600600:78600621:-	GUUCCUUUCAAACACUUCACAU	22	10:78600542:78600562:-	GUGAAGUGUUUGGAGGAACUC	21	3p	12p	0	0	80	-41.2	-51.5	1	1	2	TRUE	TRUE	39.17	5.04	5.04	5.88	8.4	6.72	3.36	0.84	5.88	8.4	0.84	5.04	7.56	4.2	7.56	10.08	15.13	-0.0118075	-0.115833	-0.4625	0.4083	0.1026	0.0441
zma-MIR395c	zma-MIR395c	TRUE	remained_positive	10:78600686:78600822:-	UUGGUUGGUUCUCCCUUGGAGUUCCCUGCAAACACUUCACCAGCUAGGCCAUAGUGCCGGCCCUUGCACAAUGUUGUAUCUGAUCACCUAGCUAGUGUGAAGUGUUUGGAGGAACUCUAGGUGUUAUCCAGCAAUGU	137	10:78600706:78600802:-	GUUCCCUGCAAACACUUCACCAGCUAGGCCAUAGUGCCGGCCCUUGCACAAUGUUGUAUCUGAUCACCUAGCUAGUGUGAAGUGUUUGGAGGAACUC	10:78600781:78600802:-	GUUCCCUGCAAACACUUCACCA	22	10:78600706:78600726:-	GUGAAGUGUUUGGAGGAACUC	21	3p	12	0	0	97	-41	-42.27	1	1	2	TRUE	TRUE	48.91	4.41	4.41	7.35	4.41	7.35	8.09	0.74	8.09	3.68	5.88	5.88	9.56	5.15	5.88	11.03	8.09	-0.00869965	-0.0854015	-0.4255	0.3285	0.1084	0.0372
Zma-MIR2118e	Zma-MIR2118e	TRUE	remained_positive	10:118740347:118740574:-	UGUUCUUUUUUCUGAAUGUUUUCCUGAUGUCUCCCAUUCCUACGGUUCUUAGGUGCUCCUUCCUCUUCCUUUGGCCUGUGAAAUUAGUUCUAGUGAAGAAAACAUUAUACACCCACAUUUAAGUUUAAAUGGUGAGGCCUUGAGAGUGGGUCAGGAAGAGGAAGAAACGAGUGUCUAAGAGCAGUGGGCAUGGGAACAUAGGGGAAAGCCAAACUUUCUUUACCUGUA	228	10:118740367:118740554:-	UUCCUGAUGUCUCCCAUUCCUACGGUUCUUAGGUGCUCCUUCCUCUUCCUUUGGCCUGUGAAAUUAGUUCUAGUGAAGAAAACAUUAUACACCCACAUUUAAGUUUAAAUGGUGAGGCCUUGAGAGUGGGUCAGGAAGAGGAAGAAACGAGUGUCUAAGAGCAGUGGGCAUGGGAACAUAGGGGAAAG	10:118740533:118740554:-	UUCCUGAUGUCUCCCAUUCCUA	22	10:118740367:118740387:-	GCAUGGGAACAUAGGGGAAAG	21	5p	2p	29.2	0	188	-76.6	-40.74	1	1	1	TRUE	TRUE	42.54	8.81	3.96	7.93	4.41	4.41	5.73	0.88	7.93	7.05	2.64	7.05	7.05	5.29	6.61	7.93	12.33	-0.00850494	-0.0467105	-0.3618	0.3421	0.2062	0.067
Zma-MIR2118f	Zma-MIR2118f	TRUE	remained_positive	10:118740729:118740839:-	GAGAAUAUCUAAGAGCGGUGGGAAUGGGAACAUGGAGGAAAGCAUCAUGCAGACAUUUGUCUCAGUGUUUUUCUGAUGCCUCCCAUUCCUACGGUUCUUAGGUACUCCUUC	111	10:118740749:118740819:-	GGAAUGGGAACAUGGAGGAAAGCAUCAUGCAGACAUUUGUCUCAGUGUUUUUCUGAUGCCUCCCAUUCCUA	10:118740799:118740819:-	GGAAUGGGAACAUGGAGGAAA	21	10:118740749:118740770:-	UUUCUGAUGCCUCCCAUUCCUA	22	3p	2p	0	52.35	71	-30.4	-42.82	1	1	1	TRUE	TRUE	45.95	5.45	3.64	7.27	8.18	6.36	4.55	1.82	7.27	8.18	3.64	8.18	5.45	4.55	9.09	7.27	9.09	-0.0105876	-0.121622	-0.4865	0.4054	0.0654	0.0281
zma-MIR2118a	zma-MIR2118a	TRUE	remained_positive	10:118790586:118790719:-	GAGAGGUCCUAAGGGCAGUAGGGAUGAGAACAUGAAGGAACGCGAGUGCUCUGAAUUUCUCGUCUCGCACGGAGGACAUGUGCACUGUCGUGUUCCUGAUGCCUCUCAUUCCUAUGGUUCUUAGGUGCUCCUUC	134	10:118790606:118790699:-	GGGAUGAGAACAUGAAGGAACGCGAGUGCUCUGAAUUUCUCGUCUCGCACGGAGGACAUGUGCACUGUCGUGUUCCUGAUGCCUCUCAUUCCUA	10:118790678:118790699:-	GGGAUGAGAACAUGAAGGAACG	22	10:118790606:118790627:-	UUCCUGAUGCCUCUCAUUCCUA	22	3p	124p	41.39	96.85	94	-39	-41.49	1	1	3	TRUE	TRUE	52.24	3.76	3.76	7.52	5.26	4.51	3.76	4.51	9.77	9.02	5.26	7.52	7.52	3.01	10.53	9.02	5.26	-0.00871363	-0.0763682	-0.4552	0.3657	0.1353	0.0522
zma-MIR2118c	zma-MIR2118c	TRUE	remained_positive	10:118813621:118813733:-	AAGAUGAUCUAAGAGCAGUGGGCAUGGGAACAUGGAGGAAGGCCUAUGAGGUUGAAACCUCAUUUUGUGUCUUCCUAAUGCCUCCCAUUCCUAUCGUUCUUAGGUGAUCCUUC	113	10:118813641:118813713:-	GGCAUGGGAACAUGGAGGAAGGCCUAUGAGGUUGAAACCUCAUUUUGUGUCUUCCUAAUGCCUCCCAUUCCUA	10:118813692:118813713:-	GGCAUGGGAACAUGGAGGAAGG	22	10:118813641:118813662:-	UUCCUAAUGCCUCCCAUUCCUA	22	3p	124p	0	93.49	73	-32.2	-44.11	1	1	2	TRUE	TRUE	46.02	6.25	1.79	7.14	8.93	4.46	7.14	0.89	8.04	8.04	3.57	8.04	5.36	4.46	8.93	8.93	8.04	-0.0104216	-0.125	-0.4796	0.3805	0.0335	0.014
zma-MIR156h	zma-MIR156h	TRUE	remained_positive	10:129642866:129642985:-	GCGGGCUCGCGCGCGCGCGGUGACAGAAGAGAGUGAGCACACGGCCGGGCGUGACGGCACGUGCCGUCGCGGCCGCGUGCUCACUGCUCUUUCUGUCAUCCGCUGGUCCGGGCCUCUCAA	120	10:129642886:129642965:-	UGACAGAAGAGAGUGAGCACACGGCCGGGCGUGACGGCACGUGCCGUCGCGGCCGCGUGCUCACUGCUCUUUCUGUCAUC	10:129642946:129642965:-	UGACAGAAGAGAGUGAGCAC	20	10:129642886:129642907:-	GCUCACUGCUCUUUCUGUCAUC	22	5p	1234p	1.0863e+06	792.82	80	-57	-71.25	1	1	84	TRUE	TRUE	70.83	1.68	5.04	4.2	0.84	5.88	5.04	15.97	7.56	5.04	15.97	9.24	6.72	0	8.4	6.72	1.68	-0.00958916	-0.333333	-0.6792	0.3917	0.0904	0.0341
zma-b4r1-26323	zma-b4r1-26323	TRUE	remained_positive	10:132010912:132011034:+	AAUUUUUAGUGUCUUCAUUUUAGUCCCUAAAUUGCCGGACACAGGGACUAAAAGAGGGAUUAUCUCUAUUUUAGUCCAUAUGUUUGGCAAUUUAGAGACUAAAAGAGAUGAAAAUAGAGGGAC	123	10:132010932:132011014:+	UAGUCCCUAAAUUGCCGGACACAGGGACUAAAAGAGGGAUUAUCUCUAUUUUAGUCCAUAUGUUUGGCAAUUUAGAGACUAAA	10:132010932:132010952:+	UAGUCCCUAAAUUGCCGGACA	21	10:132010994:132011014:+	UUUGGCAAUUUAGAGACUAAA	21	5p	4p	65.62	0	83	-43.9	-52.89	1	1	1	TRUE	TRUE	34.96	10.66	4.1	9.84	9.02	4.1	3.28	0.82	4.92	9.02	1.64	6.56	4.1	9.02	4.92	4.1	13.93	-0.0119079	-0.106504	-0.4163	0.3821	0.2026	0.0701
zma-MIR171k	zma-MIR171k	TRUE	remained_positive	10:138536837:138536938:-	AGGAAGAAGACGACAUGGCGUGGUAUUGUUUCGGCUCAUGUCCUUCUUGACUGGAUGUGAUGUGAGCCGAACCAAUAUCACUCAUGUAUUCUUCAUUCUGAA	102	10:138536857:138536918:-	UGGUAUUGUUUCGGCUCAUGUCCUUCUUGACUGGAUGUGAUGUGAGCCGAACCAAUAUCACU	10:138536898:138536918:-	UGGUAUUGUUUCGGCUCAUGU	21	10:138536857:138536877:-	GUGAGCCGAACCAAUAUCACU	21	3p	1234p	0	0	62	-31.5	-50.81	1	1	5	TRUE	TRUE	44.12	4.95	4.95	3.96	9.9	5.94	2.97	3.96	6.93	9.9	2.97	4.95	6.93	2.97	8.91	11.88	7.92	-0.0112217	-0.247059	-0.4951	0.402	0.0669	0.031
zma-MIR171b.1	zma-MIR171b.1	TRUE	remained_positive	10:143745118:143745238:-	AACCUACGACCUAGCCACGGGAUAUUGGCGCGGUUCAAUCAGAAAGCUUGCGCUCCAGGCCCGAGGGGCUCCACUCUUUGAUUGAGCCGUGCCAAUAUCACGUCCCGGCCAGCUUUAUUUU	121	10:143745138:143745218:-	GAUAUUGGCGCGGUUCAAUCAGAAAGCUUGCGCUCCAGGCCCGAGGGGCUCCACUCUUUGAUUGAGCCGUGCCAAUAUCAC	10:143745199:143745218:-	GAUAUUGGCGCGGUUCAAUC	20	10:143745138:143745157:-	UUGAGCCGUGCCAAUAUCAC	20	3p	134p	0	0	81	-46.8	-57.78	0.9971	0.9997	52	TRUE	TRUE	55.37	4.17	5	5.83	5.83	6.67	10	7.5	6.67	5	10	7.5	2.5	4.17	5.83	4.17	9.17	-0.00802962	-0.149862	-0.4446	0.3223	0.0973	0.0318
miR395a-Known	miR395a-Known	TRUE	remained_positive	10:145465936:145466125:+	CUUCGUACUGAGAGCUUUUGUGAAGUGUUUGGGGGAACUCUUGGUGUCACAAAUCAUUUGGCGGAUCUUGGUCAAGUGUGUGACAGAAGAAAUUAUUUAAGGACGUGGAUCCAUAUACCUUGAAAGAAUUAGGUUUGGUGUCUUCAGGAGUUCUCUUCAAGCACUUCACGAGGCAUCACACUGAGAGCUU	190	10:145465956:145466105:+	UGAAGUGUUUGGGGGAACUCUUGGUGUCACAAAUCAUUUGGCGGAUCUUGGUCAAGUGUGUGACAGAAGAAAUUAUUUAAGGACGUGGAUCCAUAUACCUUGAAAGAAUUAGGUUUGGUGUCUUCAGGAGUUCUCUUCAAGCACUUCACG	10:145465956:145465975:+	UGAAGUGUUUGGGGGAACUC	20	10:145466085:145466105:+	GUUCUCUUCAAGCACUUCACG	21	5p	3	4203.11	0	150	-57	-38	1	1	9	TRUE	TRUE	43.16	6.88	5.29	7.94	5.29	6.88	1.06	2.12	6.88	8.47	2.65	7.41	7.94	3.17	7.41	8.99	11.64	-0.00836654	-0.0461842	-0.3611	0.3421	0.2673	0.0927
Zma-MIR395o	Zma-MIR395o	TRUE	remained_positive	10:145466108:145466280:+	GCAUCACACUGAGAGCUUUUGUGAAGUGUUUGGGGGAACUCUUGGUGUCACAAAUCAUUUGCAUUUGCUUGAUGUUAGUCAUGCACCAUGUGAUAUGAGAUAAAGGACAUGGCAACGUUUUGUGUUACUAGGAGUUCCCUACAAGCACUUCAUGAGACCUUGACUUAAUAAAG	173	10:145466128:145466260:+	UGAAGUGUUUGGGGGAACUCUUGGUGUCACAAAUCAUUUGCAUUUGCUUGAUGUUAGUCAUGCACCAUGUGAUAUGAGAUAAAGGACAUGGCAACGUUUUGUGUUACUAGGAGUUCCCUACAAGCACUUCAUG	10:145466128:145466147:+	UGAAGUGUUUGGGGGAACUC	20	10:145466240:145466260:+	GUUCCCUACAAGCACUUCAUG	21	5p	234p	4203.11	0	133	-57.5	-43.23	1	1	10	TRUE	TRUE	41.04	6.4	6.98	6.4	7.56	8.72	2.33	0.58	5.81	7.56	4.07	4.65	6.98	4.65	4.07	11.63	11.63	-0.00900097	-0.0639692	-0.3694	0.3237	0.2603	0.0855
zma-MIR395p	zma-MIR395p	TRUE	remained_positive	10:145466383:145466509:+	AAUGUUUGGUGUUACCAUGAGUUCCCUUCAAGCACUUCACAUGAGGCACCAUUCAAAUGACAACUCCAUUUAAGAUUAUGUGUAAUGUGAAGUGUUUGGGGGAACUCUUGGUGGUACUCAACAUCCA	127	10:145466403:145466489:+	GUUCCCUUCAAGCACUUCACAUGAGGCACCAUUCAAAUGACAACUCCAUUUAAGAUUAUGUGUAAUGUGAAGUGUUUGGGGGAACUC	10:145466403:145466424:+	GUUCCCUUCAAGCACUUCACAU	22	10:145466469:145466489:+	GUGAAGUGUUUGGGGGAACUC	21	3p	124p	0	0	87	-36.5	-41.95	1	1	10	TRUE	TRUE	40.94	7.94	7.14	3.97	7.94	10.32	4.76	0	4.76	4.76	1.59	6.35	8.73	3.97	6.35	11.11	10.32	-0.0109062	-0.0930709	-0.4465	0.3937	0.0933	0.0398
zma-MIR393c	zma-MIR393c	TRUE	remained_positive	10:149451791:149451925:-	GCAGGAAGCUAGUGGAGGACUCCAAAGGGAUCGCAUUGAUCUAACCUGCCGAUCGACGCCGACGUACGUACGUGCCCGAGGACAAGCAGAUCAGUCAGUGCAAUCCCUUUGGAAUUCUCCACUUAGCGCCUCCAG	135	10:149451811:149451905:-	UCCAAAGGGAUCGCAUUGAUCUAACCUGCCGAUCGACGCCGACGUACGUACGUGCCCGAGGACAAGCAGAUCAGUCAGUGCAAUCCCUUUGGAAU	10:149451884:149451905:-	UCCAAAGGGAUCGCAUUGAUCU	22	10:149451811:149451832:-	GUCAGUGCAAUCCCUUUGGAAU	22	5p	1234p	0	0	95	-40.3	-42.42	1	1	13	TRUE	TRUE	55.56	5.22	5.97	8.96	5.22	7.46	8.21	7.46	5.97	8.96	7.46	5.22	4.48	3.73	7.46	4.48	3.73	-0.00830634	-0.0937778	-0.4615	0.3481	0.1115	0.0435
Zma-MIR169k	Zma-MIR169k	TRUE	remained_positive	B73V4_ctg13:31840:32008:+	UGUGGGGAUGAGGCUGUUAUGUAGCCAAGGAUGACUUGCCGGCCGAUGCCUCCUCGAUAUACAAUCGUCGCACAUCCCUGGGCGGCCGGGAACGUCGCAUGCAUGCAAACUGUUGGGGCAUCGGCCGGCAGGUUCUUCUCUUUGGCUACACGAUGGCCUCGUUUUCUCA	169	B73V4_ctg13:31860:31988:+	UAGCCAAGGAUGACUUGCCGGCCGAUGCCUCCUCGAUAUACAAUCGUCGCACAUCCCUGGGCGGCCGGGAACGUCGCAUGCAUGCAAACUGUUGGGGCAUCGGCCGGCAGGUUCUUCUCUUUGGCUACA	B73V4_ctg13:31860:31880:+	UAGCCAAGGAUGACUUGCCGG	21	B73V4_ctg13:31968:31988:+	AGGUUCUUCUCUUUGGCUACA	21	5p	23p	1298.14	0	129	-66.6	-51.63	0.9834	1	8	TRUE	TRUE	57.4	2.98	4.17	2.38	7.14	6.55	5.95	7.74	7.14	4.76	9.52	11.31	4.76	2.98	7.74	8.93	5.95	-0.00958711	-0.0939842	-0.5503	0.3846	0.1703	0.0606
miR166p-Known	miR166p-Known	TRUE	remained_positive	B73V4_ctg73:2437:2590:+	GAAGCUACUUGCUUCUGAGUGGAAUGUUGUCUGGUUCAAGGUCUUGCUUUCCGAUUUGAGGAUGAUCCAUGCUUGCAUGUGUAGUUUUUUUUGUUCCUCAGAUCUACAAGAUCUCGGACCAGGCUUCAUUCCCCUCAGGAAUAGCUUCAAAAUA	154	B73V4_ctg73:2457:2570:+	GGAAUGUUGUCUGGUUCAAGGUCUUGCUUUCCGAUUUGAGGAUGAUCCAUGCUUGCAUGUGUAGUUUUUUUUGUUCCUCAGAUCUACAAGAUCUCGGACCAGGCUUCAUUCCCC	B73V4_ctg73:2457:2477:+	GGAAUGUUGUCUGGUUCAAGG	21	B73V4_ctg73:2550:2570:+	UCGGACCAGGCUUCAUUCCCC	21	3p	3p	9234.78	2.71315e+06	114	-48.3	-42.37	0.9999	1	113	TRUE	TRUE	42.86	5.23	1.96	6.54	7.19	5.88	4.58	1.31	9.15	7.19	4.58	4.58	5.88	3.27	9.8	9.15	13.73	-0.0100747	-0.0871429	-0.4318	0.3377	0.076	0.0261
miRN3-Novel	miRN3-Novel	TRUE	removed_positive	1:4736401:4736640:-	AGAGAGAGAGAGUGAAGAGAAAGAGUAGCGUUGAUACACCGUCGAAUCGAAUCGAGACCCUCCCUCCGCCCCACCGCACCCCCCAUAUCGCAUCGGAAUCCAGCAUCGCCAUCGCCACCCCUCCAUCGCACCACCGCUUUCCACUCUCCACUCCCUUCCCACCCUCGCCCCGCCCCGCCCCGCGCUUGCGUGAUUCGUACGGUUUAUCACCGCCUCUUUCUCUUCCACUCUCUCUCCGUG	240	1:4736421:4736620:-	AAGAGUAGCGUUGAUACACCGUCGAAUCGAAUCGAGACCCUCCCUCCGCCCCACCGCACCCCCCAUAUCGCAUCGGAAUCCAGCAUCGCCAUCGCCACCCCUCCAUCGCACCACCGCUUUCCACUCUCCACUCCCUUCCCACCCUCGCCCCGCCCCGCCCCGCGCUUGCGUGAUUCGUACGGUUUAUCACCGCCUCUUUC	1:4736601:4736620:-	AAGAGUAGCGUUGAUACACC	20	1:4736421:4736438:-	UUUAUCACCGCCUCUUUC	18	5p	3	0	0	200	-39.4	-19.7	1	1	4	TRUE	TRUE	60.83	2.51	5.86	5.44	5.02	7.11	18.83	9.62	7.53	6.69	6.69	0.84	3.35	2.09	11.72	2.09	4.6	-0.00495972	-0.035787	-0.3017	0.25	0.2103	0.0591
Zma-MIRN4236a	Zma-MIRN4236a	TRUE	removed_positive	1:52779613:52779777:+	AAAUACUACUACUAGCUAGUCCAUCGUCAGACAUCAUCUUUGUCAGAUCGUCUUGUGGUACAUGUCGAUAGUCAUUUUAAUGCAGGUGAUCUACCUAUCGGUGAAGACUUCUUCCAGAUGAGGGAAAAGGAGAAGUUUGAGAAGGAAGCUGAGAGGCAGAAAGAU	165	1:52779633:52779757:+	CAUCGUCAGACAUCAUCUUUGUCAGAUCGUCUUGUGGUACAUGUCGAUAGUCAUUUUAAUGCAGGUGAUCUACCUAUCGGUGAAGACUUCUUCCAGAUGAGGGAAAAGGAGAAGUUUGAGAAGGA	1:52779633:52779653:+	CAUCGUCAGACAUCAUCUUUG	21	1:52779736:52779757:+	AAAAGGAGAAGUUUGAGAAGGA	22	3p	2p	0	477.01	125	-31.2	-24.96	1	1	3	TRUE	TRUE	41.82	7.32	4.27	11.59	7.93	6.1	1.83	2.44	6.71	10.98	2.44	4.88	6.71	6.1	8.54	6.1	6.1	-0.00605691	-0.0338636	-0.2533	0.3273	0.1472	0.0564
zma-b4r1-7763	zma-b4r1-7763	TRUE	removed_positive	1:118402505:118402587:+	GUUGCGCUGCCGUCGAACUCCCCGCCGGCGAGCGCUUUCCUGUGAGGGCGCCGCCGUCGGUGAGAUCCUCGGCGGUGCUUCUG	83	1:118402525:118402567:+	CCCGCCGGCGAGCGCUUUCCUGUGAGGGCGCCGCCGUCGGUGA	1:118402525:118402547:+	CCCGCCGGCGAGCGCUUUCCUGU	23	1:118402546:118402567:+	GUGAGGGCGCCGCCGUCGGUGA	22	3p	4p	2245.25	20283.2	43	-27.2	-63.26	0.9963	1	28	TRUE	TRUE	71.08	1.22	1.22	3.66	1.22	0	10.98	15.85	8.54	6.1	14.63	7.32	7.32	0	8.54	8.54	4.88	-0.00900113	-0.318072	-0.6398	0.3735	0.0087	0.0041
miRN12-Novel	miRN12-Novel	TRUE	removed_positive	1:126665699:126665888:-	AUAUAUUCUAAUUAUAAAACUAAUUACAUAGGUUAGGACUAAACGAAAUCUAUUAAACCUAAUUAGUACAUGAUUCGCUCAUAUGACACUAUAGUAAACAUUUGCUAGUCAUGGAUUAAUUAGGUUUAAUAAAUUUUUCUCGUCGUUUAGUCUUCAUCUCUGUAAUUUGUUUUAUAAUUAGGAUAUAUUU	190	1:126665719:126665868:-	UAAUUACAUAGGUUAGGACUAAACGAAAUCUAUUAAACCUAAUUAGUACAUGAUUCGCUCAUAUGACACUAUAGUAAACAUUUGCUAGUCAUGGAUUAAUUAGGUUUAAUAAAUUUUUCUCGUCGUUUAGUCUUCAUCUCUGUAAUUUGU	1:126665848:126665868:-	UAAUUACAUAGGUUAGGACUA	21	1:126665719:126665739:-	GUCUUCAUCUCUGUAAUUUGU	21	5p	3p	149.75	0	150	-51.4	-34.27	1	1	2	TRUE	TRUE	24.74	10.58	4.76	4.23	14.81	3.7	0.53	2.12	6.35	3.17	1.06	2.65	5.29	16.4	6.35	3.17	14.81	-0.0156144	-0.0986842	-0.3863	0.3895	0.0575	0.0223
miRN14-Novel	miRN14-Novel	TRUE	removed_positive	1:185838740:185839059:+	AUAUCAUCAUCCGUGUCUGAUCUCACGCCCCUCCAUUCACCUACCUUUUCCACAACCCUGCAGUGAAAUGCAGGCCCAAAAAGCGAUGUGACUUUUCUUUUUUAUUUGUACGAUUGCUUUCUUCUUUGGUGUCGGUUAUUCUUGUUAGUUAACAUACGUGUCUAACUAUUAUAAUAGAUAGUUAGUGAUACAUGUUAGAGGAUAAGAUAACCGGUGUCAAAUAAGAAAGCAGCCGUGUCAAAUAGAAGAAGACACGUCGCUUGUUGGGCGUGUAACAGGUGAAUGGAGGACCGUGAGAUCAGAAACCGAUGAGGAUGCUG	320	1:185838760:185839039:+	UCUCACGCCCCUCCAUUCACCUACCUUUUCCACAACCCUGCAGUGAAAUGCAGGCCCAAAAAGCGAUGUGACUUUUCUUUUUUAUUUGUACGAUUGCUUUCUUCUUUGGUGUCGGUUAUUCUUGUUAGUUAACAUACGUGUCUAACUAUUAUAAUAGAUAGUUAGUGAUACAUGUUAGAGGAUAAGAUAACCGGUGUCAAAUAAGAAAGCAGCCGUGUCAAAUAGAAGAAGACACGUCGCUUGUUGGGCGUGUAACAGGUGAAUGGAGGACCGUGAGAUC	1:185838760:185838780:+	UCUCACGCCCCUCCAUUCACC	21	1:185839019:185839039:+	UGAAUGGAGGACCGUGAGAUC	21	3p	3	58.74	1304.36	280	-128.5	-45.89	1	1	2	TRUE	TRUE	41.88	7.84	5.33	6.58	8.15	5.64	5.02	4.08	5.02	7.21	3.45	3.45	7.84	6.9	5.96	8.15	9.4	-0.01117	-0.0454545	-0.4678	0.3937	0.1037	0.0418
Zma-MIRN4185a	Zma-MIRN4185a	TRUE	removed_positive	1:274817464:274817582:+	CCGGAGAUGGCCGGCCUGAGCCGCCCCGCAUCCCCAUCCCGCCGACGUGCGCGUCCCUUCGGGUGGGCGCGCCGUCGUCGGAUGGGUGCUGCGCGGUGGUUGAGGCCCAGUCCGACGAG	119	1:274817484:274817562:+	CGCCCCGCAUCCCCAUCCCGCCGACGUGCGCGUCCCUUCGGGUGGGCGCGCCGUCGUCGGAUGGGUGCUGCGCGGUGGU	1:274817484:274817505:+	CGCCCCGCAUCCCCAUCCCGCC	22	1:274817542:274817562:+	GGAUGGGUGCUGCGCGGUGGU	21	5p	23p	2493.63	166.08	79	-51.3	-64.94	0.9722	1	14	TRUE	TRUE	75.63	0	1.69	4.24	3.39	2.54	16.1	16.1	2.54	6.78	12.71	11.02	7.63	0	5.93	7.63	1.69	-0.00834457	-0.159454	-0.6311	0.3866	0.0924	0.0373
zma-MIR166h	zma-MIR166h	TRUE	removed_positive	1:279585893:279586005:-	UAGCUUCAUGUCUGUCGAGGGGAAUGACGUCCGGUCCGAACGAGCCACGGCUGCUGCUGCGCCGCCGCGGGCUUCGGACCAGGCUUCAUUCCCCGUGACUCAUGGAGACGGCA	113	1:279585913:279585985:-	GGAAUGACGUCCGGUCCGAACGAGCCACGGCUGCUGCUGCGCCGCCGCGGGCUUCGGACCAGGCUUCAUUCCC	1:279585965:279585985:-	GGAAUGACGUCCGGUCCGAAC	21	1:279585913:279585932:-	UCGGACCAGGCUUCAUUCCC	20	3p	1234p	0	22739.3	73	-42.8	-58.63	0.9998	1	147	TRUE	TRUE	64.6	1.79	5.36	4.46	3.57	5.36	8.04	11.61	7.14	8.04	10.71	9.82	4.46	0.89	8.04	7.14	3.57	-0.0087678	-0.140929	-0.5664	0.354	0.0672	0.0256
zma-MIR156e	zma-MIR156e	TRUE	removed_positive	2:33005025:33005153:+	UCCGGCGGGCGCGCGCGCGGUGACAGAAGAGAGUGAGCACACGGCCGGUGUGACGGCACCGGCGCGGAUGUGCCGUCGCGGCCGCGUGCUCACUGCUCUCUCUGUCAUCCGCUGGCACACCCUCACGGC	129	2:33005045:33005133:+	UGACAGAAGAGAGUGAGCACACGGCCGGUGUGACGGCACCGGCGCGGAUGUGCCGUCGCGGCCGCGUGCUCACUGCUCUCUCUGUCAUC	2:33005045:33005064:+	UGACAGAAGAGAGUGAGCAC	20	2:33005112:33005133:+	GCUCACUGCUCUCUCUGUCAUC	22	5p	1234p	1.0863e+06	6025.35	89	-60.2	-67.64	1	1	84	TRUE	TRUE	72.09	0.78	7.03	3.91	1.56	7.03	6.25	15.62	6.25	5.47	15.62	9.38	6.25	0	7.03	7.81	0	-0.00906506	-0.212661	-0.6535	0.3953	0.0728	0.0269
zma-MIR156f	zma-MIR156f	TRUE	removed_positive	2:185613973:185614144:-	UGGCUGCUAGAUGGUGUGGCUGACAGAAGAGAGUGAGCACGCAUCGGCCAGACUGCAUCUAUAUACGGCUGCCCCAAAGCGACGGAUCGAUGGAUGCCUAGCCUAGGCCUAGGCGCAGCUGCUGUUGCGUGCUCACUUCUCUUUCUGUCAGCUCUCUCUCUCAUCCUUGGGA	172	2:185613993:185614124:-	UGACAGAAGAGAGUGAGCACGCAUCGGCCAGACUGCAUCUAUAUACGGCUGCCCCAAAGCGACGGAUCGAUGGAUGCCUAGCCUAGGCCUAGGCGCAGCUGCUGUUGCGUGCUCACUUCUCUUUCUGUCAGC	2:185614105:185614124:-	UGACAGAAGAGAGUGAGCAC	20	2:185613993:185614014:-	GCUCACUUCUCUUUCUGUCAGC	22	5p	1234p	1.0863e+06	319216	132	-67.1	-50.83	0.9996	1	148	TRUE	TRUE	56.4	1.75	3.51	7.6	5.26	5.85	4.68	4.68	12.87	7.02	11.7	6.43	3.51	4.09	8.19	9.94	2.92	-0.00816489	-0.0782946	-0.4605	0.3663	0.223	0.077
zma-b4r1-38988	zma-b4r1-38988	TRUE	removed_positive	2:190347398:190347518:+	CUUACAAACCACUAUUGUAAUCUUAGUCUGGAUACUAUAAAAAAUAGUAUGCGUAUUUUAAAAUAUGCUUACUAUAAAUUUGUAGUGUUCAGAUUAAGUUUAGAAUAGUUGUCUAAGAUUU	121	2:190347418:190347498:+	UCUUAGUCUGGAUACUAUAAAAAAUAGUAUGCGUAUUUUAAAAUAUGCUUACUAUAAAUUUGUAGUGUUCAGAUUAAGUUU	2:190347418:190347441:+	UCUUAGUCUGGAUACUAUAAAAAA	24	2:190347475:190347498:+	AUUUGUAGUGUUCAGAUUAAGUUU	24	3p	4	0	785.33	81	-35.9	-44.32	1	1	1	TRUE	TRUE	24.79	13.33	4.17	6.67	11.67	2.5	0.83	0.83	6.67	3.33	1.67	0.83	8.33	16.67	3.33	5.83	13.33	-0.0158693	-0.129201	-0.3934	0.3967	0.0299	0.0141
zma-MIR11969	zma-MIR11969	TRUE	removed_positive	2:201270504:201270618:+	CAAGGGGUAAAAUGAUAAUUGCAAGGUCAGAGAAGGAUAUAAUCACAAUUAAUUUUCAGGGUUAAUUGUGAUUAUACCCAUCUCUCACCUUGCAAUUGUGAUUUUACCCCUCGUU	115	2:201270524:201270598:+	GCAAGGUCAGAGAAGGAUAUAAUCACAAUUAAUUUUCAGGGUUAAUUGUGAUUAUACCCAUCUCUCACCUUGCAA	2:201270524:201270547:+	GCAAGGUCAGAGAAGGAUAUAAUC	24	2:201270575:201270598:+	UUAUACCCAUCUCUCACCUUGCAA	24	3p	12	0	21.62	75	-39.8	-53.07	1	1	1	TRUE	TRUE	35.65	10.53	3.51	5.26	12.28	7.89	5.26	0.88	3.51	5.26	1.75	6.14	5.26	7.89	6.14	6.14	12.28	-0.0160252	-0.573043	-0.5713	0.4261	0.018	0.0081
Zma-MIRN4197	Zma-MIRN4197	TRUE	removed_positive	2:225253824:225253929:+	GGAAGCAGAUAUCCAGAAGACUGCAUUUGUCACCCAGUACGGACAAUAUGAAUUCACAGUGAUGCCUUUUGGACUGACAAACGCACCCACCUUUUUCAUGAACCUC	106	2:225253844:225253909:+	UGCAUUUGUCACCCAGUACGGACAAUAUGAAUUCACAGUGAUGCCUUUUGGACUGACAAACGCACC	2:225253844:225253864:+	UGCAUUUGUCACCCAGUACGG	21	2:225253888:225253909:+	CUUUUGGACUGACAAACGCACC	22	3p	2	0	0	66	-14.9	-22.58	1	1	2	TRUE	TRUE	45.28	6.67	10.48	5.71	7.62	11.43	7.62	1.9	4.76	9.52	3.81	2.86	2.86	2.86	4.76	7.62	9.52	-0.0036462	-0.0431604	-0.1651	0.2736	0.2152	0.0651
zma-MIR319b	zma-MIR319b	TRUE	removed_positive	3:2038968:2039179:+	CGACGAUGGCUGGAUGGAAGAGAGCGUCCUUCAGUCCACUCAGGGGCGGUGCUAGGGUCGAAUUAGCUGCCGACUCAUUCACCCACAUGCCAAGCAAACGGCCAUGGAAACCAGCUUUGCAGAUGAGUGAAUGAAGCGGGAGGUAAAAGCUUCGAUCUCGCACCGUCUUUGCUUGGACUGAAGGGUGCUCCCUCCUCCCUCGCUCCUUGUUU	212	3:2038988:2039159:+	AGAGCGUCCUUCAGUCCACUCAGGGGCGGUGCUAGGGUCGAAUUAGCUGCCGACUCAUUCACCCACAUGCCAAGCAAACGGCCAUGGAAACCAGCUUUGCAGAUGAGUGAAUGAAGCGGGAGGUAAAAGCUUCGAUCUCGCACCGUCUUUGCUUGGACUGAAGGGUGCUCCC	3:2038988:2039008:+	AGAGCGUCCUUCAGUCCACUC	21	3:2039140:2039159:+	UUGGACUGAAGGGUGCUCCC	20	3p	123	1110.73	49361.1	172	-91.2	-53.02	0.9832	1	138	TRUE	TRUE	55.66	6.16	4.27	7.11	4.27	6.16	7.11	5.69	8.53	8.06	8.06	8.06	4.27	1.42	7.58	7.58	5.69	-0.00881423	-0.054717	-0.4906	0.3774	0.0768	0.0293
zma-MIR159f	zma-MIR159f	TRUE	removed_positive	3:25007815:25008067:-	GAUGCUUUGGAUUUGAAGCGGAGCUCCUCUCAUUCCAAUGAAGGGUCCUUCCGAAGGGUGGUUCCGCUGCUCGUUCAUGGUUCCCACUAUCCUAUCUCAUCCAUGUUUGCGUGUCUUCGAGAGGAAGCGGAAGAGAUUCCUGUGGUCGCCUUUUGAGAUAGGCUUGUGGUUUGCAUGACCGAGGAGCUGCACCGACCCCGUGCUGGCCGCUCUUUGGAUUGAAGGGAGCUCUGCAUCCUGAUCCACCCCCCCA	253	3:25007835:25008047:-	GAGCUCCUCUCAUUCCAAUGAAGGGUCCUUCCGAAGGGUGGUUCCGCUGCUCGUUCAUGGUUCCCACUAUCCUAUCUCAUCCAUGUUUGCGUGUCUUCGAGAGGAAGCGGAAGAGAUUCCUGUGGUCGCCUUUUGAGAUAGGCUUGUGGUUUGCAUGACCGAGGAGCUGCACCGACCCCGUGCUGGCCGCUCUUUGGAUUGAAGGGAGCUCUG	3:25008027:25008047:-	GAGCUCCUCUCAUUCCAAUGA	21	3:25007835:25007855:-	UUUGGAUUGAAGGGAGCUCUG	21	3p	123	368.1	1.85114e+06	213	-91.9	-43.15	0.9913	1	137	TRUE	TRUE	54.94	2.78	1.98	5.95	5.95	4.37	9.92	4.76	8.33	8.73	6.75	7.14	5.16	1.19	8.73	9.52	8.73	-0.00769749	-0.0431621	-0.4229	0.332	0.151	0.0491
zma-MIR408a	zma-MIR408a	TRUE	removed_positive	3:58127889:58128078:-	GGUUGGUUUUGAUUUGGAGACAGGGAUGAGACAGAGCAUGGGAUGGGGCCAUCAACAAAGUGGAGGGACUAGCUUGCGAGGCAGAAAGAAGGUGCCAGUGCCGGUGCCUCCCCGGUGAAACGAUGAUGGGAGUGUUGUUGCUCCCUCCCCUGCACUGCCUCUUCCCUGGCUCCGAUCCCCCACCGUUGCC	190	3:58127909:58128058:-	CAGGGAUGAGACAGAGCAUGGGAUGGGGCCAUCAACAAAGUGGAGGGACUAGCUUGCGAGGCAGAAAGAAGGUGCCAGUGCCGGUGCCUCCCCGGUGAAACGAUGAUGGGAGUGUUGUUGCUCCCUCCCCUGCACUGCCUCUUCCCUGGC	3:58128038:58128058:-	CAGGGAUGAGACAGAGCAUGG	21	3:58127909:58127929:-	CUGCACUGCCUCUUCCCUGGC	21	5p	13p	25246.4	156092	150	-66.4	-44.27	0.9928	1	121	TRUE	TRUE	58.95	4.23	3.7	7.41	4.23	5.29	11.64	3.17	5.82	9.52	6.88	10.58	5.82	0.53	4.23	11.11	5.82	-0.00719593	-0.0539474	-0.4242	0.3368	0.1214	0.0501
zma-MIR172e	zma-MIR172e	TRUE	removed_positive	3:145801594:145801766:+	GCCAGCCGGUGAUUUCUGGAGUGGCAUCAUCAAGAUUCACACACUGCAUGCCAACAUAAUGCGCGUGUUCAUGCAUCCAUCGCCGCCGCUGCAUCAUGCAUCAUAUAUAAUAUAUAUAUAUGUGUAUGUGUGGGAAUCUUGAUGAUGCUGCAUUGGAUAUCAAGGGCUAUAUA	173	3:145801614:145801746:+	GUGGCAUCAUCAAGAUUCACACACUGCAUGCCAACAUAAUGCGCGUGUUCAUGCAUCCAUCGCCGCCGCUGCAUCAUGCAUCAUAUAUAAUAUAUAUAUAUGUGUAUGUGUGGGAAUCUUGAUGAUGCUGCAU	3:145801614:145801634:+	GUGGCAUCAUCAAGAUUCACA	21	3:145801726:145801746:+	GGAAUCUUGAUGAUGCUGCAU	21	3p	1234p	21.27	747.63	133	-55.5	-41.73	1	1	2	TRUE	TRUE	43.93	3.49	2.33	2.33	18.02	11.05	3.49	3.49	3.49	4.07	9.3	4.65	4.65	8.14	6.4	11.63	3.49	-0.00919645	-0.058877	-0.404	0.3699	0.1845	0.0577
zma-b4r1-54310	zma-b4r1-54310	TRUE	removed_positive	3:197787829:197787948:-	UGAUUCUGGUGGAACGGUAGAAGGGUAAAAUAUCAUAAAUAAACUGAAAUAAGCUACCUAAAUAGCUUAUUUCAGAUUAUUUAUGAUAUGUUACUCUACUACUCUUUUAUCAUAAUCUAA	120	3:197787849:197787928:-	AAGGGUAAAAUAUCAUAAAUAAACUGAAAUAAGCUACCUAAAUAGCUUAUUUCAGAUUAUUUAUGAUAUGUUACUCUACU	3:197787908:197787928:-	AAGGGUAAAAUAUCAUAAAUA	21	3:197787849:197787869:-	UUUAUGAUAUGUUACUCUACU	21	3p	4p	0	919.52	80	-38.3	-47.87	1	1	1	TRUE	TRUE	27.5	13.45	5.04	4.2	13.45	2.52	0.84	0.84	9.24	5.04	1.68	4.2	3.36	15.97	5.88	5.04	9.24	-0.0166073	-0.463333	-0.4567	0.4167	0.0133	0.0074
Zma-MIRN4165b	Zma-MIRN4165b	TRUE	removed_positive	4:123770142:123770265:-	CACCACCCUCCGCCUCCUCCUCAUCAUCGUACAUCUUCGGCAUCUGUUUUUUCUGCGGCUGAUGAGCCCCUAGGGACUCCACAUUCGAGGAAGACGUGAUGAGGACCCUCUUCCCUGACUACAC	124	4:123770162:123770245:-	UCAUCAUCGUACAUCUUCGGCAUCUGUUUUUUCUGCGGCUGAUGAGCCCCUAGGGACUCCACAUUCGAGGAAGACGUGAUGAGG	4:123770224:123770245:-	UCAUCAUCGUACAUCUUCGGCA	22	4:123770162:123770182:-	UUCGAGGAAGACGUGAUGAGG	21	5p	2	0	0	84	-26.4	-31.43	1	1	1	TRUE	TRUE	55.65	0.81	8.13	4.07	5.69	7.32	12.2	4.88	11.38	8.13	4.07	4.88	2.44	2.44	11.38	5.69	6.5	-0.0049416	-0.0685484	-0.275	0.2742	0.1213	0.0404
zma-MIR156i	zma-MIR156i	TRUE	removed_positive	4:140280583:140280711:-	GCGCCGGCCGCGGCGGGCGGUGACAGAAGAGAGUGAGCACACGGCCGGGCGGAACGGCACCGGCGGAUGGUGCCGUCGCGGACGCGUGCUCACUGCUCUAUCUGUCAUCCACUCUCUCCCCCGCUCCGC	129	4:140280603:140280691:-	UGACAGAAGAGAGUGAGCACACGGCCGGGCGGAACGGCACCGGCGGAUGGUGCCGUCGCGGACGCGUGCUCACUGCUCUAUCUGUCAUC	4:140280672:140280691:-	UGACAGAAGAGAGUGAGCAC	20	4:140280603:140280624:-	GCUCACUGCUCUAUCUGUCAUC	22	5p	1234p	1.0863e+06	2370.76	89	-56	-62.92	1	1	82	TRUE	TRUE	72.09	1.56	6.25	3.91	2.34	5.47	8.59	14.84	7.03	6.25	14.06	10.94	4.69	0.78	7.81	5.47	0	-0.00782772	-0.14031	-0.5643	0.3643	0.1648	0.0543
zma-MIR172c	zma-MIR172c	TRUE	removed_positive	4:174154911:174155069:+	ACAGUGGGUGCUUGCAGGUGCAGCACCACCAAGAUUCACAUCCAACUCUCACGCAUCUUCAGUGAUGCAUGCAUGCUCUGUGAUGUCUCGCAGCAGCUAUAUGCAUAUGUGAUGAGAUGAGAAUCUUGAUGAUGCUGCAUCAGCAGACACUCACUCAUC	159	4:174154931:174155049:+	CAGCACCACCAAGAUUCACAUCCAACUCUCACGCAUCUUCAGUGAUGCAUGCAUGCUCUGUGAUGUCUCGCAGCAGCUAUAUGCAUAUGUGAUGAGAUGAGAAUCUUGAUGAUGCUGCA	4:174154931:174154950:+	CAGCACCACCAAGAUUCACA	20	4:174155030:174155049:+	AGAAUCUUGAUGAUGCUGCA	20	3p	1234p	0	0	119	-47.9	-40.25	1	1	5	TRUE	TRUE	48.43	1.9	5.7	6.96	11.39	14.56	1.9	1.27	7.59	6.96	9.49	1.9	4.43	1.9	8.86	12.66	2.53	-0.00964898	-0.077673	-0.4673	0.3836	0.0425	0.0177
Zma-MIRN4245	Zma-MIRN4245	TRUE	removed_positive	4:237151389:237151507:+	CCGGAGAUGGCCGGCCUGAGCCGCCUCGCAUCCCCAUCCCGCCGACGUGCGCGUCCCUUCGGGUGGGCGCGCCGUCGUCGGAUGGGUGCUGCGCGGUGGUCGAGGCCCAGUCCGACGAG	119	4:237151409:237151487:+	CGCCUCGCAUCCCCAUCCCGCCGACGUGCGCGUCCCUUCGGGUGGGCGCGCCGUCGUCGGAUGGGUGCUGCGCGGUGGU	4:237151409:237151429:+	CGCCUCGCAUCCCCAUCCCGC	21	4:237151466:237151487:+	CGGAUGGGUGCUGCGCGGUGGU	22	3p	23p	248.38	11606.4	79	-51.8	-65.57	0.9644	1	12	TRUE	TRUE	75.63	0	1.69	4.24	3.39	2.54	14.41	16.95	3.39	6.78	12.71	11.02	7.63	0	7.63	6.78	0.85	-0.00812244	-0.123866	-0.6143	0.3782	0.0985	0.0388
zma-MIR168b	zma-MIR168b	TRUE	removed_positive	4:244520634:244520739:-	UCCGCCGCGCCGUCUCGGGCUCGCUUGGUGCAGAUCGGGACCCGCCGCCCGGCCGACGGGACGGAUCCCGCCUUGCAUCAAGUGAAUCGGAGCCGGCGCAGCGAUA	106	4:244520654:244520719:-	UCGCUUGGUGCAGAUCGGGACCCGCCGCCCGGCCGACGGGACGGAUCCCGCCUUGCAUCAAGUGAA	4:244520699:244520719:-	UCGCUUGGUGCAGAUCGGGAC	21	4:244520654:244520673:-	CCCGCCUUGCAUCAAGUGAA	20	5p	1234p	2.08616e+06	3454.49	66	-40	-60.61	0.9995	1	113	TRUE	TRUE	71.7	1.9	2.86	3.81	4.76	3.81	12.38	17.14	3.81	7.62	14.29	10.48	2.86	0.95	7.62	3.81	1.9	-0.0087364	-0.1625	-0.6264	0.3679	0.0285	0.0109
zma-MIR166f	zma-MIR166f	TRUE	removed_positive	5:8289169:8289282:+	AGCUUCAUGGCUGUCGAGGGGAAUGACGUCCGGUCCGAACAAGCCACGGCUGCUGCUGCGCUACCGCCGCGGCUUCGGACCAGGCUUCAUUCCCCACGAUUCACCAUGGAAACG	114	5:8289189:8289262:+	GAAUGACGUCCGGUCCGAACAAGCCACGGCUGCUGCUGCGCUACCGCCGCGGCUUCGGACCAGGCUUCAUUCCC	5:8289189:8289208:+	GAAUGACGUCCGGUCCGAAC	20	5:8289243:8289262:+	UCGGACCAGGCUUCAUUCCC	20	3p	134p	179.42	22739.3	74	-39.3	-53.11	0.9996	1	147	TRUE	TRUE	62.28	4.42	7.08	3.54	4.42	7.08	8.85	10.62	7.08	6.19	10.62	8.85	2.65	0.88	7.08	6.19	4.42	-0.00881663	-0.139693	-0.5491	0.3596	0.072	0.0271
Zma-MIRN4185b	Zma-MIRN4185b	TRUE	removed_positive	5:15586385:15586503:+	CCGGAGAUGGCCGGCCUGAGCCGCCCCGCAUCCCCAUCCCGCCGACGUGCGCGUCCCUUCGGGUGGGCGCGCCGUCGUCGGAUGGGUGCUGCGCGGUGGUUGAGGCCCAGUCCGACGAG	119	5:15586405:15586483:+	CGCCCCGCAUCCCCAUCCCGCCGACGUGCGCGUCCCUUCGGGUGGGCGCGCCGUCGUCGGAUGGGUGCUGCGCGGUGGU	5:15586405:15586426:+	CGCCCCGCAUCCCCAUCCCGCC	22	5:15586463:15586483:+	GGAUGGGUGCUGCGCGGUGGU	21	5p	23p	2493.63	166.08	79	-51.3	-64.94	0.9722	1	14	TRUE	TRUE	75.63	0	1.69	4.24	3.39	2.54	16.1	16.1	2.54	6.78	12.71	11.02	7.63	0	5.93	7.63	1.69	-0.00834457	-0.159454	-0.6311	0.3866	0.0924	0.0373
zma-MIR156l	zma-MIR156l	TRUE	removed_positive	5:188595313:188595440:-	GGCGGGCGGGCGGCGGGCGGUGACAGAAGAGAGUGAGCACACGGCCGGGCGGAACGGCACCGGCGGAUGUGCCGUCGCGGCCGCGUGCUCACUGCUCUAUCUGUCACCCACUCCCCCUCCCCGUUCCU	128	5:188595333:188595420:-	UGACAGAAGAGAGUGAGCACACGGCCGGGCGGAACGGCACCGGCGGAUGUGCCGUCGCGGCCGCGUGCUCACUGCUCUAUCUGUCACC	5:188595401:188595420:-	UGACAGAAGAGAGUGAGCAC	20	5:188595333:188595354:-	GCUCACUGCUCUAUCUGUCACC	22	5p	1234p	1.0863e+06	9384.5	88	-58.4	-66.36	1	1	87	TRUE	TRUE	72.66	1.57	6.3	3.94	1.57	5.51	11.02	13.39	6.3	5.51	12.6	13.39	5.51	0.79	6.3	5.51	0.79	-0.0089678	-0.215885	-0.6516	0.3828	0.2232	0.0776
zma-MIR394a	zma-MIR394a	TRUE	removed_positive	5:199240964:199241092:+	GGCGCUUACUGAAGAGUUCCUUGGCAUUCUGUCCACCUCCUCUCGCCGAUCUUGCAGAAAGUUUACCAGUUCUGUUGCAUUUUUUUUGGAGGUGGGCAUACUGCCAAUGGAGCUGUGUAGGCCUCCCUU	129	5:199240984:199241072:+	UUGGCAUUCUGUCCACCUCCUCUCGCCGAUCUUGCAGAAAGUUUACCAGUUCUGUUGCAUUUUUUUUGGAGGUGGGCAUACUGCCAAUG	5:199240984:199241003:+	UUGGCAUUCUGUCCACCUCC	20	5:199241053:199241072:+	AGGUGGGCAUACUGCCAAUG	20	5p	1234p	18323.4	0	89	-33.5	-37.64	0.9915	1	6	TRUE	TRUE	50.39	3.12	3.12	6.25	3.91	5.47	7.81	2.34	10.16	4.69	7.81	6.25	6.25	3.12	7.03	9.38	13.28	-0.00790633	-0.0994186	-0.3984	0.2946	0.0893	0.0303
Zma-MIR396g	Zma-MIR396g	TRUE	removed_positive	5:220222127:220222278:-	UAAUGGCCCUCCCUGCCAUCUUCCACAGCUUUCUUGAACUGCAUCAUGCAUGCAGCAGGCUGUGCUGUGGACCUGAUCGAGUUUCAAUUGAUCCAAGCAAGCAAGAGGGCAGUUCAAUAAAGCUGUGGGAAAUUGCAGAGAGAGAGAGACCA	152	5:220222147:220222258:-	UUCCACAGCUUUCUUGAACUGCAUCAUGCAUGCAGCAGGCUGUGCUGUGGACCUGAUCGAGUUUCAAUUGAUCCAAGCAAGCAAGAGGGCAGUUCAAUAAAGCUGUGGGAAA	5:220222238:220222258:-	UUCCACAGCUUUCUUGAACUG	21	5:220222147:220222167:-	GUUCAAUAAAGCUGUGGGAAA	21	5p	23p	66789.2	11127.5	112	-48.6	-43.39	1	0.9991	37	TRUE	TRUE	49.34	7.28	2.65	10.6	6.62	10.6	5.96	0.66	6.62	8.61	9.27	4.64	3.31	1.32	5.96	9.93	5.96	-0.00815971	-0.0705044	-0.4026	0.3487	0.1528	0.0559
Zma-MIRN4236b	Zma-MIRN4236b	TRUE	removed_positive	5:220808496:220808660:+	AAAUACUACUACUAGCUAGUCCAUCGUCAGACAUCAUCUUUGCCAGAUCGUCUUGUGGUACAUGUUGAUAGUCAUUUUAAUGCAGGUGAUCUACCUAUCGGUGAAGACUUCUUCCAGAUGAGGGAAAAGGAGAAGUUUGAGAAGGAAGCUGAGAGGCAGAAAGAU	165	5:220808516:220808640:+	CAUCGUCAGACAUCAUCUUUGCCAGAUCGUCUUGUGGUACAUGUUGAUAGUCAUUUUAAUGCAGGUGAUCUACCUAUCGGUGAAGACUUCUUCCAGAUGAGGGAAAAGGAGAAGUUUGAGAAGGA	5:220808516:220808536:+	CAUCGUCAGACAUCAUCUUUG	21	5:220808619:220808640:+	AAAAGGAGAAGUUUGAGAAGGA	22	3p	2p	0	477.01	125	-29.2	-23.36	1	1	3	TRUE	TRUE	41.82	7.32	4.27	11.59	7.93	6.1	2.44	1.83	6.71	10.98	3.05	4.88	6.1	6.1	7.32	6.71	6.71	-0.00576758	-0.032803	-0.2412	0.3091	0.2397	0.0799
miRN79-Novel	miRN79-Novel	TRUE	removed_positive	6:46131456:46131573:-	GAUACUCUAGUAUUGACCCCAAUACACAUGGGUUGAGGAGGAUUGGGUGUAAAUUAAACUAAUUUACAUCUCAAUCCACCUCAACUCAUGUGUAUUGGGGUCAAUACUAGAGCACCUA	118	6:46131476:46131553:-	AAUACACAUGGGUUGAGGAGGAUUGGGUGUAAAUUAAACUAAUUUACAUCUCAAUCCACCUCAACUCAUGUGUAUUGG	6:46131533:46131553:-	AAUACACAUGGGUUGAGGAGG	21	6:46131476:46131496:-	ACCUCAACUCAUGUGUAUUGG	21	5p	34p	115.5	0	78	-48	-61.54	1	1	1	TRUE	TRUE	39.83	7.69	8.55	4.27	10.26	8.55	5.13	0	6.84	5.13	0.85	7.69	5.98	10.26	5.98	6.84	5.98	-0.0176801	-0.704237	-0.7042	0.4322	0.0264	0.0115
zma-MIR166a	zma-MIR166a	TRUE	removed_positive	6:87381713:87381956:+	GAAGCCUUUCGUCUUUGAGGGGAAUGUUGUCUGGCUCGGGGCCGCCGCCGCCGCUCCUUCCUUCUCUAGUCUCUCUUCUCUCCUAGCAGCUACUCUUCGCUUCCUACUCCUAUCUCGAUCCCUCUCUUCUUCUUCUUCUUCUUCUUCCUCUUCCCCCCUCUCUUGGAUCGAGACCGAGCGGACGGAGACGAGUGGUGUAGAUCUCGGACCAGGCUUCAUUCCCCCCAAAAUGAAGGGCUCCCCA	244	6:87381733:87381936:+	GGAAUGUUGUCUGGCUCGGGGCCGCCGCCGCCGCUCCUUCCUUCUCUAGUCUCUCUUCUCUCCUAGCAGCUACUCUUCGCUUCCUACUCCUAUCUCGAUCCCUCUCUUCUUCUUCUUCUUCUUCUUCCUCUUCCCCCCUCUCUUGGAUCGAGACCGAGCGGACGGAGACGAGUGGUGUAGAUCUCGGACCAGGCUUCAUUCCCC	6:87381733:87381753:+	GGAAUGUUGUCUGGCUCGGGG	21	6:87381916:87381936:+	UCGGACCAGGCUUCAUUCCCC	21	3p	1234p	1739.42	2.71315e+06	204	-64.42	-31.58	1	1	107	TRUE	TRUE	56.15	2.47	2.47	4.94	2.88	2.06	11.52	5.76	16.46	6.17	5.35	6.17	2.88	2.47	16.46	3.29	8.64	-0.00647551	-0.0472336	-0.3636	0.2828	0.1024	0.0323
miRN85b-Novel	miRN85b-Novel	TRUE	removed_positive	6:103722561:103722810:-	GACUCAUAAGUUUUUUAAGAUUCAUCACAGGCUUCAACUACAACUUGGCUAGAGAAAUUUUAAAAGAAGGUAUGUAGCUGGUUUGUUUAAUUUAUUUAUCCUCCCAAAUAUGGUUACUGUCCAGACACAAAGAUGUGUUUUGUAGGAUAAAUAAAUUAAGGAAAUCUACUAUAUAUAACUUUCUUUGGAAUUUGUCUCGCAUAAGUUAUAGUUAAGCCGUGUGAUAAAUCUUAUGGAACUCAUGAGCUGA	250	6:103722581:103722790:-	UUCAUCACAGGCUUCAACUACAACUUGGCUAGAGAAAUUUUAAAAGAAGGUAUGUAGCUGGUUUGUUUAAUUUAUUUAUCCUCCCAAAUAUGGUUACUGUCCAGACACAAAGAUGUGUUUUGUAGGAUAAAUAAAUUAAGGAAAUCUACUAUAUAUAACUUUCUUUGGAAUUUGUCUCGCAUAAGUUAUAGUUAAGCCGUGUGAUAAAUC	6:103722769:103722790:-	UUCAUCACAGGCUUCAACUACA	22	6:103722581:103722602:-	UAGUUAAGCCGUGUGAUAAAUC	22	3p	3p	100.05	1137.01	210	-76.8	-36.57	0.8664	1	4	TRUE	TRUE	31.6	11.65	4.42	6.43	10.04	4.82	2.01	0.8	6.43	5.62	2.41	3.61	6.02	10.84	5.22	6.43	13.25	-0.0121013	-0.0556571	-0.3824	0.404	0.0967	0.0372
miR160g-Known	miR160g-Known	TRUE	removed_positive	7:5206351:5206472:-	AGAAAGCUAGCUAGGGAAUAUGCCUGGCUCCCUGUAUGCCACUCGCACGGCUACCACACCCCCGGUGGCCGCUGCGGCUGGCGUGCGAGGUGCCAAGCAUGGCCCCCUCAUACAUCUCUCUC	122	7:5206371:5206452:-	UGCCUGGCUCCCUGUAUGCCACUCGCACGGCUACCACACCCCCGGUGGCCGCUGCGGCUGGCGUGCGAGGUGCCAAGCAUGG	7:5206432:5206452:-	UGCCUGGCUCCCUGUAUGCCA	21	7:5206371:5206392:-	GCGUGCGAGGUGCCAAGCAUGG	22	5p	34p	75640.4	413.71	82	-51.5	-62.8	1	1	24	TRUE	TRUE	63.11	3.31	4.96	4.96	4.96	6.61	12.4	5.79	10.74	2.48	13.22	8.26	3.31	4.96	5.79	8.26	0	-0.0078181	-0.12582	-0.4934	0.3443	0.1255	0.0443
zma-MIR156g	zma-MIR156g	TRUE	removed_positive	7:119411267:119411423:+	CAGCAGCUCGACGGUGUGGCUGACAGAAGAGAGUGAGCACGCAUCGGCCAGACUGCAUCUAUAUACGGCUGCUCCUGGCGAAUGGAUAGAUGCCAAGGCGCAGCUGCUGUUGCGUGCUCACUUCUCUUUCUGUCAGCUCCCUCUCCUCCUAGGGACU	157	7:119411287:119411403:+	UGACAGAAGAGAGUGAGCACGCAUCGGCCAGACUGCAUCUAUAUACGGCUGCUCCUGGCGAAUGGAUAGAUGCCAAGGCGCAGCUGCUGUUGCGUGCUCACUUCUCUUUCUGUCAGC	7:119411287:119411306:+	UGACAGAAGAGAGUGAGCAC	20	7:119411382:119411403:+	GCUCACUUCUCUUUCUGUCAGC	22	5p	1234p	1.0863e+06	319216	117	-60.8	-51.97	0.9996	1	148	TRUE	TRUE	57.32	1.92	4.49	8.33	4.49	7.05	4.49	5.13	12.82	7.05	11.54	5.77	3.85	3.21	8.33	8.97	2.56	-0.00827809	-0.0946497	-0.4745	0.3185	0.1842	0.0621
zma-MIR156j	zma-MIR156j	TRUE	removed_positive	7:134663761:134663888:-	CGAGUGGACCUCGGGAGCGAUGACAGAAGAGAGAGAGCACAACCCAGCACCAGCGAGGAAAAGCCUCGCUUCUGCGAGGGCCGUGUGCUCUCUGCUCUCACUGUCAUCGCCCACAGGCCACCGAACCG	128	7:134663781:134663868:-	UGACAGAAGAGAGAGAGCACAACCCAGCACCAGCGAGGAAAAGCCUCGCUUCUGCGAGGGCCGUGUGCUCUCUGCUCUCACUGUCAUC	7:134663848:134663868:-	UGACAGAAGAGAGAGAGCACA	21	7:134663781:134663803:-	UGCUCUCUGCUCUCACUGUCAUC	23	5p	124p	0	0	88	-50.8	-57.73	1	1	6	TRUE	TRUE	62.5	4.72	7.09	11.02	1.57	8.66	8.66	7.87	7.87	11.02	9.45	5.51	3.15	0	7.09	5.51	0.79	-0.0096	-0.100911	-0.6	0.375	0.0122	0.005
miRN26d-Novel	miRN26d-Novel	TRUE	removed_positive	7:151540382:151540500:+	CGGAGAUGGCCGGCCUGAGCCGCCUCGCAUCCCCAUCCCGCCGACGUGCGCGUCCCUUCGGGUGGGCGCGCCGUCGUCGGAUGGGUGCUGCGCGGUGGUCGAGGCCCAGUCCGACGAGU	119	7:151540402:151540480:+	CGCCUCGCAUCCCCAUCCCGCCGACGUGCGCGUCCCUUCGGGUGGGCGCGCCGUCGUCGGAUGGGUGCUGCGCGGUGGU	7:151540402:151540423:+	CGCCUCGCAUCCCCAUCCCGCC	22	7:151540459:151540480:+	CGGAUGGGUGCUGCGCGGUGGU	22	3p	34p	659.74	11606.4	79	-51.8	-65.57	0.9644	1	12	TRUE	TRUE	74.79	0	1.69	4.24	3.39	2.54	13.56	16.95	3.39	6.78	12.71	11.02	8.47	0	7.63	6.78	0.85	-0.0081682	-0.123361	-0.6109	0.3782	0.0989	0.039
zma-MIR159d	zma-MIR159d	TRUE	removed_positive	8:27675688:27675903:+	GAAGAUGCCGAUCGAUCGAAGAGCUCCCUUCGAUCCAAUCCAGGAGGGAAAGUGGUCGGCUGCAGCUGCCGGUUCAUGGAUACCUCUCUGGUGCAGCAAUGGCCGAGAUGCUCACCUGCACUUGCAUGGGUGUGCAUGACCCGGGAGACGAACCGACCAUCAUCUUUCCCUCGUGCUUGGAUUGAAGGGAGCUCCUCUCUCUCUCUCUCUCUUAUU	216	8:27675708:27675883:+	GAGCUCCCUUCGAUCCAAUCCAGGAGGGAAAGUGGUCGGCUGCAGCUGCCGGUUCAUGGAUACCUCUCUGGUGCAGCAAUGGCCGAGAUGCUCACCUGCACUUGCAUGGGUGUGCAUGACCCGGGAGACGAACCGACCAUCAUCUUUCCCUCGUGCUUGGAUUGAAGGGAGCUCCU	8:27675708:27675728:+	GAGCUCCCUUCGAUCCAAUCC	21	8:27675863:27675883:+	CUUGGAUUGAAGGGAGCUCCU	21	3p	123	0	90.86	176	-102.9	-58.47	0.9879	1	37	TRUE	TRUE	55.56	3.72	3.26	5.58	6.98	5.58	7.44	5.12	10.7	9.3	6.98	7.44	3.26	0.93	11.16	8.37	4.19	-0.00894168	-0.0554012	-0.4968	0.338	0.0938	0.0321
zma-MIR396b	zma-MIR396b	TRUE	removed_positive	9:15122737:15122875:-	AGAUGGCCUUCUUUGUGAUCUUCCACAGCUUUCUUGAACUGCAUCUCUCAGAGGAGCGGCAGCUUCAACUCCUCCACCCGCAUCAGCAGGUGCAUGCAGUUCAAUAAAGCUGUGGGAAACUGCAGAGAGAGGCCAGCAG	139	9:15122757:15122855:-	UUCCACAGCUUUCUUGAACUGCAUCUCUCAGAGGAGCGGCAGCUUCAACUCCUCCACCCGCAUCAGCAGGUGCAUGCAGUUCAAUAAAGCUGUGGGAAA	9:15122835:15122855:-	UUCCACAGCUUUCUUGAACUG	21	9:15122757:15122777:-	GUUCAAUAAAGCUGUGGGAAA	21	5p	123p	66789.2	11127.5	99	-49.3	-49.8	1	0.9991	38	TRUE	TRUE	52.52	5.07	3.62	11.59	4.35	11.59	5.07	1.45	9.42	6.52	10.14	5.07	2.9	0.72	8.7	7.25	6.52	-0.00930122	-0.126079	-0.4885	0.3597	0.0719	0.0288
Zma-MIR156m	Zma-MIR156m	TRUE	removed_positive	9:134451969:134452059:+	UCGACCAAUCCAUAUCCUGAUGCUCACUAUCUCCUUUCAGCCGGCUUCAAUUUGAUAGAAGAGAGUGAGCACCAUGCUAUGGAUUGGUCAA	91	9:134451989:134452039:+	GCUCACUAUCUCCUUUCAGCCGGCUUCAAUUUGAUAGAAGAGAGUGAGCAC	9:134451989:134452009:+	GCUCACUAUCUCCUUUCAGCC	21	9:134452020:134452039:+	UGAUAGAAGAGAGUGAGCAC	20	3p	23p	0	500.22	51	-16.7	-32.75	1	1	10	TRUE	TRUE	45.05	4.44	3.33	6.67	11.11	8.89	6.67	2.22	7.78	8.89	5.56	3.33	2.22	4.44	10	7.78	6.67	-0.00958713	-0.443956	-0.4319	0.3516	0.0411	0.0165
zma-MIR2118e	zma-MIR2118e	TRUE	removed_positive	10:118740513:118740625:-	GAGAAUGUCUAAGAGCAGUGGGAAUGGAAACAUGAAGGAAAGCAUGAACUAUGUUCUUUUUUCUGAAUGUUUUCCUGAUGUCUCCCAUUCCUACGGUUCUUAGGUGCUCCUUC	113	10:118740533:118740605:-	GGAAUGGAAACAUGAAGGAAAGCAUGAACUAUGUUCUUUUUUCUGAAUGUUUUCCUGAUGUCUCCCAUUCCUA	10:118740584:118740605:-	GGAAUGGAAACAUGAAGGAAAG	22	10:118740533:118740554:-	UUCCUGAUGUCUCCCAUUCCUA	22	-	1	0	29.2	73	-24.4	-33.42	1	1	1	TRUE	TRUE	41.59	8.93	2.68	6.25	7.14	3.57	4.46	0.89	8.93	8.93	2.68	5.36	6.25	3.57	8.93	9.82	11.61	-0.00927627	-0.0787611	-0.3858	0.3628	0.1224	0.0442
zma-MIR395n	zma-MIR395n	TRUE	removed_positive	10:145465892:145465995:+	UAGGUUUGGUGUCCCUAGGAGUUCUCUACAAGCACUUCACGAGGCUUCGUACUGAGAGCUUUUGUGAAGUGUUUGGGGGAACUCUUGGUGUCACAAAUCAUUUG	104	10:145465912:145465975:+	GUUCUCUACAAGCACUUCACGAGGCUUCGUACUGAGAGCUUUUGUGAAGUGUUUGGGGGAACUC	10:145465912:145465933:+	GUUCUCUACAAGCACUUCACGA	22	10:145465955:145465975:+	GUGAAGUGUUUGGGGGAACUC	21	3p	124p	0	0	64	-33.3	-52.03	1	1	10	TRUE	TRUE	46.15	4.85	5.83	7.77	1.94	5.83	1.94	1.94	8.74	5.83	2.91	8.74	9.71	3.88	7.77	9.71	12.62	-0.0106674	-0.497115	-0.4923	0.3942	0.0918	0.0397
1:14853744:14853859:-	zma-MIR_N41a	TRUE	others	1:14853744:14853859:-	GGAUGGCAAUAUUGUGAAACACUAUGUUUAGAGUCUCAAAUAUACAAUUAGCUCAGGACAAAGAUAAUUGUAUAUUUGGGACUCUAAACAUAGCGCUUCGCAAUAUUGCCAUCCGA	116	1:14853764:14853839:-	ACUAUGUUUAGAGUCUCAAAUAUACAAUUAGCUCAGGACAAAGAUAAUUGUAUAUUUGGGACUCUAAACAUAGCGC	1:14853819:14853839:-	ACUAUGUUUAGAGUCUCAAAU	21	1:14853764:14853784:-	UUGGGACUCUAAACAUAGCGC	21	3p	p	0	69.13	76	-40.6	-53.42	1	1	1	TRUE	TRUE	36.21	10.43	5.22	5.22	13.04	7.83	1.74	2.61	5.22	6.09	5.22	4.35	3.48	10.43	5.22	6.09	7.83	-0.0173074	-0.627586	-0.6267	0.431	0.0172	0.0081
1:19419140:19419257:+	zma-MIR_N10a	TRUE	others	1:19419140:19419257:+	AGGACCGUGUUAAAAAAGUUUAUCUCCGACGGCUAGUUACGAGGCUGUCGGAUAUAACCUUAUGUCCGACGGCCUCGUAACUAGCCGUCGGAGAUAAGUCUAUAUUUCCAAGAGCCCA	118	1:19419160:19419237:+	UAUCUCCGACGGCUAGUUACGAGGCUGUCGGAUAUAACCUUAUGUCCGACGGCCUCGUAACUAGCCGUCGGAGAUAAG	1:19419160:19419180:+	UAUCUCCGACGGCUAGUUACG	21	1:19419217:19419237:+	UAACUAGCCGUCGGAGAUAAG	21	3p	p	0	437.81	78	-70.6	-90.51	1	1	1	TRUE	TRUE	47.46	7.69	5.13	7.69	5.98	1.71	7.69	8.55	5.98	6.84	4.27	5.13	7.69	10.26	6.84	2.56	5.98	-0.0133038	-0.213277	-0.6314	0.3983	0.0911	0.0325
1:50198589:50198713:-	zma-MIR_N44a	TRUE	others	1:50198589:50198713:-	UUGAGUACUCUAGUAUUGACCUCAAUCCACUUGUAUUGAGGUAGAUUGGGGUGUAACUUAAACUAAUUUACACCACAAUCCACCUCAGCACAUGUAGAUUGAGGUCAAUACUAGAGUACCCAAAC	125	1:50198609:50198693:-	CUCAAUCCACUUGUAUUGAGGUAGAUUGGGGUGUAACUUAAACUAAUUUACACCACAAUCCACCUCAGCACAUGUAGAUUGAGGU	1:50198673:50198693:-	CUCAAUCCACUUGUAUUGAGG	21	1:50198609:50198629:-	UCAGCACAUGUAGAUUGAGGU	21	3p	p	0	47.96	85	-38.8	-45.65	1	1	1	TRUE	TRUE	39.2	7.26	10.48	7.26	7.26	8.87	5.65	0	6.45	5.65	0.81	4.03	7.26	10.48	4.84	6.45	7.26	-0.0146327	-0.5744	-0.5736	0.424	0.0223	0.0117
1:64538599:64538692:-	zma-MIR_N47a	TRUE	others	1:64538599:64538692:-	GUCUAAGUAAACCAUCUUUUUUUCGACCUUCAGCAUGCCAUCGUGUUAGAUUUGCUAUUUUGGAGGUCAAAAAUAACCUUUGGAGCAUUUUCUU	94	1:64538619:64538672:-	UUUCGACCUUCAGCAUGCCAUCGUGUUAGAUUUGCUAUUUUGGAGGUCAAAAAU	1:64538651:64538672:-	UUUCGACCUUCAGCAUGCCAUC	22	1:64538619:64538642:-	UUUGCUAUUUUGGAGGUCAAAAAU	24	5p	p	23.18	0	54	-15.3	-28.33	1	1	1	TRUE	TRUE	36.17	8.6	3.23	5.38	7.53	6.45	4.3	2.15	6.45	4.3	4.3	3.23	5.38	5.38	7.53	5.38	20.43	-0.00520597	-0.0666667	-0.1883	0.2447	0.2265	0.0721
1:69510975:69511096:-	zma-MIR_N48a	TRUE	others	1:69510975:69511096:-	UUUAGUCUCUCACUUUAUUCCAUUUUAGUCCCUAAAUUACCAAAUACAAAAUUAAAAUAGAUUUUUAGUUUUCGUAUUUGACAAUUUAGGGACUAAAACGAAAUAAAAUAUAAUGACUAAAA	122	1:69510995:69511076:-	CAUUUUAGUCCCUAAAUUACCAAAUACAAAAUUAAAAUAGAUUUUUAGUUUUCGUAUUUGACAAUUUAGGGACUAAAACGAA	1:69511056:69511076:-	CAUUUUAGUCCCUAAAUUACC	21	1:69510995:69511015:-	CAAUUUAGGGACUAAAACGAA	21	3p	p	0	60.15	82	-33.8	-41.22	1	1	2	TRUE	TRUE	22.95	19.01	5.79	4.13	10.74	4.13	3.31	1.65	4.96	4.13	0	1.65	3.31	13.22	4.96	1.65	17.36	-0.0153595	-0.118579	-0.3525	0.3852	0.0326	0.0133
1:175617224:175617364:+	zma-MIR_N55a	TRUE	others	1:175617224:175617364:+	CAACGUGUCCGUUGCAAAGGUGGGGUUUGGAUCUGCUAGGUCCACUUCCACCAGCGCAGGGCAACUUGAGAUAUGUCGUGGUGGCGGUAGAAUAUUUUUCUAAGUGGAUCGAAGCGAAGCCUUUGGCCAUAAUAACUUCGG	141	1:175617244:175617344:+	UGGGGUUUGGAUCUGCUAGGUCCACUUCCACCAGCGCAGGGCAACUUGAGAUAUGUCGUGGUGGCGGUAGAAUAUUUUUCUAAGUGGAUCGAAGCGAAGCC	1:175617244:175617265:+	UGGGGUUUGGAUCUGCUAGGUC	22	1:175617332:175617344:+	UCGAAGCGAAGCC	13	5p	p	41.18	0	101	-30.6	-30.3	1	1	1	TRUE	TRUE	50.35	7.14	3.57	6.43	5.71	5.71	4.29	5.71	5	5	6.43	10	7.86	5	5.71	7.86	8.57	-0.00628203	-0.0533097	-0.3163	0.2979	0.1869	0.0579
1:179832918:179833143:-	zma-MIR_N56a	TRUE	others	1:179832918:179833143:-	GGGGCCAGACGAUGGUGAGCCGGUGUACUAUGUCCGGAUGUGUGGUCACAAAAUUUAAAGCCGCCCCGGCUUCAUGUGUGUGCUUCUCUUCUCUUAGGUGGGCUGCUAAGUGAUCUUAGUAGCCGACAUAAGAGAAGAGAAGUGCACAGAUGAAGCCGGGGCGGCUUUAAAUUUUGUGACCACACAUCCGGACAGAGUACAUAGGCUCACCAUCGUCUGGCCCCUU	226	1:179832938:179833123:-	CGGUGUACUAUGUCCGGAUGUGUGGUCACAAAAUUUAAAGCCGCCCCGGCUUCAUGUGUGUGCUUCUCUUCUCUUAGGUGGGCUGCUAAGUGAUCUUAGUAGCCGACAUAAGAGAAGAGAAGUGCACAGAUGAAGCCGGGGCGGCUUUAAAUUUUGUGACCACACAUCCGGACAGAGUACAUAGGC	1:179833102:179833123:-	CGGUGUACUAUGUCCGGAUGUG	22	1:179832938:179832959:-	CAUCCGGACAGAGUACAUAGGC	22	3p	p	0	38.97	186	-158.1	-85	1	1	1	TRUE	TRUE	52.21	5.33	4.89	7.56	5.33	6.22	6.67	4.44	6.22	6.67	6.67	8	7.56	4.89	5.33	8.44	5.78	-0.0177725	-0.463496	-0.9279	0.4646	0.0042	0.0027
1:192423330:192423518:+	zma-MIR_N58a	TRUE	others	1:192423330:192423518:+	GGAUUGGCGUUGCAUAUUUGUGGGACGGAUGUAGAUAGGAGUCUUAGCAGGAUAAGCGGCUGAGUGAUAGGGAAUGUUGGGAGAACCAGCUGUUCUGAUUACUACCUUUUGACACGUUGAUGGGUCCUGGGAAGAUCCAGCUCCAGAGCCUUUCCACAUCCUUUUAGCAUUUUGAUGCACCCGCCCCUU	189	1:192423350:192423497:+	UGGGACGGAUGUAGAUAGGAGUCUUAGCAGGAUAAGCGGCUGAGUGAUAGGGAAUGUUGGGAGAACCAGCUGUUCUGAUUACUACCUUUUGACACGUUGAUGGGUCCUGGGAAGAUCCAGCUCCAGAGCCUUUCCACAUCCUUUUAGC	1:192423350:192423371:+	UGGGACGGAUGUAGAUAGGAGU	22	1:192423477:192423497:+	GCCUUUCCACAUCCUUUUAGC	21	5p	p	78.91	0	148	-42.5	-28.72	1	1	1	TRUE	TRUE	49.21	2.13	4.26	7.98	7.45	5.32	6.91	2.66	5.85	9.57	5.85	8.51	4.79	4.79	3.72	9.04	11.17	-0.00607397	-0.0297258	-0.2989	0.3016	0.3445	0.1073
1:199074234:199074354:+	zma-MIR_N59a	TRUE	others	1:199074234:199074354:+	AAAGAGUAGAAGGGUAAAAUAUCACAUUGAGAUCACAAAUAAACUAAAAUAAGCAACCAGUACUAACUUAUUUCAGUUUAUUUGUGGUCUCAAAGUGAUAUUUUACUCUCCUACCCUUUCA	121	1:199074254:199074334:+	AUCACAUUGAGAUCACAAAUAAACUAAAAUAAGCAACCAGUACUAACUUAUUUCAGUUUAUUUGUGGUCUCAAAGUGAUAU	1:199074254:199074274:+	AUCACAUUGAGAUCACAAAUA	21	1:199074314:199074334:+	UUUGUGGUCUCAAAGUGAUAU	21	3p	p	0	410.19	81	-35.9	-44.32	1	1	1	TRUE	TRUE	30.58	15	6.67	7.5	8.33	7.5	3.33	0	6.67	4.17	0.83	2.5	5.83	10.83	6.67	3.33	10.83	-0.0155657	-0.479339	-0.476	0.405	0.0176	0.0075
1:199722467:199722581:-	zma-MIR_N6b	TRUE	others	1:199722467:199722581:-	GUUCGUUUUUAUCAAAUCCAUGGAGAUUGAGAGGGAUUGAAUCCCUACAAGUCAAAAUCCCCCUCAAUCCACUCCAAUCCCCCUCAAUCCCCAUGGAUUAGGGAUAAAACGAACA	115	1:199722487:199722561:-	UGGAGAUUGAGAGGGAUUGAAUCCCUACAAGUCAAAAUCCCCCUCAAUCCACUCCAAUCCCCCUCAAUCCCCAUG	1:199722541:199722561:-	UGGAGAUUGAGAGGGAUUGAA	21	1:199722487:199722507:-	CAAUCCCCCUCAAUCCCCAUG	21	5p	p	21.12	0	75	-22.64	-30.19	1	1	1	TRUE	TRUE	43.48	12.28	3.51	4.39	11.4	8.77	14.04	1.75	3.51	7.89	0	5.26	2.63	3.51	10.53	3.51	7.02	-0.00918813	-0.203043	-0.3995	0.3043	0.068	0.0262
1:207957258:207957371:-	zma-MIR_N60a	TRUE	others	1:207957258:207957371:-	CGAUGCUAAUGGCCAUCGAGUUUGGCUUUUCUGUGACAUUUUCUGUUGUUUUAUGAAGAAACAUGUUUUUAACAAAUGGUGAGAAAGUCAAAUUUGUAUCCUACCAUCCCCAAU	114	1:207957278:207957351:-	UUUGGCUUUUCUGUGACAUUUUCUGUUGUUUUAUGAAGAAACAUGUUUUUAACAAAUGGUGAGAAAGUCAAAUU	1:207957330:207957351:-	UUUGGCUUUUCUGUGACAUUUU	22	1:207957278:207957297:-	AAUGGUGAGAAAGUCAAAUU	20	5p	p	3001.77	0	74	-14.3	-19.32	0.9848	1	8	TRUE	TRUE	35.96	10.62	3.54	3.54	9.73	6.19	5.31	1.77	4.42	6.19	2.65	2.65	7.08	4.42	5.31	10.62	15.93	-0.0058287	-0.0345029	-0.2096	0.2982	0.1855	0.0603
1:220123748:220123869:-	zma-MIR_N34a	TRUE	others	1:220123748:220123869:-	GACUCUUAGGGCUCAUUUGGAAGCAAGGAUAAUGGAGGGGAUUGAGGGGGCUAGAAUCCCACUAUUCUAGCCCCCUCAAUCCCCUCCAUUAUCCUUGCUUUCAAACAAGCCCUUAGGUGUCA	122	1:220123768:220123849:-	AAGCAAGGAUAAUGGAGGGGAUUGAGGGGGCUAGAAUCCCACUAUUCUAGCCCCCUCAAUCCCCUCCAUUAUCCUUGCUUUC	1:220123829:220123849:-	AAGCAAGGAUAAUGGAGGGGA	21	1:220123768:220123788:-	CCCUCCAUUAUCCUUGCUUUC	21	5p	p	89.98	0	82	-73.1	-89.15	1	0.5	1	TRUE	TRUE	49.18	6.61	2.48	7.44	7.44	6.61	10.74	0	9.09	5.79	4.96	10.74	1.65	5.79	8.26	4.13	8.26	-0.0164843	-0.406148	-0.8107	0.4426	0.0351	0.0168
1:220123750:220123871:+	zma-MIR_N34b	TRUE	others	1:220123750:220123871:+	ACACCUAAGGGCUUGUUUGAAAGCAAGGAUAAUGGAGGGGAUUGAGGGGGCUAGAAUAGUGGGAUUCUAGCCCCCUCAAUCCCCUCCAUUAUCCUUGCUUCCAAAUGAGCCCUAAGAGUCUG	122	1:220123770:220123851:+	AAGCAAGGAUAAUGGAGGGGAUUGAGGGGGCUAGAAUAGUGGGAUUCUAGCCCCCUCAAUCCCCUCCAUUAUCCUUGCUUCC	1:220123770:220123790:+	AAGCAAGGAUAAUGGAGGGGA	21	1:220123831:220123851:+	CCCUCCAUUAUCCUUGCUUCC	21	5p	p	89.98	0	82	-73.6	-89.76	1	0.5	1	TRUE	TRUE	49.18	8.26	1.65	9.09	7.44	4.13	10.74	0	8.26	7.44	4.96	10.74	2.48	5.79	5.79	6.61	6.61	-0.0158825	-0.391803	-0.7811	0.4344	0.0197	0.0086
1:228779476:228779602:+	zma-MIR_N66a	TRUE	others	1:228779476:228779602:+	CAUCCGUUCCAAAUUAUAAGACGUUUUGACAUUUCUAGAUUCAUAUCUUUUGCUACUUGUCUAGAUACGCAGUAAAAAGCUAUGAAUAUAGAAAUGUCAAAACGCCUUAUAAUUUGGGACGGAGGAA	127	1:228779496:228779582:+	ACGUUUUGACAUUUCUAGAUUCAUAUCUUUUGCUACUUGUCUAGAUACGCAGUAAAAAGCUAUGAAUAUAGAAAUGUCAAAACGCCU	1:228779496:228779516:+	ACGUUUUGACAUUUCUAGAUU	21	1:228779562:228779582:+	UAUAGAAAUGUCAAAACGCCU	21	3p	p	0	92.08	87	-34	-39.08	1	1	1	TRUE	TRUE	33.86	11.9	4.76	5.56	11.11	4.76	2.38	3.97	5.56	7.14	3.17	3.17	3.97	10.32	5.56	4.76	11.9	-0.0143473	-0.492126	-0.4858	0.4173	0.114	0.0472
1:247755929:247756130:-	zma-MIR_N72a	TRUE	others	1:247755929:247756130:-	CCUGUGUAAACAUGCUAAAACGUCUUAACAACCUUUGGAUCUAGAAUCAAAGGCUAAUCUUGAUCCCACCUGAUAAUCUUGUGUUUUUUCUAAAGAACCCCCUCCUGGUAAUCUGGUGCGGUGGCGGUUAGGUGGGAUUAAAAUUAGCCUUUGAUUCUGGAUCUAAAGGUUGUUAAGGCGUUUUAGCAUGUUUACACAGGAG	202	1:247755949:247756110:-	CGUCUUAACAACCUUUGGAUCUAGAAUCAAAGGCUAAUCUUGAUCCCACCUGAUAAUCUUGUGUUUUUUCUAAAGAACCCCCUCCUGGUAAUCUGGUGCGGUGGCGGUUAGGUGGGAUUAAAAUUAGCCUUUGAUUCUGGAUCUAAAGGUUGUUAAGGCGUU	1:247756090:247756110:-	CGUCUUAACAACCUUUGGAUC	21	1:247755949:247755969:-	UCUAAAGGUUGUUAAGGCGUU	21	3p	p	0	235.92	162	-93.1	-57.47	1	1	1	TRUE	TRUE	41.09	10.95	3.98	4.98	6.47	3.48	5.47	1.99	7.96	4.48	3.48	6.97	6.97	7.46	5.47	8.46	11.44	-0.015651	-0.215842	-0.6431	0.4356	0.0929	0.0323
1:252380348:252380504:+	zma-MIR_N73a	TRUE	others	1:252380348:252380504:+	AUAAGUUGGAUUAUGGUGGAAGGGUAGAAGGUAAAAUAUCGCUUUGGAAUCACAAAUAAGCUGAAAUAAGCUACCCAAUGCUAGCUUGUUUUAACUUAUUUGUUGUUCCAAAGUGAUAUUUUACCCUCCUACCCUUCACCAUAAUCCAACUUAUAUA	157	1:252380368:252380484:+	AGGGUAGAAGGUAAAAUAUCGCUUUGGAAUCACAAAUAAGCUGAAAUAAGCUACCCAAUGCUAGCUUGUUUUAACUUAUUUGUUGUUCCAAAGUGAUAUUUUACCCUCCUACCCUUC	1:252380368:252380387:+	AGGGUAGAAGGUAAAAUAUC	20	1:252380464:252380484:+	UAUUUUACCCUCCUACCCUUC	21	3p	p	0	45.06	117	-64	-54.7	1	1	1	TRUE	TRUE	34.39	12.18	4.49	5.13	10.26	4.49	6.41	0.64	6.41	3.85	3.21	4.49	5.13	11.54	3.85	6.41	11.54	-0.0175022	-0.302548	-0.6019	0.4395	0.0469	0.021
1:263137832:263137925:-	zma-MIR_N14a	TRUE	others	1:263137832:263137925:-	AAGAAUUGAACAUUAGUGUCUGAUGGUAGAGUAUAUUGAUUGACAGUUCUCCUGGAGCAAUAUUCUGCCAUAGAGAACCUCCUCUUUGGGUAAG	94	1:263137852:263137905:-	UGAUGGUAGAGUAUAUUGAUUGACAGUUCUCCUGGAGCAAUAUUCUGCCAUAGA	1:263137884:263137905:-	UGAUGGUAGAGUAUAUUGAUUG	22	1:263137852:263137870:-	AGCAAUAUUCUGCCAUAGA	19	5p	p	26.39	0	54	-15.6	-28.89	1	1	1	TRUE	TRUE	39.36	6.45	3.23	9.68	9.68	4.3	4.3	0	7.53	9.68	2.15	4.3	6.45	7.53	6.45	9.68	8.6	-0.00543191	-0.0542553	-0.2138	0.266	0.3523	0.1093
1:266248576:266248670:+	zma-MIR_N74a	TRUE	others	1:266248576:266248670:+	UCUGAAUCCCGACGGGGAUCGGAUUCCUGACUGGGAAGGGUUACUUCCAUUGACCCUUUCUUGUUCGGAUUCUGAAUCCCCUCGAGGGAAGGGUU	95	1:266248596:266248650:+	GGAUUCCUGACUGGGAAGGGUUACUUCCAUUGACCCUUUCUUGUUCGGAUUCUGA	1:266248596:266248617:+	GGAUUCCUGACUGGGAAGGGUU	22	1:266248629:266248650:+	CCCUUUCUUGUUCGGAUUCUGA	22	3p	p	0	136.36	55	-23.6	-42.91	1	1	4	TRUE	TRUE	52.63	4.26	4.26	3.19	6.38	1.06	9.57	5.32	8.51	11.7	0	13.83	3.19	1.06	10.64	6.38	10.64	-0.00900057	-0.239474	-0.4737	0.3789	0.1146	0.0483
1:269985074:269985257:-	zma-MIR_N27a	TRUE	others	1:269985074:269985257:-	CCCUUCUAGAUUAUAUAAGUUGGAUUAUGGUGGAAGGGUAAGAGAGUAAAAUAUCACUUUGAGACUAUAAAUAAGCUAAAAUAAGCUAGUGUUGGGUGGCUUAUUUUAGCUUUUUUGUGAUCAAGGUAAUAUUUUACUCUCCUACUAUUUCAGCAUAAUCCAACUUAUAUAUUCUAAAAGGAAA	184	1:269985094:269985237:-	UGGAUUAUGGUGGAAGGGUAAGAGAGUAAAAUAUCACUUUGAGACUAUAAAUAAGCUAAAAUAAGCUAGUGUUGGGUGGCUUAUUUUAGCUUUUUUGUGAUCAAGGUAAUAUUUUACUCUCCUACUAUUUCAGCAUAAUCCAAC	1:269985217:269985237:-	UGGAUUAUGGUGGAAGGGUAA	21	1:269985094:269985114:-	ACUAUUUCAGCAUAAUCCAAC	21	5p	p	55.24	0	144	-72	-50	1	1	1	TRUE	TRUE	30.43	12.02	2.73	7.65	10.93	2.73	2.19	0	7.65	4.92	2.73	5.46	4.92	14.21	4.37	4.92	12.57	-0.0168584	-0.255978	-0.513	0.4239	0.0176	0.0091
2:3692514:3692673:+	zma-MIR_N82a	TRUE	others	2:3692514:3692673:+	AAAAGCCCAGGUGGUCUGGGGAACAAACAGCAUUUUCAAACUGUUGUGGUAGUUUUGGUGAGGUAAAAACGCUCUAGCUCUUUAAAACUACUGGGUUGGGUUUGGGAACAAACAACAGUUUGAAACAGCUGGAGUAUUCUUGGUUACGUUUCGGGCAAAA	160	2:3692535:3692653:+	AACAAACAGCAUUUUCAAACUGUUGUGGUAGUUUUGGUGAGGUAAAAACGCUCUAGCUCUUUAAAACUACUGGGUUGGGUUUGGGAACAAACAACAGUUUGAAACAGCUGGAGUAUUCU	2:3692535:3692555:+	AACAAACAGCAUUUUCAAACU	21	2:3692632:3692653:+	UUUGAAACAGCUGGAGUAUUCU	22	3p	p	0	93.45	119	-38.3	-32.18	1	1	1	TRUE	TRUE	42.5	15.09	6.92	5.66	1.26	6.29	1.26	1.89	6.29	3.14	3.77	11.32	8.81	4.4	3.77	8.18	11.95	-0.00785412	-0.0500893	-0.3338	0.3438	0.0979	0.0352
2:32967257:32967376:-	zma-MIR_N87a	TRUE	others	2:32967257:32967376:-	GGAUAGUCUAGUAUUUAUCCUAAUACACAUGGGUUGAGCGAGAUUGGGUGUAAAUUAGUUUAAUUUACAUCACAAUCUCCUUCAACCCAUGUGUAUUGAGAUGAAUACUAUAGUAUCAAA	120	2:32967277:32967356:-	UAAUACACAUGGGUUGAGCGAGAUUGGGUGUAAAUUAGUUUAAUUUACAUCACAAUCUCCUUCAACCCAUGUGUAUUGAG	2:32967336:32967356:-	UAAUACACAUGGGUUGAGCGA	21	2:32967277:32967297:-	CUUCAACCCAUGUGUAUUGAG	21	5p	p	248.7	20.09	80	-48.2	-60.25	1	1	10	TRUE	TRUE	33.33	7.56	5.04	5.88	13.45	6.72	3.36	0.84	4.2	5.88	0.84	4.2	7.56	12.61	5.88	6.72	9.24	-0.0166007	-0.554167	-0.5533	0.4333	0.0181	0.0083
2:48518759:48518876:-	zma-MIR_N88a	TRUE	others	2:48518759:48518876:-	AUAAAUCCUAACAAAAAUAUCACUUUAGGACCACAAAUAAGCUAAAAUAAGUUAGUAUUAGGUAGCCUAUUUCAGCUUAUUUGUGAUUCUAAAGUGAUAUUUUACCCUCCUACCCUUC	118	2:48518779:48518856:-	CACUUUAGGACCACAAAUAAGCUAAAAUAAGUUAGUAUUAGGUAGCCUAUUUCAGCUUAUUUGUGAUUCUAAAGUGAU	2:48518836:48518856:-	CACUUUAGGACCACAAAUAAG	21	2:48518779:48518799:-	UAUUUGUGAUUCUAAAGUGAU	21	5p	p	196.92	0	78	-34.5	-44.23	0.8138	1	2	TRUE	TRUE	30.51	13.68	5.13	6.84	10.26	4.27	6.84	0	7.69	2.56	2.56	1.71	4.27	14.53	5.13	2.56	11.97	-0.011806	-0.361017	-0.3602	0.322	0.0147	0.0067
2:54451781:54451883:-	zma-MIR_N89a	TRUE	others	2:54451781:54451883:-	UCUAAAGUAUUUUGGUUUGUCGGCCUUUUUCUUGUCGGCAGGUGUUCCUUCUCGUGCUCUCCUUCGGCGGAUGCAAGGCUGUGUGCAAUCUAUGCUGCUUUGG	103	2:54451801:54451863:-	CGGCCUUUUUCUUGUCGGCAGGUGUUCCUUCUCGUGCUCUCCUUCGGCGGAUGCAAGGCUGUG	2:54451843:54451863:-	CGGCCUUUUUCUUGUCGGCAG	21	2:54451801:54451821:-	UUCGGCGGAUGCAAGGCUGUG	21	5p	p	21.79	0	63	-18.2	-28.89	1	1	1	TRUE	TRUE	49.51	3.92	0	2.94	3.92	2.94	2.94	4.9	11.76	0.98	8.82	7.84	8.82	2.94	10.78	11.76	14.71	-0.00578469	-0.0592233	-0.2864	0.3495	0.1076	0.0408
2:64344191:64344362:-	zma-MIR_N90a	TRUE	others	2:64344191:64344362:-	CUCAUAAGUCUAUCAAAUGCUUUGAAUGUGGAAAAAAUGUCAUUUUGCCCAUAACUGGAAAGUCAAACCACCAACUUGAGUGCUUUGGCAAGGGAGUAGGUGGUUUGACUUUGCAAUUGUGGACAAAACGACCUUUUUUCCACACUCAAAGCAUUUGAUAGGCUUAUGAGUC	172	2:64344211:64344342:-	UUUGAAUGUGGAAAAAAUGUCAUUUUGCCCAUAACUGGAAAGUCAAACCACCAACUUGAGUGCUUUGGCAAGGGAGUAGGUGGUUUGACUUUGCAAUUGUGGACAAAACGACCUUUUUUCCACACUCAAAGC	2:64344321:64344342:-	UUUGAAUGUGGAAAAAAUGUCA	22	2:64344211:64344232:-	ACCUUUUUUCCACACUCAAAGC	22	5p	p	43.27	0	132	-68.2	-51.67	1	1	1	TRUE	TRUE	39.53	12.87	5.85	5.26	6.43	8.19	3.51	0.58	5.85	5.85	4.09	5.26	5.85	3.51	4.68	9.94	12.28	-0.0152972	-0.301163	-0.6047	0.4244	0.0051	0.003
2:79796884:79797009:-	miRN54-Novel_N1	TRUE	others	2:79796884:79797009:-	UGCUAGUUUGGAGCAAGGGAAUUGGAGGGGAUUGAGGAGGCUAAAAAUCCAGGGAUUUUAGCCUCCUCAAUCCAGGGAUUUUAGCCUCCUCAAUCCCCUCCAAUUCCCUUGCUCCCAAACUGGCCC	126	2:79796904:79796989:-	AUUGGAGGGGAUUGAGGAGGCUAAAAAUCCAGGGAUUUUAGCCUCCUCAAUCCAGGGAUUUUAGCCUCCUCAAUCCCCUCCAAUUC	2:79796968:79796989:-	AUUGGAGGGGAUUGAGGAGGCU	22	2:79796904:79796925:-	CCUCCUCAAUCCCCUCCAAUUC	22	5p	p	2293.33	0	86	-57.9	-67.33	1	0.5	2	TRUE	TRUE	50.79	8.8	0.8	8	6.4	5.6	12.8	0	8	6.4	5.6	11.2	0.8	3.2	8	4.8	9.6	-0.0150325	-0.381746	-0.7635	0.4206	0.0602	0.0272
2:79796886:79797011:+	miRN54-Novel_N2	TRUE	others	2:79796886:79797011:+	GCCAGUUUGGGAGCAAGGGAAUUGGAGGGGAUUGAGGAGGCUAAAAUCCCUGGAUUGAGGAGGCUAAAAUCCCUGGAUUUUUAGCCUCCUCAAUCCCCUCCAAUUCCCUUGCUCCAAACUAGCACU	126	2:79796906:79796991:+	AUUGGAGGGGAUUGAGGAGGCUAAAAUCCCUGGAUUGAGGAGGCUAAAAUCCCUGGAUUUUUAGCCUCCUCAAUCCCCUCCAAUUC	2:79796906:79796927:+	AUUGGAGGGGAUUGAGGAGGCU	22	2:79796970:79796991:+	CCUCCUCAAUCCCCUCCAAUUC	22	5p	p	2293.33	0	86	-58.4	-67.91	1	0.5	2	TRUE	TRUE	50	9.6	1.6	8	6.4	4.8	11.2	0	8.8	8	5.6	11.2	0.8	3.2	6.4	5.6	8.8	-0.01481	-0.365476	-0.7405	0.4286	0.0706	0.0321
2:149054045:149054253:+	zma-MIR_N94a	TRUE	others	2:149054045:149054253:+	AUGAAUGGAUUGCAAAUAAGUUAAGUUCAAACUUGUAUUGGAUGAUCAUGAGGUAUAUAAAGUAUAAUAUUUGUUGAUCAAAUUCAUUUGAAUGCAUAUGAGUUGAUUGAAUUGGAUAUAUAUGCAUAUGUUGCUUGCUAUAAGAUGAUUGAAUGGACAAUUUGCUAAAUAAUCAAGUUUGGAUUGAUUUAUGUUGAAUAAAUUCAAGA	209	2:149054065:149054233:+	UUAAGUUCAAACUUGUAUUGGAUGAUCAUGAGGUAUAUAAAGUAUAAUAUUUGUUGAUCAAAUUCAUUUGAAUGCAUAUGAGUUGAUUGAAUUGGAUAUAUAUGCAUAUGUUGCUUGCUAUAAGAUGAUUGAAUGGACAAUUUGCUAAAUAAUCAAGUUUGGAUUGAUU	2:149054065:149054086:+	UUAAGUUCAAACUUGUAUUGGA	22	2:149054214:149054233:+	UAAUCAAGUUUGGAUUGAUU	20	5p	p	111.37	0	169	-35.3	-20.89	0.821	1	2	TRUE	TRUE	26.32	12.02	0.96	3.85	18.75	4.81	0	0	1.92	9.13	2.88	2.88	4.81	9.62	2.88	12.98	12.5	-0.00821809	-0.0321258	-0.2163	0.3589	0.4278	0.1418
2:170016506:170016611:+	zma-MIR_N97a	TRUE	others	2:170016506:170016611:+	GAGUAAAAGCAUAUCGGCGCUCCUUUGCCGCUCCUUGGUCACUGUGCAGAUGACUAAUACGCUGGAGACUUAGGAACGGAGGGAGUACAUCACAAGAUUUAGUGUU	106	2:170016526:170016591:+	UCCUUUGCCGCUCCUUGGUCACUGUGCAGAUGACUAAUACGCUGGAGACUUAGGAACGGAGGGAGU	2:170016526:170016548:+	UCCUUUGCCGCUCCUUGGUCACU	23	2:170016571:170016591:+	AGACUUAGGAACGGAGGGAGU	21	3p	p	0	260.67	66	-20.6	-31.21	1	0.8401	1	TRUE	TRUE	48.11	5.71	6.67	8.57	5.71	5.71	2.86	4.76	7.62	8.57	6.67	6.67	5.71	6.67	4.76	6.67	6.67	-0.00529412	-0.0533962	-0.2547	0.283	0.1965	0.0626
2:182917751:182917975:-	zma-MIR_N103a	TRUE	others	2:182917751:182917975:-	UGUACACAAACAAAUAAAGUUAGAAAAACACUGACUAGAACGUAAUGAAGACAAUGUAUGCAAUGUCAACAUAACAUGCCACCAUACCUGCUGGUGGGUGUGGAUAAUUCGCUUGUCCCAUGCAAUCCCUGAGCAAGUAUAGUGGCAUGUUAUGUUGACAUUGCAUAUGUUGUCUUCAUUACGUUCUAGUCAGUGUUUUUCUGACUUUAUUUGUUUGUGUACAGG	225	2:182917771:182917955:-	UAGAAAAACACUGACUAGAACGUAAUGAAGACAAUGUAUGCAAUGUCAACAUAACAUGCCACCAUACCUGCUGGUGGGUGUGGAUAAUUCGCUUGUCCCAUGCAAUCCCUGAGCAAGUAUAGUGGCAUGUUAUGUUGACAUUGCAUAUGUUGUCUUCAUUACGUUCUAGUCAGUGUUUUUCUGAC	2:182917934:182917955:-	UAGAAAAACACUGACUAGAACG	22	2:182917771:182917792:-	UUCUAGUCAGUGUUUUUCUGAC	22	5p	p	66.66	0	185	-125.6	-67.89	1	1	1	TRUE	TRUE	38.22	8.93	7.14	4.46	8.93	8.93	3.12	1.34	4.46	4.02	3.57	2.68	9.82	7.59	4.02	12.05	8.93	-0.018315	-0.233333	-0.7	0.4578	0.0626	0.0241
2:194433632:194433753:+	zma-MIR_N105a	TRUE	others	2:194433632:194433753:+	AAGUUAUAAGACAUUUUGGCUUUUGUAGAUAUGUUGCUUUUGCUAUGCACUUAGAUAUACGCUAUGUCUAGAUACAUAGCAAAACAAUAUAUCUAUAAAAAUCAAAACGUCUUAUAAUUUGG	122	2:194433652:194433733:+	UUUUGUAGAUAUGUUGCUUUUGCUAUGCACUUAGAUAUACGCUAUGUCUAGAUACAUAGCAAAACAAUAUAUCUAUAAAAAU	2:194433652:194433673:+	UUUUGUAGAUAUGUUGCUUUUG	22	2:194433713:194433733:+	AAACAAUAUAUCUAUAAAAAU	21	5p	p	65.89	0	82	-35.9	-43.78	1	1	1	TRUE	TRUE	27.87	11.57	4.96	4.96	14.05	4.96	0	1.65	6.61	3.31	4.96	1.65	4.13	14.88	3.31	6.61	12.4	-0.0159096	-0.150546	-0.4434	0.4344	0.0219	0.0108
2:197915966:197916144:-	zma-MIR_N106a	TRUE	others	2:197915966:197916144:-	AGGCAUAGGUUUAUAGACUGGGAGGGAUGUGAGAACAUGGGCGAUGCUGACAUGACGUCAGCUCUCCAAAACUUAGAGAGAAAGGGGUUAAAAAAUAUUAUGACCAUGGAAUACCCCUGGAACGACGAGGUGGUAGCUCAGUUUUAUGCCACCCUCUGGAUCAAGAAAAUAGAUGAGGA	179	2:197915986:197916124:-	GGAGGGAUGUGAGAACAUGGGCGAUGCUGACAUGACGUCAGCUCUCCAAAACUUAGAGAGAAAGGGGUUAAAAAAUAUUAUGACCAUGGAAUACCCCUGGAACGACGAGGUGGUAGCUCAGUUUUAUGCCACCCUCUGG	2:197916103:197916124:-	GGAGGGAUGUGAGAACAUGGGC	22	2:197915986:197916007:-	UCAGUUUUAUGCCACCCUCUGG	22	5p	p	681.46	0	139	-44.8	-32.23	1	0.9235	3	TRUE	TRUE	45.25	9.55	5.62	8.99	8.43	5.06	4.49	2.25	5.06	11.8	3.37	9.55	3.93	6.18	3.37	7.87	4.49	-0.00592707	-0.0302917	-0.2682	0.2905	0.3195	0.1131
2:211136824:211136946:-	zma-MIR_N110a	TRUE	others	2:211136824:211136946:-	ACGUGGCGGGAUAGUGGGGUAUAGGGGGAGAAAUUUAGAGGAGACGAUUGAAGACAGUCUAAGGCUAUCCGCAGCGGUUCCCUCUAAAAUUCUCCCCCUAUAUCACUUUUUUACGUCAUAUCA	123	2:211136844:211136926:-	AUAGGGGGAGAAAUUUAGAGGAGACGAUUGAAGACAGUCUAAGGCUAUCCGCAGCGGUUCCCUCUAAAAUUCUCCCCCUAUAU	2:211136906:211136926:-	AUAGGGGGAGAAAUUUAGAGG	21	2:211136844:211136864:-	UCUAAAAUUCUCCCCCUAUAU	21	3p	p	0	100.28	83	-41.5	-50	1	1	1	TRUE	TRUE	46.34	5.74	4.1	8.2	8.2	4.1	5.74	4.92	5.74	7.38	3.28	10.66	4.92	9.02	7.38	2.46	8.2	-0.00961372	-0.0762873	-0.4455	0.3496	0.1306	0.0481
2:217673644:217673759:-	zma-MIR_N113a	TRUE	others	2:217673644:217673759:-	GUCGGAAGAUGACUAUAUCACCUGUGCCAACUGGUAGUGUACCUCUGAGAAGCUUUGGUCAUAGGCUUCUGAGAUAUUUAUGGUUGGCCACAUUACUUGUCUGUUUGUUUGUUUUU	116	2:217673664:217673739:-	CCUGUGCCAACUGGUAGUGUACCUCUGAGAAGCUUUGGUCAUAGGCUUCUGAGAUAUUUAUGGUUGGCCACAUUAC	2:217673719:217673739:-	CCUGUGCCAACUGGUAGUGUA	21	2:217673664:217673685:-	UAUUUAUGGUUGGCCACAUUAC	22	3p	p	0	58.71	76	-27.3	-35.92	1	1	1	TRUE	TRUE	41.38	2.61	5.22	5.22	6.96	4.35	3.48	0.87	8.7	6.09	3.48	5.22	9.57	6.96	5.22	12.17	13.91	-0.00620831	-0.0518966	-0.2569	0.2586	0.3151	0.0936
2:236922325:236922467:+	zma-MIR_N1a	TRUE	others	2:236922325:236922467:+	UCCUAGAUUAUAUAAGUUGGAUUAUGGUGGAAGGGUAGGAGGAUAAAAUAUCACUUUGGGAUCACAAAUAAGCUACACAAUGCUAAAGUGAUAUUUUACCCUCCUAACCUUCCACCAUAAUACAACUUAUAUAAUCUAGGAGG	143	2:236922345:236922447:+	AUUAUGGUGGAAGGGUAGGAGGAUAAAAUAUCACUUUGGGAUCACAAAUAAGCUACACAAUGCUAAAGUGAUAUUUUACCCUCCUAACCUUCCACCAUAAUAC	2:236922345:236922365:+	AUUAUGGUGGAAGGGUAGGAG	21	2:236922427:236922447:+	CCUAACCUUCCACCAUAAUAC	21	5p	p	115.2	0	103	-55.2	-53.59	1	1	1	TRUE	TRUE	34.97	10.56	6.34	6.34	12.68	5.63	4.93	0	6.34	5.63	1.41	7.75	2.82	14.08	4.23	4.23	7.04	-0.0168373	-0.586713	-0.5888	0.3986	0.0232	0.0093
3:2770892:2771100:+	zma-MIR_N114a	TRUE	others	3:2770892:2771100:+	AUGAAUGGAUUGCAAAUAAGUUAAGUUCAAACUUGUAUUGGAUGAUCAUGAGGUAUAUAAAGUAUAAUAUUUGUUGAUCAAAUUCAUUUGAAUGCAUAUGAGUUGAUUGAAUUGGAUAUAUAUGCAUAUGUUGCUUGCUAUAAGAUGAUUGAAUGGACAAUUUGCUAAAUAAUCAAGUUUGGAUUGAUUUAUGUUGAAUAAAUUCAAGA	209	3:2770912:2771080:+	UUAAGUUCAAACUUGUAUUGGAUGAUCAUGAGGUAUAUAAAGUAUAAUAUUUGUUGAUCAAAUUCAUUUGAAUGCAUAUGAGUUGAUUGAAUUGGAUAUAUAUGCAUAUGUUGCUUGCUAUAAGAUGAUUGAAUGGACAAUUUGCUAAAUAAUCAAGUUUGGAUUGAUU	3:2770912:2770933:+	UUAAGUUCAAACUUGUAUUGGA	22	3:2771061:2771080:+	UAAUCAAGUUUGGAUUGAUU	20	5p	p	111.37	0	169	-35.3	-20.89	0.821	1	2	TRUE	TRUE	26.32	12.02	0.96	3.85	18.75	4.81	0	0	1.92	9.13	2.88	2.88	4.81	9.62	2.88	12.98	12.5	-0.00821809	-0.0321258	-0.2163	0.3589	0.4278	0.1418
3:18837266:18837422:-	zma-MIR_N28a	TRUE	others	3:18837266:18837422:-	ACUCAGACCCACCAAACUGCUUUAUGUAGUUUUGUAUCAGAUGUCUGAAGCACUCCCUUUUCUCGGCAUACCGGAAGACAUUGUUCAUAGCAUUUUUAAGACCUUUGCAAGCAUCUGAACACAAAGCUAACAAAGGCAGACCCCCCACAACCUUGUG	157	3:18837286:18837401:-	UUAUGUAGUUUUGUAUCAGAUGUCUGAAGCACUCCCUUUUCUCGGCAUACCGGAAGACAUUGUUCAUAGCAUUUUUAAGACCUUUGCAAGCAUCUGAACACAAAGCUAACAAAGGC	3:18837382:18837401:-	UUAUGUAGUUUUGUAUCAGA	20	3:18837286:18837307:-	UGAACACAAAGCUAACAAAGGC	22	3p	p	0	120.6	116	-26.6	-22.93	1	1	1	TRUE	TRUE	43.95	8.33	8.97	7.05	5.13	10.9	8.33	1.28	7.05	5.13	5.13	1.92	3.85	4.49	5.13	6.41	10.9	-0.00540614	-0.0361237	-0.2376	0.2994	0.1408	0.0474
3:44840387:44840510:-	zma-MIR_N14b	TRUE	others	3:44840387:44840510:-	GUUUGUGAAAGUUGGUAUCCAUCAAUGUGCCCCAAAAAACAUCAAAUUGGAGCUGAGUGUGUUAGAAUUGAACAUUGGUGUCUGAUGGUAGAGUAUAUUGAUUGACAGUCCUCCUGGAGCAGUA	124	3:44840407:44840490:-	AUCAAUGUGCCCCAAAAAACAUCAAAUUGGAGCUGAGUGUGUUAGAAUUGAACAUUGGUGUCUGAUGGUAGAGUAUAUUGAUUG	3:44840472:44840490:-	AUCAAUGUGCCCCAAAAAA	19	3:44840407:44840428:-	UGAUGGUAGAGUAUAUUGAUUG	22	3p	p	0	26.39	84	-18.9	-22.5	1	1	1	TRUE	TRUE	40.32	9.76	2.44	7.32	8.94	6.5	4.88	0	3.25	8.13	2.44	4.07	11.38	4.88	4.88	13.82	7.32	-0.00524058	-0.0315668	-0.2113	0.3226	0.1095	0.0372
3:81055682:81055775:-	zma-MIR_N123a	TRUE	others	3:81055682:81055775:-	GUCUAAGUAAACCAUCUUUUUUUCGACCUUCAGCAUGCCAUCGUGUUAGAUUUGCUAUUUUGGAGGUCAAAAAUAACCUUUGGAGCAUUUUCUU	94	3:81055702:81055755:-	UUUCGACCUUCAGCAUGCCAUCGUGUUAGAUUUGCUAUUUUGGAGGUCAAAAAU	3:81055734:81055755:-	UUUCGACCUUCAGCAUGCCAUC	22	3:81055702:81055725:-	UUUGCUAUUUUGGAGGUCAAAAAU	24	5p	p	23.18	0	54	-15.3	-28.33	1	1	1	TRUE	TRUE	36.17	8.6	3.23	5.38	7.53	6.45	4.3	2.15	6.45	4.3	4.3	3.23	5.38	5.38	7.53	5.38	20.43	-0.00520597	-0.0666667	-0.1883	0.2447	0.2265	0.0721
3:111418250:111418469:+	zma-MIR_N125a	TRUE	others	3:111418250:111418469:+	GAAGUUGUUGAGUGUCACUUAUGUCCACCACUUUGAAAACUCAUUUCAGGGUCCCUGAACUGGUUAAGUGGUGCACUGCAUAUCCCUAAACUUGUAAAAUAGUGCACCACAGGUCCAUUCUGGACCACACCAACCACUGCGGUCCACCACUUAACAAGUUUAGAGACCUAGAAAUGUGUUUUCAAAGUUCGUGGACCUAAGUGACAUCCUUUGACAAGUU	220	3:111418270:111418449:+	AUGUCCACCACUUUGAAAACUCAUUUCAGGGUCCCUGAACUGGUUAAGUGGUGCACUGCAUAUCCCUAAACUUGUAAAAUAGUGCACCACAGGUCCAUUCUGGACCACACCAACCACUGCGGUCCACCACUUAACAAGUUUAGAGACCUAGAAAUGUGUUUUCAAAGUUCGUGGACCUAA	3:111418270:111418289:+	AUGUCCACCACUUUGAAAAC	20	3:111418429:111418449:+	UUUCAAAGUUCGUGGACCUAA	21	3p	p	0	96.82	180	-81.5	-45.28	1	1	1	TRUE	TRUE	43.64	9.13	9.59	5.94	3.65	9.59	7.31	0.91	6.39	5.02	1.83	3.65	9.13	4.57	5.48	8.68	9.13	-0.0105202	-0.0959091	-0.4591	0.3682	0.068	0.0235
3:113201596:113201717:+	zma-MIR_N8b	TRUE	others	3:113201596:113201717:+	UUGUUCGGUUACACCAAUCCAGAGGGGGAUUGGAGGGGUUUAAAUCCCCGUCUAGUCAUUUUUGACUAGGAGGGGAUUUAAUCCUCUCCAAUCCUCCUCUGGAUUGGUGUAACCGAACAUGC	122	3:113201616:113201697:+	AGAGGGGGAUUGGAGGGGUUUAAAUCCCCGUCUAGUCAUUUUUGACUAGGAGGGGAUUUAAUCCUCUCCAAUCCUCCUCUGG	3:113201616:113201636:+	AGAGGGGGAUUGGAGGGGUUU	21	3:113201677:113201697:+	UCCUCUCCAAUCCUCCUCUGG	21	3p	p	0	36.74	82	-64.3	-78.41	1	1	1	TRUE	TRUE	47.54	5.79	4.13	4.96	7.44	4.96	8.26	2.48	5.79	6.61	0.83	12.4	5.79	4.96	9.09	5.79	10.74	-0.0178965	-0.422541	-0.8508	0.4508	0.0071	0.0038
3:119172179:119172358:+	zma-MIR_N1b	TRUE	others	3:119172179:119172358:+	UCCUAGAUUAUUUAAGUUGGAUUAUGGUGGAAGGGUAGGAGAGUAAAAUAUCACAUUGUGACCACAAAUAAACUAAAAUAAGUUAGUAUUGGAUAGCUUAUUUUAGCUUAUUUGUAAUCCCAAAGUGGUAUUUUACCCUUCUACCCUUACACCAUAUUCCAAGUUAUAUAAUAUAGUAGG	180	3:119172199:119172338:+	AUUAUGGUGGAAGGGUAGGAGAGUAAAAUAUCACAUUGUGACCACAAAUAAACUAAAAUAAGUUAGUAUUGGAUAGCUUAUUUUAGCUUAUUUGUAAUCCCAAAGUGGUAUUUUACCCUUCUACCCUUACACCAUAUUCC	3:119172199:119172219:+	AUUAUGGUGGAAGGGUAGGAG	21	3:119172318:119172338:+	UCUACCCUUACACCAUAUUCC	21	5p	p	115.2	0	140	-68.3	-48.79	1	1	1	TRUE	TRUE	31.11	10.06	4.47	7.82	11.73	4.47	5.59	0	3.91	3.91	1.12	5.03	6.7	15.64	2.79	4.47	12.29	-0.0149662	-0.155185	-0.4656	0.3944	0.0405	0.0172
3:147183598:147183697:-	zma-MIR_N19a	TRUE	others	3:147183598:147183697:-	UAUGAGUAAUUUGUUGAUGUGAUUUACUAAUUUUGUUUUGUAGCUAAAGGGUUUGCAAAAGCAAAUAGAUGGUGUGUCGCAUUACAUGAAACUUAAAGAC	100	3:147183618:147183677:-	GAUUUACUAAUUUUGUUUUGUAGCUAAAGGGUUUGCAAAAGCAAAUAGAUGGUGUGUCGC	3:147183658:147183677:-	GAUUUACUAAUUUUGUUUUG	20	3:147183618:147183639:-	AAGCAAAUAGAUGGUGUGUCGC	22	3p	p	0	22.26	60	-13.2	-22	1	1	1	TRUE	TRUE	31	13.13	4.04	6.06	9.09	4.04	0	1.01	3.03	6.06	4.04	3.03	9.09	9.09	1.01	12.12	15.15	-0.00812903	-0.086	-0.252	0.35	0.1396	0.0565
3:167433640:167433733:+	zma-MIR_N128a	TRUE	others	3:167433640:167433733:+	UGUCUAAGUAAACCAUCUUUUUUCGACCUUCAGCAUGCCAUCGUGUUAGAUUUGCUAUUUUGGAGGUCAAAAAUAACCUUUGGAGCAUUUUCUU	94	3:167433660:167433713:+	UUUCGACCUUCAGCAUGCCAUCGUGUUAGAUUUGCUAUUUUGGAGGUCAAAAAU	3:167433660:167433681:+	UUUCGACCUUCAGCAUGCCAUC	22	3:167433690:167433713:+	UUUGCUAUUUUGGAGGUCAAAAAU	24	5p	p	23.18	0	54	-15.3	-28.33	1	1	1	TRUE	TRUE	36.17	8.6	3.23	5.38	7.53	6.45	4.3	2.15	6.45	4.3	4.3	3.23	5.38	5.38	7.53	6.45	19.35	-0.00505944	-0.0652482	-0.183	0.2447	0.2658	0.0848
3:170942708:170942907:-	zma-MIR_N35c	TRUE	others	3:170942708:170942907:-	GUUUGUUUUUCCCCUAGAUUAUAUAAGUUGGAUUAUGUUGGAAGGAUAGUAGGGUAAAUAUCACUUUGGGACUACAGAUAAACUGAAAUAAGCUAACAUUGGGUAGCUUAUUUCACCUUAUUUGUAAUCUCAAAGUCAUAUUUACCAUCCUACCCUUCCACCAUAAUCUAACUUACGUAAUCUAGGAGGGAAACAAACAG	200	3:170942728:170942887:-	AUAUAAGUUGGAUUAUGUUGGAAGGAUAGUAGGGUAAAUAUCACUUUGGGACUACAGAUAAACUGAAAUAAGCUAACAUUGGGUAGCUUAUUUCACCUUAUUUGUAAUCUCAAAGUCAUAUUUACCAUCCUACCCUUCCACCAUAAUCUAACUUACGUAA	3:170942867:170942887:-	AUAUAAGUUGGAUUAUGUUGG	21	3:170942728:170942748:-	ACCAUAAUCUAACUUACGUAA	21	5p	p	71.35	0	160	-77.6	-48.5	1	1	1	TRUE	TRUE	34.5	10.05	6.53	6.03	10.05	5.53	5.03	0.5	6.53	4.52	1.01	6.03	5.03	12.56	5.03	4.02	11.56	-0.0154058	-0.1078	-0.5315	0.42	0.0491	0.0211
4:3406377:3406474:+	zma-MIR_N140a	TRUE	others	4:3406377:3406474:+	GCCUCAGCGCCAACACAAUGACCUCGCCGUGGGCGGCGCUAACAAUGCAACGACGACGCGCUCCCACGAGCGUGGCCUGUGAGGGGCAUGGCGACGUC	98	4:3406397:3406454:+	ACCUCGCCGUGGGCGGCGCUAACAAUGCAACGACGACGCGCUCCCACGAGCGUGGCCU	4:3406397:3406418:+	ACCUCGCCGUGGGCGGCGCUAA	22	4:3406433:3406454:+	CGCGCUCCCACGAGCGUGGCCU	22	5p	p	19.77	0	58	-26.4	-45.52	1	1	1	TRUE	TRUE	67.35	5.15	9.28	3.09	3.09	8.25	7.22	13.4	5.15	6.19	14.43	8.25	4.12	1.03	4.12	7.22	0	-0.00618114	-0.105867	-0.4163	0.2857	0.0624	0.022
4:19615682:19615812:+	zma-MIR_N146a	TRUE	others	4:19615682:19615812:+	CAUCACCACCCUCCACCUCCUCCUCAUCAUCGUACAUCUUCGGCAUCUAUUUUUUCUGCGGCUGAUGAGCCACCUAGGGAAUCCUCAUUCGAGGAAGACAUGAUGAGGACCCUCUUCCCUGACUACACAUC	131	4:19615702:19615792:+	UCCUCAUCAUCGUACAUCUUCGGCAUCUAUUUUUUCUGCGGCUGAUGAGCCACCUAGGGAAUCCUCAUUCGAGGAAGACAUGAUGAGGACC	4:19615702:19615725:+	UCCUCAUCAUCGUACAUCUUCGGC	24	4:19615771:19615792:+	CGAGGAAGACAUGAUGAGGACC	22	3p	p	0	105.47	91	-33	-36.26	1	1	1	TRUE	TRUE	51.15	1.54	7.69	3.85	9.23	10	10.77	3.08	10.77	7.69	3.08	4.62	0.77	3.08	13.08	4.62	6.15	-0.00495406	-0.0494656	-0.2534	0.2366	0.092	0.0305
4:27363783:27363892:+	zma-MIR_N147a	TRUE	others	4:27363783:27363892:+	UGACCACGUGUGUUGACUUUAUCUGAGUUUGUGUUUGGUUGGCUGCACGUGUGAAGCGCAGGCUGCAUGGACAGACACAAAAUAAGUUAUGUUAGAUGCAUCCACACGUA	110	4:27363803:27363872:+	AUCUGAGUUUGUGUUUGGUUGGCUGCACGUGUGAAGCGCAGGCUGCAUGGACAGACACAAAAUAAGUUAU	4:27363803:27363823:+	AUCUGAGUUUGUGUUUGGUUG	21	4:27363853:27363872:+	ACAGACACAAAAUAAGUUAU	20	5p	p	170.59	0	70	-21.6	-30.86	1	1	1	TRUE	TRUE	45.45	4.59	8.26	5.5	5.5	9.17	1.83	3.67	3.67	6.42	6.42	3.67	11.01	4.59	1.83	14.68	9.17	-0.00654125	-0.0501515	-0.2973	0.3455	0.2822	0.097
4:44502342:44502448:-	zma-MIR_N151a	TRUE	others	4:44502342:44502448:-	GACUCAACAUUGGGUUGCUUUAGAUAUAGCUGCUAGGGCUCUGGAAAUAUAUUCUCCCACCUUCGAGGACCUUACGCUGUAUCUGCCCAGCCAAGAAACCACUCGGU	107	4:44502362:44502428:-	UAGAUAUAGCUGCUAGGGCUCUGGAAAUAUAUUCUCCCACCUUCGAGGACCUUACGCUGUAUCUGCC	4:44502407:44502428:-	UAGAUAUAGCUGCUAGGGCUCU	22	4:44502362:44502381:-	GACCUUACGCUGUAUCUGCC	20	5p	p	51.09	0	67	-20.8	-31.04	1	1	1	TRUE	TRUE	48.6	5.66	6.6	5.66	6.6	5.66	7.55	2.83	11.32	5.66	6.6	6.6	2.83	7.55	6.6	5.66	6.6	-0.00555761	-0.0560748	-0.2701	0.3178	0.2074	0.0745
4:46602796:46602895:+	zma-MIR_N23b	TRUE	others	4:46602796:46602895:+	UCGGAUGCGGCGGAAUUAGUUCAAAGUGCGAAGGUUGUCAGAAAUGUGCAAGAGAUCAAAAACAACCUUCGUCCUUGACACAGCUCAUACAACCCAUCUG	100	4:46602816:46602875:+	UCAAAGUGCGAAGGUUGUCAGAAAUGUGCAAGAGAUCAAAAACAACCUUCGUCCUUGACA	4:46602816:46602837:+	UCAAAGUGCGAAGGUUGUCAGA	22	4:46602855:46602875:+	AAACAACCUUCGUCCUUGACA	21	5p	p	267.82	0	60	-17.2	-28.67	1	1	1	TRUE	TRUE	46	13.13	6.06	7.07	6.06	10.1	4.04	5.05	4.04	7.07	5.05	4.04	6.06	2.02	8.08	7.07	5.05	-0.0061087	-0.0588	-0.281	0.32	0.1069	0.0428
4:60856893:60857115:-	zma-MIR_N155a	TRUE	others	4:60856893:60857115:-	UUUGUCAAGGGAUGUCACUUAGGUCCACGAACUUUGAAAGUGUAUUUCUAGGUCCUUGAACUUGUUAAGUGAUAUACCACACAUCCCUAACUUUGUAAAAACGGUGCAUCGUAGGUCCAUUUCUGGACCAUACCGACCACUGAGGUGUGUCACUUAACAAGUUCAAGGACCUAGAAAUACAUUUUCAAAGUUCGUGGACCUAAGUGGCAUUCUUGGACAAGUU	223	4:60856913:60857095:-	AGGUCCACGAACUUUGAAAGUGUAUUUCUAGGUCCUUGAACUUGUUAAGUGAUAUACCACACAUCCCUAACUUUGUAAAAACGGUGCAUCGUAGGUCCAUUUCUGGACCAUACCGACCACUGAGGUGUGUCACUUAACAAGUUCAAGGACCUAGAAAUACAUUUUCAAAGUUCGUGGACCUAA	4:60857075:60857095:-	AGGUCCACGAACUUUGAAAGU	21	4:60856913:60856933:-	UUUCAAAGUUCGUGGACCUAA	21	3p	p	0	96.82	183	-116.5	-63.66	1	0.5	1	TRUE	TRUE	41.26	9.01	8.56	5.86	4.95	7.66	4.95	2.25	5.86	5.41	0.9	5.41	9.01	6.31	6.31	7.21	10.36	-0.0157271	-0.165471	-0.6489	0.4305	0.0417	0.0161
4:65975239:65975369:+	zma-MIR_N24a	TRUE	others	4:65975239:65975369:+	AGGGAUGGUUUGGUGAUAAGAGAUUUGGAGGGGAUCCAUGGGAGAAAAUCCCUUAUUAUUCAAAAUUAAAUAAUAAUGAAUUUCCUCUUCUAUAGAUCCCUUCAAGUACCUUAUCACCAAAUCAGCCCUUA	131	4:65975259:65975349:+	AGAUUUGGAGGGGAUCCAUGGGAGAAAAUCCCUUAUUAUUCAAAAUUAAAUAAUAAUGAAUUUCCUCUUCUAUAGAUCCCUUCAAGUACCU	4:65975259:65975280:+	AGAUUUGGAGGGGAUCCAUGGG	22	4:65975329:65975349:+	UAUAGAUCCCUUCAAGUACCU	21	5p	p	141.64	0	91	-28.6	-31.43	1	1	1	TRUE	TRUE	35.88	11.54	1.54	6.15	13.08	4.62	7.69	0	5.38	7.69	0.77	7.69	2.31	8.46	7.69	4.62	10.77	-0.012447	-0.149873	-0.4466	0.4046	0.0877	0.0375
4:66566556:66566658:-	zma-MIR_N158a	TRUE	others	4:66566556:66566658:-	UAGUUGUAUGGUUGUGUCAUCUGGAUCUCUAAACUUGUUUUUGGUGUCAUCAAAGGUGCAAAAACAAGUUUAUGGACCCAAAUGACACAACCAUAGAAGUAUA	103	4:66566576:66566638:-	CUGGAUCUCUAAACUUGUUUUUGGUGUCAUCAAAGGUGCAAAAACAAGUUUAUGGACCCAAAU	4:66566618:66566638:-	CUGGAUCUCUAAACUUGUUUU	21	4:66566576:66566596:-	AACAAGUUUAUGGACCCAAAU	21	5p	p	139.93	0	63	-21.6	-34.29	1	1	1	TRUE	TRUE	35.92	12.75	5.88	4.9	7.84	8.82	2.94	0	3.92	3.92	0.98	4.9	10.78	6.86	5.88	10.78	8.82	-0.0129733	-0.238835	-0.466	0.4078	0.0633	0.0263
4:109027558:109027800:-	zma-MIR_N20a	TRUE	others	4:109027558:109027800:-	CAUUUUGCUCACGCUUCCUCUCCCUGCGUCUACUGUUCUCCCGGCGGUCAAAUUGUUGGAGCUGCGGCUUCUAAGAAGGUAUGAGUGGUGAGGAGAAGGGCGAGGCUCUGGACCACGACGUUUGGGCGUCGUUGUCCUAGGGUUAGGGCUGCUGGCUGGAAGACAGGGUGGCACUGUUCACGCGUGAACAGUACCCGCCGGGAGAACAGUAGACGCAGGGAGAGGAAGCGUGAGCAAAAUGAU	243	4:109027578:109027780:-	UCCCUGCGUCUACUGUUCUCCCGGCGGUCAAAUUGUUGGAGCUGCGGCUUCUAAGAAGGUAUGAGUGGUGAGGAGAAGGGCGAGGCUCUGGACCACGACGUUUGGGCGUCGUUGUCCUAGGGUUAGGGCUGCUGGCUGGAAGACAGGGUGGCACUGUUCACGCGUGAACAGUACCCGCCGGGAGAACAGUAGACGCAGGGAGA	4:109027760:109027780:-	UCCCUGCGUCUACUGUUCUCC	21	4:109027578:109027598:-	AGAACAGUAGACGCAGGGAGA	21	3p	p	0	82.03	203	-110.8	-54.58	1	0.5	1	TRUE	TRUE	57.2	4.96	4.96	8.68	2.07	4.55	4.13	6.61	7.44	8.26	7.85	11.16	7.44	2.89	5.37	8.26	5.37	-0.011	-0.0802469	-0.6292	0.3868	0.205	0.0626
4:109027560:109027802:+	zma-MIR_N20b	TRUE	others	4:109027560:109027802:+	CAUUUUGCUCACGCUUCCUCUCCCUGCGUCUACUGUUCUCCCGGCGGGUACUGUUCACGCGUGAACAGUGCCACCCUGUCUUCCAGCCAGCAGCCCUAACCCUAGGACAACGACGCCCAAACGUCGUGGUCCAGAGCCUCGCCCUUCUCCUCACCACUCAUACCUUCUUAGAAGCCGCAGCUCCAACAAUUUGACCGCCGGGAGAACAGUAGACGCAGGGAGAGGAAGCGUGAGCAAAAUGAU	243	4:109027580:109027782:+	UCCCUGCGUCUACUGUUCUCCCGGCGGGUACUGUUCACGCGUGAACAGUGCCACCCUGUCUUCCAGCCAGCAGCCCUAACCCUAGGACAACGACGCCCAAACGUCGUGGUCCAGAGCCUCGCCCUUCUCCUCACCACUCAUACCUUCUUAGAAGCCGCAGCUCCAACAAUUUGACCGCCGGGAGAACAGUAGACGCAGGGAGA	4:109027580:109027600:+	UCCCUGCGUCUACUGUUCUCC	21	4:109027762:109027782:+	AGAACAGUAGACGCAGGGAGA	21	3p	p	0	82.03	203	-99.9	-49.21	1	0.5	1	TRUE	TRUE	57.2	5.37	7.44	7.44	2.07	8.26	11.16	6.61	8.68	5.79	7.85	4.13	4.96	2.89	7.85	4.55	4.96	-0.0102168	-0.0838918	-0.5844	0.3374	0.0685	0.0254
4:187357507:187357600:+	zma-MIR_N167a	TRUE	others	4:187357507:187357600:+	GUCUAAGUAAACCAUCUUUUUUUCGACCUUCAGCAUGCCAUCGUGUUAGAUUUGCUAUUUUGGAGGUCAAAAAUAACCUUUGGAGCAUUUUCUU	94	4:187357527:187357580:+	UUUCGACCUUCAGCAUGCCAUCGUGUUAGAUUUGCUAUUUUGGAGGUCAAAAAU	4:187357527:187357548:+	UUUCGACCUUCAGCAUGCCAUC	22	4:187357557:187357580:+	UUUGCUAUUUUGGAGGUCAAAAAU	24	5p	p	23.18	0	54	-15.3	-28.33	1	1	1	TRUE	TRUE	36.17	8.6	3.23	5.38	7.53	6.45	4.3	2.15	6.45	4.3	4.3	3.23	5.38	5.38	7.53	5.38	20.43	-0.00520597	-0.0666667	-0.1883	0.2447	0.2265	0.0721
4:190397471:190397713:+	zma-MIR_N21a	TRUE	others	4:190397471:190397713:+	GCAUGACAGAUCUCCUGCUCAGCGCGCAGAUCUCCUCCUCGGCGCGAUCCACGGCCGAGCCCGCCCAUCCCGCCCACGCUGCCCCCACCAAACAACCGAUCUGCUCGCCCACGAUCUCCAUGGAAGGUGGUCGAUCGGCCUCUCCCCCGCGCUCCUUCAUCAACCCCGUCCGCCGCGUCCGCCGAGCCUCGAGAUCGCGCCGAGGAGGAGAUCUGCGUGUCGAGGAGGUGCUGCUGUUCGAUG	243	4:190397491:190397693:+	AGCGCGCAGAUCUCCUCCUCGGCGCGAUCCACGGCCGAGCCCGCCCAUCCCGCCCACGCUGCCCCCACCAAACAACCGAUCUGCUCGCCCACGAUCUCCAUGGAAGGUGGUCGAUCGGCCUCUCCCCCGCGCUCCUUCAUCAACCCCGUCCGCCGCGUCCGCCGAGCCUCGAGAUCGCGCCGAGGAGGAGAUCUGCGUGUCGA	4:190397491:190397511:+	AGCGCGCAGAUCUCCUCCUCG	21	4:190397673:190397693:+	AGGAGGAGAUCUGCGUGUCGA	21	3p	p	0	18.88	203	-91.7	-45.17	1	1	1	TRUE	TRUE	67.49	2.07	3.31	4.96	5.37	5.79	15.29	12.4	7.44	7.85	11.16	4.13	3.31	0	11.16	4.96	0.83	-0.00656097	-0.0561728	-0.4428	0.2922	0.2434	0.0694
4:245467959:245468046:-	zma-MIR_N178a	TRUE	others	4:245467959:245468046:-	CAUUUGAUUUGAUUCUGUGCGUAUGUCUUGGUUUAUUAACUAAUGACUUAAUAGACCAAGACAUGCACACAGAAUCAAACCAACAAUC	88	4:245467979:245468026:-	GUAUGUCUUGGUUUAUUAACUAAUGACUUAAUAGACCAAGACAUGCAC	4:245468006:245468026:-	GUAUGUCUUGGUUUAUUAACU	21	4:245467979:245467999:-	UUAAUAGACCAAGACAUGCAC	21	3p	p	42.88	77.81	48	-25.7	-53.54	1	1	2	TRUE	TRUE	34.09	10.34	9.2	3.45	11.49	10.34	2.3	1.15	4.6	6.9	2.3	1.15	4.6	6.9	4.6	9.2	11.49	-0.0152009	-0.518182	-0.5182	0.3864	0.0247	0.0095
4:246314957:246315063:-	zma-MIR_N5b	TRUE	others	4:246314957:246315063:-	CUCAGUUCUAUGCCACCCUCUGGGUCAAGAAAGUAGAUGAAGAAGCUAAUGGGUAUGAUUACCCAGUCAUGUAUUUCUUUAUCCAGGGGAACUGGCACAAAGUCAAC	107	4:246314977:246315043:-	UGGGUCAAGAAAGUAGAUGAAGAAGCUAAUGGGUAUGAUUACCCAGUCAUGUAUUUCUUUAUCCAGG	4:246315022:246315043:-	UGGGUCAAGAAAGUAGAUGAAG	22	4:246314977:246314997:-	UCAUGUAUUUCUUUAUCCAGG	21	5p	p	775.41	0	67	-19.7	-29.4	1	1	3	TRUE	TRUE	43.93	9.43	4.72	8.49	7.55	8.49	5.66	0	6.6	5.66	2.83	7.55	6.6	6.6	7.55	6.6	5.66	-0.00774414	-0.119003	-0.3402	0.2991	0.1003	0.0365
5:6153364:6153555:-	zma-MIR_N181a	TRUE	others	5:6153364:6153555:-	UGCAUGCGAUUUUCACGCCGUAAUUUUGGACCCGUUUGCUGUUACAAAACAGAAAUAGGAUUUACGAUAAAUUCCGUACUCAUUUACGCUAUCUAAAACAGUAUAAAUGAGUACGAAAUUUGUCGUAAAUCAUAUAUCUGUUUUGUAACAGCAAACAGGGCCCAAAAUUACGGCGUGAAAAUCGCAUGCAGC	192	5:6153384:6153535:-	UAAUUUUGGACCCGUUUGCUGUUACAAAACAGAAAUAGGAUUUACGAUAAAUUCCGUACUCAUUUACGCUAUCUAAAACAGUAUAAAUGAGUACGAAAUUUGUCGUAAAUCAUAUAUCUGUUUUGUAACAGCAAACAGGGCCCAAAAUUACG	5:6153514:6153535:-	UAAUUUUGGACCCGUUUGCUGU	22	5:6153384:6153406:-	AGCAAACAGGGCCCAAAAUUACG	23	5p	p	201.98	0	152	-83.4	-54.87	1	1	1	TRUE	TRUE	37.5	13.61	6.28	3.66	9.95	6.81	3.14	6.28	2.62	4.19	5.76	2.62	5.76	8.9	4.19	5.76	10.47	-0.017624	-0.333594	-0.6609	0.4427	0.0127	0.0058
5:12187570:12187681:+	zma-MIR_N185a	TRUE	others	5:12187570:12187681:+	GUUACGACCGAUUUUAGAAGUGUACCGGAAACUUCGAGCAGCGUGCUCACUAAACAUGGCCGUGACACGUUGCUCGAAGUUUCCGGUACACUUCUAAAAUCGGUCGUAACUU	112	5:12187590:12187661:+	UGUACCGGAAACUUCGAGCAGCGUGCUCACUAAACAUGGCCGUGACACGUUGCUCGAAGUUUCCGGUACACU	5:12187590:12187611:+	UGUACCGGAAACUUCGAGCAGC	22	5:12187640:12187661:+	UGCUCGAAGUUUCCGGUACACU	22	5p	p	130.16	0	72	-50.7	-70.42	0.7873	1	3	TRUE	TRUE	47.32	9.01	9.91	4.5	2.7	4.5	3.6	9.91	6.31	6.31	4.5	3.6	9.01	6.31	6.31	4.5	9.01	-0.0166801	-0.789286	-0.7893	0.4375	0.0054	0.0014
5:36391543:36391636:+	zma-MIR_N190a	TRUE	others	5:36391543:36391636:+	GCAGCGGGAGAGGAAGUGGUCCGGGCCAGGGACGGGGUAGAGGUCGGGGACUUUUCAUUCGUCUGGCCAAGGGCCUUCUUGGCAUCUUCGCCAU	94	5:36391563:36391616:+	CCGGGCCAGGGACGGGGUAGAGGUCGGGGACUUUUCAUUCGUCUGGCCAAGGGC	5:36391563:36391585:+	CCGGGCCAGGGACGGGGUAGAGG	23	5:36391595:36391616:+	UUUCAUUCGUCUGGCCAAGGGC	22	3p	p	0	385.42	54	-22.5	-41.67	0.9897	1	13	TRUE	TRUE	62.77	2.15	2.15	8.6	3.23	6.45	5.38	6.45	5.38	6.45	7.53	20.43	5.38	1.08	8.6	3.23	7.53	-0.00639	-0.0789362	-0.4011	0.3511	0.2023	0.0716
5:40522277:40522501:+	zma-MIR_N2c	TRUE	others	5:40522277:40522501:+	GUGAUUUAGAUAGUGUUUGGUUCCGGAGCCAGUUGGGAUGGAGGGGCUCCAUGCCAAGAAGCGGCUCCAUCCGGAGAUUUUAGGGGAGUCAGAUGGUACAUCAUUUGAGGAUAAUUUUUCAUUUUAGAGCCACUUUGUCCUACAUGGAACCAAUCCAAACAACAACAAAUUGAGACAGAGCGGCUCCGUCCCAUACUCCGGAACCAAACAAUACCUUAUUGUUUU	225	5:40522297:40522350:+	UUCCGGAGCCAGUUGGGAUGGAGGGGCUCCAUGCCAAGAAGCGGCUCCAUCCGG	5:40522297:40522318:+	UUCCGGAGCCAGUUGGGAUGGA	22	5:40522326:40522350:+	CAUGCCAAGAAGCGGCUCCAUCCGG	25	5p	p	335.11	0	54	-25.7	-47.59	1	1	1	TRUE	TRUE	45.33	6.7	5.36	7.59	8.04	8.48	7.14	2.68	3.12	8.04	3.57	8.04	4.46	4.46	5.36	5.36	11.61	-0.00749173	-0.036	-0.3396	0.2711	0.378	0.1244
5:49522141:49522362:+	zma-MIR_N191a	TRUE	others	5:49522141:49522362:+	AAUGCGUUUUAGUUUAUAAUAAUGCUGUGUUUUAGUUAUUUCUCUCCUAAUAAUUAUACUGAGUGGAUCUGUGCCGAGUUCAACUAUCCUUGCACUAGUGCUCUCUGAUUUGUGUUGAGGCUGAAGAACUCGGAUAGUUUGUGUUGUCAUCAGCUUCGGCUCUGUACUGUGAGUUGGGAGUUAAAUAACAGCACGAGAUUGUUAACAUCUGUGAGUUUAAAC	222	5:49522161:49522342:+	AAUGCUGUGUUUUAGUUAUUUCUCUCCUAAUAAUUAUACUGAGUGGAUCUGUGCCGAGUUCAACUAUCCUUGCACUAGUGCUCUCUGAUUUGUGUUGAGGCUGAAGAACUCGGAUAGUUUGUGUUGUCAUCAGCUUCGGCUCUGUACUGUGAGUUGGGAGUUAAAUAACAGCACGAGAUUGU	5:49522161:49522183:+	AAUGCUGUGUUUUAGUUAUUUCU	23	5:49522323:49522342:+	AAAUAACAGCACGAGAUUGU	20	3p	p	0	149.97	182	-54.3	-29.84	1	1	1	TRUE	TRUE	38.29	6.33	4.07	6.33	7.24	3.17	1.36	2.26	8.6	5.88	4.07	2.71	9.95	8.14	6.33	11.31	12.22	-0.00706973	-0.02543	-0.2707	0.3198	0.1467	0.0467
5:50410836:50410992:+	zma-MIR_N28b	TRUE	others	5:50410836:50410992:+	ACUCAGACCCACCAAACUGCUUUAUGUAGUUCUGUAUCAGAUGUCUGAAGCACUCCCUUUUCUCGGCAUACGGGAAGACAUUGUUCAUAGCAUUUUUAAGACCUUUGCAAGCAUCUGAACACAAAGCUAACAAAGGCAGAUCCCCCACAACCUUGUG	157	5:50410857:50410972:+	UUAUGUAGUUCUGUAUCAGAUGUCUGAAGCACUCCCUUUUCUCGGCAUACGGGAAGACAUUGUUCAUAGCAUUUUUAAGACCUUUGCAAGCAUCUGAACACAAAGCUAACAAAGGC	5:50410857:50410876:+	UUAUGUAGUUCUGUAUCAGA	20	5:50410951:50410972:+	UGAACACAAAGCUAACAAAGGC	22	3p	p	0	120.6	116	-25	-21.55	1	1	1	TRUE	TRUE	43.95	8.33	8.33	7.05	5.77	10.9	7.05	1.28	7.69	5.13	5.13	2.56	3.85	4.49	6.41	6.41	9.62	-0.00517406	-0.0348499	-0.2274	0.293	0.1457	0.0503
5:60562732:60562887:-	zma-MIR_N9b	TRUE	others	5:60562732:60562887:-	CGCUAGCACCUAAGGGCUUAUUUGGGAGGAAGAGUAAUGGAGAGGAUUGAAGCGGCUAGAAUACCCCACUAUUCAAUUUUAAAUAGUGAGGAAUUAUAGCACCCUCAAUCCCCUUCAUUUCACUUGCUCCCAAACAAGCCCUAAGACUAUAUCCAG	156	5:60562752:60562867:-	UUUGGGAGGAAGAGUAAUGGAGAGGAUUGAAGCGGCUAGAAUACCCCACUAUUCAAUUUUAAAUAGUGAGGAAUUAUAGCACCCUCAAUCCCCUUCAUUUCACUUGCUCCCAAACA	5:60562847:60562867:-	UUUGGGAGGAAGAGUAAUGGA	21	5:60562752:60562772:-	CAUUUCACUUGCUCCCAAACA	21	5p	p	161.46	0	116	-50.7	-43.71	0.7736	1	2	TRUE	TRUE	43.59	9.03	4.52	9.68	8.39	6.45	9.03	1.29	7.1	7.1	5.16	5.81	1.29	9.03	4.52	3.23	8.39	-0.00964671	-0.212821	-0.4205	0.3333	0.0494	0.0201
5:64777552:64777675:-	miRN6a-Novel_N1	TRUE	others	5:64777552:64777675:-	GCUUGUUUCGAAGCAAGGGAAAGAGGGGAUUGGAGGGGCAAAAAUCCUCUUGCUAUUCAAAUUUGAAUAGCAAGGGAAUUUUAGCCCCUCCAAUCUCCUCCAUUACCCUUGCUGAAAGGGAAAU	124	5:64777572:64777655:-	AAGAGGGGAUUGGAGGGGCAAAAAUCCUCUUGCUAUUCAAAUUUGAAUAGCAAGGGAAUUUUAGCCCCUCCAAUCUCCUCCAUU	5:64777634:64777655:-	AAGAGGGGAUUGGAGGGGCAAA	22	5:64777572:64777593:-	AGCCCCUCCAAUCUCCUCCAUU	22	3p	p	0	119.15	84	-58.3	-69.4	1	1	1	TRUE	TRUE	44.35	14.63	0.81	7.32	7.32	4.88	7.32	0.81	7.32	7.32	5.69	10.57	0.81	3.25	6.5	4.88	10.57	-0.0133822	-0.297177	-0.5935	0.4113	0.1469	0.0554
5:73647819:73647960:+	zma-MIR_N193a	TRUE	others	5:73647819:73647960:+	UGAGAUAGAUGGCGGGUCAACAGUUUCCACAACAAGGCGGGCGGGGUUAUCAACAGGGUCCCCGUGAAACCUCUUACUUGGACUUCUCAGAGACGCGACCACCGCUGUUUGUCAAAGCUGAAGACCCGUUAGAGGCAGACGA	142	5:73647839:73647940:+	CAGUUUCCACAACAAGGCGGGCGGGGUUAUCAACAGGGUCCCCGUGAAACCUCUUACUUGGACUUCUCAGAGACGCGACCACCGCUGUUUGUCAAAGCUGAA	5:73647839:73647860:+	CAGUUUCCACAACAAGGCGGGC	22	5:73647920:73647940:+	CCGCUGUUUGUCAAAGCUGAA	21	5p	p	2040.6	0	102	-29.6	-29.02	0.8604	0.9595	8	TRUE	TRUE	54.23	6.38	8.51	8.51	2.13	7.8	6.38	6.38	4.96	9.22	4.96	9.22	5.67	2.84	5.67	4.96	6.38	-0.00585654	-0.0482897	-0.3176	0.2817	0.2392	0.0779
5:82112883:82112992:+	zma-MIR_N30b	TRUE	others	5:82112883:82112992:+	GGUUAGAGGUGGAUUAAGGGGGAUUGGAGAGGAUUCAAUCUCUUUCUAUACAAAUUUAUAUAGAAGGGGAUUGAAUCCCCUCCAACCCCCUUUAAACCCCUUCAAACCGA	110	5:82112903:82112972:+	GGAUUGGAGAGGAUUCAAUCUCUUUCUAUACAAAUUUAUAUAGAAGGGGAUUGAAUCCCCUCCAACCCCC	5:82112903:82112923:+	GGAUUGGAGAGGAUUCAAUCU	21	5:82112952:82112972:+	AUUGAAUCCCCUCCAACCCCC	21	3p	p	0	118.22	70	-40	-57.14	1	1	1	TRUE	TRUE	42.73	10.09	3.67	6.42	9.17	3.67	11.01	0.92	5.5	9.17	0	11.01	1.83	7.34	6.42	2.75	11.01	-0.0138498	-0.594545	-0.5918	0.4091	0.102	0.0461
5:89671068:89671244:-	zma-MIR_N196a	TRUE	others	5:89671068:89671244:-	GGUGAGAGCGUUGGUGACUUCGCGUUGCGGAUCAACGGCCUCGUCGCAAGCCUUCGAGAGAUGGGCGAGACGCUGGAGGACCAUCGCGUCGUGAAGAAGAUCCUCCGCGUCGUCCCCAAGCGUCUCAAGCAGGUGGCCGUGGCGAUCGAGAUGCUCACCGACCUCAACACGACGACG	177	5:89671088:89671224:-	CGCGUUGCGGAUCAACGGCCUCGUCGCAAGCCUUCGAGAGAUGGGCGAGACGCUGGAGGACCAUCGCGUCGUGAAGAAGAUCCUCCGCGUCGUCCCCAAGCGUCUCAAGCAGGUGGCCGUGGCGAUCGAGAUGCUCA	5:89671204:89671224:-	CGCGUUGCGGAUCAACGGCCU	21	5:89671088:89671109:-	GCCGUGGCGAUCGAGAUGCUCA	22	5p	p	31.45	0	137	-58.1	-42.41	1	1	1	TRUE	TRUE	62.71	3.98	5.68	7.39	3.41	5.11	6.25	13.64	4.55	11.36	8.52	6.25	6.82	0	9.09	5.68	2.27	-0.00674852	-0.0502825	-0.4232	0.339	0.1397	0.0456
5:181480367:181480575:+	zma-MIR_N210a	TRUE	others	5:181480367:181480575:+	AUGAAUGGAUUGCAAAUAAGUUAAGUUCAAACUUGUAUUGGAUGAUCAUGAGGUAUAUAAAGUAUAAUAUUUGUUGAUCAAAUUCAUUUGAAUGCAUAUGAGUUGAUUGAAUUGGAUAUAUAUGCAUAUGUUGCUUGCUAUAAGAUGAUUGAAUGGACAAUUUGCUAAAUAAUCAAGUUUGGAUUGAUUUAUGUUGAAUAAAUUCAAGA	209	5:181480387:181480555:+	UUAAGUUCAAACUUGUAUUGGAUGAUCAUGAGGUAUAUAAAGUAUAAUAUUUGUUGAUCAAAUUCAUUUGAAUGCAUAUGAGUUGAUUGAAUUGGAUAUAUAUGCAUAUGUUGCUUGCUAUAAGAUGAUUGAAUGGACAAUUUGCUAAAUAAUCAAGUUUGGAUUGAUU	5:181480387:181480408:+	UUAAGUUCAAACUUGUAUUGGA	22	5:181480536:181480555:+	UAAUCAAGUUUGGAUUGAUU	20	5p	p	111.37	0	169	-35.3	-20.89	0.821	1	2	TRUE	TRUE	26.32	12.02	0.96	3.85	18.75	4.81	0	0	1.92	9.13	2.88	2.88	4.81	9.62	2.88	12.98	12.5	-0.00821809	-0.0321258	-0.2163	0.3589	0.4278	0.1418
5:194112449:194112542:-	zma-MIR_N212a	TRUE	others	5:194112449:194112542:-	GGGUUCUCGUAGUUGUCAAGUUGUCGAACUAGUCGUGUGAUGUAUGUCUAAGUCUCCAUGCUACCUCGUCAGCUUAAGUUAGUAUGAUGUUACG	94	5:194112469:194112522:-	UUGUCGAACUAGUCGUGUGAUGUAUGUCUAAGUCUCCAUGCUACCUCGUCAGCU	5:194112501:194112522:-	UUGUCGAACUAGUCGUGUGAUG	22	5:194112469:194112490:-	UCUCCAUGCUACCUCGUCAGCU	22	5p	p	271.91	0	54	-10.3	-19.07	1	1	1	TRUE	TRUE	43.62	4.3	3.23	7.53	5.38	3.23	2.15	5.38	7.53	3.23	2.15	2.15	17.2	9.68	10.75	9.68	6.45	-0.0047547	-0.0510638	-0.2074	0.266	0.1407	0.0483
5:194118756:194118849:-	zma-MIR_N213a	TRUE	others	5:194118756:194118849:-	GGGUUCUCGUAGUUGUCAAGUUGUCGAACUAGUCGUGUGAUGUAUGUCUAAGUCUCCAUGCUACCUCGUCAGCUUAAGUUAGUAUGAUGUUACG	94	5:194118776:194118829:-	UUGUCGAACUAGUCGUGUGAUGUAUGUCUAAGUCUCCAUGCUACCUCGUCAGCU	5:194118808:194118829:-	UUGUCGAACUAGUCGUGUGAUG	22	5:194118776:194118797:-	UCUCCAUGCUACCUCGUCAGCU	22	5p	p	271.91	0	54	-10.3	-19.07	1	1	1	TRUE	TRUE	43.62	4.3	3.23	7.53	5.38	3.23	2.15	5.38	7.53	3.23	2.15	2.15	17.2	9.68	10.75	9.68	6.45	-0.0047547	-0.0510638	-0.2074	0.266	0.1407	0.0483
5:196750910:196751111:-	zma-MIR_N35a	TRUE	others	5:196750910:196751111:-	GUUUGUUUCCCUCCUAGAUUAUAUAAGUUGGAUUGUGGUGGAAGGGUAGGAGAGUAAAAUAUCACUUUGAGGUCACAAAUAAGCUGAAAUAAGCUAUCCAAUACUAGCUUAUUUCACCUUAUUUGUGGUCAUAAAGUGGUAUUUUACCCUCUUACCCUUCCACCACAAUCCAAAUUAUAUAAUCUAGGAGCGGAAAAUAAAC	202	5:196750930:196751091:-	AUAUAAGUUGGAUUGUGGUGGAAGGGUAGGAGAGUAAAAUAUCACUUUGAGGUCACAAAUAAGCUGAAAUAAGCUAUCCAAUACUAGCUUAUUUCACCUUAUUUGUGGUCAUAAAGUGGUAUUUUACCCUCUUACCCUUCCACCACAAUCCAAAUUAUAUAA	5:196751071:196751091:-	AUAUAAGUUGGAUUGUGGUGG	21	5:196750930:196750950:-	ACCACAAUCCAAAUUAUAUAA	21	5p	p	49.38	0	162	-101.9	-62.9	1	1	1	TRUE	TRUE	35.64	11.44	4.48	6.47	9.95	4.98	5.97	0.5	5.97	4.48	1.99	5.47	5.97	11.44	5.47	4.98	10.45	-0.0180976	-0.327723	-0.645	0.4554	0.0212	0.0105
5:203353847:203354086:+	zma-MIR_N214a	TRUE	others	5:203353847:203354086:+	ACAAAUAAUUCAUUUACACAUGAAAAGUGAUUUUGAGGUAUUAGUGUAGUUAGAAAGAUAUAUUUCAACGAAAUUGAGGCAUGCACUCCAAGAAAUUUGACUCUCCACUGUAAUUUUGCCAAGACAACAAUAAAAAGGGGAUCAAAUAUAAAAUGCAGGGGCCAAUUUCGUUGAAAUAUAUCUUUCUAACUACACUAUUACCUCAAAAUCACCUUUCAUGUGUAAAUGAAUUAUUUGUCU	240	5:203353867:203354066:+	UGAAAAGUGAUUUUGAGGUAUUAGUGUAGUUAGAAAGAUAUAUUUCAACGAAAUUGAGGCAUGCACUCCAAGAAAUUUGACUCUCCACUGUAAUUUUGCCAAGACAACAAUAAAAAGGGGAUCAAAUAUAAAAUGCAGGGGCCAAUUUCGUUGAAAUAUAUCUUUCUAACUACACUAUUACCUCAAAAUCACCUUUCAUG	5:203353867:203353887:+	UGAAAAGUGAUUUUGAGGUAU	21	5:203354046:203354066:+	ACCUCAAAAUCACCUUUCAUG	21	5p	p	32.77	0	200	-92.7	-46.35	1	1	2	TRUE	TRUE	30.83	15.48	5.86	4.6	11.72	7.95	2.51	0.84	4.6	5.44	2.09	3.35	4.18	8.37	5.44	6.28	11.3	-0.0164872	-0.127917	-0.5083	0.3917	0.0545	0.0173
5:215768762:215768852:-	zma-MIR_N215a	TRUE	others	5:215768762:215768852:-	UCUAUCCUAUUCAUUGGUACCGAUCAUGGAUACUUCAAAAAUUUUAUUAUUUGUUUGAACUCAUGAUCUGAACGAGUCGCACAUACACCCU	91	5:215768782:215768832:-	CGAUCAUGGAUACUUCAAAAAUUUUAUUAUUUGUUUGAACUCAUGAUCUGA	5:215768810:215768832:-	CGAUCAUGGAUACUUCAAAAAUU	23	5:215768782:215768801:-	UGUUUGAACUCAUGAUCUGA	20	3p	p	0	67.56	51	-9.8	-19.22	1	1	1	TRUE	TRUE	35.16	6.67	7.78	1.11	13.33	7.78	4.44	3.33	6.67	6.67	1.11	2.22	3.33	7.78	8.89	6.67	12.22	-0.00387656	-0.0454212	-0.1363	0.2527	0.1757	0.0544
5:221696939:221697123:-	zma-MIR_N27b	TRUE	others	5:221696939:221697123:-	ACUUUCUAGAUUAUAUAUGUUGGAUUAUGGUGGAAGGGUAAUAGGGUAAAAAUCACUUUAGGACUGCAAAUAAGCUAAAAUAAUCUAACAUUGGGUAGUUUAUUUCAGCUUAUUUGUGAUCUUAAAGUUGUAUUUUACCCUAUUACUCUUUCACCAUAAUCCAACUUAUAUAAUCUAGAAUGGAA	185	5:221696959:221697103:-	UGGAUUAUGGUGGAAGGGUAAUAGGGUAAAAAUCACUUUAGGACUGCAAAUAAGCUAAAAUAAUCUAACAUUGGGUAGUUUAUUUCAGCUUAUUUGUGAUCUUAAAGUUGUAUUUUACCCUAUUACUCUUUCACCAUAAUCCAAC	5:221697083:221697103:-	UGGAUUAUGGUGGAAGGGUAA	21	5:221696959:221696979:-	ACUCUUUCACCAUAAUCCAAC	21	5p	p	55.24	0	145	-78.1	-53.86	1	1	1	TRUE	TRUE	29.19	11.41	4.35	4.89	12.5	3.8	2.17	0	7.07	3.8	1.63	5.98	4.89	14.13	4.89	5.43	13.04	-0.0185543	-0.273243	-0.5416	0.4324	0.0502	0.0208
6:5985293:5985389:+	zma-MIR_N218a	TRUE	others	6:5985293:5985389:+	UUAUUUAUAGCGUAUUGUCUAAUUGCGAGUCUGAAGUGGUGCAUUGUUCCAUACAAGCUGCCAGGCUCCAUUACUGGAUUGUUCAUAUCAUAUAUGG	97	6:5985313:5985367:+	AAUUGCGAGUCUGAAGUGGUGCAUUGUUCCAUACAAGCUGCCAGGCUCCAUUACU	6:5985313:5985334:+	AAUUGCGAGUCUGAAGUGGUGC	22	6:5985349:5985367:+	GCUGCCAGGCUCCAUUACU	19	5p	p	171.21	0	55	-14.8	-26.91	1	1	1	TRUE	TRUE	39.18	3.12	2.08	5.21	13.54	7.29	3.12	2.08	5.21	3.12	6.25	4.17	7.29	10.42	6.25	10.42	10.42	-0.00489535	-0.0385567	-0.1918	0.2887	0.27	0.0876
6:74662646:74662759:-	zma-MIR_N227a	TRUE	others	6:74662646:74662759:-	UCUGUUCCUGCUUACGGCUACCUGUAUUGUUACGUGACGUGUUCUUCUGCUUCUGCUUGCGGCUACCUUUAUUGUUACGUGACGUGUACUGGUAUGUUGUGGUAUGGUUUAGCC	114	6:74662666:74662739:-	CCUGUAUUGUUACGUGACGUGUUCUUCUGCUUCUGCUUGCGGCUACCUUUAUUGUUACGUGACGUGUACUGGUA	6:74662720:74662739:-	CCUGUAUUGUUACGUGACGU	20	6:74662666:74662686:-	GUUACGUGACGUGUACUGGUA	21	3p	p	0	53.15	74	-22.2	-30	1	1	1	TRUE	TRUE	46.49	0	7.08	0.88	3.54	0	3.54	5.31	11.5	1.77	6.19	4.42	13.27	9.73	4.42	15.04	13.27	-0.00690686	-0.111696	-0.3211	0.3333	0.0899	0.0368
6:92503704:92503822:-	zma-MIR_N229a	TRUE	others	6:92503704:92503822:-	AACUACCAUUUUGAGCAUGAUACGAAUUGAUGGCCAUCUUCUUUAUAUGAAUAUAUUUCUUAUAUAUUCAUAUAAAGAAGAUGGCCAUCAAUUCGUAUCAUGCUCAAAAUGGUACGUAC	119	6:92503724:92503802:-	UACGAAUUGAUGGCCAUCUUCUUUAUAUGAAUAUAUUUCUUAUAUAUUCAUAUAAAGAAGAUGGCCAUCAAUUCGUAUC	6:92503782:92503802:-	UACGAAUUGAUGGCCAUCUUC	21	6:92503724:92503744:-	AGAUGGCCAUCAAUUCGUAUC	21	5p	p	28.41	0	79	-55.2	-69.87	1	0.5	1	TRUE	TRUE	31.09	8.47	4.24	2.54	18.64	6.78	2.54	2.54	4.24	5.93	3.39	2.54	2.54	11.86	6.78	6.78	10.17	-0.0236764	-0.736134	-0.7361	0.4622	0.0075	0.0043
6:92503706:92503824:+	zma-MIR_N230a	TRUE	others	6:92503706:92503824:+	ACGUACCAUUUUGAGCAUGAUACGAAUUGAUGGCCAUCUUCUUUAUAUGAAUAUAUAAGAAAUAUAUUCAUAUAAAGAAGAUGGCCAUCAAUUCGUAUCAUGCUCAAAAUGGUAGUUAC	119	6:92503726:92503804:+	UACGAAUUGAUGGCCAUCUUCUUUAUAUGAAUAUAUAAGAAAUAUAUUCAUAUAAAGAAGAUGGCCAUCAAUUCGUAUC	6:92503726:92503746:+	UACGAAUUGAUGGCCAUCUUC	21	6:92503784:92503804:+	AGAUGGCCAUCAAUUCGUAUC	21	5p	p	28.41	0	79	-54.8	-69.37	1	0.5	1	TRUE	TRUE	31.09	10.17	3.39	4.24	18.64	6.78	2.54	2.54	2.54	6.78	3.39	2.54	3.39	11.86	5.93	6.78	8.47	-0.0233805	-0.729412	-0.7269	0.4454	0.0152	0.0064
6:107114540:107114718:+	zma-MIR_N234a	TRUE	others	6:107114540:107114718:+	UCCCUUGAAUUAUUACUACCUCCAUCCAAAUUGUUAGACGUUCUGGCUUUUCUAGAUACAUUGUUUUUUACUAUGUAUAUCGACAUAGUGUGUAUCUAAGUGCAUUGCAAAAACUAUGUAUCUAGAAAAGUCAAAAUGUCUUGCAAUUUGGAAUGGAGGGAGUAGGUUUGAAAUGGGUU	179	6:107114560:107114698:+	UCCAUCCAAAUUGUUAGACGUUCUGGCUUUUCUAGAUACAUUGUUUUUUACUAUGUAUAUCGACAUAGUGUGUAUCUAAGUGCAUUGCAAAAACUAUGUAUCUAGAAAAGUCAAAAUGUCUUGCAAUUUGGAAUGGAGG	6:107114560:107114580:+	UCCAUCCAAAUUGUUAGACGU	21	6:107114677:107114698:+	GUCUUGCAAUUUGGAAUGGAGG	22	5p	p	165.83	0	139	-64.7	-46.55	1	1	1	TRUE	TRUE	34.08	10.11	3.93	5.06	10.11	4.49	2.81	1.12	6.18	5.06	2.25	4.49	7.87	9.55	5.62	8.99	12.36	-0.0129988	-0.0907263	-0.443	0.3799	0.0906	0.0351
6:115824815:115824937:-	zma-MIR_N236a	TRUE	others	6:115824815:115824937:-	UCCUGGCGGCGGCGCCCAAGGCCAUGACGGCGCGACCUCACGUUGAUGCGCUUCGGCCAGGCGUGGCGUCAGCGUGUGGCCAGACUCGUCGUCGUCGCGGCCCCCACGGCGUUGCUCCGGCUC	123	6:115824835:115824917:-	GCCAUGACGGCGCGACCUCACGUUGAUGCGCUUCGGCCAGGCGUGGCGUCAGCGUGUGGCCAGACUCGUCGUCGUCGCGGCCC	6:115824898:115824917:-	GCCAUGACGGCGCGACCUCA	20	6:115824835:115824855:-	GACUCGUCGUCGUCGCGGCCC	21	3p	p	0	33.78	83	-42.8	-51.57	1	1	1	TRUE	TRUE	73.17	0.82	4.1	3.28	1.64	5.74	9.84	16.39	4.92	3.28	15.57	9.84	7.38	0	8.2	6.56	2.46	-0.00733361	-0.13435	-0.5366	0.3496	0.0946	0.0334
6:145789869:145789991:+	zma-MIR_N26b	TRUE	others	6:145789869:145789991:+	AAGGGUUGAUUUGGUGAGAAGUGAUCACGGGAGAUUGGAGAAGAUUGAGGGGAAAAUUAGUUUAUUUUCUCCUCAAUUCUCUCCAAUCUUCCGUGAUCCACUUGUCACCAAAUCAGCCCUAAA	123	6:145789889:145789971:+	GUGAUCACGGGAGAUUGGAGAAGAUUGAGGGGAAAAUUAGUUUAUUUUCUCCUCAAUUCUCUCCAAUCUUCCGUGAUCCACUU	6:145789889:145789909:+	GUGAUCACGGGAGAUUGGAGA	21	6:145789950:145789971:+	UCCAAUCUUCCGUGAUCCACUU	22	5p	p	258.37	0	83	-55.8	-67.23	1	1	2	TRUE	TRUE	41.46	9.84	2.46	7.38	8.2	5.74	5.74	1.64	5.74	9.84	0.82	7.38	4.92	2.46	9.84	6.56	11.48	-0.0176676	-0.367886	-0.7325	0.439	0.0183	0.0083
6:155686143:155686329:-	zma-MIR_N35d	TRUE	others	6:155686143:155686329:-	GUUUGUUUUCCUCCUAUAUUAUAUAAGUUGGAUUAUGUUGGGAGGGUAGAAGAGUAAAAUAUCACUUUGGAAUUACAAAUAAGCUAAAAUAAGUCAUUUGAGCUUAUUUGUGGUCAUAAUGUGAUAUUUUACUCUCCUACUCUUCCACUAUAAUUCAAUUUAUAUAAUUUAGCAGGAAAACAAACAC	187	6:155686163:155686309:-	AUAUAAGUUGGAUUAUGUUGGGAGGGUAGAAGAGUAAAAUAUCACUUUGGAAUUACAAAUAAGCUAAAAUAAGUCAUUUGAGCUUAUUUGUGGUCAUAAUGUGAUAUUUUACUCUCCUACUCUUCCACUAUAAUUCAAUUUAUAUAA	6:155686289:155686309:-	AUAUAAGUUGGAUUAUGUUGG	21	6:155686163:155686183:-	ACUAUAAUUCAAUUUAUAUAA	21	5p	p	71.35	0	147	-73.3	-49.86	1	1	1	TRUE	TRUE	28.88	11.83	4.3	5.38	12.37	4.84	2.15	0	5.91	4.3	1.61	4.3	5.38	12.9	5.38	5.38	13.98	-0.0180713	-0.263904	-0.5219	0.4385	0.0357	0.0151
6:155954805:155955058:+	zma-MIR_N240a	TRUE	others	6:155954805:155955058:+	UGACGCCGGCCAGUAGCUUCCCGAGCUCCUCGUCGUUGCGGAUCGCCAGCAGUACGUGCCGCGGGAUGAUCCGGUUCUUCUUGUUGUCCCGCGCUGCGUUCCCCGCCAACUCGAGGAGCUAAAAAUAGGAAGGAGACACGAGGCAACGCGAGACAAAUCAGGCCUUCCGCGUCUUCCGCGACGGGUGGGGAAUAGGUGUGGUCCGACUGACCUCGGCGGCGAGGUACUCGAGGACGGCAGCGAGGUAGACGGGG	254	6:155954825:155955038:+	CCGAGCUCCUCGUCGUUGCGGAUCGCCAGCAGUACGUGCCGCGGGAUGAUCCGGUUCUUCUUGUUGUCCCGCGCUGCGUUCCCCGCCAACUCGAGGAGCUAAAAAUAGGAAGGAGACACGAGGCAACGCGAGACAAAUCAGGCCUUCCGCGUCUUCCGCGACGGGUGGGGAAUAGGUGUGGUCCGACUGACCUCGGCGGCGAGGUACUCGAGGA	6:155954825:155954845:+	CCGAGCUCCUCGUCGUUGCGG	21	6:155955017:155955038:+	UCGGCGGCGAGGUACUCGAGGA	22	3p	p	0	292.4	214	-88.1	-41.17	1	1	4	TRUE	TRUE	63.39	3.95	5.14	7.51	2.37	3.56	7.51	12.65	5.14	8.7	9.09	10.28	6.32	2.77	7.11	4.35	3.56	-0.00644739	-0.034252	-0.4087	0.3228	0.2283	0.0816
6:162373831:162373986:+	zma-MIR_N9c	TRUE	others	6:162373831:162373986:+	ACUGGGAUGCUUAGGGCUUAUUUGGGAGGAAGAGUAAUGGAGAGGAUUGAAGGGGCUAGAAUAUCCCACUAUUCAAUUUUAAAUAGUGAGGGAUUAUAGCACCCUCAAUCCCCUUCAUUCCACUUGCUCCCAAACAAGCCCUUAGGGUUUAGUGGA	156	6:162373851:162373966:+	UUUGGGAGGAAGAGUAAUGGAGAGGAUUGAAGGGGCUAGAAUAUCCCACUAUUCAAUUUUAAAUAGUGAGGGAUUAUAGCACCCUCAAUCCCCUUCAUUCCACUUGCUCCCAAACA	6:162373851:162373871:+	UUUGGGAGGAAGAGUAAUGGA	21	6:162373946:162373966:+	CAUUCCACUUGCUCCCAAACA	21	5p	p	161.46	0	116	-55.7	-48.02	1	1	1	TRUE	TRUE	44.23	7.1	3.23	9.03	8.39	5.16	7.74	0	6.45	7.74	3.87	10.97	2.58	7.74	4.52	5.16	10.32	-0.0109564	-0.484615	-0.4846	0.3974	0.0787	0.0358
7:10198860:10198953:-	zma-MIR_N248a	TRUE	others	7:10198860:10198953:-	UGUCUAAGUAAACCAUCUUUUUUCGACCUUCAGCAUGCCAUCGUGUUAGAUUUGCUAUUUUGGAGGUCAAAAAUAACCUUUGGAGCAUUUUCUU	94	7:10198880:10198933:-	UUUCGACCUUCAGCAUGCCAUCGUGUUAGAUUUGCUAUUUUGGAGGUCAAAAAU	7:10198912:10198933:-	UUUCGACCUUCAGCAUGCCAUC	22	7:10198880:10198903:-	UUUGCUAUUUUGGAGGUCAAAAAU	24	5p	p	23.18	0	54	-15.3	-28.33	1	1	1	TRUE	TRUE	36.17	8.6	3.23	5.38	7.53	6.45	4.3	2.15	6.45	4.3	4.3	3.23	5.38	5.38	7.53	6.45	19.35	-0.00505944	-0.0652482	-0.183	0.2447	0.2658	0.0848
7:13467611:13467710:+	zma-MIR_N19b	TRUE	others	7:13467611:13467710:+	UAUGAGUAAUUUGUUGAUGUGAUUUACUAAUUUUGUUUUGUAGCUAAAGGGUUUGCAAAAGCAAAUAGAUGGUGUGUCGCAUUACAUGAAACUUAAAGAC	100	7:13467631:13467690:+	GAUUUACUAAUUUUGUUUUGUAGCUAAAGGGUUUGCAAAAGCAAAUAGAUGGUGUGUCGC	7:13467631:13467650:+	GAUUUACUAAUUUUGUUUUG	20	7:13467669:13467690:+	AAGCAAAUAGAUGGUGUGUCGC	22	3p	p	0	22.26	60	-13.2	-22	1	1	1	TRUE	TRUE	31	13.13	4.04	6.06	9.09	4.04	0	1.01	3.03	6.06	4.04	3.03	9.09	9.09	1.01	12.12	15.15	-0.00812903	-0.086	-0.252	0.35	0.1396	0.0565
7:28554985:28555099:+	zma-MIR_N6c	TRUE	others	7:28554985:28555099:+	GUUCGUUUUUAUCAAACUCAUGGAGAUUGAGAGGGAUUGAAUCUUCUAUAAGUCAAAAUCCUCCUCAAUCCACUCUAAUCCCCUCAAUUCCCAUGGGUUUGAUAAAAACGAACAA	115	7:28555005:28555079:+	UGGAGAUUGAGAGGGAUUGAAUCUUCUAUAAGUCAAAAUCCUCCUCAAUCCACUCUAAUCCCCUCAAUUCCCAUG	7:28555005:28555025:+	UGGAGAUUGAGAGGGAUUGAA	21	7:28555060:28555079:+	UAAUCCCCUCAAUUCCCAUG	20	5p	p	21.12	0	75	-18.31	-24.41	1	1	1	TRUE	TRUE	37.39	14.04	3.51	3.51	10.53	7.02	7.02	1.75	7.02	7.02	0	4.39	3.51	4.39	12.28	4.39	9.65	-0.0119337	-0.226957	-0.4462	0.3217	0.0792	0.0226
7:95400695:95400788:-	zma-MIR_N255a	TRUE	others	7:95400695:95400788:-	GUCUAAGUAAACCAUCUUUUUUUCGACCUUCAGCAUGCCAUCGUGUUAGAUUUGCUAUUUUGGAGGUCAAAAAUAACCUUUGGAGCAUUUUCUU	94	7:95400715:95400768:-	UUUCGACCUUCAGCAUGCCAUCGUGUUAGAUUUGCUAUUUUGGAGGUCAAAAAU	7:95400747:95400768:-	UUUCGACCUUCAGCAUGCCAUC	22	7:95400715:95400738:-	UUUGCUAUUUUGGAGGUCAAAAAU	24	5p	p	23.18	0	54	-15.3	-28.33	1	1	1	TRUE	TRUE	36.17	8.6	3.23	5.38	7.53	6.45	4.3	2.15	6.45	4.3	4.3	3.23	5.38	5.38	7.53	5.38	20.43	-0.00520597	-0.0666667	-0.1883	0.2447	0.2265	0.0721
7:95896237:95896330:-	zma-MIR_N256a	TRUE	others	7:95896237:95896330:-	AUGUCUAAGUAAACCAUCUUUUUCGACCUUCAGCAUGCCAUCGUGUUAGAUUUGCUAUUUUGGAGGUCAAAAAUAACCUUUGGAGCAUUUUAUU	94	7:95896257:95896310:-	UUUCGACCUUCAGCAUGCCAUCGUGUUAGAUUUGCUAUUUUGGAGGUCAAAAAU	7:95896289:95896310:-	UUUCGACCUUCAGCAUGCCAUC	22	7:95896257:95896280:-	UUUGCUAUUUUGGAGGUCAAAAAU	24	5p	p	23.18	0	54	-15.3	-28.33	1	1	1	TRUE	TRUE	35.11	8.6	3.23	5.38	9.68	6.45	4.3	2.15	5.38	4.3	4.3	3.23	5.38	6.45	6.45	6.45	18.28	-0.00521219	-0.0638298	-0.183	0.3191	0.2578	0.0874
7:105206451:105206614:-	zma-MIR_N258a	TRUE	others	7:105206451:105206614:-	GUGCAUUCAAAUCAUUCAGAACAUCUAAUCUAGAUUCAAUGGUUUCAUAUGGAAGGGGUUACAAAUGUAAAAUAGUUACUAGGUUUUAACUAGAAGGGGUUAAAUGUAAAAUAGCAGACACCAUUGGAUUUUGAUUGGAUGCACUAGAUCGCUUGAUAAAUAGC	164	7:105206471:105206594:-	ACAUCUAAUCUAGAUUCAAUGGUUUCAUAUGGAAGGGGUUACAAAUGUAAAAUAGUUACUAGGUUUUAACUAGAAGGGGUUAAAUGUAAAAUAGCAGACACCAUUGGAUUUUGAUUGGAUGCAC	7:105206574:105206594:-	ACAUCUAAUCUAGAUUCAAUG	21	7:105206471:105206491:-	UUGGAUUUUGAUUGGAUGCAC	21	3p	p	0	192.24	124	-32.5	-26.21	1	1	1	TRUE	TRUE	33.54	12.27	4.29	6.75	12.27	7.36	0.61	0.61	3.68	6.13	3.07	6.75	4.91	9.82	4.91	6.13	10.43	-0.00638044	-0.039126	-0.214	0.2988	0.3681	0.1198
7:107637369:107637460:-	zma-MIR_N259a	TRUE	others	7:107637369:107637460:-	AUCAACUUAUCUCCGACGGCUAUGUACGAGGCCGUCGGACAUAAGAUUAUACCCGACGGCUGGCAGCGUAGCCGUCGGAGAUAAGGUUUUUU	92	7:107637389:107637440:-	UAUGUACGAGGCCGUCGGACAUAAGAUUAUACCCGACGGCUGGCAGCGUAGC	7:107637420:107637440:-	UAUGUACGAGGCCGUCGGACA	21	7:107637389:107637409:-	CCCGACGGCUGGCAGCGUAGC	21	5p	p	42.35	0	52	-21.2	-40.77	1	1	1	TRUE	TRUE	51.09	3.3	6.59	6.59	7.69	3.3	5.49	10.99	4.4	7.69	6.59	7.69	5.49	8.79	5.49	2.2	7.69	-0.0119789	-0.204348	-0.612	0.3478	0.0402	0.0138
7:118539769:118539895:+	zma-MIR_N37b	TRUE	others	7:118539769:118539895:+	AUUAGGGCUAGUUUGGAAACUUAAAUCUCCUCCGGGAUUCCGGGGAUUGAGUGGGAAAUUAACUCAUUUUCCGCUCAAUUAUUGAGAAUCCCGGAUGGGAUUUAAGUUUCUAAACUAGCCCUCGCUA	127	7:118539789:118539875:+	UUAAAUCUCCUCCGGGAUUCCGGGGAUUGAGUGGGAAAUUAACUCAUUUUCCGCUCAAUUAUUGAGAAUCCCGGAUGGGAUUUAAGU	7:118539789:118539809:+	UUAAAUCUCCUCCGGGAUUCC	21	7:118539855:118539875:+	AAUCCCGGAUGGGAUUUAAGU	21	5p	p	44.23	0	87	-48.7	-55.98	1	1	1	TRUE	TRUE	42.52	9.52	2.38	4.76	8.73	1.59	6.35	3.97	7.94	7.14	3.17	10.32	2.38	7.14	7.94	3.97	12.7	-0.0151105	-0.643307	-0.6425	0.4252	0.0204	0.009
7:141813830:141813923:+	zma-MIR_N262a	TRUE	others	7:141813830:141813923:+	GCCUAAGUAAACCAUCUUUUUUUCGACCUUCAGCAUGCCAUCGUGUUAGAUUUGCUAUUUUGGAGGUCAAAAAUAACCUUUGGAGCAUUUUCUU	94	7:141813850:141813903:+	UUUCGACCUUCAGCAUGCCAUCGUGUUAGAUUUGCUAUUUUGGAGGUCAAAAAU	7:141813850:141813871:+	UUUCGACCUUCAGCAUGCCAUC	22	7:141813880:141813903:+	UUUGCUAUUUUGGAGGUCAAAAAU	24	5p	p	23.18	0	54	-15.3	-28.33	1	1	1	TRUE	TRUE	37.23	8.6	3.23	5.38	7.53	6.45	5.38	2.15	6.45	4.3	5.38	3.23	4.3	5.38	6.45	5.38	20.43	-0.00517325	-0.0666667	-0.1926	0.2979	0.255	0.0858
7:155895936:155896063:-	zma-MIR_N264a	TRUE	others	7:155895936:155896063:-	CAUUAAGGACUAGCUUGGGAACCUCAUUUUUCCAAGUGAUUUUCAUUUUUCCAUGGAAAAUGAACUAUUUUUUUGGGAAAAUGAAAACCCCUUGGGAAAUUGAGGUUCCCAAACUAGCCCUAAACAUG	128	7:155895956:155896043:-	ACCUCAUUUUUCCAAGUGAUUUUCAUUUUUCCAUGGAAAAUGAACUAUUUUUUUGGGAAAAUGAAAACCCCUUGGGAAAUUGAGGUUC	7:155896023:155896043:-	ACCUCAUUUUUCCAAGUGAUU	21	7:155895956:155895976:-	CCCCUUGGGAAAUUGAGGUUC	21	3p	p	0	273.28	88	-38.4	-43.64	1	1	1	TRUE	TRUE	36.72	14.96	4.72	3.94	7.87	5.51	7.87	0	5.51	7.09	1.57	7.09	1.57	3.94	3.94	7.09	17.32	-0.0130637	-0.480469	-0.4797	0.3984	0.0886	0.0351
8:13641436:13641557:+	zma-MIR_N8c	TRUE	others	8:13641436:13641557:+	UUGUUCGGUUACACCAAUCCAGAGGGGGAUUGGAGGGGUUUAAAUCCCCGUCUAGUCAUUUUUGACUAGGAGGGGAUUUAAUCCUCUCCAAUCCUCCUCUGGAUUGGUGUAACCGAACAUGC	122	8:13641456:13641537:+	AGAGGGGGAUUGGAGGGGUUUAAAUCCCCGUCUAGUCAUUUUUGACUAGGAGGGGAUUUAAUCCUCUCCAAUCCUCCUCUGG	8:13641456:13641476:+	AGAGGGGGAUUGGAGGGGUUU	21	8:13641517:13641537:+	UCCUCUCCAAUCCUCCUCUGG	21	3p	p	0	36.74	82	-64.3	-78.41	1	1	1	TRUE	TRUE	47.54	5.79	4.13	4.96	7.44	4.96	8.26	2.48	5.79	6.61	0.83	12.4	5.79	4.96	9.09	5.79	10.74	-0.0178965	-0.422541	-0.8508	0.4508	0.0071	0.0038
8:21500601:21500766:+	zma-MIR_N270a	TRUE	others	8:21500601:21500766:+	UUUGGUUUUAGGGACUAAUCUUUAGUCCCUUCAAUUUUAUUCUAUUUUAGUUCCUAAAUUAUUAAAUAUGGAAACUAAAAUAAAGUUUUAGUUUCUGUAUUUGGUAAUUUAGGUACUAAAAUGGUAUAAAAUAGAGGGACUAAAAAUUAGUCCCUCUAAACCAAAC	166	8:21500621:21500746:+	UUUAGUCCCUUCAAUUUUAUUCUAUUUUAGUUCCUAAAUUAUUAAAUAUGGAAACUAAAAUAAAGUUUUAGUUUCUGUAUUUGGUAAUUUAGGUACUAAAAUGGUAUAAAAUAGAGGGACUAAAAA	8:21500621:21500642:+	UUUAGUCCCUUCAAUUUUAUUC	22	8:21500726:21500746:+	AUAAAAUAGAGGGACUAAAAA	21	5p	p	26.1	0	126	-62.8	-49.84	1	1	1	TRUE	TRUE	25.9	16.97	3.64	5.45	9.09	1.21	3.64	0	6.67	2.42	0	5.45	6.06	14.55	4.85	3.03	16.97	-0.0203514	-0.176506	-0.5271	0.4518	0.028	0.0141
8:67909759:67909862:+	zma-MIR_N5c	TRUE	others	8:67909759:67909862:+	CUCAAUUUUAUGCCACCCUCUGGGUCAAGAAAGUAGAUGAAGCCGAUGGGUAUGAUUACCCUGUCAUGUAUUUCUUCAUCCAGGGGAACUGGCACAAAGUCAGU	104	8:67909779:67909842:+	UGGGUCAAGAAAGUAGAUGAAGCCGAUGGGUAUGAUUACCCUGUCAUGUAUUUCUUCAUCCAGG	8:67909779:67909800:+	UGGGUCAAGAAAGUAGAUGAAG	22	8:67909822:67909842:+	UCAUGUAUUUCUUCAUCCAGG	21	5p	p	775.41	0	64	-19.8	-30.94	1	1	3	TRUE	TRUE	45.19	7.77	3.88	6.8	8.74	8.74	6.8	0.97	5.83	5.83	2.91	7.77	6.8	4.85	7.77	7.77	6.8	-0.00819208	-0.124038	-0.3702	0.3462	0.0858	0.0338
8:68968726:68968819:+	zma-MIR_N275a	TRUE	others	8:68968726:68968819:+	UGUCUAAGUAAACCAUCUUUUUUCGACCUUCAGCAUGCCAUCGUGUUAGAUUUGCUAUUUUGGAGGUCAAAAAUAACCUUUGGAGCAUUUUCUU	94	8:68968746:68968799:+	UUUCGACCUUCAGCAUGCCAUCGUGUUAGAUUUGCUAUUUUGGAGGUCAAAAAU	8:68968746:68968767:+	UUUCGACCUUCAGCAUGCCAUC	22	8:68968776:68968799:+	UUUGCUAUUUUGGAGGUCAAAAAU	24	5p	p	23.18	0	54	-15.3	-28.33	1	1	1	TRUE	TRUE	36.17	8.6	3.23	5.38	7.53	6.45	4.3	2.15	6.45	4.3	4.3	3.23	5.38	5.38	7.53	6.45	19.35	-0.00505944	-0.0652482	-0.183	0.2447	0.2658	0.0848
8:86633000:86633159:+	zma-MIR_N276a	TRUE	others	8:86633000:86633159:+	UUGUAUUUUUUGGUCUUCUCAUGACCAUGUACCCUCUCUUCUUAAGUUAUAAAAUGGUGCAGUCCUCCCGCGCAUUCGAGAAAAAAAGGAUCAUCAGGGAGCUAUCGAUGGAAUACGUCAUGAGAGGUACAUGGUGCUGACGUUGUCACCGUAGACAAGU	160	8:86633020:86633139:+	AUGACCAUGUACCCUCUCUUCUUAAGUUAUAAAAUGGUGCAGUCCUCCCGCGCAUUCGAGAAAAAAAGGAUCAUCAGGGAGCUAUCGAUGGAAUACGUCAUGAGAGGUACAUGGUGCUGA	8:86633020:86633040:+	AUGACCAUGUACCCUCUCUUC	21	8:86633120:86633139:+	UGAGAGGUACAUGGUGCUGA	20	5p	p	55.44	0	120	-32.6	-27.17	1	1	1	TRUE	TRUE	43.75	7.55	4.4	6.29	8.18	6.29	4.4	4.4	5.66	6.92	3.14	5.03	8.18	5.66	8.81	7.55	7.55	-0.00565714	-0.0369643	-0.2475	0.2188	0.3317	0.0999
8:102736171:102736349:-	zma-MIR_N1d	TRUE	others	8:102736171:102736349:-	UCCUAGAUUAUAUAAGUUGGAUUAUGGUGGAAGGGUAGGAGGGUAAAAUGUCACUUUAAGAUCACAUAUAAGCUGAAAUAAGCUACUCGAUGGUAGCUUAUUUCAGCUUAUUUGUAGUCCUAAAGUGAUAUUUACCCUUCUACCCUUCCACCAUAAUCCAACUUAUACAAUCUAAGAGG	179	8:102736191:102736329:-	AUUAUGGUGGAAGGGUAGGAGGGUAAAAUGUCACUUUAAGAUCACAUAUAAGCUGAAAUAAGCUACUCGAUGGUAGCUUAUUUCAGCUUAUUUGUAGUCCUAAAGUGAUAUUUACCCUUCUACCCUUCCACCAUAAUCC	8:102736309:102736329:-	AUUAUGGUGGAAGGGUAGGAG	21	8:102736191:102736211:-	UCUACCCUUCCACCAUAAUCC	21	5p	p	115.2	0	139	-94.6	-68.06	1	1	1	TRUE	TRUE	35.75	8.99	4.49	7.87	10.67	4.49	5.06	0.56	7.3	5.06	2.25	5.62	5.06	13.48	5.62	4.49	8.99	-0.0187524	-0.673743	-0.6704	0.4525	0.038	0.0168
8:121434632:121434874:-	zma-MIR_N21b	TRUE	others	8:121434632:121434874:-	GCAUGACAGAUCUCCUGCUCAGCGCGCAGAUCUCCUCCUCGGCGCGAUCCACGGCCGAGCCCGCCCAUCCCGCCCACGCUGCCCCCACCAAACAACCGAUCUGCUCGCCCACGAUCUCCAUGGAAGGUGGUCGAUCGGCCUCUCCCCCGCGCUCCUUCAUCAACCCCGUCCGCCGCGUCCGCCGAGCCUCGAGAUCGCGCCGAGGAGGAGAUCUGCGUGUCGAGGAGGUGCUGCUGUUCGACG	243	8:121434652:121434854:-	AGCGCGCAGAUCUCCUCCUCGGCGCGAUCCACGGCCGAGCCCGCCCAUCCCGCCCACGCUGCCCCCACCAAACAACCGAUCUGCUCGCCCACGAUCUCCAUGGAAGGUGGUCGAUCGGCCUCUCCCCCGCGCUCCUUCAUCAACCCCGUCCGCCGCGUCCGCCGAGCCUCGAGAUCGCGCCGAGGAGGAGAUCUGCGUGUCGA	8:121434834:121434854:-	AGCGCGCAGAUCUCCUCCUCG	21	8:121434652:121434672:-	AGGAGGAGAUCUGCGUGUCGA	21	3p	p	0	18.88	203	-91.7	-45.17	1	1	1	TRUE	TRUE	67.9	2.07	3.72	4.96	4.96	5.79	15.29	12.81	7.44	7.85	11.16	4.13	3.31	0	11.16	4.55	0.83	-0.00652135	-0.0561728	-0.4428	0.2922	0.2456	0.0686
8:122684401:122684518:-	zma-MIR_N10b	TRUE	others	8:122684401:122684518:-	GGGACCGUGUUAAAAAAGCUUAUCUCCGACGGCUAUUUACGAGGCCGUCGGAUAUAACCUUUUGUCCGACGGCCUCGUAACUAGCCGUCGGAGAUAAGUCUAUAUUUCCGAGAGCCCA	118	8:122684421:122684498:-	UAUCUCCGACGGCUAUUUACGAGGCCGUCGGAUAUAACCUUUUGUCCGACGGCCUCGUAACUAGCCGUCGGAGAUAAG	8:122684478:122684498:-	UAUCUCCGACGGCUAUUUACG	21	8:122684421:122684441:-	UAACUAGCCGUCGGAGAUAAG	21	3p	p	0	437.81	78	-65	-83.33	1	1	1	TRUE	TRUE	50	6.84	5.13	5.98	5.98	0.85	8.55	10.26	5.98	7.69	5.13	5.98	5.98	9.4	6.84	1.71	7.69	-0.012882	-0.214124	-0.6441	0.3814	0.0634	0.0228
8:135680623:135680848:-	zma-MIR_N2e	TRUE	others	8:135680623:135680848:-	GUGAUUUAGAUAGUGUUUGGUUCCGGAGCCAGUUGGGAUGGAGUGGCUCCAUGCCAAGGAGCGGCUCCGUCCAAAGAUUUUAGGGGAGCCGGAUGGUACAUCAUUUGAGCAUAAUUUUUCUUUUUUAGAGCCACUUUGUCCUACAUGGAACCAAUCCAAACAGCAACAAAUUGAGAUGGAGCGGCUUCGUCCCAUACUCCGGAACCAAACAAUACCUUAUUGUUUU	226	8:135680643:135680828:-	UUCCGGAGCCAGUUGGGAUGGAGUGGCUCCAUGCCAAGGAGCGGCUCCGUCCAAAGAUUUUAGGGGAGCCGGAUGGUACAUCAUUUGAGCAUAAUUUUUCUUUUUUAGAGCCACUUUGUCCUACAUGGAACCAAUCCAAACAGCAACAAAUUGAGAUGGAGCGGCUUCGUCCCAUACUCCGGAACC	8:135680807:135680828:-	UUCCGGAGCCAGUUGGGAUGGA	22	8:135680643:135680661:-	CGUCCCAUACUCCGGAACC	19	5p	p	335.11	0	186	-69.2	-37.2	1	1	1	TRUE	TRUE	45.58	6.67	4.44	7.11	7.56	7.56	7.11	3.11	3.56	7.11	4.89	7.56	4.89	4.44	4.89	6.22	12.89	-0.00807591	-0.0347546	-0.3681	0.292	0.2945	0.0892
8:152337385:152337564:+	zma-MIR_N1e	TRUE	others	8:152337385:152337564:+	UCAUAGAUUAAAUAAGUUGGAUUAUGGUGGAAGGGUAGGAGAGUAAAAUAUCACUUUGGAACCACAAAUAAGGUGAAAUAAGCUAACAUUGUGUAGCUUAAUUCAGCUUAUUUGUGAUCUCAAAAUGGUAUUUUACCCUCCUACUCUUUCACCAUAAUCCAACUUAUAUAAUCUAGAAGG	180	8:152337405:152337544:+	AUUAUGGUGGAAGGGUAGGAGAGUAAAAUAUCACUUUGGAACCACAAAUAAGGUGAAAUAAGCUAACAUUGUGUAGCUUAAUUCAGCUUAUUUGUGAUCUCAAAAUGGUAUUUUACCCUCCUACUCUUUCACCAUAAUCC	8:152337405:152337425:+	AUUAUGGUGGAAGGGUAGGAG	21	8:152337524:152337544:+	CCUACUCUUUCACCAUAAUCC	21	5p	p	115.2	0	140	-75.1	-53.64	1	1	1	TRUE	TRUE	32.78	12.85	4.47	6.7	11.17	5.59	3.35	0	6.15	5.03	1.68	5.59	5.03	11.73	5.59	5.59	9.5	-0.0169494	-0.281111	-0.5556	0.4278	0.0374	0.0166
9:8577832:8577934:+	zma-MIR_N286a	TRUE	others	9:8577832:8577934:+	CUGAGUGCCGCUCGAUGGGCACUCGACACAGGAUCUGACGCCGUCACUUGGCGCUGUGACGACGACAUUUCUUUGACGAGUAUCGAGUGGCAUUCGACAAUGU	103	9:8577852:8577914:+	ACUCGACACAGGAUCUGACGCCGUCACUUGGCGCUGUGACGACGACAUUUCUUUGACGAGUAU	9:8577852:8577873:+	ACUCGACACAGGAUCUGACGCC	22	9:8577894:8577914:+	CGACAUUUCUUUGACGAGUAU	21	5p	p	11.53	0	63	-22.4	-35.56	1	1	1	TRUE	TRUE	55.34	0.98	9.8	3.92	5.88	6.86	1.96	10.78	6.86	11.76	6.86	4.9	5.88	0.98	6.86	9.8	5.88	-0.00824539	-0.15178	-0.4563	0.3495	0.0559	0.0247
9:10108686:10108801:+	zma-MIR_N10c	TRUE	others	9:10108686:10108801:+	GGGACCGUGUUAAAAAAGCUUAUCCGACGGCUAGUUACGAGGCUGUCAGAUAUAACCUUAUGUUUGACGGCCUCGUAACUAGCCGUCGGAGAUAAGUCUAUAUUUCCGAGAGCCCA	116	9:10108706:10108781:+	UAUCCGACGGCUAGUUACGAGGCUGUCAGAUAUAACCUUAUGUUUGACGGCCUCGUAACUAGCCGUCGGAGAUAAG	9:10108706:10108724:+	UAUCCGACGGCUAGUUACG	19	9:10108761:10108781:+	UAACUAGCCGUCGGAGAUAAG	21	3p	p	0	437.81	76	-59.6	-78.42	1	1	1	TRUE	TRUE	47.41	6.96	5.22	7.83	6.09	1.74	6.96	7.83	6.09	7.83	5.22	5.22	6.96	10.43	5.22	3.48	6.96	-0.0123835	-0.145905	-0.5871	0.3966	0.0764	0.0291
9:15626386:15626624:+	zma-MIR_N289a	TRUE	others	9:15626386:15626624:+	CAUCCUGUGUGUACCCUUUUGCCUUCCUGUCGAUCGUCGAUCAUGUUAAUGCUUACUGCAGAUGUUGUUUCUGAAUGUAAUGCUUGAGUAGCGACUUAGAAUCAUUGAGUCGCGCUUCAGACUGCCUUCUUCGCGAUGUCAGCGCUUUAGUAGUAGCGGCCGAGUGAUUAUCAAUGAUGUUGGCGCUUUUAGAAGUGAUAGCCGAGUGAUAGCGGGCCACGUCGGUGUUUUAGAAAUAA	239	9:15626406:15626604:+	GCCUUCCUGUCGAUCGUCGAUCAUGUUAAUGCUUACUGCAGAUGUUGUUUCUGAAUGUAAUGCUUGAGUAGCGACUUAGAAUCAUUGAGUCGCGCUUCAGACUGCCUUCUUCGCGAUGUCAGCGCUUUAGUAGUAGCGGCCGAGUGAUUAUCAAUGAUGUUGGCGCUUUUAGAAGUGAUAGCCGAGUGAUAGCGGGCCA	9:15626406:15626427:+	GCCUUCCUGUCGAUCGUCGAUC	22	9:15626584:15626604:+	UAGCCGAGUGAUAGCGGGCCA	21	5p	p	21.5	0	199	-57.1	-28.69	1	1	1	TRUE	TRUE	46.03	3.78	2.1	7.14	7.56	3.36	3.78	6.72	6.3	7.56	7.56	2.1	8.82	6.3	6.3	10.08	10.5	-0.00551814	-0.0294282	-0.254	0.3222	0.4105	0.1294
9:21094061:21094154:+	zma-MIR_N290a	TRUE	others	9:21094061:21094154:+	UGUCUAAGUAAACCAUCUUUUUUCGACCUUCAGCAUGCCAUCGUGUUAGAUUUGCUAUUUUGGAGGUCAAAAAUAACCUUUGGAGCAUUUUCUU	94	9:21094081:21094134:+	UUUCGACCUUCAGCAUGCCAUCGUGUUAGAUUUGCUAUUUUGGAGGUCAAAAAU	9:21094081:21094102:+	UUUCGACCUUCAGCAUGCCAUC	22	9:21094111:21094134:+	UUUGCUAUUUUGGAGGUCAAAAAU	24	5p	p	23.18	0	54	-15.3	-28.33	1	1	1	TRUE	TRUE	36.17	8.6	3.23	5.38	7.53	6.45	4.3	2.15	6.45	4.3	4.3	3.23	5.38	5.38	7.53	6.45	19.35	-0.00505944	-0.0652482	-0.183	0.2447	0.2658	0.0848
9:21174571:21174664:+	zma-MIR_N291a	TRUE	others	9:21174571:21174664:+	UGUCUAAGUAAACCAUCUUUUUUCGACCUUCAGCAUGCCAUCGUGUUAGAUUUGCUAUUUUGGAGGUCAAAAAUAACCUUUGGAGCAUUUUCUU	94	9:21174591:21174644:+	UUUCGACCUUCAGCAUGCCAUCGUGUUAGAUUUGCUAUUUUGGAGGUCAAAAAU	9:21174591:21174612:+	UUUCGACCUUCAGCAUGCCAUC	22	9:21174621:21174644:+	UUUGCUAUUUUGGAGGUCAAAAAU	24	5p	p	23.18	0	54	-15.3	-28.33	1	1	1	TRUE	TRUE	36.17	8.6	3.23	5.38	7.53	6.45	4.3	2.15	6.45	4.3	4.3	3.23	5.38	5.38	7.53	6.45	19.35	-0.00505944	-0.0652482	-0.183	0.2447	0.2658	0.0848
9:21197912:21198005:+	zma-MIR_N292a	TRUE	others	9:21197912:21198005:+	UGUCUAAGUAAACCAUCUUUUUUCGACCUUCAGCAUGCCAUCGUGUUCGAUUUGCUAUUUUGGAGGUCAAAAAUAACCUUUGGAGCAUUUUCUU	94	9:21197932:21197985:+	UUUCGACCUUCAGCAUGCCAUCGUGUUCGAUUUGCUAUUUUGGAGGUCAAAAAU	9:21197932:21197953:+	UUUCGACCUUCAGCAUGCCAUC	22	9:21197962:21197985:+	UUUGCUAUUUUGGAGGUCAAAAAU	24	5p	p	23.18	0	54	-16.8	-31.11	1	1	1	TRUE	TRUE	37.23	8.6	3.23	4.3	7.53	6.45	4.3	3.23	6.45	4.3	4.3	3.23	5.38	4.3	8.6	6.45	19.35	-0.00534247	-0.0705674	-0.1989	0.2553	0.2548	0.0824
9:22686027:22686116:+	zma-MIR_N293a	TRUE	others	9:22686027:22686116:+	UGUAUAUUUACCAUUUCACCCCUCUGUUUGUAAUGGGCCAGACCCAACUCAGUCUAUUAAUAUAGAGUCCCACCCUAGUGUAGGGCUAGG	90	9:22686047:22686096:+	CCUCUGUUUGUAAUGGGCCAGACCCAACUCAGUCUAUUAAUAUAGAGUCC	9:22686047:22686067:+	CCUCUGUUUGUAAUGGGCCAG	21	9:22686077:22686096:+	AGUCUAUUAAUAUAGAGUCC	20	5p	p	86.2	0	50	-11.6	-23.2	1	1	1	TRUE	TRUE	44.44	3.37	5.62	7.87	7.87	6.74	12.36	0	6.74	2.25	2.25	5.62	7.87	12.36	5.62	5.62	7.87	-0.00465122	-0.055	-0.2067	0.2444	0.1467	0.0547
9:22705493:22705729:+	zma-MIR_N294a	TRUE	others	9:22705493:22705729:+	ACGACAUGCACAUGAUAGGCGAAGGGUCAUAGAAGGAAGACGCGAAACAAGUUUGACCAGAGCGCGCGAGAAAACCAAAUGCGAGAGUUGUUGGGCUACAGUGGGCCAUGUAAAUGGGGAUCCAAUAGCAAUACACAUAUAUAUGAUUCCUAUAUCCGUUGCCGGAUUAUGAACAAAAUGAAGUGAACAACUAUCUUCUUCCUAUAGAAUUCUUCCCCAUCAUUUUCCCCAAAUCCU	237	9:22705513:22705709:+	GAAGGGUCAUAGAAGGAAGACGCGAAACAAGUUUGACCAGAGCGCGCGAGAAAACCAAAUGCGAGAGUUGUUGGGCUACAGUGGGCCAUGUAAAUGGGGAUCCAAUAGCAAUACACAUAUAUAUGAUUCCUAUAUCCGUUGCCGGAUUAUGAACAAAAUGAAGUGAACAACUAUCUUCUUCCUAUAGAAUUCUUCCC	9:22705513:22705534:+	GAAGGGUCAUAGAAGGAAGACG	22	9:22705689:22705709:+	UCUUCCUAUAGAAUUCUUCCC	21	3p	p	0	35.35	197	-44.5	-22.59	1	1	1	TRUE	TRUE	43.04	10.59	5.51	6.36	11.02	7.63	6.36	4.24	3.39	8.47	4.66	5.08	3.39	6.36	5.08	5.93	5.93	-0.00510688	-0.021519	-0.2198	0.2616	0.324	0.1056
9:30193816:30193975:+	zma-MIR_N295a	TRUE	others	9:30193816:30193975:+	GUGCACAUUUUAAAUUUGGGACUUUCAUCUUGAAUCUAACAGCAGCACCACUUUUAUGAAAAUCCCCUCCCACCAUGGGAGCGAGGUGAAAGGGUUUCUUUAUAAAAUUGCUGCUGCUGUGAGAUGCAAGAUGAAUGUCCUAGAUUUAAAAUGUGCAUGU	160	9:30193836:30193955:+	ACUUUCAUCUUGAAUCUAACAGCAGCACCACUUUUAUGAAAAUCCCCUCCCACCAUGGGAGCGAGGUGAAAGGGUUUCUUUAUAAAAUUGCUGCUGCUGUGAGAUGCAAGAUGAAUGUCC	9:30193836:30193856:+	ACUUUCAUCUUGAAUCUAACA	21	9:30193935:30193955:+	UGAGAUGCAAGAUGAAUGUCC	21	3p	p	0	46.85	120	-53.9	-44.92	1	1	1	TRUE	TRUE	40	10.69	3.77	5.03	9.43	6.92	5.03	0.63	6.29	6.92	5.66	4.4	4.4	4.4	4.4	10.69	11.32	-0.013515	-0.18375	-0.5406	0.4125	0.0279	0.0118
9:39159015:39159244:+	zma-MIR_N297a	TRUE	others	9:39159015:39159244:+	AAGGGGCCAGACGAUGGUGAGCCGGUGUACUCUGUCCGGAUGUGUGGUCACAAAAUUUAAAGCCGCCCCGGCUUCAUCUGUGCGCUUCUCUUCUCUUAUGUCGGCUACUAAGAUCACUUAGCACCCCACCUAAGAGAAGAGAAGCACACACAUGCAGCCGGGGCAGCUUUAAAUUUUGUGACCACACAUCUAGACAUAGUACACCGGCUCACCAUCGUCUGGCCCCUUAA	230	9:39159035:39159224:+	GCCGGUGUACUCUGUCCGGAUGUGUGGUCACAAAAUUUAAAGCCGCCCCGGCUUCAUCUGUGCGCUUCUCUUCUCUUAUGUCGGCUACUAAGAUCACUUAGCACCCCACCUAAGAGAAGAGAAGCACACACAUGCAGCCGGGGCAGCUUUAAAUUUUGUGACCACACAUCUAGACAUAGUACACCGGCUC	9:39159035:39159056:+	GCCGGUGUACUCUGUCCGGAUG	22	9:39159203:39159224:+	UCUAGACAUAGUACACCGGCUC	22	3p	p	0	71.18	190	-135.5	-71.32	1	1	1	TRUE	TRUE	51.74	5.68	7.42	6.55	4.8	8.73	7.86	4.37	7.86	4.8	6.99	6.11	5.24	5.24	6.55	6.11	5.68	-0.0153788	-0.267246	-0.7957	0.4391	0.0122	0.0055
9:57249916:57250009:-	zma-MIR_N299a	TRUE	others	9:57249916:57250009:-	UGUCUAAGUAAACCAUCUUUUUUCGACCUUCAGCAUGCCAUCGUGUUAGAUUUGCUAUUUUGGAGGUCAAAAAUAAACUUUGGAGCAUUUUCUU	94	9:57249936:57249989:-	UUUCGACCUUCAGCAUGCCAUCGUGUUAGAUUUGCUAUUUUGGAGGUCAAAAAU	9:57249968:57249989:-	UUUCGACCUUCAGCAUGCCAUC	22	9:57249936:57249959:-	UUUGCUAUUUUGGAGGUCAAAAAU	24	5p	p	23.18	0	54	-15.3	-28.33	1	1	1	TRUE	TRUE	35.11	9.68	3.23	5.38	7.53	6.45	3.23	2.15	6.45	4.3	4.3	3.23	5.38	5.38	7.53	6.45	19.35	-0.00521219	-0.0652482	-0.183	0.2447	0.2624	0.0897
9:86012244:86012491:-	zma-MIR_N300a	TRUE	others	9:86012244:86012491:-	UCCUAUUACCUCCGUCCCAGAAAGAAUGUCGUUUGACUUUUCUGAGAUCAAGUUUGACUGGCUCAAUUUAUUUAAAAAAUCUCAUAAUUAUCAUUUAUUUUCAUUCUGAUUUAGUUUAUCAUAUCAUUUACUUUAACUAUAAAAUAAAUUUUUCUUAUUUUCAGAAAUAAUUUGAAUAAGAAAUAUUGGUCAAAUUUGGUCUAAAAAAAGUCAAACGAUAUUCUUUCUGGGACGGAGGUAGUAUUUGA	248	9:86012264:86012471:-	AAAGAAUGUCGUUUGACUUUUCUGAGAUCAAGUUUGACUGGCUCAAUUUAUUUAAAAAAUCUCAUAAUUAUCAUUUAUUUUCAUUCUGAUUUAGUUUAUCAUAUCAUUUACUUUAACUAUAAAAUAAAUUUUUCUUAUUUUCAGAAAUAAUUUGAAUAAGAAAUAUUGGUCAAAUUUGGUCUAAAAAAAGUCAAACGAUAUUCUUUCU	9:86012451:86012471:-	AAAGAAUGUCGUUUGACUUUU	21	9:86012264:86012284:-	AAGUCAAACGAUAUUCUUUCU	21	5p	p	66.04	0	208	-53.7	-25.82	1	1	1	TRUE	TRUE	26.61	13.77	2.83	4.05	12.15	4.45	2.02	1.62	5.67	5.67	0.4	2.83	4.05	9.31	8.5	4.45	18.22	-0.0140173	-0.0559908	-0.373	0.3266	0.2599	0.0702
9:97601866:97601991:-	zma-MIR_N301a	TRUE	others	9:97601866:97601991:-	CUAAUUUGGUAGCCACAAAAUCGAAGGGGAUUGGAGAGGUUAGAAUCCGCUUCUUAUUCAAAAUUGAGUAAGAAGGGGAUUGUAGCCCCUCCAAUCCCCUCUGGUUUUAUGGUUCCCAAACUAGCC	126	9:97601886:97601971:-	UCGAAGGGGAUUGGAGAGGUUAGAAUCCGCUUCUUAUUCAAAAUUGAGUAAGAAGGGGAUUGUAGCCCCUCCAAUCCCCUCUGGUU	9:97601951:97601971:-	UCGAAGGGGAUUGGAGAGGUU	21	9:97601886:97601906:-	CCCCUCCAAUCCCCUCUGGUU	21	5p	p	295.78	0	86	-56.5	-65.7	1	1	1	TRUE	TRUE	44.44	11.2	1.6	8	7.2	4	9.6	1.6	5.6	6.4	3.2	8.8	4.8	6.4	6.4	4.8	10.4	-0.0133933	-0.592857	-0.5952	0.4206	0.0159	0.0085
9:124991999:124992228:+	zma-MIR_N306a	TRUE	others	9:124991999:124992228:+	AAGGGGCCAGACGAUGGUGAGCCGGAGUACUCUGUCCGGAUGUGUGGUCACAAAAUUUAAAGCCGCCCCGGCUUCAUCUGUGCACUUCUCUUCUCUUAUGUCGGCUACUAAGAUCACUUAGCACCCCACCUAAGAGAAGAGAAGCACACACAUGCAGUCGGGGCGGCUUUUAAUUUUGUGACCACACAUCUAGACAUAGUACACCGGCUCAACAUCGUCUGGCCCCUUAA	230	9:124992019:124992208:+	GCCGGAGUACUCUGUCCGGAUGUGUGGUCACAAAAUUUAAAGCCGCCCCGGCUUCAUCUGUGCACUUCUCUUCUCUUAUGUCGGCUACUAAGAUCACUUAGCACCCCACCUAAGAGAAGAGAAGCACACACAUGCAGUCGGGGCGGCUUUUAAUUUUGUGACCACACAUCUAGACAUAGUACACCGGCUC	9:124992019:124992040:+	GCCGGAGUACUCUGUCCGGAUG	22	9:124992187:124992208:+	UCUAGACAUAGUACACCGGCUC	22	3p	p	0	71.18	190	-125.1	-65.84	1	1	1	TRUE	TRUE	50.87	5.68	7.86	6.55	4.8	8.73	6.99	4.37	7.86	5.24	6.11	6.55	5.24	5.24	6.99	5.68	6.11	-0.0141793	-0.182283	-0.7213	0.4261	0.0193	0.0086
9:150352851:150353020:+	zma-MIR_N310a	TRUE	others	9:150352851:150353020:+	CAGGAUGCAAAGAAUCUCUUUUACAUCCCCUCACAUCCACCACCUGGUGGUCCAUAUAAAUAGAAGAAAAACAAAUUACUAGAAGGUUAAGUUGCAAAUUUUAAUAUGUUUUUGUGGGCCUUCAAGUGAUGGAUGUGAGGGGCUGUAAAGGAGCGUGUUUGCAUCCGGGA	170	9:150352871:150353000:+	UUACAUCCCCUCACAUCCACCACCUGGUGGUCCAUAUAAAUAGAAGAAAAACAAAUUACUAGAAGGUUAAGUUGCAAAUUUUAAUAUGUUUUUGUGGGCCUUCAAGUGAUGGAUGUGAGGGGCUGUAAAG	9:150352871:150352891:+	UUACAUCCCCUCACAUCCACC	21	9:150352980:150353000:+	UGGAUGUGAGGGGCUGUAAAG	21	5p	p	68.56	0	130	-53.3	-41	1	1	1	TRUE	TRUE	41.18	11.83	3.55	6.51	8.28	7.1	5.33	1.18	4.14	5.92	3.55	7.69	6.51	5.92	4.73	8.28	9.47	-0.0110563	-0.0936471	-0.4553	0.3647	0.1354	0.0444
9:157027304:157027393:-	zma-MIR_N311a	TRUE	others	9:157027304:157027393:-	CAAAAACCAUAAAACCGGAGGUGAUUGGAAGGGCUAGAAUAGGAGAGGAUUCUAGCCCCUCCAAUCACCUCCGGUUUUAUGGCUUCCAAA	90	9:157027324:157027373:-	GUGAUUGGAAGGGCUAGAAUAGGAGAGGAUUCUAGCCCCUCCAAUCACCU	9:157027353:157027373:-	GUGAUUGGAAGGGCUAGAAUA	21	9:157027324:157027344:-	UUCUAGCCCCUCCAAUCACCU	21	3p	p	0	55.78	50	-31	-62	1	1	2	TRUE	TRUE	46.67	13.48	3.37	7.87	6.74	5.62	10.11	2.25	5.62	7.87	3.37	10.11	2.25	5.62	5.62	3.37	6.74	-0.0144761	-0.674444	-0.6756	0.3667	0.0196	0.0054
10:6340022:6340146:-	zma-MIR_N314a	TRUE	others	10:6340022:6340146:-	UUGGAUACUCAAGUAUUCACACUAAUUCAUGUGAAUUAAGCUAAAUUGAGGCGUAACUUAAAUUAAUUUACACCUUAAUAUAUCUCAAUACACAUGGAUUAAGGUAAAUACAAGAGUAUCCAAAC	125	10:6340042:6340126:-	ACUAAUUCAUGUGAAUUAAGCUAAAUUGAGGCGUAACUUAAAUUAAUUUACACCUUAAUAUAUCUCAAUACACAUGGAUUAAGGU	10:6340106:6340126:-	ACUAAUUCAUGUGAAUUAAGC	21	10:6340042:6340062:-	UCAAUACACAUGGAUUAAGGU	21	3p	p	0	281.04	85	-24.3	-28.59	1	1	1	TRUE	TRUE	28.8	14.52	8.06	4.84	12.9	8.06	1.61	0.81	4.84	4.03	1.61	3.23	4.03	13.71	4.84	4.03	8.87	-0.0126667	-0.1232	-0.3648	0.392	0.0356	0.0184
10:33365979:33366073:-	zma-MIR_N318a	TRUE	others	10:33365979:33366073:-	GUAAUCAAAUAGAAGAUAUUGCGAUUCCCAUUUUUGCGAAGCAAAUGAUUCGGUUGGCAAAACUGUGAAGCGCGAUGUUUCGAGUCCCAAAUUUG	95	10:33365999:33366053:-	GCGAUUCCCAUUUUUGCGAAGCAAAUGAUUCGGUUGGCAAAACUGUGAAGCGCGA	10:33366033:33366053:-	GCGAUUCCCAUUUUUGCGAAG	21	10:33365999:33366019:-	UGGCAAAACUGUGAAGCGCGA	21	3p	p	0	132.53	55	-16.2	-29.45	1	1	1	TRUE	TRUE	40	13.83	1.06	5.32	10.64	5.32	4.26	6.38	1.06	8.51	6.38	2.13	5.32	3.19	5.32	8.51	12.77	-0.006	-0.238947	-0.24	0.2526	0.1145	0.035
10:41391891:41391996:-	zma-MIR_N5a	TRUE	others	10:41391891:41391996:-	CUCAGUUCUAUGCCACCCUCUGGGUCAAGAAAGUAGAUGAAGAAGCUGAUGGUAUGAUUACUUUGUCAUGUAUUUCUUCAUCCAGGGGAACUGGCACAAACACUAC	106	10:41391911:41391976:-	UGGGUCAAGAAAGUAGAUGAAGAAGCUGAUGGUAUGAUUACUUUGUCAUGUAUUUCUUCAUCCAGG	10:41391955:41391976:-	UGGGUCAAGAAAGUAGAUGAAG	22	10:41391911:41391931:-	UCAUGUAUUUCUUCAUCCAGG	21	5p	p	775.41	0	66	-19.1	-28.94	1	1	3	TRUE	TRUE	43.4	7.62	6.67	6.67	7.62	8.57	3.81	0	8.57	6.67	2.86	6.67	5.71	5.71	7.62	8.57	6.67	-0.00789171	-0.112893	-0.3425	0.3491	0.084	0.0365
10:55984988:55985103:-	zma-MIR_N6a	TRUE	others	10:55984988:55985103:-	GUUCGUUUUUAUCAAAUCUAUGGAGAUUGAGAGGGAUUGAAUCCCCUACAAGUCAAAAUCCUCCUCAAUCCACUCCAAUCCCCCUCAAUCCCCAUGGAUUAGGGAUGAAACGAACA	116	10:55985008:55985083:-	UGGAGAUUGAGAGGGAUUGAAUCCCCUACAAGUCAAAAUCCUCCUCAAUCCACUCCAAUCCCCCUCAAUCCCCAUG	10:55985063:55985083:-	UGGAGAUUGAGAGGGAUUGAA	21	10:55985008:55985028:-	CAAUCCCCCUCAAUCCCCAUG	21	5p	p	21.12	0	76	-22.61	-29.75	1	1	1	TRUE	TRUE	43.1	11.3	3.48	4.35	11.3	7.83	12.17	1.74	5.22	8.7	0	5.22	2.61	3.48	11.3	4.35	6.96	-0.00874246	-0.19181	-0.3768	0.3017	0.0753	0.0284
10:100524986:100525079:-	zma-MIR_N323a	TRUE	others	10:100524986:100525079:-	UGUCUAAGUAAACCAUCUUUUUUCGACCUUCAGCAUGCCAUCGUGUUAGAUUUGCUAUUUUGGAGGUCAAAAAUAACCUUUGGAGCAUUUUCUU	94	10:100525006:100525059:-	UUUCGACCUUCAGCAUGCCAUCGUGUUAGAUUUGCUAUUUUGGAGGUCAAAAAU	10:100525038:100525059:-	UUUCGACCUUCAGCAUGCCAUC	22	10:100525006:100525029:-	UUUGCUAUUUUGGAGGUCAAAAAU	24	5p	p	23.18	0	54	-15.3	-28.33	1	1	1	TRUE	TRUE	36.17	8.6	3.23	5.38	7.53	6.45	4.3	2.15	6.45	4.3	4.3	3.23	5.38	5.38	7.53	6.45	19.35	-0.00505944	-0.0652482	-0.183	0.2447	0.2658	0.0848
10:100525333:100525485:-	zma-MIR_N324a	TRUE	others	10:100525333:100525485:-	UUUUCAACCCCUUGUUGAUGAUCUGCUAGAUAUGUUCGUCAAUGGAGCUAGAACUUAUGAUGCUUCAAAGGGUGAAUUCUUCAAGUUGCAUCAUAAGUUACGAGCUCCAUUGACGAACAUAUCUAGCAGAUCAUCAACAAGGGGUUGAAAAUA	153	10:100525353:100525465:-	AUCUGCUAGAUAUGUUCGUCAAUGGAGCUAGAACUUAUGAUGCUUCAAAGGGUGAAUUCUUCAAGUUGCAUCAUAAGUUACGAGCUCCAUUGACGAACAUAUCUAGCAGAUCA	10:100525444:100525465:-	AUCUGCUAGAUAUGUUCGUCAA	22	10:100525353:100525374:-	GACGAACAUAUCUAGCAGAUCA	22	5p	p	27.25	0	113	-70.4	-62.3	1	0.5	1	TRUE	TRUE	38.56	9.21	3.95	6.58	10.53	7.89	2.63	1.97	5.92	7.89	3.95	3.95	4.61	5.92	7.89	7.89	9.21	-0.0185425	-0.239434	-0.715	0.4379	0.0542	0.0214
10:100525335:100525487:+	zma-MIR_N325a	TRUE	others	10:100525335:100525487:+	UUUUCAACCCCUUGUUGAUGAUCUGCUAGAUAUGUUCGUCAAUGGAGCUCGUAACUUAUGAUGCAACUUGAAGAAUUCACCCUUUGAAGCAUCAUAAGUUCUAGCUCCAUUGACGAACAUAUCUAGCAGAUCAUCAACAAGGGGUUGAAAAUA	153	10:100525355:100525467:+	AUCUGCUAGAUAUGUUCGUCAAUGGAGCUCGUAACUUAUGAUGCAACUUGAAGAAUUCACCCUUUGAAGCAUCAUAAGUUCUAGCUCCAUUGACGAACAUAUCUAGCAGAUCA	10:100525355:100525376:+	AUCUGCUAGAUAUGUUCGUCAA	22	10:100525446:100525467:+	GACGAACAUAUCUAGCAGAUCA	22	5p	p	27.25	0	113	-71.5	-63.27	1	0.5	1	TRUE	TRUE	38.56	9.21	4.61	5.92	10.53	7.89	3.95	1.97	6.58	7.89	3.95	2.63	3.95	5.92	7.89	7.89	9.21	-0.0187293	-0.361765	-0.7222	0.4444	0.0121	0.0056
10:100525742:100525835:+	zma-MIR_N326a	TRUE	others	10:100525742:100525835:+	GUCUAAGUAAACCAUCUUUUUUUCGACCUUCAGCAUGCCAUCGUGUUAGAUUUGCUAUUUUGGAGGUCAAAAAUAACCUUUGGAGCAUUUUCUU	94	10:100525762:100525815:+	UUUCGACCUUCAGCAUGCCAUCGUGUUAGAUUUGCUAUUUUGGAGGUCAAAAAU	10:100525762:100525783:+	UUUCGACCUUCAGCAUGCCAUC	22	10:100525792:100525815:+	UUUGCUAUUUUGGAGGUCAAAAAU	24	5p	p	23.18	0	54	-15.3	-28.33	1	1	1	TRUE	TRUE	36.17	8.6	3.23	5.38	7.53	6.45	4.3	2.15	6.45	4.3	4.3	3.23	5.38	5.38	7.53	5.38	20.43	-0.00520597	-0.0666667	-0.1883	0.2447	0.2265	0.0721
10:112950271:112950479:-	zma-MIR_N330a	TRUE	others	10:112950271:112950479:-	AUGAAUGGAUUGCAAAUAAGUUAAGUUCAAACUUGUAUUGGAUGAUCAUGAGGUAUAUAAAGUAUAAUAUUUGUUGAUCAAAUUCAUUUGAAUGCAUAUGAGUUGAUUGAAUUGGAUAUAUAUGCAUAUGUUGCUUGCUAUAAGAUGAUUGAAUGGACAAUUUGCUAAAUAAUCAAGUUUGGAUUGAUUUAUGUUGAAUAAAUUCAAGA	209	10:112950291:112950459:-	UUAAGUUCAAACUUGUAUUGGAUGAUCAUGAGGUAUAUAAAGUAUAAUAUUUGUUGAUCAAAUUCAUUUGAAUGCAUAUGAGUUGAUUGAAUUGGAUAUAUAUGCAUAUGUUGCUUGCUAUAAGAUGAUUGAAUGGACAAUUUGCUAAAUAAUCAAGUUUGGAUUGAUU	10:112950438:112950459:-	UUAAGUUCAAACUUGUAUUGGA	22	10:112950291:112950310:-	UAAUCAAGUUUGGAUUGAUU	20	5p	p	111.37	0	169	-35.3	-20.89	0.821	1	2	TRUE	TRUE	26.32	12.02	0.96	3.85	18.75	4.81	0	0	1.92	9.13	2.88	2.88	4.81	9.62	2.88	12.98	12.5	-0.00821809	-0.0321258	-0.2163	0.3589	0.4278	0.1418
10:112958666:112958874:-	zma-MIR_N331a	TRUE	others	10:112958666:112958874:-	AUGAAUGGAUUGCAAAUAAGUUAAGUUCAAACUUGUAUUGGAUGAUCAUGAGGUAUAUAAAGUAUAAUAUUUGUUGAUCAAAUUCAUUUGAAUGCAUAUGAGUUGAUUGAAUUGGAUAUAUAUGCAUAUGUUGCUUGCUAUAAGAUGAUUGAAUGGACAAUUUGCUAAAUAAUCAAGUUUGGAUUGAUUUAUGUUGAAUAAAUUCAAGA	209	10:112958686:112958854:-	UUAAGUUCAAACUUGUAUUGGAUGAUCAUGAGGUAUAUAAAGUAUAAUAUUUGUUGAUCAAAUUCAUUUGAAUGCAUAUGAGUUGAUUGAAUUGGAUAUAUAUGCAUAUGUUGCUUGCUAUAAGAUGAUUGAAUGGACAAUUUGCUAAAUAAUCAAGUUUGGAUUGAUU	10:112958833:112958854:-	UUAAGUUCAAACUUGUAUUGGA	22	10:112958686:112958705:-	UAAUCAAGUUUGGAUUGAUU	20	5p	p	111.37	0	169	-35.3	-20.89	0.821	1	2	TRUE	TRUE	26.32	12.02	0.96	3.85	18.75	4.81	0	0	1.92	9.13	2.88	2.88	4.81	9.62	2.88	12.98	12.5	-0.00821809	-0.0321258	-0.2163	0.3589	0.4278	0.1418
10:118813915:118814143:-	zma-MIR_N332a	TRUE	others	10:118813915:118814143:-	AGGACAGUGGCCUGGCUAUCGCAUGCUCCUUCUGCAUCUUGGUUUCUCCAGAGUACACUACAGGUCUAUAUAUAUACAUCAGAGAGAGGGUUUUCUGUUCAACAAUCCAAGUGGUUUUCUUGCUGUGGAGCAUAUGGAAAGUUGUAGUUGUAGGAUUUAUGAGUGAGCUGGGAAGAGGAAGAGAGGGCCUAAGAGCAGUGGGAAUGGGAAAAUUGAGAAAACACUAGUU	229	10:118813935:118814123:-	GCAUGCUCCUUCUGCAUCUUGGUUUCUCCAGAGUACACUACAGGUCUAUAUAUAUACAUCAGAGAGAGGGUUUUCUGUUCAACAAUCCAAGUGGUUUUCUUGCUGUGGAGCAUAUGGAAAGUUGUAGUUGUAGGAUUUAUGAGUGAGCUGGGAAGAGGAAGAGAGGGCCUAAGAGCAGUGGGAAUGGGA	10:118814101:118814123:-	GCAUGCUCCUUCUGCAUCUUGGU	23	10:118813935:118813954:-	UAAGAGCAGUGGGAAUGGGA	20	3p	p	0	23.6	189	-48.2	-25.5	1	1	1	TRUE	TRUE	44.1	6.58	3.51	11.4	6.58	6.14	2.19	0.44	6.58	8.77	4.39	8.77	7.02	6.14	5.26	8.33	7.89	-0.00554422	-0.0237793	-0.2445	0.3362	0.2608	0.0866
10:129239687:129239851:-	zma-MIR_N13a	TRUE	others	10:129239687:129239851:-	GUAUUCCCUGUAGCUUAGGGCCUUGUUUGGGAGUAAGGGUAAUAGAGGGGAUUGGAGGGGUUAGAAUCCCCCACUAUUCAAUUUUAAAUAGUAGAGGAUUAUAGCCCCCUCAAUCCCCUUCAUUUCACUUGCUCCCAAACAAGCCCUAGAUGUCCAAGGAACGCA	165	10:129239707:129239831:-	CCUUGUUUGGGAGUAAGGGUAAUAGAGGGGAUUGGAGGGGUUAGAAUCCCCCACUAUUCAAUUUUAAAUAGUAGAGGAUUAUAGCCCCCUCAAUCCCCUUCAUUUCACUUGCUCCCAAACAAGCC	10:129239811:129239831:-	CCUUGUUUGGGAGUAAGGGUA	21	10:129239707:129239726:-	CACUUGCUCCCAAACAAGCC	20	5p	p	226.41	0	125	-69.5	-55.6	1	1	1	TRUE	TRUE	46.06	7.32	2.44	9.15	7.32	5.49	11.59	0.61	5.49	5.49	3.66	9.15	4.88	8.54	5.49	3.66	9.76	-0.0111984	-0.0890909	-0.5158	0.3818	0.0758	0.0299
10:144916574:144916796:-	zma-MIR_N339a	TRUE	others	10:144916574:144916796:-	CAACUGUUCUUCGCUCCUAAUGAAAUCCACCUUGAUCAAACCUUUCUCAACGCACUCCUGGCCCAAGUGAUACUUCACCUUGAUGUGGAACACGUCUGAAACUGCGCAGUUUCAGACGUGUUUCAGACGUGUUCCACAUCAAGGUGAAGUAUCACUUGGGCCAGGAGUGUGUUGAGAAAGGUUUGAUCAAGGUGGAUUUCAUUAGGAGCGAAGAACAGUUGAG	223	10:144916594:144916776:-	UGAAAUCCACCUUGAUCAAACCUUUCUCAACGCACUCCUGGCCCAAGUGAUACUUCACCUUGAUGUGGAACACGUCUGAAACUGCGCAGUUUCAGACGUGUUUCAGACGUGUUCCACAUCAAGGUGAAGUAUCACUUGGGCCAGGAGUGUGUUGAGAAAGGUUUGAUCAAGGUGGAUUUCAUU	10:144916755:144916776:-	UGAAAUCCACCUUGAUCAAACC	22	10:144916594:144916615:-	UUUGAUCAAGGUGGAUUUCAUU	22	3p	p	0	84.92	183	-163.4	-89.29	1	0.5	1	TRUE	TRUE	46.19	8.11	6.76	7.21	4.5	8.56	4.5	3.15	6.31	8.11	3.15	4.5	7.66	1.8	7.66	9.01	9.01	-0.019777	-0.913901	-0.9135	0.4753	0.0123	0.0042
10:144916576:144916798:+	zma-MIR_N340a	TRUE	others	10:144916576:144916798:+	CAACUGUUCUUCGCUCCUAAUGAAAUCCACCUUGAUCAAACCUUUCUCAACACACUCCUGGCCCAAGUGAUACUUCACCUUGAUGUGGAACACGUCUGAAACACGUCUGAAACUGCGCAGUUUCAGACGUGUUCCACAUCAAGGUGAAGUAUCACUUGGGCCAGGAGUGCGUUGAGAAAGGUUUGAUCAAGGUGGAUUUCAUUAGGAGCGAAGAACAGUUGAG	223	10:144916596:144916778:+	UGAAAUCCACCUUGAUCAAACCUUUCUCAACACACUCCUGGCCCAAGUGAUACUUCACCUUGAUGUGGAACACGUCUGAAACACGUCUGAAACUGCGCAGUUUCAGACGUGUUCCACAUCAAGGUGAAGUAUCACUUGGGCCAGGAGUGCGUUGAGAAAGGUUUGAUCAAGGUGGAUUUCAUU	10:144916596:144916617:+	UGAAAUCCACCUUGAUCAAACC	22	10:144916757:144916778:+	UUUGAUCAAGGUGGAUUUCAUU	22	3p	p	0	84.92	183	-159.4	-87.1	1	0.5	1	TRUE	TRUE	46.19	9.01	7.66	6.76	4.5	9.01	4.5	3.15	6.76	8.11	3.15	4.5	6.76	1.8	7.66	8.56	8.11	-0.0193873	-0.447982	-0.8955	0.4664	0.0061	0.0021
10:148323488:148323609:+	zma-MIR_N8a	TRUE	others	10:148323488:148323609:+	UUGUUCGGUUACACCAAUCCAGAGGGGGAUUGGAGGGGUUUAAAUCCCCGUCUAGUCAUUUUUGACUAGGAGGGGAUUUAAUCCUCUCCAAUCCUCCUCUGGAUUGGUGUAACCGAACAUGC	122	10:148323508:148323589:+	AGAGGGGGAUUGGAGGGGUUUAAAUCCCCGUCUAGUCAUUUUUGACUAGGAGGGGAUUUAAUCCUCUCCAAUCCUCCUCUGG	10:148323508:148323528:+	AGAGGGGGAUUGGAGGGGUUU	21	10:148323569:148323589:+	UCCUCUCCAAUCCUCCUCUGG	21	3p	p	0	36.74	82	-64.3	-78.41	1	1	1	TRUE	TRUE	47.54	5.79	4.13	4.96	7.44	4.96	8.26	2.48	5.79	6.61	0.83	12.4	5.79	4.96	9.09	5.79	10.74	-0.0178965	-0.422541	-0.8508	0.4508	0.0071	0.0038
10:148630424:148630680:-	zma-MIR_N343a	TRUE	others	10:148630424:148630680:-	CAUCAGUCCAGCAGGCUUCGCAUCCGGCUCCGUAAAACGCACGGCCUGUACCUGCACUCCCCAUUUCCACACUUUCUCUCUCCUCUCCGCAGCUCUCUGCGGGCGCGCGCGGCUGCUGGCGGGCCCCAGGUGUCAUAGACUGCAUGCGGAGUGGGAUGGGAAGUGUUGCUGGAAACGGAGACGGAUACGGAGAGGAGAGAGAAACUGUUGGCCGCGCGUUUUAGGGAUACGGAGAGGGAGUCUGCUGGAGUUGGUCU	257	10:148630444:148630660:-	CAUCCGGCUCCGUAAAACGCACGGCCUGUACCUGCACUCCCCAUUUCCACACUUUCUCUCUCCUCUCCGCAGCUCUCUGCGGGCGCGCGCGGCUGCUGGCGGGCCCCAGGUGUCAUAGACUGCAUGCGGAGUGGGAUGGGAAGUGUUGCUGGAAACGGAGACGGAUACGGAGAGGAGAGAGAAACUGUUGGCCGCGCGUUUUAGGGAUACGGAGAGG	10:148630641:148630660:-	CAUCCGGCUCCGUAAAACGC	20	10:148630444:148630463:-	GUUUUAGGGAUACGGAGAGG	20	5p	p	40.73	0	217	-99.7	-45.94	1	1	1	TRUE	TRUE	60.7	3.12	4.69	7.42	3.12	5.47	5.86	7.81	8.59	7.42	9.77	10.94	5.08	2.34	7.03	7.03	4.3	-0.00823064	-0.0568093	-0.4996	0.3774	0.2791	0.0916
10:149277468:149277654:+	zma-MIR_N344a	TRUE	others	10:149277468:149277654:+	UAUUUGACCUCAUCUCGCCGAGGACUGGAUCGCCGGAGGGUAGGCAAGAGGGAGCACAGGAUCGAAGCAAUCCCAGAGGGCGGCGGCGGGAAGAAGGGAAGCGGCGAGAGAAACAGAGAGAGAGAGGGAGGGGUCGGCUUGCUUACCCUCCGGCGAUCCAGUCCUCGGCGAGAUGAGGUCGCGGCGA	187	10:149277488:149277634:+	AGGACUGGAUCGCCGGAGGGUAGGCAAGAGGGAGCACAGGAUCGAAGCAAUCCCAGAGGGCGGCGGCGGGAAGAAGGGAAGCGGCGAGAGAAACAGAGAGAGAGAGGGAGGGGUCGGCUUGCUUACCCUCCGGCGAUCCAGUCCUCG	10:149277488:149277508:+	AGGACUGGAUCGCCGGAGGGU	21	10:149277614:149277634:+	CCUCCGGCGAUCCAGUCCUCG	21	5p	p	28159.9	362.12	147	-71.2	-48.44	0.929	0.4865	18	TRUE	TRUE	63.1	4.3	2.69	13.44	3.76	4.3	5.38	9.68	3.76	14.52	8.6	15.05	2.15	1.61	6.45	2.15	2.15	-0.00928843	-0.149332	-0.5861	0.3102	0.1731	0.0543
B73V4_ctg134:65357:65447:+	zma-MIR_N345a	TRUE	others	B73V4_ctg134:65357:65447:+	UCUAUCCUAUUCAUUGGUACCGAUCAUGGAUACUUCAAAAAUUUUAUUAUUUGUUUGAACUCAUGAUCUGAACGAGUCGCACAUACACCCU	91	B73V4_ctg134:65377:65427:+	CGAUCAUGGAUACUUCAAAAAUUUUAUUAUUUGUUUGAACUCAUGAUCUGA	B73V4_ctg134:65377:65399:+	CGAUCAUGGAUACUUCAAAAAUU	23	B73V4_ctg134:65408:65427:+	UGUUUGAACUCAUGAUCUGA	20	3p	p	0	67.56	51	-9.8	-19.22	1	1	1	TRUE	TRUE	35.16	6.67	7.78	1.11	13.33	7.78	4.44	3.33	6.67	6.67	1.11	2.22	3.33	7.78	8.89	6.67	12.22	-0.00387656	-0.0454212	-0.1363	0.2527	0.1757	0.0544
B73V4_ctg50:291567:291720:+	zma-MIR_N347a	TRUE	others	B73V4_ctg50:291567:291720:+	UCCUCCACUUGAGGGCUUGUUCGUUUAGAUCAAUCCAGAGAGGGAUUGGAGGGGUUUAAAUCCCUGCCUAGCCAUUUUUGACUAGACGGGGAUUUAAACCCCUACAAUCCCCCUCUGGAUUGGUCUAAGCGAACACGCCCUGAAGGUUCUUGAA	154	B73V4_ctg50:291587:291700:+	UCGUUUAGAUCAAUCCAGAGAGGGAUUGGAGGGGUUUAAAUCCCUGCCUAGCCAUUUUUGACUAGACGGGGAUUUAAACCCCUACAAUCCCCCUCUGGAUUGGUCUAAGCGAAC	B73V4_ctg50:291587:291607:+	UCGUUUAGAUCAAUCCAGAGA	21	B73V4_ctg50:291680:291700:+	UCUGGAUUGGUCUAAGCGAAC	21	3p	p	0	174.63	114	-82.8	-72.63	1	1	1	TRUE	TRUE	48.7	6.54	4.58	6.54	5.23	3.92	10.46	2.61	7.84	8.5	3.27	9.15	3.27	4.58	6.54	5.88	11.11	-0.0138542	-0.675974	-0.6747	0.3961	0.0237	0.0075
B73V4_ctg56:603665:603887:-	zma-MIR_N348a	TRUE	others	B73V4_ctg56:603665:603887:-	CAAAAUUGUUCUCCUUUGUUUGCUUUACAACAUUGAUGUGGUUACCUAGGGCAAGGAUCCUAUAUUUUAAAAGUUACAAGGCUCCAAAGUUGAGCCCUCAACACUGAAUUUCAGACUUAGUAUAGAACUCAAAUGAGGUCCACCUUGCAAUUAAGUCCAAAAUCCAGUAUUUGGCUUUUAAGUCCACACAUUUGUAAACCAAAUGACUUAAGAUACCUUACUU	223	B73V4_ctg56:603685:603867:-	UGCUUUACAACAUUGAUGUGGUUACCUAGGGCAAGGAUCCUAUAUUUUAAAAGUUACAAGGCUCCAAAGUUGAGCCCUCAACACUGAAUUUCAGACUUAGUAUAGAACUCAAAUGAGGUCCACCUUGCAAUUAAGUCCAAAAUCCAGUAUUUGGCUUUUAAGUCCACACAUUUGUAAACCAAA	B73V4_ctg56:603846:603867:-	UGCUUUACAACAUUGAUGUGGU	22	B73V4_ctg56:603685:603703:-	CACACAUUUGUAAACCAAA	19	5p	p	35.08	0	183	-38.8	-21.2	1	1	1	TRUE	TRUE	35.87	12.16	6.76	6.31	6.76	8.11	5.86	0	6.76	4.05	2.7	3.15	5.41	7.66	4.95	5.86	13.51	-0.00542515	-0.0252118	-0.1946	0.3004	0.2422	0.0792
1:12481759:12482020:+	zma-MIR_N40a	FALSE	novel_prediction	1:12481759:12482020:+	GUAUACAGCGGAGGAGGUGCUUCGACGGGGACGAGUGGCGCCAACCUUUUGACGCCCUUGGCGCGCAGGUUGCAAGGGCAUCGAGGGUCCCUCCCCUUCCAAACGGCCAGAGCCUCGUCCUCACUUGGAGAGAGAACGACGAGGCGGAGGAGAAGGAACACGCGAUUCCUCCUGGAUUUCGUCGGAGUCACUGCUGAACUCCACCACCGAAGGGUUGCGACGACGCACCAUCUUGUUGAGAAGCUCCGAGGAGAUGAACGGU	262	1:12481779:12482000:+	UUCGACGGGGACGAGUGGCGCCAACCUUUUGACGCCCUUGGCGCGCAGGUUGCAAGGGCAUCGAGGGUCCCUCCCCUUCCAAACGGCCAGAGCCUCGUCCUCACUUGGAGAGAGAACGACGAGGCGGAGGAGAAGGAACACGCGAUUCCUCCUGGAUUUCGUCGGAGUCACUGCUGAACUCCACCACCGAAGGGUUGCGACGACGCACCAUCUUGUUGAGAA	1:12481779:12481799:+	UUCGACGGGGACGAGUGGCGC	21	1:12481980:12482000:+	GACGCACCAUCUUGUUGAGAA	21	5p	p	32.6	0	222	-84.4	-38.02	1	1	1	FALSE	FALSE	60.31	4.21	7.28	8.43	2.3	5.36	7.66	9.2	5.75	11.88	6.9	9.58	4.21	0.77	6.13	4.98	5.36	-0.00624606	-0.0271538	-0.3767	0.3244	0.3747	0.1171
1:24860984:24861128:-	zma-MIR_N3a	FALSE	novel_prediction	1:24860984:24861128:-	AUCGGCCAGAGGCCGCAGACUUGUCAUUUGUGCUCAUUCGCCCUUUCUCUCUUGGUCUCCACUCGCCAAAUACUCUCCUGUGUCAAGUGUGCGCGGACGGAGAAGUGAAGUUGAGCACGGACAGUCCGACAGCUUGUGGCAACAU	145	1:24861004:24861108:-	UUGUCAUUUGUGCUCAUUCGCCCUUUCUCUCUUGGUCUCCACUCGCCAAAUACUCUCCUGUGUCAAGUGUGCGCGGACGGAGAAGUGAAGUUGAGCACGGACAGU	1:24861087:24861108:-	UUGUCAUUUGUGCUCAUUCGCC	22	1:24861004:24861023:-	UGAAGUUGAGCACGGACAGU	20	5p	p	19.59	0	105	-33.4	-31.81	1	1	1	FALSE	FALSE	54.48	4.17	5.56	6.94	3.47	8.33	5.56	6.25	8.33	6.25	7.64	4.86	7.64	0.69	9.72	8.33	6.25	-0.00648128	-0.0594253	-0.3531	0.3379	0.2207	0.0746
1:25989104:25989238:+	zma-MIR_N33a	FALSE	novel_prediction	1:25989104:25989238:+	GUGGGUGUCCUACGCUACUUCCGUUCAUGUUUACGUUCUCAAAAGACCUUGGAAAAACCAACACCGACCAAAAUCCAAGUCUCCCUUUCUCUUUUGGGAGCAGAGCUGAAAAAGAUGGAAAUAUGUGCUAUGUGG	135	1:25989124:25989218:+	CCGUUCAUGUUUACGUUCUCAAAAGACCUUGGAAAAACCAACACCGACCAAAAUCCAAGUCUCCCUUUCUCUUUUGGGAGCAGAGCUGAAAAAGA	1:25989124:25989147:+	CCGUUCAUGUUUACGUUCUCAAAA	24	1:25989197:25989218:+	UUGGGAGCAGAGCUGAAAAAGA	22	3p	p	0	169.69	95	-21.4	-22.53	0.8454	1	2	TRUE	FALSE	44.44	13.43	5.97	4.48	4.48	5.22	6.72	2.99	8.21	5.97	2.99	5.22	6.72	3.73	7.46	8.21	8.21	-0.00511701	-0.0320635	-0.2274	0.2963	0.1944	0.0609
1:26830097:26830242:+	zma-MIR_N3c	FALSE	novel_prediction	1:26830097:26830242:+	AUCAGCCAGAGGCCGCAGACUUGUCAUUUGUGCUCAUUCGCCCUUUCUCUCUUGGUCUCCACUCGCCAAAUACUCUCCUGUGUCAAGUGUGCACGGACGGAGAAGUGAAGUUGAGCACGGACAGUCCGACAGCUUGUGGCAACAUU	146	1:26830117:26830222:+	UUGUCAUUUGUGCUCAUUCGCCCUUUCUCUCUUGGUCUCCACUCGCCAAAUACUCUCCUGUGUCAAGUGUGCACGGACGGAGAAGUGAAGUUGAGCACGGACAGUC	1:26830117:26830138:+	UUGUCAUUUGUGCUCAUUCGCC	22	1:26830202:26830222:+	UGAAGUUGAGCACGGACAGUC	21	5p	p	19.59	0	106	-32.2	-30.38	1	1	1	FALSE	FALSE	52.74	4.14	6.21	7.59	3.45	9.66	5.52	4.83	8.28	6.21	6.9	4.14	7.59	0.69	9.66	8.28	6.9	-0.00650739	-0.0593607	-0.3432	0.3219	0.2015	0.071
1:32605422:32605585:-	zma-MIR_N42a	FALSE	novel_prediction	1:32605422:32605585:-	CUUCAUGUGACACUUGGGGCUUGUUUGGGAACAAGGAUACUAGAGGGGAUUGGAGGGGCUAAAAUCCCCUUGCUUUUCAAAUCUGAAUAGCAAGAAAAUUUUAGCACCUCCAAUCCCUUCCGGUAUUCUUGCUCCCAAACAAGCCCCUGCGGUAUGUCUCAACG	164	1:32605442:32605565:-	UUGUUUGGGAACAAGGAUACUAGAGGGGAUUGGAGGGGCUAAAAUCCCCUUGCUUUUCAAAUCUGAAUAGCAAGAAAAUUUUAGCACCUCCAAUCCCUUCCGGUAUUCUUGCUCCCAAACAAGC	1:32605545:32605565:-	UUGUUUGGGAACAAGGAUACU	21	1:32605442:32605462:-	UAUUCUUGCUCCCAAACAAGC	21	5p	p	174.86	0	124	-76.7	-61.85	0.5754	1	2	TRUE	TRUE	46.95	10.43	4.29	4.91	6.13	6.13	7.98	1.84	8.59	4.91	4.91	9.2	3.07	4.29	6.75	6.75	9.82	-0.0125857	-0.120122	-0.5909	0.3963	0.0295	0.0126
1:51817639:51817823:-	zma-MIR_N45a	FALSE	novel_prediction	1:51817639:51817823:-	AUUGUGAGUGGCAAAAAUCCAAUUAUCUCGAUCUGCGGCAGUAGGGUGGAGGCGGGUGCGUUAUGUUGGUGGAAUCUACAUCGUGGCCUCAGGCAGGGGCACCGAUGUAUAGAUUUGAAAUUAGUGUAUCACUCUUUUGUAUUGUCAUGGUCGGGUUAUAGUCUCUACUCUUUUAAAAUCGUGAG	185	1:51817659:51817803:-	AAUUAUCUCGAUCUGCGGCAGUAGGGUGGAGGCGGGUGCGUUAUGUUGGUGGAAUCUACAUCGUGGCCUCAGGCAGGGGCACCGAUGUAUAGAUUUGAAAUUAGUGUAUCACUCUUUUGUAUUGUCAUGGUCGGGUUAUAGUCUC	1:51817782:51817803:-	AAUUAUCUCGAUCUGCGGCAGU	22	1:51817659:51817681:-	UGUCAUGGUCGGGUUAUAGUCUC	23	5p	p	99.21	0	145	-48.1	-33.17	1	1	2	TRUE	FALSE	44.86	5.98	2.17	5.43	9.24	4.89	1.63	4.35	5.43	4.35	4.35	9.78	9.78	7.07	8.15	9.24	8.15	-0.00632635	-0.0375676	-0.2838	0.3243	0.139	0.0456
1:58601035:58601224:+	zma-MIR_N46a	FALSE	novel_prediction	1:58601035:58601224:+	GUUAAUAAAACGCUGAUGAAGGAUGGGCUGGUGCUUCUUCGGAAGGAUAACUGAGUUAUAGAAAUCAACAUAAAGAAGAGUCCAGAAGCGAUUACUAUCAAUCCUGACAUCACGAACACGGAAUGUAGGAUUUUGGAAGCGCAUAUCCUGAAGAAGGGCAGACCCUCCGCUGGCAGUGAAAUCAAUGACC	190	1:58601055:58601204:+	GGAUGGGCUGGUGCUUCUUCGGAAGGAUAACUGAGUUAUAGAAAUCAACAUAAAGAAGAGUCCAGAAGCGAUUACUAUCAAUCCUGACAUCACGAACACGGAAUGUAGGAUUUUGGAAGCGCAUAUCCUGAAGAAGGGCAGACCCUCCGC	1:58601055:58601077:+	GGAUGGGCUGGUGCUUCUUCGGA	23	1:58601183:58601204:+	UGAAGAAGGGCAGACCCUCCGC	22	3p	p	0	111.16	150	-45.7	-30.47	1	1	1	TRUE	FALSE	44.21	12.17	5.29	7.94	8.99	5.82	3.7	3.7	5.29	11.11	4.76	6.35	3.17	5.29	5.29	6.88	4.23	-0.00626103	-0.0323392	-0.2768	0.3053	0.1332	0.0466
1:76548262:76548468:-	zma-MIR_N50a	FALSE	novel_prediction	1:76548262:76548468:-	AAGGGUUCCUUCUUCAUCUUUCUUGAGGUCCGAGAGUUGUUCUUUGCGAGCUCUUUCUACAAGACUUUUCAUCUCGGUGUCCAGGCGCGGAGCCUUGCAUAUGAGGUCUUCUAGUAUUGGCUUGACUUCUAGGCUGCCAUUGUCUCCCAGACAAGCAUUUAGUUGAACUGAUUCUUUCUUCCAGUCUUCCAAGAAGUUGGUUGCUUU	207	1:76548282:76548448:-	UCUUGAGGUCCGAGAGUUGUUCUUUGCGAGCUCUUUCUACAAGACUUUUCAUCUCGGUGUCCAGGCGCGGAGCCUUGCAUAUGAGGUCUUCUAGUAUUGGCUUGACUUCUAGGCUGCCAUUGUCUCCCAGACAAGCAUUUAGUUGAACUGAUUCUUUCUUCCAGUCU	1:76548427:76548448:-	UCUUGAGGUCCGAGAGUUGUUC	22	1:76548282:76548302:-	ACUGAUUCUUUCUUCCAGUCU	21	5p	p	58.07	0	167	-44.6	-26.71	1	1	1	TRUE	FALSE	45.41	2.91	2.43	8.25	3.88	5.34	4.37	2.43	11.17	5.83	5.34	4.85	6.31	2.91	11.17	6.8	16.02	-0.00563752	-0.024462	-0.256	0.3333	0.2308	0.0717
1:148453112:148453261:-	zma-MIR_N53a	FALSE	novel_prediction	1:148453112:148453261:-	UUCUAAGCUUUUAGUGCCUUCACUUCCUAAACUUAGCAUAUAAGGUAAGAUGCCAAAAGUGUGCUCAUUCGGCUAGGGCCUUGGGUAACACCUGGGGUGUUACAGGUUUAUUGACUGGGAAGGAUGUGAGAAUAUGGGAGAUGCUGACAU	150	1:148453132:148453241:-	CACUUCCUAAACUUAGCAUAUAAGGUAAGAUGCCAAAAGUGUGCUCAUUCGGCUAGGGCCUUGGGUAACACCUGGGGUGUUACAGGUUUAUUGACUGGGAAGGAUGUGAG	1:148453218:148453241:-	CACUUCCUAAACUUAGCAUAUAAG	24	1:148453132:148453153:-	UAUUGACUGGGAAGGAUGUGAG	22	3p	p	0	217.83	110	-35.4	-32.18	1	1	3	FALSE	FALSE	44	7.38	4.7	7.38	6.71	4.7	3.36	0.67	8.05	6.04	5.37	10.07	6.04	8.05	3.36	9.4	8.72	-0.00625682	-0.040381	-0.2753	0.3467	0.178	0.0608
1:189439812:189439921:-	zma-MIR_N57a	FALSE	novel_prediction	1:189439812:189439921:-	UUUUAGUUGUAUUAUUUACCUGCGGGUGGGACCUAUCCUCCUUUUUGUGACGGUUGUAUUAUUUACCUGCGGAUAGGCCCCACCUGCAGGUCCACCAGAUAACAGCCUGG	110	1:189439832:189439901:-	UGCGGGUGGGACCUAUCCUCCUUUUUGUGACGGUUGUAUUAUUUACCUGCGGAUAGGCCCCACCUGCAGG	1:189439881:189439901:-	UGCGGGUGGGACCUAUCCUCC	21	1:189439832:189439852:-	CGGAUAGGCCCCACCUGCAGG	21	5p	p	103.49	0	70	-32	-45.71	0.0744	1	3	TRUE	TRUE	48.18	0.92	6.42	4.59	6.42	4.59	11.01	2.75	6.42	3.67	4.59	8.26	6.42	9.17	2.75	8.26	13.76	-0.00816936	-0.100227	-0.3936	0.2636	0.25	0.0826
1:209168199:209168308:-	zma-MIR_N30a	FALSE	novel_prediction	1:209168199:209168308:-	GGUUUGAAGGGGUUUAAGGGGGAUUGGAGGGGAUUCAAUCCCCUUCUAUAUAAAUUUGUAUAGAAAGGGAUUGAAUCCCCUCCAACCCCCCUCAAUCUACCUCUAACCGA	110	1:209168219:209168288:-	GGAUUGGAGGGGAUUCAAUCCCCUUCUAUAUAAAUUUGUAUAGAAAGGGAUUGAAUCCCCUCCAACCCCC	1:209168268:209168288:-	GGAUUGGAGGGGAUUCAAUCC	21	1:209168219:209168239:-	AUUGAAUCCCCUCCAACCCCC	21	3p	p	0	118.22	70	-48.7	-69.57	0.5431	1	2	TRUE	TRUE	45.45	10.09	2.75	4.59	9.17	2.75	12.84	0.92	6.42	7.34	0	12.84	2.75	7.34	7.34	3.67	9.17	-0.0140022	-0.213333	-0.6364	0.4	0.1055	0.0428
1:262613023:262613167:-	zma-MIR_N3b	FALSE	novel_prediction	1:262613023:262613167:-	AAUCGGGCGAGGCCGCAGACUUGUCAUUUGUGCUCAUUCGCCCUUUCUCUCUUGCUCUCCACUCGCCAAAUACUCUCCUGUGUCGAGUGUGCGCGGACGGAGAAGUGAAGUUGCGCAAGGACAGUCCGACAGCUUGUGGCAACAU	145	1:262613043:262613147:-	UUGUCAUUUGUGCUCAUUCGCCCUUUCUCUCUUGCUCUCCACUCGCCAAAUACUCUCCUGUGUCGAGUGUGCGCGGACGGAGAAGUGAAGUUGCGCAAGGACAGU	1:262613126:262613147:-	UUGUCAUUUGUGCUCAUUCGCC	22	1:262613043:262613062:-	UGAAGUUGCGCAAGGACAGU	20	5p	p	19.59	0	105	-37.4	-35.62	1	1	1	TRUE	FALSE	55.17	4.86	4.86	6.25	3.47	6.94	4.86	7.64	9.03	6.25	9.03	4.86	6.94	0.69	9.72	8.33	6.25	-0.00607577	-0.0482759	-0.3352	0.3241	0.2284	0.0736
1:269172357:269172518:+	zma-MIR_N4c	FALSE	novel_prediction	1:269172357:269172518:+	GAGUCCUAAGAGUGACACUGCUCGUAGAGACACUGAUACAUGGAACUUAACGGGAAGCGAUAUUGCAAAAAGCUUUGUGGAUAAAACUCUUUGUGAAGACACGGUGGCGACGUUUUAUGUACAGUGUCUCAUGUAUGAUGAAGGUCAACUAGGAGCUGAUGA	162	1:269172377:269172497:+	CUCGUAGAGACACUGAUACAUGGAACUUAACGGGAAGCGAUAUUGCAAAAAGCUUUGUGGAUAAAACUCUUUGUGAAGACACGGUGGCGACGUUUUAUGUACAGUGUCUCAUGUAUGAUGA	1:269172377:269172398:+	CUCGUAGAGACACUGAUACAUG	22	1:269172474:269172497:+	UGUACAGUGUCUCAUGUAUGAUGA	24	5p	p	27.42	0	121	-35.7	-29.5	1	1	2	FALSE	FALSE	43.21	8.7	8.07	7.45	6.21	4.97	0.62	3.73	6.83	11.18	3.73	4.97	7.45	6.21	3.73	10.56	5.59	-0.00675769	-0.0512346	-0.292	0.321	0.1837	0.0551
1:282574203:282574361:+	zma-MIR_N76a	FALSE	novel_prediction	1:282574203:282574361:+	GGAUGUAAAGCCAAGCAAAUUGCUUCCGCGCCGAGAACCGAAGAUUGUGUGGGUUGUAAGAGAUGCGAAUCCGCCUGUCCAACGGAUUUUUUAAGUGUCCGCGUAAUAAAAAAAAACUCGUGAUUGGUGUGGAGGGGAAGAUCUGCUUAUGAAAUUGUU	159	1:282574223:282574341:+	UGCUUCCGCGCCGAGAACCGAAGAUUGUGUGGGUUGUAAGAGAUGCGAAUCCGCCUGUCCAACGGAUUUUUUAAGUGUCCGCGUAAUAAAAAAAAACUCGUGAUUGGUGUGGAGGGGAA	1:282574223:282574244:+	UGCUUCCGCGCCGAGAACCGAA	22	1:282574321:282574341:+	CGUGAUUGGUGUGGAGGGGAA	21	5p	p	76.09	0	119	-36.2	-30.42	0.7101	1	3	TRUE	TRUE	44.65	14.56	1.9	5.7	6.96	1.9	5.06	6.33	3.16	8.86	5.7	5.7	8.23	3.8	3.8	10.13	8.23	-0.00584546	-0.0538365	-0.261	0.2767	0.1607	0.0507
2:168825106:168825273:-	zma-MIR_N16a	FALSE	novel_prediction	2:168825106:168825273:-	CAAAUGCUGGGGGAGGAAAGGCAUUAGGCAUUGAUGAAGCUGUUGCUGCAAACAAUUUAAGGGCUGAACUUGGUUUAUCCAAAGAAGAAUUUGGUGUUGCAGCUCUUCAAGAUCAUUUGAGGAAAGGGUUUGACGAUGAUCUAAGCAUCAGAUCCUUCUUCCUGUUAC	168	2:168825126:168825253:-	GCAUUAGGCAUUGAUGAAGCUGUUGCUGCAAACAAUUUAAGGGCUGAACUUGGUUUAUCCAAAGAAGAAUUUGGUGUUGCAGCUCUUCAAGAUCAUUUGAGGAAAGGGUUUGACGAUGAUCUAAGCAU	2:168825231:168825253:-	GCAUUAGGCAUUGAUGAAGCUGU	23	2:168825126:168825147:-	GGUUUGACGAUGAUCUAAGCAU	22	3p	p	0	33.94	128	-36.6	-28.59	1	1	1	TRUE	FALSE	42.26	10.78	2.4	7.78	7.78	6.59	1.8	0.6	6.59	8.38	5.99	8.38	3.59	2.99	5.39	9.58	11.38	-0.00657832	-0.039881	-0.278	0.3452	0.2122	0.0731
[truncated: 639 more rows]
[truncated: 570 more columns]
