# Supplementary material for: Interactive Web-based Annotation of Plant MicroRNAs with iwa-miRNA
Source: Genomics Proteomics Bioinformatics. 2021 Jul 28;20(3):557–67. doi: 10.1016/j.gpb.2021.02.010 (PMC9801042; doi:10.1016/j.gpb.2021.02.010)
Supplement: Supplementary Table S6 [file mmc7.xlsx]

## Sheet: Sheet1
Table S6 List of 95 wheat sRNA-Seq libraries
Run	SRA Study	Assay Type	AvgSpotLen	Bases	Bytes	Experiment	Instrument	LibraryLayout	LibrarySelection	Sample Name	Cultivar	Tissue	Source	Stress	Time_point
SRR7031045	SRP141023	ncRNA-Seq	50	29312550	16024466	SRX3963123	Illumina MiSeq	SINGLE	size fractionation	GSM3104220	Chinese Spring	leaf	0_DAT_heat_leaf	37°C heat stress for 5 days	0 day after treatment (DAT)
SRR7031046	SRP141023	ncRNA-Seq	50	30836800	17054865	SRX3963123	Illumina MiSeq	SINGLE	size fractionation	GSM3104220	Chinese Spring	leaf	0_DAT_heat_leaf	37°C heat stress for 5 days	0 day after treatment (DAT)
SRR7031047	SRP141023	ncRNA-Seq	50	26477250	14166017	SRX3963123	Illumina MiSeq	SINGLE	size fractionation	GSM3104220	Chinese Spring	leaf	0_DAT_heat_leaf	37°C heat stress for 5 days	0 day after treatment (DAT)
SRR7031057	SRP141023	ncRNA-Seq	50	80220450	43245651	SRX3963127	Illumina MiSeq	SINGLE	size fractionation	GSM3104224	Chinese Spring	leaf	1_DAT_control_leaf	Control condition	1 day after treatment (DAT)
SRR7031058	SRP141023	ncRNA-Seq	50	85135950	46910449	SRX3963127	Illumina MiSeq	SINGLE	size fractionation	GSM3104224	Chinese Spring	leaf	1_DAT_control_leaf	Control condition	1 day after treatment (DAT)
SRR7031059	SRP141023	ncRNA-Seq	50	57369200	30067859	SRX3963127	Illumina MiSeq	SINGLE	size fractionation	GSM3104224	Chinese Spring	leaf	1_DAT_control_leaf	Control condition	1 day after treatment (DAT)
SRR7031033	SRP141023	ncRNA-Seq	50	107156750	57654032	SRX3963119	Illumina MiSeq	SINGLE	size fractionation	GSM3104216	Chinese Spring	leaf	0_DAT_control_leaf	Control condition	0 day after treatment (DAT)
SRR7031034	SRP141023	ncRNA-Seq	50	108001150	58835184	SRX3963119	Illumina MiSeq	SINGLE	size fractionation	GSM3104216	Chinese Spring	leaf	0_DAT_control_leaf	Control condition	0 day after treatment (DAT)
SRR7031035	SRP141023	ncRNA-Seq	50	90063150	46862529	SRX3963119	Illumina MiSeq	SINGLE	size fractionation	GSM3104216	Chinese Spring	leaf	0_DAT_control_leaf	Control condition	0 day after treatment (DAT)
SRR7031069	SRP141023	ncRNA-Seq	50	66936000	36103625	SRX3963131	Illumina MiSeq	SINGLE	size fractionation	GSM3104228	Chinese Spring	leaf	1_DAT_heat_leaf	37°C heat stress for 5 days	1 day after treatment (DAT)
SRR7031070	SRP141023	ncRNA-Seq	50	61558100	33130810	SRX3963131	Illumina MiSeq	SINGLE	size fractionation	GSM3104228	Chinese Spring	leaf	1_DAT_heat_leaf	37°C heat stress for 5 days	1 day after treatment (DAT)
SRR7031071	SRP141023	ncRNA-Seq	50	57335400	30175234	SRX3963131	Illumina MiSeq	SINGLE	size fractionation	GSM3104228	Chinese Spring	leaf	1_DAT_heat_leaf	37°C heat stress for 5 days	1 day after treatment (DAT)
SRR7031081	SRP141023	ncRNA-Seq	50	44550150	24259306	SRX3963135	Illumina MiSeq	SINGLE	size fractionation	GSM3104232	Chinese Spring	leaf	4_DAT_control_leaf	Control condition	4 day after treatment (DAT)
SRR7031082	SRP141023	ncRNA-Seq	50	36307200	19240561	SRX3963135	Illumina MiSeq	SINGLE	size fractionation	GSM3104232	Chinese Spring	leaf	4_DAT_control_leaf	Control condition	4 day after treatment (DAT)
SRR7031083	SRP141023	ncRNA-Seq	50	40386050	21509212	SRX3963135	Illumina MiSeq	SINGLE	size fractionation	GSM3104232	Chinese Spring	leaf	4_DAT_control_leaf	Control condition	4 day after treatment (DAT)
SRR7031093	SRP141023	ncRNA-Seq	50	103135700	54630414	SRX3963139	Illumina MiSeq	SINGLE	size fractionation	GSM3104236	Chinese Spring	leaf	4_DAT_heat_leaf	37°C heat stress for 5 days	4 day after treatment (DAT)
SRR7031094	SRP141023	ncRNA-Seq	50	20800	89476	SRX3963139	Illumina MiSeq	SINGLE	size fractionation	GSM3104236	Chinese Spring	leaf	4_DAT_heat_leaf	37°C heat stress for 5 days	4 day after treatment (DAT)
SRR7031095	SRP141023	ncRNA-Seq	50	94524800	48882947	SRX3963139	Illumina MiSeq	SINGLE	size fractionation	GSM3104236	Chinese Spring	leaf	4_DAT_heat_leaf	37°C heat stress for 5 days	4 day after treatment (DAT)
SRR7031036	SRP141023	ncRNA-Seq	50	76795500	41364612	SRX3963120	Illumina MiSeq	SINGLE	size fractionation	GSM3104217	Chinese Spring	leaf	0_DAT_control_leaf	Control condition	0 day after treatment (DAT)
SRR7031037	SRP141023	ncRNA-Seq	50	81528350	44894534	SRX3963120	Illumina MiSeq	SINGLE	size fractionation	GSM3104217	Chinese Spring	leaf	0_DAT_control_leaf	Control condition	0 day after treatment (DAT)
SRR7031038	SRP141023	ncRNA-Seq	50	63095750	33203218	SRX3963120	Illumina MiSeq	SINGLE	size fractionation	GSM3104217	Chinese Spring	leaf	0_DAT_control_leaf	Control condition	0 day after treatment (DAT)
SRR7031048	SRP141023	ncRNA-Seq	50	56062200	30485629	SRX3963124	Illumina MiSeq	SINGLE	size fractionation	GSM3104221	Chinese Spring	leaf	0_DAT_heat_leaf	37°C heat stress for 5 days	0 day after treatment (DAT)
SRR7031049	SRP141023	ncRNA-Seq	50	57846950	31384064	SRX3963124	Illumina MiSeq	SINGLE	size fractionation	GSM3104221	Chinese Spring	leaf	0_DAT_heat_leaf	37°C heat stress for 5 days	0 day after treatment (DAT)
SRR7031050	SRP141023	ncRNA-Seq	50	47286700	25147720	SRX3963124	Illumina MiSeq	SINGLE	size fractionation	GSM3104221	Chinese Spring	leaf	0_DAT_heat_leaf	37°C heat stress for 5 days	0 day after treatment (DAT)
SRR7031060	SRP141023	ncRNA-Seq	50	63273600	34351889	SRX3963128	Illumina MiSeq	SINGLE	size fractionation	GSM3104225	Chinese Spring	leaf	1_DAT_control_leaf	Control condition	1 day after treatment (DAT)
SRR7031061	SRP141023	ncRNA-Seq	50	62035350	34072712	SRX3963128	Illumina MiSeq	SINGLE	size fractionation	GSM3104225	Chinese Spring	leaf	1_DAT_control_leaf	Control condition	1 day after treatment (DAT)
SRR7031062	SRP141023	ncRNA-Seq	50	59937850	33320902	SRX3963128	Illumina MiSeq	SINGLE	size fractionation	GSM3104225	Chinese Spring	leaf	1_DAT_control_leaf	Control condition	1 day after treatment (DAT)
SRR7031084	SRP141023	ncRNA-Seq	50	43971550	23809707	SRX3963136	Illumina MiSeq	SINGLE	size fractionation	GSM3104233	Chinese Spring	leaf	4_DAT_control_leaf	Control condition	4 day after treatment (DAT)
SRR7031085	SRP141023	ncRNA-Seq	50	46364250	25375156	SRX3963136	Illumina MiSeq	SINGLE	size fractionation	GSM3104233	Chinese Spring	leaf	4_DAT_control_leaf	Control condition	4 day after treatment (DAT)
SRR7031086	SRP141023	ncRNA-Seq	50	35544600	18790882	SRX3963136	Illumina MiSeq	SINGLE	size fractionation	GSM3104233	Chinese Spring	leaf	4_DAT_control_leaf	Control condition	4 day after treatment (DAT)
SRR7031072	SRP141023	ncRNA-Seq	50	72488200	39053759	SRX3963132	Illumina MiSeq	SINGLE	size fractionation	GSM3104229	Chinese Spring	leaf	1_DAT_heat_leaf	37°C heat stress for 5 days	1 day after treatment (DAT)
SRR7031073	SRP141023	ncRNA-Seq	50	79394750	43145858	SRX3963132	Illumina MiSeq	SINGLE	size fractionation	GSM3104229	Chinese Spring	leaf	1_DAT_heat_leaf	37°C heat stress for 5 days	1 day after treatment (DAT)
SRR7031074	SRP141023	ncRNA-Seq	50	156632350	86167450	SRX3963132	Illumina MiSeq	SINGLE	size fractionation	GSM3104229	Chinese Spring	leaf	1_DAT_heat_leaf	37°C heat stress for 5 days	1 day after treatment (DAT)
SRR7031096	SRP141023	ncRNA-Seq	50	52779500	28418956	SRX3963140	Illumina MiSeq	SINGLE	size fractionation	GSM3104237	Chinese Spring	leaf	4_DAT_heat_leaf	37°C heat stress for 5 days	4 day after treatment (DAT)
SRR7031097	SRP141023	ncRNA-Seq	50	56073400	30952472	SRX3963140	Illumina MiSeq	SINGLE	size fractionation	GSM3104237	Chinese Spring	leaf	4_DAT_heat_leaf	37°C heat stress for 5 days	4 day after treatment (DAT)
SRR7031098	SRP141023	ncRNA-Seq	50	44639000	23569048	SRX3963140	Illumina MiSeq	SINGLE	size fractionation	GSM3104237	Chinese Spring	leaf	4_DAT_heat_leaf	37°C heat stress for 5 days	4 day after treatment (DAT)
SRR7031039	SRP141023	ncRNA-Seq	50	74491350	40620542	SRX3963121	Illumina MiSeq	SINGLE	size fractionation	GSM3104218	Chinese Spring	leaf	0_DAT_control_leaf	Control condition	0 day after treatment (DAT)
SRR7031040	SRP141023	ncRNA-Seq	50	52208650	27081979	SRX3963121	Illumina MiSeq	SINGLE	size fractionation	GSM3104218	Chinese Spring	leaf	0_DAT_control_leaf	Control condition	0 day after treatment (DAT)
SRR7031041	SRP141023	ncRNA-Seq	50	55605250	28965901	SRX3963121	Illumina MiSeq	SINGLE	size fractionation	GSM3104218	Chinese Spring	leaf	0_DAT_control_leaf	Control condition	0 day after treatment (DAT)
SRR7031063	SRP141023	ncRNA-Seq	50	56613950	30629909	SRX3963129	Illumina MiSeq	SINGLE	size fractionation	GSM3104226	Chinese Spring	leaf	1_DAT_control_leaf	Control condition	1 day after treatment (DAT)
SRR7031064	SRP141023	ncRNA-Seq	50	58394000	31887105	SRX3963129	Illumina MiSeq	SINGLE	size fractionation	GSM3104226	Chinese Spring	leaf	1_DAT_control_leaf	Control condition	1 day after treatment (DAT)
SRR7031065	SRP141023	ncRNA-Seq	50	57585500	31856060	SRX3963129	Illumina MiSeq	SINGLE	size fractionation	GSM3104226	Chinese Spring	leaf	1_DAT_control_leaf	Control condition	1 day after treatment (DAT)
SRR7031075	SRP141023	ncRNA-Seq	50	59465950	32059422	SRX3963133	Illumina MiSeq	SINGLE	size fractionation	GSM3104230	Chinese Spring	leaf	1_DAT_heat_leaf	37°C heat stress for 5 days	1 day after treatment (DAT)
SRR7031076	SRP141023	ncRNA-Seq	50	46425200	24402492	SRX3963133	Illumina MiSeq	SINGLE	size fractionation	GSM3104230	Chinese Spring	leaf	1_DAT_heat_leaf	37°C heat stress for 5 days	1 day after treatment (DAT)
SRR7031077	SRP141023	ncRNA-Seq	50	52512700	27710601	SRX3963133	Illumina MiSeq	SINGLE	size fractionation	GSM3104230	Chinese Spring	leaf	1_DAT_heat_leaf	37°C heat stress for 5 days	1 day after treatment (DAT)
SRR7031051	SRP141023	ncRNA-Seq	50	125140100	68423247	SRX3963125	Illumina MiSeq	SINGLE	size fractionation	GSM3104222	Chinese Spring	leaf	0_DAT_heat_leaf	37°C heat stress for 5 days	0 day after treatment (DAT)
SRR7031052	SRP141023	ncRNA-Seq	50	129840500	71743764	SRX3963125	Illumina MiSeq	SINGLE	size fractionation	GSM3104222	Chinese Spring	leaf	0_DAT_heat_leaf	37°C heat stress for 5 days	0 day after treatment (DAT)
SRR7031053	SRP141023	ncRNA-Seq	50	121075500	64782869	SRX3963125	Illumina MiSeq	SINGLE	size fractionation	GSM3104222	Chinese Spring	leaf	0_DAT_heat_leaf	37°C heat stress for 5 days	0 day after treatment (DAT)
SRR7031099	SRP141023	ncRNA-Seq	50	48508950	26257175	SRX3963141	Illumina MiSeq	SINGLE	size fractionation	GSM3104238	Chinese Spring	leaf	4_DAT_heat_leaf	37°C heat stress for 5 days	4 day after treatment (DAT)
SRR7031100	SRP141023	ncRNA-Seq	50	52296850	28531772	SRX3963141	Illumina MiSeq	SINGLE	size fractionation	GSM3104238	Chinese Spring	leaf	4_DAT_heat_leaf	37°C heat stress for 5 days	4 day after treatment (DAT)
SRR7031101	SRP141023	ncRNA-Seq	50	35620400	18779774	SRX3963141	Illumina MiSeq	SINGLE	size fractionation	GSM3104238	Chinese Spring	leaf	4_DAT_heat_leaf	37°C heat stress for 5 days	4 day after treatment (DAT)
SRR7031087	SRP141023	ncRNA-Seq	50	108183550	58812942	SRX3963137	Illumina MiSeq	SINGLE	size fractionation	GSM3104234	Chinese Spring	leaf	4_DAT_control_leaf	Control condition	4 day after treatment (DAT)
SRR7031088	SRP141023	ncRNA-Seq	50	109581050	60332848	SRX3963137	Illumina MiSeq	SINGLE	size fractionation	GSM3104234	Chinese Spring	leaf	4_DAT_control_leaf	Control condition	4 day after treatment (DAT)
SRR7031089	SRP141023	ncRNA-Seq	50	80394100	42080581	SRX3963137	Illumina MiSeq	SINGLE	size fractionation	GSM3104234	Chinese Spring	leaf	4_DAT_control_leaf	Control condition	4 day after treatment (DAT)
SRR7031054	SRP141023	ncRNA-Seq	50	58830400	31875259	SRX3963126	Illumina MiSeq	SINGLE	size fractionation	GSM3104223	Chinese Spring	leaf	0_DAT_heat_leaf	37°C heat stress for 5 days	0 day after treatment (DAT)
SRR7031055	SRP141023	ncRNA-Seq	50	55721550	30106400	SRX3963126	Illumina MiSeq	SINGLE	size fractionation	GSM3104223	Chinese Spring	leaf	0_DAT_heat_leaf	37°C heat stress for 5 days	0 day after treatment (DAT)
SRR7031056	SRP141023	ncRNA-Seq	50	44063500	23225286	SRX3963126	Illumina MiSeq	SINGLE	size fractionation	GSM3104223	Chinese Spring	leaf	0_DAT_heat_leaf	37°C heat stress for 5 days	0 day after treatment (DAT)
SRR7031042	SRP141023	ncRNA-Seq	50	98892050	52685610	SRX3963122	Illumina MiSeq	SINGLE	size fractionation	GSM3104219	Chinese Spring	leaf	0_DAT_control_leaf	Control condition	0 day after treatment (DAT)
SRR7031043	SRP141023	ncRNA-Seq	50	102520500	56003458	SRX3963122	Illumina MiSeq	SINGLE	size fractionation	GSM3104219	Chinese Spring	leaf	0_DAT_control_leaf	Control condition	0 day after treatment (DAT)
SRR7031044	SRP141023	ncRNA-Seq	50	72850600	37780957	SRX3963122	Illumina MiSeq	SINGLE	size fractionation	GSM3104219	Chinese Spring	leaf	0_DAT_control_leaf	Control condition	0 day after treatment (DAT)
SRR7031078	SRP141023	ncRNA-Seq	50	65832100	35678417	SRX3963134	Illumina MiSeq	SINGLE	size fractionation	GSM3104231	Chinese Spring	leaf	1_DAT_heat_leaf	37°C heat stress for 5 days	1 day after treatment (DAT)
SRR7031079	SRP141023	ncRNA-Seq	50	62713300	34379054	SRX3963134	Illumina MiSeq	SINGLE	size fractionation	GSM3104231	Chinese Spring	leaf	1_DAT_heat_leaf	37°C heat stress for 5 days	1 day after treatment (DAT)
SRR7031080	SRP141023	ncRNA-Seq	50	47650850	25213475	SRX3963134	Illumina MiSeq	SINGLE	size fractionation	GSM3104231	Chinese Spring	leaf	1_DAT_heat_leaf	37°C heat stress for 5 days	1 day after treatment (DAT)
SRR7031066	SRP141023	ncRNA-Seq	50	81729800	45006244	SRX3963130	Illumina MiSeq	SINGLE	size fractionation	GSM3104227	Chinese Spring	leaf	1_DAT_control_leaf	Control condition	1 day after treatment (DAT)
SRR7031067	SRP141023	ncRNA-Seq	50	86711200	48377492	SRX3963130	Illumina MiSeq	SINGLE	size fractionation	GSM3104227	Chinese Spring	leaf	1_DAT_control_leaf	Control condition	1 day after treatment (DAT)
SRR7031068	SRP141023	ncRNA-Seq	50	73087450	38740772	SRX3963130	Illumina MiSeq	SINGLE	size fractionation	GSM3104227	Chinese Spring	leaf	1_DAT_control_leaf	Control condition	1 day after treatment (DAT)
SRR7031090	SRP141023	ncRNA-Seq	50	122783750	65768242	SRX3963138	Illumina MiSeq	SINGLE	size fractionation	GSM3104235	Chinese Spring	leaf	4_DAT_control_leaf	Control condition	4 day after treatment (DAT)
SRR7031091	SRP141023	ncRNA-Seq	50	92194650	47928660	SRX3963138	Illumina MiSeq	SINGLE	size fractionation	GSM3104235	Chinese Spring	leaf	4_DAT_control_leaf	Control condition	4 day after treatment (DAT)
SRR7031092	SRP141023	ncRNA-Seq	50	102782900	53796113	SRX3963138	Illumina MiSeq	SINGLE	size fractionation	GSM3104235	Chinese Spring	leaf	4_DAT_control_leaf	Control condition	4 day after treatment (DAT)
SRR7031102	SRP141023	ncRNA-Seq	50	109817400	59709823	SRX3963142	Illumina MiSeq	SINGLE	size fractionation	GSM3104239	Chinese Spring	leaf	4_DAT_heat_leaf	37°C heat stress for 5 days	4 day after treatment (DAT)
SRR7031103	SRP141023	ncRNA-Seq	50	108978700	59071094	SRX3963142	Illumina MiSeq	SINGLE	size fractionation	GSM3104239	Chinese Spring	leaf	4_DAT_heat_leaf	37°C heat stress for 5 days	4 day after treatment (DAT)
SRR7031104	SRP141023	ncRNA-Seq	50	106878050	58601153	SRX3963142	Illumina MiSeq	SINGLE	size fractionation	GSM3104239	Chinese Spring	leaf	4_DAT_heat_leaf	37°C heat stress for 5 days	4 day after treatment (DAT)
SRR1195025	SRP040143	miRNA-Seq	35	490399420	373019847	SRX491867	Illumina Genome Analyzer IIx	SINGLE	size fractionation	GSE	Chinese Spring	embryo	embryo of germinating seed embryos	-	-
SRR1196023	SRP040143	miRNA-Seq	35	384389530	193139770	SRX492867	Illumina Genome Analyzer IIx	SINGLE	size fractionation	FL	Chinese Spring	flag leaves	-	-	-
SRR1195024	SRP040143	miRNA-Seq	35	485062130	368896298	SRX491834	Illumina Genome Analyzer IIx	SINGLE	size fractionation	dry grains	Chinese Spring	grain	-	-	-
SRR1195280	SRP040143	miRNA-Seq	35	183682240	84425297	SRX492122	Illumina Genome Analyzer IIx	SINGLE	size fractionation	seedling leaf	Chinese Spring	leaf	seedling leaf	-	-
SRR1196045	SRP040143	miRNA-Seq	35	640919475	593703213	SRX492889	Illumina Genome Analyzer IIx	SINGLE	size fractionation	GRA15	Chinese Spring	grain	grain of 15 days after pollination	-	-
SRR1196029	SRP040143	miRNA-Seq	35	642981045	592993418	SRX492881	Illumina Genome Analyzer IIx	SINGLE	size fractionation	GRA8	Chinese Spring	grain	grain of 8 days after pollination	-	-
SRR1195279	SRP040143	miRNA-Seq	35	237055490	105670220	SRX492121	Illumina Genome Analyzer IIx	SINGLE	size fractionation	SH	Chinese Spring	shoot	-	-	-
SRR1195281	SRP040143	miRNA-Seq	35	489834240	379403809	SRX492123	Illumina Genome Analyzer IIx	SINGLE	size fractionation	SR	Chinese Spring	root	-	-	-
SRR1195282	SRP040143	miRNA-Seq	35	529119780	398838336	SRX492124	Illumina Genome Analyzer IIx	SINGLE	size fractionation	SJ	Chinese Spring	stems	stems in the jointing stage	-	-
SRR1195944	SRP040143	miRNA-Seq	35	614788650	561733497	SRX492789	Illumina Genome Analyzer IIx	SINGLE	size fractionation	YS5	Chinese Spring	spike	0-5 mm young spikes	-	-
SRR1196022	SRP040143	miRNA-Seq	35	652969205	597981478	SRX492866	Illumina Genome Analyzer IIx	SINGLE	size fractionation	YS15	Chinese Spring	spike	10-15 mm young spikes	-	-
SRR1796320	SRP053424	miRNA-Seq	50	1100782500	786023892	SRX871397	Illumina HiSeq 2000	SINGLE	size fractionation	GSM1606475	Chinese Spring	grain	Grain	-	-
SRR1796322	SRP053424	miRNA-Seq	40	589734854	415246344	SRX871399	Illumina HiSeq 2000	SINGLE	size fractionation	GSM1606477	Chinese Spring	grain	Grain	-	-
SRR5381543	SRP102555	miRNA-Seq	49	671294365	454900934	SRX2676668	Illumina Genome Analyzer	SINGLE	unspecified	Triticum aestivum L. Chinese Spring (CS)	Chinese Spring	anther	anther	-	-
SRR1796321	SRP053424	miRNA-Seq	50	2035692450	1403810108	SRX871398	Illumina HiSeq 2000	SINGLE	size fractionation	GSM1606476	Chinese Spring	grain	Grain	-	-
SRR1796319	SRP053424	miRNA-Seq	50	1253752550	882514347	SRX871396	Illumina HiSeq 2000	SINGLE	size fractionation	GSM1606474	Chinese Spring	grain	Grain	-	-
SRR5460967	SRP104205	miRNA-Seq	49	963498123	396585765	SRX2748962	Illumina HiSeq 2000	SINGLE	cDNA	AM-1	Chinese Spring	spike	AM	-	-
SRR5460941	SRP104205	miRNA-Seq	49	825448561	344341972	SRX2748936	Illumina HiSeq 2000	SINGLE	cDNA	FM-1	Chinese Spring	spike	FM	-	-
SRR5461176	SRP104205	miRNA-Seq	49	676060644	244372364	SRX2749160	Illumina HiSeq 2000	SINGLE	cDNA	TS-1	Chinese Spring	spike	TS	-	-
SRR5460972	SRP104205	miRNA-Seq	49	878456271	363856961	SRX2748964	Illumina HiSeq 2000	SINGLE	cDNA	AM-2	Chinese Spring	spike	AM	-	-
SRR5460939	SRP104205	miRNA-Seq	49	843626042	350246229	SRX2748931	Illumina HiSeq 2000	SINGLE	cDNA	DR-2	Chinese Spring	spike	DR	-	-
SRR5461177	SRP104205	miRNA-Seq	49	704303705	253523089	SRX2749173	Illumina HiSeq 2000	SINGLE	cDNA	TS-2	Chinese Spring	spike	TS	-	-
SRR5460949	SRP104205	miRNA-Seq	49	817067454	339795685	SRX2748941	Illumina HiSeq 2000	SINGLE	cDNA	FM-2	Chinese Spring	spike	FM	-	-
