# Supplementary material for: Interactive Web-based Annotation of Plant MicroRNAs with iwa-miRNA
Source: Genomics Proteomics Bioinformatics. 2021 Jul 28;20(3):557–67. doi: 10.1016/j.gpb.2021.02.010 (PMC9801042; doi:10.1016/j.gpb.2021.02.010)
Supplement: Supplementary Table S7 [file mmc8.xlsx]

## Sheet: Sheet1
Table S7 List of candidate miRNAs and their precursors in wheat
ID	Name	High-throughput criteria	One-class SVM	Extended stem loop loc	Extended stem loop seq	Extended stem loop len	Stem loop loc	Stem loop seq	Loc5p	Seq5p	Len5p	Loc3p	Seq3p	Len3p	Mature arm	Source	RPM5p	RPM3p	Stem loop len	Stem loop MFE	Stem loop AMFE	Abundance bias	Strand bias	The number of sequences in pre-miRNAs	RNAfold	Centroidfold	cg	%AA	%AC	%AG	%AU	%CA	%CC	%CG	%CU	%GA	%GC	%GG	%GU	%UA	%UC	%UG	%UU	mfe1	mfe2	dG	dP	dQ	dD
7A:8200913:8201022:-	Tae-MIR_N101b	TRUE	novel_prediction	7A:8200913:8201022:-	CUAUUGCUGACCCGCUCGUUCCAAGUUGCGUAGUGGACCGCUUGGGGUCUAUACGAAAGCUGGGCCUCAUGGUCCAUAAUGUGGCAGGCACAGCGUGAGGCUGGCUUCAU	110	7A:8200933:8201002:-	CCAAGUUGCGUAGUGGACCGCUUGGGGUCUAUACGAAAGCUGGGCCUCAUGGUCCAUAAUGUGGCAGGCA	7A:8200982:8201002:-	CCAAGUUGCGUAGUGGACCGC	21	7A:8200933:8200952:-	GGUCCAUAAUGUGGCAGGCA	20	5p	p	40.13	0	70	-29.9	-42.71	1	1	3	TRUE	TRUE	56.36	3.67	3.67	5.5	5.5	6.42	5.5	5.5	8.26	3.67	10.09	10.09	7.34	4.59	5.5	10.09	4.59	-0.00675834	-0.0710606	-0.3809	0.3455	0.1626	0.0556
7B:103067018:103067259:+	Tae-MIR_N102a	TRUE	novel_prediction	7B:103067018:103067259:+	CAAACUUGCCAUGGCAACCAGCACGACCAUGUACCAAAGGACGCCAUGUUACUCUAGAAUGGUAGCAGUGCCAUGCAAUCCAACCCCCAACUUGAGCACCAAAAGUUUGCACAUAUGUUAGUAUCAAUGCUAGUGCUGCCCCCGCGUUGCUCGUGGUGUAGAUGUGUGAUCACCUAGGUGUUGGAUGCCCUCAAUCAGCUUUGGCAUACAUGAGUUGAGCAGGAGUUUCAUGAGUAUCUUUG	242	7B:103067038:103067239:+	GCACGACCAUGUACCAAAGGACGCCAUGUUACUCUAGAAUGGUAGCAGUGCCAUGCAAUCCAACCCCCAACUUGAGCACCAAAAGUUUGCACAUAUGUUAGUAUCAAUGCUAGUGCUGCCCCCGCGUUGCUCGUGGUGUAGAUGUGUGAUCACCUAGGUGUUGGAUGCCCUCAAUCAGCUUUGGCAUACAUGAGUUGAGCAG	7B:103067038:103067055:+	GCACGACCAUGUACCAAA	18	7B:103067219:103067239:+	UGGCAUACAUGAGUUGAGCAG	21	3p	p	0	17.51	202	-56.7	-28.07	1	1	1	TRUE	TRUE	48.35	5.81	5.39	7.05	7.47	10.37	7.88	2.07	4.56	4.56	7.47	3.32	7.88	4.98	3.73	11.2	6.22	-0.00565874	-0.0243802	-0.2736	0.3347	0.3261	0.1069
7B:103073086:103073326:+	Tae-MIR_N102b	TRUE	novel_prediction	7B:103073086:103073326:+	GUGACUUGCCAUAGCAACCAGCUCGACCAUGUACCAAAGGACGCCAUGUUACUCUAGAAUGGUAGCAGUGCCAUGCAAUCCAACCCCCAGCUUGAGCACCAAAAUUUGCACAGAUGUUACUAUCAACGCUAGUGCUGCCCCCGAGUUGCUCGUGGUGUACAUGUGUGAUCACCUAGGUGUUGGAUGCCCUCAAUCAGCUUUGGCAUACAUGAGUUGAGCAGGAGUUUCAUGAGUAUCUUUG	241	7B:103073106:103073306:+	GCUCGACCAUGUACCAAAGGACGCCAUGUUACUCUAGAAUGGUAGCAGUGCCAUGCAAUCCAACCCCCAGCUUGAGCACCAAAAUUUGCACAGAUGUUACUAUCAACGCUAGUGCUGCCCCCGAGUUGCUCGUGGUGUACAUGUGUGAUCACCUAGGUGUUGGAUGCCCUCAAUCAGCUUUGGCAUACAUGAGUUGAGCAG	7B:103073106:103073123:+	GCUCGACCAUGUACCAAA	18	7B:103073286:103073306:+	UGGCAUACAUGAGUUGAGCAG	21	3p	p	0	17.51	201	-64.4	-32.04	1	1	1	TRUE	TRUE	48.96	4.58	5.83	7.5	7.08	10	7.92	2.08	5.42	5.42	7.5	2.92	7.5	5	4.17	10.83	6.25	-0.00580474	-0.0299585	-0.2842	0.3278	0.2731	0.0885
Un:318212938:318213047:-	Tae-MIR_N105a	TRUE	novel_prediction	Un:318212938:318213047:-	CCCUUGUCUUAGCUGGCAUCACGUACCCAUUGAUCUCCCGUGCCUCAGUACUCUCUCGAGGGACCAUGAUGGGAGUUGGUGGGUAUGGCCUGAAUGUCUCCUUGAUCACC	110	Un:318212958:318213027:-	ACGUACCCAUUGAUCUCCCGUGCCUCAGUACUCUCUCGAGGGACCAUGAUGGGAGUUGGUGGGUAUGGCC	Un:318213006:318213027:-	ACGUACCCAUUGAUCUCCCGUG	22	Un:318212958:318212978:-	UGGGAGUUGGUGGGUAUGGCC	21	3p	p	0	22.11	70	-32.6	-46.57	1	1	1	TRUE	TRUE	54.55	0.92	4.59	3.67	7.34	5.5	10.09	2.75	10.09	6.42	3.67	8.26	7.34	3.67	10.09	11.01	4.59	-0.00643263	-0.0598485	-0.3509	0.3364	0.0929	0.0337
Un:412307720:412307829:-	Tae-MIR_N105b	TRUE	novel_prediction	Un:412307720:412307829:-	CCCUUGUCUUAGCUGGCAUCACGUACCCAUUGAUCUCCCGUGCCUCAGUACUCUCUCGAGGGACCAUGAUGGGAGUUGGUGGGUAUGGCCUGAAUGUCUCCUUGAUCACC	110	Un:412307740:412307809:-	ACGUACCCAUUGAUCUCCCGUGCCUCAGUACUCUCUCGAGGGACCAUGAUGGGAGUUGGUGGGUAUGGCC	Un:412307788:412307809:-	ACGUACCCAUUGAUCUCCCGUG	22	Un:412307740:412307760:-	UGGGAGUUGGUGGGUAUGGCC	21	3p	p	0	22.11	70	-32.6	-46.57	1	1	1	TRUE	TRUE	54.55	0.92	4.59	3.67	7.34	5.5	10.09	2.75	10.09	6.42	3.67	8.26	7.34	3.67	10.09	11.01	4.59	-0.00643263	-0.0598485	-0.3509	0.3364	0.0929	0.0337
2B:759743588:759743735:-	Tae-MIR_N109a	TRUE	novel_prediction	2B:759743588:759743735:-	UCACAAGUCAUGUAUCGGAAAAGAAUUCUAUGAGACCUGGUUUAUAUGUGAAUUAUGAAUGCCACAUGUCAUCCAUGAGGACGGGUCUCCCCUGGUUUAUAUGAGACCUGGUCUCAUAUAAUUUUUUUCCUCAUGUACCCCUGAGCCA	148	2B:759743608:759743715:-	AAGAAUUCUAUGAGACCUGGUUUAUAUGUGAAUUAUGAAUGCCACAUGUCAUCCAUGAGGACGGGUCUCCCCUGGUUUAUAUGAGACCUGGUCUCAUAUAAUUUUUUU	2B:759743695:759743715:-	AAGAAUUCUAUGAGACCUGGU	21	2B:759743608:759743628:-	CUGGUCUCAUAUAAUUUUUUU	21	5p	p	121.59	0	108	-36.8	-34.07	1	1	1	TRUE	TRUE	41.22	5.44	4.08	4.08	12.24	6.8	8.16	1.36	5.44	7.48	1.36	4.76	6.12	6.8	8.16	9.52	8.16	-0.00804949	-0.0704054	-0.3318	0.3649	0.1394	0.0468
3A:481660817:481661051:+	Tae-MIR_N109b	TRUE	novel_prediction	3A:481660817:481661051:+	AUGGACUGUUUCUAGAGGAAAAGAAUUCUAUGAGACCUGGUCUCACGCGAGACCCAUCCACACGUGGCAUUCACAAAUCACAAAGCAUCUACCCCACCCCCACUUGAAAUCAGGGGGGAGAGAUUAGAUGCUUUGUGAUUUGUGAAUGCCACGUGUCAUCCAUCAGGGCGGGUCUCACCUGCUAACCGUGAGACCUGGUCUCAUAUAAUUUUUUUUUCAUUUCUAGAGAACUAUA	235	3A:481660837:481661031:+	AAGAAUUCUAUGAGACCUGGUCUCACGCGAGACCCAUCCACACGUGGCAUUCACAAAUCACAAAGCAUCUACCCCACCCCCACUUGAAAUCAGGGGGGAGAGAUUAGAUGCUUUGUGAUUUGUGAAUGCCACGUGUCAUCCAUCAGGGCGGGUCUCACCUGCUAACCGUGAGACCUGGUCUCAUAUAAUUUUUUU	3A:481660837:481660857:+	AAGAAUUCUAUGAGACCUGGU	21	3A:481661011:481661031:+	CUGGUCUCAUAUAAUUUUUUU	21	5p	p	121.59	0	195	-115.6	-59.28	1	1	1	TRUE	TRUE	45.53	5.98	6.84	5.98	8.12	8.55	6.84	2.56	6.41	8.12	2.99	5.98	4.27	4.27	7.69	6.84	8.55	-0.0119262	-0.078541	-0.543	0.3702	0.1215	0.0464
2A:350732316:350732489:-	Tae-MIR_N110a	TRUE	novel_prediction	2A:350732316:350732489:-	UAAAAGCAAUUUUAACAUGGUCCCUCUUACCUCCUCUUUUCACAUGGGAGGUAAGAAGGUAAGAGUUACUCAGACCCACUACUUAAUGGAAGCAACGGCUCAGAUCUAUUAUAUACUCUUGCCUCUCAUGUGAAAUGAGGAUGUAAGAGGGACCAUGUUAAGAAACCUUGGUAU	174	2A:350732336:350732469:-	UCCCUCUUACCUCCUCUUUUCACAUGGGAGGUAAGAAGGUAAGAGUUACUCAGACCCACUACUUAAUGGAAGCAACGGCUCAGAUCUAUUAUAUACUCUUGCCUCUCAUGUGAAAUGAGGAUGUAAGAGGGACC	2A:350732449:350732469:-	UCCCUCUUACCUCCUCUUUUC	21	2A:350732336:350732356:-	AAUGAGGAUGUAAGAGGGACC	21	3p	p	0	309.08	134	-63.8	-47.61	1	1	1	TRUE	TRUE	40.23	9.83	6.36	7.51	7.51	5.78	5.2	0.58	8.67	6.94	2.31	6.36	4.62	8.67	6.36	5.78	7.51	-0.0118146	-0.0829502	-0.4753	0.3448	0.1448	0.0538
2D:271511766:271511939:+	Tae-MIR_N110b	TRUE	novel_prediction	2D:271511766:271511939:+	UAAAAGCAAUUUUAACAUGGUCCCUCUUACCUCCUCUUUCCACAUGGGAGGUAAGAAGGUAAGAGUUACUCAGACCCACUACUUAAUGGAAUCAACGGCUCAGAUCUAUUAUAUACUCUUGCCUCUCAUGUGAAAUGAGGAUGUAAGAGGGACCAUGUUAAGAAACCUUGGUAU	174	2D:271511786:271511919:+	UCCCUCUUACCUCCUCUUUCCACAUGGGAGGUAAGAAGGUAAGAGUUACUCAGACCCACUACUUAAUGGAAUCAACGGCUCAGAUCUAUUAUAUACUCUUGCCUCUCAUGUGAAAUGAGGAUGUAAGAGGGACC	2D:271511786:271511806:+	UCCCUCUUACCUCCUCUUUCC	21	2D:271511899:271511919:+	AAUGAGGAUGUAAGAGGGACC	21	3p	p	0	309.08	134	-59.3	-44.25	1	1	1	TRUE	TRUE	40.23	9.83	6.36	6.94	8.09	5.78	5.78	0.58	8.67	6.94	1.73	6.36	4.62	8.67	6.94	5.78	6.94	-0.0111708	-0.0922989	-0.4494	0.3391	0.1641	0.0653
3A:36147565:36147706:-	Tae-MIR_N111a	TRUE	novel_prediction	3A:36147565:36147706:-	GAAGGAGUUCAAGUUGCGGUUGUACUACUACAUCUUUCAUGCCAAUUUUCUCCGACUUCCAUUUAUCGACAAAAGCACUCCAUCUCUCAUGAUAAUUGGCAUGAGAGGUGGAGUAGUACAACAACGACCCGAACUCCUUCAG	142	3A:36147585:36147686:-	UGUACUACUACAUCUUUCAUGCCAAUUUUCUCCGACUUCCAUUUAUCGACAAAAGCACUCCAUCUCUCAUGAUAAUUGGCAUGAGAGGUGGAGUAGUACAAC	3A:36147666:36147686:-	UGUACUACUACAUCUUUCAUG	21	3A:36147585:36147605:-	UGAGAGGUGGAGUAGUACAAC	21	3p	p	0	325.56	102	-37.99	-37.25	1	1	1	TRUE	TRUE	43.66	7.09	7.8	6.38	7.09	9.22	4.96	3.55	7.09	7.09	2.84	3.55	4.96	4.96	9.22	4.96	9.22	-0.0105314	-0.153286	-0.4598	0.3099	0.0746	0.0201
3B:43608717:43608857:-	Tae-MIR_N111b	TRUE	novel_prediction	3B:43608717:43608857:-	GAAGGAGUUCAGGUUGCUGUUGUACUCUACAUCUUUCAUGCCAAUUUUCUCCGUCUUCCAUUUAUCGACAAAAGCACUCCAUCUCUCAUGAUAAUUGGCAUGAGAGGUGGAGUAGUACAACAACGACCCGAACUCCUUUAG	141	3B:43608737:43608837:-	UGUACUCUACAUCUUUCAUGCCAAUUUUCUCCGUCUUCCAUUUAUCGACAAAAGCACUCCAUCUCUCAUGAUAAUUGGCAUGAGAGGUGGAGUAGUACAAC	3B:43608818:43608837:-	UGUACUCUACAUCUUUCAUG	20	3B:43608737:43608757:-	UGAGAGGUGGAGUAGUACAAC	21	3p	p	0	325.56	101	-33.09	-32.76	1	1	1	TRUE	TRUE	43.26	6.43	6.43	6.43	7.14	8.57	5	2.86	7.86	6.43	2.86	3.57	5.71	5	10	5.71	10	-0.0102127	-0.151064	-0.4418	0.3191	0.0785	0.0251
5A:4861022:4861165:-	Tae-MIR_N112a	TRUE	novel_prediction	5A:4861022:4861165:-	GUUCCUAAAUAUAAGUCGUUGAAGAGAUUCUACUAUGAACCACAUACAGAUGUAUGUAGAUGCAUUUUAGGGUGAAGAUUCACUCAUUUUGCUUCGUAUGUAGUCCAUAGUAAAAUCUCUACGAAGACUUAUAUUUAGCAACGG	144	5A:4861042:4861145:-	GAAGAGAUUCUACUAUGAACCACAUACAGAUGUAUGUAGAUGCAUUUUAGGGUGAAGAUUCACUCAUUUUGCUUCGUAUGUAGUCCAUAGUAAAAUCUCUACGA	5A:4861125:4861145:-	GAAGAGAUUCUACUAUGAACC	21	5A:4861042:4861062:-	UCCAUAGUAAAAUCUCUACGA	21	5p	p	126.63	0	104	-35.7	-34.33	1	1	1	TRUE	TRUE	34.72	7.69	5.59	7.69	11.19	5.59	2.1	2.8	5.59	6.99	2.1	2.1	6.99	11.89	6.29	5.59	9.79	-0.0113422	-0.134722	-0.3938	0.3819	0.0304	0.0113
7B:514511422:514511564:-	Tae-MIR_N112b	TRUE	novel_prediction	7B:514511422:514511564:-	GUUCCUAAAUAUAAGUCUUUGAAGAGAUUCUACUAUGAACCACAUACGGAUGUAUGUAGAUGCAUUUUAAGUGUGAAUUCACUCAUUUUGCUUCGUAUGUAGUCCAUAGUGAAAUCUUUACAAAGACUUGUAUUUAGGAAUGG	143	7B:514511442:514511544:-	GAAGAGAUUCUACUAUGAACCACAUACGGAUGUAUGUAGAUGCAUUUUAAGUGUGAAUUCACUCAUUUUGCUUCGUAUGUAGUCCAUAGUGAAAUCUUUACAA	7B:514511524:514511544:-	GAAGAGAUUCUACUAUGAACC	21	7B:514511442:514511462:-	UCCAUAGUGAAAUCUUUACAA	21	5p	p	126.63	0	103	-30.9	-30	1	1	1	TRUE	TRUE	32.87	8.45	4.93	6.34	11.27	4.93	2.11	1.41	5.63	7.04	1.41	2.11	7.75	10.56	5.63	8.45	11.97	-0.0129784	-0.143124	-0.4266	0.4056	0.1634	0.0555
2B:605592594:605592696:-	Tae-MIR_N11a	TRUE	novel_prediction	2B:605592594:605592696:-	AAAAAUAAUACACCCUCUAUAAACUAAUAUAUGAGCGUUUACAUAACUAAAAUAGUGAUCUAAAUUCUCUUAUAUUAGUUUACGGAGGGAGUAUAAAAUAGCA	103	2B:605592614:605592676:-	AAACUAAUAUAUGAGCGUUUACAUAACUAAAAUAGUGAUCUAAAUUCUCUUAUAUUAGUUUAC	2B:605592656:605592676:-	AAACUAAUAUAUGAGCGUUUA	21	2B:605592614:605592634:-	AAUUCUCUUAUAUUAGUUUAC	21	5p	p	14.73	0	63	-17.3	-27.46	1	1	1	TRUE	TRUE	26.21	16.67	5.88	5.88	13.73	2.94	1.96	1.96	6.86	3.92	1.96	2.94	3.92	18.63	3.92	1.96	6.86	-0.0125563	-0.169903	-0.3291	0.3495	0.0278	0.0127
3B:37632671:37632773:-	Tae-MIR_N11b	TRUE	novel_prediction	3B:37632671:37632773:-	UUAUGUGUUACUCCCUCCGUAAACUAAUAUAUGAGCGUUUAGAUCACUACUUUAGUUAUCUAAACACUCUUAUAUUAGUUUAUAGAGUGAGUACAAAAAAAGG	103	3B:37632691:37632753:-	AAACUAAUAUAUGAGCGUUUAGAUCACUACUUUAGUUAUCUAAACACUCUUAUAUUAGUUUAU	3B:37632733:37632753:-	AAACUAAUAUAUGAGCGUUUA	21	3B:37632691:37632711:-	AACACUCUUAUAUUAGUUUAU	21	5p	p	14.73	0	63	-26.1	-41.43	1	1	1	TRUE	TRUE	30.1	10.78	6.86	7.84	8.82	2.94	2.94	1.96	7.84	3.92	0.98	0.98	7.84	16.67	4.9	3.92	10.78	-0.0129336	-0.195631	-0.3893	0.3689	0.0457	0.0171
3B:445250441:445250543:-	Tae-MIR_N11c	TRUE	novel_prediction	3B:445250441:445250543:-	UUAGAAAGUACUCCAUCAGUAAACUAAUAUAUGAGCGUUUAGAUCACAAUUUUAGUGAACUAAAUGUUUUUAUAUUAGUUUACAGAGGGAGUAGGUUGUUCUA	103	3B:445250461:445250523:-	AAACUAAUAUAUGAGCGUUUAGAUCACAAUUUUAGUGAACUAAAUGUUUUUAUAUUAGUUUAC	3B:445250503:445250523:-	AAACUAAUAUAUGAGCGUUUA	21	3B:445250461:445250481:-	AAUGUUUUUAUAUUAGUUUAC	21	5p	p	14.73	0	63	-25.1	-39.84	1	1	1	TRUE	TRUE	29.13	8.82	4.9	10.78	8.82	4.9	0.98	0.98	3.92	5.88	0.98	2.94	8.82	14.71	3.92	3.92	14.71	-0.014298	-0.205825	-0.4165	0.3883	0.0255	0.0103
3D:135589990:135590092:+	Tae-MIR_N11d	TRUE	novel_prediction	3D:135589990:135590092:+	CUCAUUAAUACUCCCUCUGUAAACUAAUAUAUGAGCGUUUAGAUCAUUAAAGUAGUCAUCUAAGUGCUCCUAUAUUGGUUUGCGGUGUUGGGGAACGUAGCAU	103	3D:135590010:135590072:+	AAACUAAUAUAUGAGCGUUUAGAUCAUUAAAGUAGUCAUCUAAGUGCUCCUAUAUUGGUUUGC	3D:135590010:135590030:+	AAACUAAUAUAUGAGCGUUUA	21	3D:135590052:135590072:+	AGUGCUCCUAUAUUGGUUUGC	21	5p	p	14.73	0	63	-23.7	-37.62	1	1	1	TRUE	TRUE	37.86	7.84	2.94	5.88	10.78	3.92	2.94	2.94	7.84	2.94	3.92	4.9	8.82	12.75	6.86	6.86	7.84	-0.00974379	-0.123948	-0.3689	0.3495	0.0567	0.0216
5B:684223277:684223379:+	Tae-MIR_N11h	TRUE	novel_prediction	5B:684223277:684223379:+	AAAGUAUCUACUCCCUUCGUAAACUAAUAUAUGAGCGUUUAGAUCACUAAAAUAAUGAUAUAAACGCUCUUAUAUUAGUUUACAGAGGGAGUAGUUGGGAGGA	103	5B:684223297:684223359:+	AAACUAAUAUAUGAGCGUUUAGAUCACUAAAAUAAUGAUAUAAACGCUCUUAUAUUAGUUUAC	5B:684223297:684223317:+	AAACUAAUAUAUGAGCGUUUA	21	5B:684223339:684223359:+	AACGCUCUUAUAUUAGUUUAC	21	5p	p	14.73	0	63	-25.5	-40.48	1	1	1	TRUE	TRUE	33.01	10.78	4.9	8.82	10.78	1.96	1.96	2.94	6.86	6.86	1.96	4.9	5.88	15.69	4.9	2.94	7.84	-0.0142048	-0.235922	-0.4689	0.3495	0.0385	0.0163
7B:22900827:22900929:-	Tae-MIR_N11i	TRUE	novel_prediction	7B:22900827:22900929:-	UUAACAUAUACUCCCUCUGUAAACUAAUAUAUGAGCGUUUAGAUCACUACUUUAGUGUUCUAAAUGCUCUUAUAUUAGUUUACGAAGGGAGUAUCAUUUUUCA	103	7B:22900847:22900909:-	AAACUAAUAUAUGAGCGUUUAGAUCACUACUUUAGUGUUCUAAAUGCUCUUAUAUUAGUUUAC	7B:22900889:22900909:-	AAACUAAUAUAUGAGCGUUUA	21	7B:22900847:22900867:-	AAUGCUCUUAUAUUAGUUUAC	21	5p	p	14.73	0	63	-31.8	-50.48	1	1	1	TRUE	TRUE	30.1	6.86	5.88	5.88	10.78	3.92	1.96	1.96	8.82	3.92	1.96	1.96	5.88	15.69	6.86	3.92	13.73	-0.0169003	-0.500971	-0.5087	0.3786	0.0273	0.0102
7D:27051407:27051509:+	Tae-MIR_N11k	TRUE	novel_prediction	7D:27051407:27051509:+	GUUUAAAGUACUCCCUCUGUAAACUAAUAUAUGAGCGUUUAGAUAACUAAAAUAGUGAUCUAAAUGCUCUUAUAUUAGUCUACGGAGGGAGUAAUUGUUAAGG	103	7D:27051427:27051489:+	AAACUAAUAUAUGAGCGUUUAGAUAACUAAAAUAGUGAUCUAAAUGCUCUUAUAUUAGUCUAC	7D:27051427:27051447:+	AAACUAAUAUAUGAGCGUUUA	21	7D:27051469:27051489:+	AAUGCUCUUAUAUUAGUCUAC	21	5p	p	14.73	0	63	-27.9	-44.29	1	1	1	TRUE	TRUE	32.04	12.75	3.92	7.84	9.8	0	1.96	1.96	8.82	4.9	1.96	3.92	7.84	16.67	4.9	4.9	7.84	-0.01603	-0.26068	-0.5136	0.4175	0.0508	0.0224
1A:504394697:504394798:+	Tae-MIR_N120a	TRUE	novel_prediction	1A:504394697:504394798:+	AGCCGAGCAUCAUGUGCUACGAUCAGCUUCAUGACUUCAUCUUUACUGGCUUGCCAAGAGGGAUGACGCAUUGGUUGAUCUGGUGUAUGGACUUGGUGUGAG	102	1A:504394717:504394778:+	GAUCAGCUUCAUGACUUCAUCUUUACUGGCUUGCCAAGAGGGAUGACGCAUUGGUUGAUCUG	1A:504394717:504394739:+	GAUCAGCUUCAUGACUUCAUCUU	23	1A:504394758:504394778:+	GAUGACGCAUUGGUUGAUCUG	21	3p	p	0	42.93	62	-23.4	-37.74	1	1	1	TRUE	TRUE	49.02	0.99	4.95	5.94	8.91	6.93	1.98	2.97	7.92	8.91	6.93	6.93	5.94	2.97	5.94	13.86	7.92	-0.00756018	-0.0691176	-0.3706	0.3824	0.0321	0.0137
1A:574188474:574188591:+	Tae-MIR_N125a	TRUE	novel_prediction	1A:574188474:574188591:+	GCAUUUGCUAGGUUUAUAAUCUUCAUUCUGCCAAUCUUUUCACCUGCAAUGAAUAAUACCCCUAUUAAGUCAGGCGAAACGAUUGGAAGAAUGAAGAUUAUAAACUUGUAUCAACCGC	118	1A:574188494:574188571:+	CUUCAUUCUGCCAAUCUUUUCACCUGCAAUGAAUAAUACCCCUAUUAAGUCAGGCGAAACGAUUGGAAGAAUGAAGAU	1A:574188494:574188514:+	CUUCAUUCUGCCAAUCUUUUC	21	1A:574188551:574188571:+	AACGAUUGGAAGAAUGAAGAU	21	3p	p	0	149.57	78	-29.5	-37.82	1	1	1	TRUE	TRUE	36.44	11.97	4.27	4.27	11.97	5.98	5.13	2.56	5.98	5.98	5.13	2.56	2.56	8.55	5.98	5.98	11.11	-0.0105571	-0.194915	-0.3847	0.3729	0.1194	0.0446
1B:34210861:34211000:-	Tae-MIR_N128a	TRUE	novel_prediction	1B:34210861:34211000:-	UUACAGAACUCCGCUCCGCUUCAAUGAUCUAGACUUGCAUUAGGGGCUUAAGGCACGACAAUACCAUGUAGAUUUUGGGAACAUAUCACGAGGUUUGGCAGCUGGUCUGCGACGUUGGUCGGAGCUUAAAGGAUCAGGGC	140	1B:34210881:34210980:-	UCAAUGAUCUAGACUUGCAUUAGGGGCUUAAGGCACGACAAUACCAUGUAGAUUUUGGGAACAUAUCACGAGGUUUGGCAGCUGGUCUGCGACGUUGGUC	1B:34210960:34210980:-	UCAAUGAUCUAGACUUGCAUU	21	1B:34210881:34210901:-	AGCUGGUCUGCGACGUUGGUC	21	5p	p	109.16	0	100	-22.5	-22.5	1	1	1	TRUE	TRUE	49.29	5.04	6.47	7.19	6.47	7.19	2.16	5.04	6.47	7.19	7.19	10.07	3.6	5.76	5.76	5.76	8.63	-0.00518766	-0.0410204	-0.2557	0.3	0.1542	0.0508
1B:325269058:325269262:+	Tae-MIR_N129a	TRUE	novel_prediction	1B:325269058:325269262:+	CGCUGAACUUACUCUAUAAUCUGCUGUAGAAAAAUAGGCACAAAAGUAGGAAAAGUUGGUUAUUUAAACGGUAAACGGGAUCAUCAUAAUCUACCACAAUGCACCAUUUGCCAACCAGCUUUUGCCUAUCUAUUGGUUGGCUAACCACCCUUUCCUGCUUCCGUGCCUAUUCUUCUACAGCAGAUUAUAAAUAAAUUUAGCAUAU	205	1B:325269078:325269242:+	CUGCUGUAGAAAAAUAGGCACAAAAGUAGGAAAAGUUGGUUAUUUAAACGGUAAACGGGAUCAUCAUAAUCUACCACAAUGCACCAUUUGCCAACCAGCUUUUGCCUAUCUAUUGGUUGGCUAACCACCCUUUCCUGCUUCCGUGCCUAUUCUUCUACAGCAGAU	1B:325269078:325269098:+	CUGCUGUAGAAAAAUAGGCAC	21	1B:325269222:325269242:+	GCCUAUUCUUCUACAGCAGAU	21	5p	p	30.45	0	165	-66.9	-40.55	1	1	1	TRUE	TRUE	38.05	11.76	5.88	4.41	9.31	6.86	5.39	1.96	8.33	2.45	5.88	3.92	3.43	10.29	4.9	5.39	9.8	-0.0103075	-0.05777	-0.3922	0.3317	0.1424	0.0463
1A:213934504:213934692:-	Tae-MIR_N12a	TRUE	novel_prediction	1A:213934504:213934692:-	GUUUACAAGGCAUGCGCGUAUUCCUAGAUCGUCAAUUUGAUCUACCUAAUACAAGUUAUAUAUUACAAAAAAUAUACCAAUAUAAACUUUAGAUGUUCUAUUUUCAAACGGUGUAAUUUUUGUGUUAUAUAAUUUAUAUUAGUGUGAUAAAAUUGGCAAUCUAGGUAUACACGUGGGACUUGUAAACUG	189	1A:213934524:213934672:-	UUCCUAGAUCGUCAAUUUGAUCUACCUAAUACAAGUUAUAUAUUACAAAAAAUAUACCAAUAUAAACUUUAGAUGUUCUAUUUUCAAACGGUGUAAUUUUUGUGUUAUAUAAUUUAUAUUAGUGUGAUAAAAUUGGCAAUCUAGGUAUA	1A:213934651:213934672:-	UUCCUAGAUCGUCAAUUUGAUC	22	1A:213934524:213934545:-	UAAAAUUGGCAAUCUAGGUAUA	22	5p	p	32.87	0	149	-48.3	-32.42	1	1	1	TRUE	TRUE	29.1	11.7	5.85	3.19	13.3	4.79	1.6	2.66	4.26	2.66	2.13	3.19	7.45	14.89	3.72	6.38	12.23	-0.0125636	-0.12328	-0.3656	0.3757	0.0634	0.0226
2A:127040051:127040243:-	Tae-MIR_N12b	TRUE	novel_prediction	2A:127040051:127040243:-	CAGUUUACAGGGCGUGCGCGUAUCCCUAGAUCGUCAAUUUGACCAACCUAAUACAAGUCAUACAUUAUAAAAAAUAUAUCAACAUAAACUUCGGAGUUUCUACUUUCAAAAGAUAUAUUUUUUGUGUUAUAUAGUUUAUAUUAGGAUGAUAAAAUUGGCAACCUAGGUAUACGCGCAGAACUUGUAAACUGAA	193	2A:127040071:127040223:-	UAUCCCUAGAUCGUCAAUUUGACCAACCUAAUACAAGUCAUACAUUAUAAAAAAUAUAUCAACAUAAACUUCGGAGUUUCUACUUUCAAAAGAUAUAUUUUUUGUGUUAUAUAGUUUAUAUUAGGAUGAUAAAAUUGGCAACCUAGGUAUACG	2A:127040202:127040223:-	UAUCCCUAGAUCGUCAAUUUGA	22	2A:127040071:127040092:-	AAAUUGGCAACCUAGGUAUACG	22	5p	p	15.42	0	153	-34.1	-22.29	1	1	1	TRUE	TRUE	32.64	11.98	6.25	5.21	11.46	6.25	2.6	3.65	4.17	4.17	3.12	3.12	5.73	13.02	4.17	4.17	10.94	-0.0106189	-0.0528497	-0.3466	0.3575	0.0938	0.032
3B:720162950:720163142:-	Tae-MIR_N12e	TRUE	novel_prediction	3B:720162950:720163142:-	CAGUUUACAAGGCGUGCAUGUAUCCCUAGAUCGUCAAUUUGACCAACCUAAUAAAAGUCAUAUAUUACAAAAAGCAUACCAUUAUAAACUUUAGAUGUUAUAUUUUGAAACGAUAUAAUUUUUGUGUUAUAUAGUUUAUAUUACGGUGAUAAAAUUGGCAACCUAGGGGUACGAGCUAGCCUUGUAAACUAAA	193	3B:720162970:720163122:-	UAUCCCUAGAUCGUCAAUUUGACCAACCUAAUAAAAGUCAUAUAUUACAAAAAGCAUACCAUUAUAAACUUUAGAUGUUAUAUUUUGAAACGAUAUAAUUUUUGUGUUAUAUAGUUUAUAUUACGGUGAUAAAAUUGGCAACCUAGGGGUACG	3B:720163101:720163122:-	UAUCCCUAGAUCGUCAAUUUGA	22	3B:720162970:720162991:-	AAAUUGGCAACCUAGGGGUACG	22	5p	p	15.42	0	153	-35.6	-23.27	1	1	1	TRUE	TRUE	31.09	12.5	5.73	5.21	11.98	5.21	3.65	2.6	3.65	3.65	3.12	3.12	6.25	14.58	2.08	5.21	11.46	-0.010698	-0.0415803	-0.3326	0.3575	0.1789	0.0594
5D:48310291:48310483:-	Tae-MIR_N12j	TRUE	novel_prediction	5D:48310291:48310483:-	CAGUUUACAGGGCGUGCGCGUAUCCCUAGAUCGUCAAUUUGAGCAACCUAAUACAAGUCAUAUAUUACAAAAAAUAUACUAAUAUAAACUUCAGAUGUUCUAUUUUCAAACGAUAUAAUUUUUGUGUUAUAUAGUUUAUAUUAGGAUGAUAAAAUUGGCAAUCUAGGUAUACGCGUAGGACUUGUAAACUGAG	193	5D:48310311:48310463:-	UAUCCCUAGAUCGUCAAUUUGAGCAACCUAAUACAAGUCAUAUAUUACAAAAAAUAUACUAAUAUAAACUUCAGAUGUUCUAUUUUCAAACGAUAUAAUUUUUGUGUUAUAUAGUUUAUAUUAGGAUGAUAAAAUUGGCAAUCUAGGUAUACG	5D:48310442:48310463:-	UAUCCCUAGAUCGUCAAUUUGA	22	5D:48310311:48310332:-	AAAUUGGCAAUCUAGGUAUACG	22	5p	p	15.42	0	153	-35.6	-23.27	1	1	1	TRUE	TRUE	31.61	10.94	5.21	5.73	13.02	5.21	1.56	3.65	4.17	4.17	3.12	3.12	6.25	14.58	4.17	4.69	10.42	-0.0111452	-0.092228	-0.3523	0.3575	0.1285	0.0386
1B:348503059:348503189:+	Tae-MIR_N130a	TRUE	novel_prediction	1B:348503059:348503189:+	GAAUAUCAGGCAUGGGAUUUUCGGUUGUCAAUUUAAUGAGCAAAACAUGUGUAAUACUAUGCCACAAAAAGAUACAUAGACAUGUUUCGCUAAUUAGAUUGAAGACCGAAAAUUACGUGUUCAAAUUAUAU	131	1B:348503079:348503169:+	UCGGUUGUCAAUUUAAUGAGCAAAACAUGUGUAAUACUAUGCCACAAAAAGAUACAUAGACAUGUUUCGCUAAUUAGAUUGAAGACCGAAA	1B:348503079:348503099:+	UCGGUUGUCAAUUUAAUGAGC	21	1B:348503149:348503169:+	UAAUUAGAUUGAAGACCGAAA	21	5p	p	92.95	0	91	-31.6	-34.73	1	1	1	TRUE	TRUE	32.06	13.85	5.38	4.62	13.85	7.69	1.54	3.08	1.54	6.92	3.08	3.08	5.38	9.23	3.85	6.92	10	-0.0103587	-0.112723	-0.3321	0.3206	0.1008	0.034
1B:533759680:533759873:-	Tae-MIR_N133a	TRUE	novel_prediction	1B:533759680:533759873:-	AGUUCGUCCGGGCGCUGUUUUUCAAGCUGAUGGAUUGAUGCCUGUGCGAGCUGCUGUUCGUGUCUGUCACUCUCUGCUCUGGUCGUGGAGUAUCGAGAAAUAAGAGAUCCCAGUCAUUCCCGCGCCUCCUCACAGCUCAACGCAUUCUGGCCGUUCGAUCCGUUUGCUUGAUGCGUUUUCGGGCGUUGGAUCAA	194	1B:533759700:533759853:-	UUCAAGCUGAUGGAUUGAUGCCUGUGCGAGCUGCUGUUCGUGUCUGUCACUCUCUGCUCUGGUCGUGGAGUAUCGAGAAAUAAGAGAUCCCAGUCAUUCCCGCGCCUCCUCACAGCUCAACGCAUUCUGGCCGUUCGAUCCGUUUGCUUGAUGC	1B:533759833:533759853:-	UUCAAGCUGAUGGAUUGAUGC	21	1B:533759700:533759720:-	UUCGAUCCGUUUGCUUGAUGC	21	3p	p	0	33.78	154	-50	-32.47	1	1	1	TRUE	TRUE	53.61	3.11	1.55	4.66	5.7	4.66	5.18	8.29	8.29	6.22	8.29	4.66	8.29	1.04	11.4	9.84	8.81	-0.00602873	-0.0350515	-0.3232	0.3041	0.2734	0.0889
1B:638921460:638921651:-	Tae-MIR_N137a	TRUE	novel_prediction	1B:638921460:638921651:-	GCAGCAAGUCAGCCGAUUGGGGCAGGGCCUAUCAGGUUCCUGACAGAGUAACUGGUCUCUUUACUGAAUGUUGCCAAUUUGGGUCGGGCAACCAAACUGGCAAAGAUUGGAAAAAAUCCAACAAUAAGAACAGAUCAGACGACGUUGUUAGGUACCAGAUAGGCCCUGCUCCAAUCGUUCGGCUCGUAGCAA	192	1B:638921480:638921631:-	GGCAGGGCCUAUCAGGUUCCUGACAGAGUAACUGGUCUCUUUACUGAAUGUUGCCAAUUUGGGUCGGGCAACCAAACUGGCAAAGAUUGGAAAAAAUCCAACAAUAAGAACAGAUCAGACGACGUUGUUAGGUACCAGAUAGGCCCUGCUCC	1B:638921612:638921631:-	GGCAGGGCCUAUCAGGUUCC	20	1B:638921480:638921499:-	UACCAGAUAGGCCCUGCUCC	20	3p	p	0	27.72	152	-67.8	-44.61	1	1	1	TRUE	TRUE	48.96	10.47	5.24	7.85	5.24	8.9	5.24	3.66	5.24	5.76	6.28	8.38	5.76	4.19	6.28	5.76	5.76	-0.00959559	-0.0976042	-0.4698	0.349	0.1546	0.059
1A:552352428:552352681:-	Tae-MIR_N13a	TRUE	novel_prediction	1A:552352428:552352681:-	AUUUACACUCUAUUAUGGCGCGUUGCUCCCAAGUGCGUGCUCCGGGGACAUAACGGGUAGAAUCCAUUAACAGACAAAUAUGACCGUGGUUGGUAAUUUGAUCUGGACUCUAUCCCGGAAACUAGUGGAAAAAACUAGGAAUCUUAUAUAUGUAUAAGAGGUGGACCCUUUGGAAAAACAGUAUAAGAAGGUCCCUACCCCCUAGCCUCAGACAUGCGAAUUGUGAGCGGCACCACAGAUAAGCGUAGAGGAAU	254	1A:552352448:552352661:-	CGUUGCUCCCAAGUGCGUGCUCCGGGGACAUAACGGGUAGAAUCCAUUAACAGACAAAUAUGACCGUGGUUGGUAAUUUGAUCUGGACUCUAUCCCGGAAACUAGUGGAAAAAACUAGGAAUCUUAUAUAUGUAUAAGAGGUGGACCCUUUGGAAAAACAGUAUAAGAAGGUCCCUACCCCCUAGCCUCAGACAUGCGAAUUGUGAGCGGCACC	1A:552352641:552352661:-	CGUUGCUCCCAAGUGCGUGCU	21	1A:552352448:552352469:-	CAUGCGAAUUGUGAGCGGCACC	22	3p	p	0	20.09	214	-65.6	-30.65	1	1	2	TRUE	TRUE	44.88	9.88	6.32	6.72	8.3	4.74	6.72	3.95	5.53	7.51	3.95	7.11	5.53	8.7	3.95	6.32	4.74	-0.00635918	-0.0229558	-0.2854	0.3228	0.1878	0.0675
1B:58793175:58793428:-	Tae-MIR_N13c	TRUE	novel_prediction	1B:58793175:58793428:-	AUUUACACUCUAUUAUGGCGCGUUGCUCACAAGUGCGUGCUCCGGGGACAUAACGGAUAGAAUCCAUUAACAGACAAAUAUGAUCGUGGUUGGUAAUUUGAUCUGGACUCUAUCCCGGAAACUAGUGGAAAAAACUAGGAAUCUUAUAUAUGUAUAAGAGGUGGACUCUUUGGAAAAACAAUAUAAGAAGGUCCCUACCCCCUAGCCUCAGACAUGCGAAUUGUGAGCGGCACCACGGAUAAGCGCAGAGGAAU	254	1B:58793195:58793408:-	CGUUGCUCACAAGUGCGUGCUCCGGGGACAUAACGGAUAGAAUCCAUUAACAGACAAAUAUGAUCGUGGUUGGUAAUUUGAUCUGGACUCUAUCCCGGAAACUAGUGGAAAAAACUAGGAAUCUUAUAUAUGUAUAAGAGGUGGACUCUUUGGAAAAACAAUAUAAGAAGGUCCCUACCCCCUAGCCUCAGACAUGCGAAUUGUGAGCGGCACC	1B:58793388:58793408:-	CGUUGCUCACAAGUGCGUGCU	21	1B:58793195:58793216:-	CAUGCGAAUUGUGAGCGGCACC	22	3p	p	0	20.09	214	-66	-30.84	1	1	2	TRUE	TRUE	43.7	10.28	6.32	5.93	9.49	5.14	4.74	4.35	5.93	7.91	4.35	7.11	4.35	8.3	4.74	6.32	4.74	-0.00648741	-0.0248688	-0.2835	0.2992	0.2247	0.0716
1B:58797636:58797889:-	Tae-MIR_N13d	TRUE	novel_prediction	1B:58797636:58797889:-	AUUUACACUCUAUUAUGGCGCGUUGCUCACAAGUGCGUGCUCCGGGGACAUAACGGGUAGAAUCCAUUAACAGACAAAUAUGAUCGUGGUUGGUAAUUUGAUCUGGACUCUAUCCCGGAAACUAGUGGAAAAAACUAGGAAUCUUAUAUAUGUAUAAGAGGUGGACUCUUUGGAAAAACAAUAUAAGAAGGUCCCUACCCCCUAGCCUCAGACAUGCGAAUUGUGAGCGGCACCACGGAUAAGCGCAGAGGAAU	254	1B:58797656:58797869:-	CGUUGCUCACAAGUGCGUGCUCCGGGGACAUAACGGGUAGAAUCCAUUAACAGACAAAUAUGAUCGUGGUUGGUAAUUUGAUCUGGACUCUAUCCCGGAAACUAGUGGAAAAAACUAGGAAUCUUAUAUAUGUAUAAGAGGUGGACUCUUUGGAAAAACAAUAUAAGAAGGUCCCUACCCCCUAGCCUCAGACAUGCGAAUUGUGAGCGGCACC	1B:58797849:58797869:-	CGUUGCUCACAAGUGCGUGCU	21	1B:58797656:58797677:-	CAUGCGAAUUGUGAGCGGCACC	22	3p	p	0	20.09	214	-67.1	-31.36	1	1	2	TRUE	TRUE	44.09	10.28	6.32	5.93	9.09	5.14	4.74	4.35	5.93	7.51	4.35	7.51	4.74	8.3	4.74	6.32	4.74	-0.00652756	-0.023622	-0.2878	0.3031	0.2762	0.0892
2A:575201:575452:+	Tae-MIR_N13e	TRUE	novel_prediction	2A:575201:575452:+	AUUUACACUCUAUUAUGGCGCGUUGCUCACAAGCGCGUGCUCCGGGGACAUAACGGGUAGAAUCCGUUAACAGACAAAUAUGAUCGUGGUUGGUAAUUUGAUCUGGACUCUAUACCGGAAACUAGUUGUAACAACUAGGAAUCUUAUCUGUAUAAGAGGUGGACUCUUUGAAAAGACAGUAUAAGAAGGUCCCUAUCCCCUAGCCUCAGACAUGCGAAUUGUGAGCGGCACCAUGAAUAAGCGUAAAGGAAU	252	2A:575221:575432:+	CGUUGCUCACAAGCGCGUGCUCCGGGGACAUAACGGGUAGAAUCCGUUAACAGACAAAUAUGAUCGUGGUUGGUAAUUUGAUCUGGACUCUAUACCGGAAACUAGUUGUAACAACUAGGAAUCUUAUCUGUAUAAGAGGUGGACUCUUUGAAAAGACAGUAUAAGAAGGUCCCUAUCCCCUAGCCUCAGACAUGCGAAUUGUGAGCGGCACC	2A:575221:575241:+	CGUUGCUCACAAGCGCGUGCU	21	2A:575411:575432:+	CAUGCGAAUUGUGAGCGGCACC	22	3p	p	0	20.09	212	-69.4	-32.74	1	1	2	TRUE	TRUE	43.65	9.56	6.37	6.37	8.37	4.78	3.98	4.78	6.37	7.17	4.38	6.37	5.98	8.76	5.18	6.37	5.18	-0.00719129	-0.0270503	-0.3139	0.3294	0.3064	0.1015
3D:441271034:441271275:+	Tae-MIR_N13g	TRUE	novel_prediction	3D:441271034:441271275:+	AUUUACACUUUAUUAUGACGCGUUGCUCACAAGCGCGUGCUCCGGGGUCAUAACGGGUAGAAUCCGUUAACAGACAAAUAUGAUCGUGGUUGGUAAUUUGAUCUGGACUCUAUCCCGAAAACUAGUGGAAAAGACUAGGAAUCUUAUAUCUGUAUAAGAGGUGAACUCUUUGGAAAAGGUCCCUACCCCUUAGCCUCAGACAUGCGAAUUGUGAGCGGCACCACGGAUAAGUGCAGAGGAAA	242	3D:441271054:441271255:+	CGUUGCUCACAAGCGCGUGCUCCGGGGUCAUAACGGGUAGAAUCCGUUAACAGACAAAUAUGAUCGUGGUUGGUAAUUUGAUCUGGACUCUAUCCCGAAAACUAGUGGAAAAGACUAGGAAUCUUAUAUCUGUAUAAGAGGUGAACUCUUUGGAAAAGGUCCCUACCCCUUAGCCUCAGACAUGCGAAUUGUGAGCGGCACC	3D:441271054:441271074:+	CGUUGCUCACAAGCGCGUGCU	21	3D:441271234:441271255:+	CAUGCGAAUUGUGAGCGGCACC	22	3p	p	0	20.09	202	-65.5	-32.43	1	1	2	TRUE	TRUE	44.63	9.54	6.22	6.22	7.47	4.56	4.56	4.98	6.22	7.88	4.15	6.64	5.81	7.47	5.39	6.64	6.22	-0.00646202	-0.0308264	-0.2884	0.3182	0.3627	0.1132
4B:28077443:28077696:+	Tae-MIR_N13h	TRUE	novel_prediction	4B:28077443:28077696:+	AUUUACACUCUAUUAUGGCGCGUUGCUCACAAGUGCGUGCUCCGGGGACAUAACGGGUAGAAUCCAUUAACAGACAAAUAUGAUCGUGGUUGGUAAUUUGAUCUGGACUCUAUCCCGGAAACUAGUGGAAAAAACUAGGAAUCUUAUAUAUGUAUAAGAGGUGGACUCUUUGGAAAAACAAUAUAAGAAGGUCCCUACCCCCUAGCCUCAGACAUGCGAAUUGUGAGCGGCACCACGGAUAAGCGCAGAGGAAU	254	4B:28077463:28077676:+	CGUUGCUCACAAGUGCGUGCUCCGGGGACAUAACGGGUAGAAUCCAUUAACAGACAAAUAUGAUCGUGGUUGGUAAUUUGAUCUGGACUCUAUCCCGGAAACUAGUGGAAAAAACUAGGAAUCUUAUAUAUGUAUAAGAGGUGGACUCUUUGGAAAAACAAUAUAAGAAGGUCCCUACCCCCUAGCCUCAGACAUGCGAAUUGUGAGCGGCACC	4B:28077463:28077483:+	CGUUGCUCACAAGUGCGUGCU	21	4B:28077655:28077676:+	CAUGCGAAUUGUGAGCGGCACC	22	3p	p	0	20.09	214	-67.1	-31.36	1	1	2	TRUE	TRUE	44.09	10.28	6.32	5.93	9.09	5.14	4.74	4.35	5.93	7.51	4.35	7.51	4.74	8.3	4.74	6.32	4.74	-0.00652756	-0.023622	-0.2878	0.3031	0.2762	0.0892
4B:642637002:642637254:+	Tae-MIR_N13i	TRUE	novel_prediction	4B:642637002:642637254:+	AUUUACACUCUAUUAUGGCGUGUUGCUCACAAGCGCGUGCUCCGGGGACAUAACGGGUAGAAUCCGUUAACAGACAAAUAUGAUCGUGGUUGGUAAUUUGAUCUGGACUCUAUCCCGGAAAACUAGUUAAAAAGACUAGGAAUCUUAUCUGUAUAAGAGGUGGACUCUUUGAAAACACAGUAUAAGAAAGUCCCUACCCCCUAGCCUCAGACAUGCGAAUUGUGAGCGGCACCACGGAUAAGCGCAGAGAAAU	253	4B:642637022:642637234:+	UGUUGCUCACAAGCGCGUGCUCCGGGGACAUAACGGGUAGAAUCCGUUAACAGACAAAUAUGAUCGUGGUUGGUAAUUUGAUCUGGACUCUAUCCCGGAAAACUAGUUAAAAAGACUAGGAAUCUUAUCUGUAUAAGAGGUGGACUCUUUGAAAACACAGUAUAAGAAAGUCCCUACCCCCUAGCCUCAGACAUGCGAAUUGUGAGCGGCACC	4B:642637022:642637042:+	UGUUGCUCACAAGCGCGUGCU	21	4B:642637213:642637234:+	CAUGCGAAUUGUGAGCGGCACC	22	3p	p	0	20.09	213	-68.9	-32.35	1	1	2	TRUE	TRUE	44.27	10.32	6.75	6.75	7.54	5.16	4.76	4.76	6.35	7.54	4.37	5.95	5.56	7.94	5.16	5.95	5.16	-0.00662525	-0.0260211	-0.2933	0.3162	0.3959	0.129
5A:610090348:610090599:-	Tae-MIR_N13j	TRUE	novel_prediction	5A:610090348:610090599:-	AUUUACACACUAUUAUGACGCGUUGCUCACAAGUGCGUGCUCCGGGACAUAAUGGGUAGAAUCCAUUAACAGACAAAUAUGAUCGUGGUUGGUAAUUUGAUCUGGACUCUAUCCCGAAAACUAGUGGAAAAAUUAAGAAUCUUAUAUCUGUAUAAGAGAUGGACUCUUUGAAAAGACAGUAUAAGAAGGUUCCUACCCCCUAGUCUCAGACAUGCGAAUUGUGAGCGGCACCACAGAUAAGCGCAGAGAAAU	252	5A:610090368:610090579:-	CGUUGCUCACAAGUGCGUGCUCCGGGACAUAAUGGGUAGAAUCCAUUAACAGACAAAUAUGAUCGUGGUUGGUAAUUUGAUCUGGACUCUAUCCCGAAAACUAGUGGAAAAAUUAAGAAUCUUAUAUCUGUAUAAGAGAUGGACUCUUUGAAAAGACAGUAUAAGAAGGUUCCUACCCCCUAGUCUCAGACAUGCGAAUUGUGAGCGGCACC	5A:610090559:610090579:-	CGUUGCUCACAAGUGCGUGCU	21	5A:610090368:610090389:-	CAUGCGAAUUGUGAGCGGCACC	22	3p	p	0	20.09	212	-65.9	-31.08	1	1	2	TRUE	TRUE	40.87	10.36	6.37	7.17	9.56	5.98	3.98	3.59	5.58	8.76	3.59	4.38	5.18	7.97	5.18	6.77	5.58	-0.00652557	-0.0261544	-0.2667	0.2937	0.2177	0.0747
1D:234913993:234914193:+	Tae-MIR_N140a	TRUE	novel_prediction	1D:234913993:234914193:+	GUGGCAGACAUUGAAUUUUUUUGAGUACUUGCCAAGUUUCAUCGGGGGAUGAUAUUCAUGGAAGUUUUGGCAAAAAAAAAACCAGCACCUCAAAAUGCUUUUGUUUUGGAGCACUGAUAUUGUGUUUUUCCACUACGUCCACGAAUGUCAUUCCCUAAUGAAACUUGGCAAGAACUCUAAUCAUCGGUCAGUGUUUGCCAC	201	1D:234914013:234914173:+	UUGAGUACUUGCCAAGUUUCAUCGGGGGAUGAUAUUCAUGGAAGUUUUGGCAAAAAAAAAACCAGCACCUCAAAAUGCUUUUGUUUUGGAGCACUGAUAUUGUGUUUUUCCACUACGUCCACGAAUGUCAUUCCCUAAUGAAACUUGGCAAGAACUCUAAU	1D:234914013:234914033:+	UUGAGUACUUGCCAAGUUUCA	21	1D:234914153:234914173:+	AAACUUGGCAAGAACUCUAAU	21	3p	p	0	653.61	161	-70.7	-43.91	1	1	1	TRUE	TRUE	39.8	11	5.5	4	7.5	8.5	4	2	4.5	5.5	4	5	6	3	6	9	14.5	-0.0114623	-0.0781924	-0.4562	0.3682	0.2051	0.0662
1D:362252954:362253085:+	Tae-MIR_N142a	TRUE	novel_prediction	1D:362252954:362253085:+	AAAAGAUCAUGGGGAUUUCAAGAUGAUUGGAGCUGUACCAAGUAGGGUGCAGGAGGUUUGGUUGUAUGACCGUAAUCUAGAUGCAUUUUAGAGUAUAGAUUCACUCAUUUUGCUCCGUAUGUGGUCCAUAGU	132	1D:362252974:362253065:+	AGAUGAUUGGAGCUGUACCAAGUAGGGUGCAGGAGGUUUGGUUGUAUGACCGUAAUCUAGAUGCAUUUUAGAGUAUAGAUUCACUCAUUUUG	1D:362252974:362252994:+	AGAUGAUUGGAGCUGUACCAA	21	1D:362253045:362253065:+	AGUAUAGAUUCACUCAUUUUG	21	5p	p	17.28	0	92	-29.8	-32.39	1	1	1	TRUE	TRUE	40.91	4.58	2.29	9.16	10.69	6.11	3.05	1.53	3.05	7.63	3.05	7.63	9.16	7.63	5.34	9.16	9.92	-0.0080176	-0.0659091	-0.328	0.3561	0.0603	0.0252
1D:393480551:393480653:+	Tae-MIR_N143a	TRUE	novel_prediction	1D:393480551:393480653:+	AAUGGCCCAUAACCUGGUGGUGCACCUGGUGCAUGAGUCCGUCCGUUUCACAGGAUACGUUCUCGCUGAACCAGGGGCCAGCCACGCCAAUCAUGAUGCUUUA	103	1D:393480571:393480633:+	UGCACCUGGUGCAUGAGUCCGUCCGUUUCACAGGAUACGUUCUCGCUGAACCAGGGGCCAGCC	1D:393480571:393480588:+	UGCACCUGGUGCAUGAGU	18	1D:393480613:393480633:+	UCGCUGAACCAGGGGCCAGCC	21	3p	p	0	38.42	63	-22.5	-35.71	1	1	1	TRUE	TRUE	55.34	3.92	5.88	3.92	6.86	9.8	9.8	4.9	4.9	3.92	7.84	7.84	6.86	2.94	5.88	9.8	4.9	-0.00573726	-0.0658252	-0.3175	0.2718	0.1903	0.0637
1D:415593180:415593309:-	Tae-MIR_N145a	TRUE	novel_prediction	1D:415593180:415593309:-	AGCCUCUUUGGUGUCUUUGUACAAUAAGAGGAUGUGUGUGUGUUAUUAUCAUGUCGGUAUUUGAUGAUUUAACACAAGAUGGUACUUUACUCACGCAUCUUUGUUUGUACUGCUUAAAGAAAUCAUGCAA	130	1D:415593200:415593289:-	ACAAUAAGAGGAUGUGUGUGUGUUAUUAUCAUGUCGGUAUUUGAUGAUUUAACACAAGAUGGUACUUUACUCACGCAUCUUUGUUUGUAC	1D:415593269:415593289:-	ACAAUAAGAGGAUGUGUGUGU	21	1D:415593200:415593219:-	UCACGCAUCUUUGUUUGUAC	20	5p	p	32.05	0	90	-24.9	-27.67	1	1	1	TRUE	TRUE	35.38	6.98	5.43	3.88	9.3	6.2	0.78	1.55	6.2	4.65	3.1	3.1	10.08	7.75	5.43	12.4	13.18	-0.00726116	-0.0461538	-0.2569	0.3231	0.3531	0.1248
2B:288474885:288475039:-	Tae-MIR_N14a	TRUE	novel_prediction	2B:288474885:288475039:-	CCCAAAAUUCAUCUCAUUUGAGCAUCUGAGAAGCUCUCGGCAAAAAAGACAAAAUCAGGGUCUGUAAAAUGUUCACUGUUCACGCACUGUUUUGACCCGAUUUGUCUUUUUUGCCGAGAGCUGCUCAGAUGUCCAAAUAAGUUGAAUUUUGGGGC	155	2B:288474905:288475019:-	AGCAUCUGAGAAGCUCUCGGCAAAAAAGACAAAAUCAGGGUCUGUAAAAUGUUCACUGUUCACGCACUGUUUUGACCCGAUUUGUCUUUUUUGCCGAGAGCUGCUCAGAUGUCCA	2B:288474998:288475019:-	AGCAUCUGAGAAGCUCUCGGCA	22	2B:288474905:288474926:-	CCGAGAGCUGCUCAGAUGUCCA	22	5p	p	81	0	115	-61.2	-53.22	1	1	1	TRUE	TRUE	41.94	12.34	3.25	5.84	6.49	7.79	3.9	2.6	6.49	6.49	5.19	3.9	5.19	1.3	8.44	8.44	12.34	-0.0128302	-0.18129	-0.5381	0.3806	0.1049	0.0365
2D:130759999:130760152:+	Tae-MIR_N14b	TRUE	novel_prediction	2D:130759999:130760152:+	CCAAAUUUCAACUCAUUUGAGCAUCUGAGCAGCCCUUGGCAAAAAAGACAAAAUCGUGGUCUGUAAAAAUAUUUACUGUUCACGCACUGUUCUGACCCGAUUUGUCUUUUUUGUCGAGAGCUUCUCAGAUGUCCAAAUAAGUUGAAAUUUGGAG	154	2D:130760019:130760132:+	GCAUCUGAGCAGCCCUUGGCAAAAAAGACAAAAUCGUGGUCUGUAAAAAUAUUUACUGUUCACGCACUGUUCUGACCCGAUUUGUCUUUUUUGUCGAGAGCUUCUCAGAUGUCC	2D:130760019:130760039:+	GCAUCUGAGCAGCCCUUGGCA	21	2D:130760112:130760132:+	UCGAGAGCUUCUCAGAUGUCC	21	5p	p	23.16	0	114	-51	-44.74	1	1	1	TRUE	TRUE	38.96	13.07	3.92	5.88	6.54	7.19	3.92	2.61	6.54	6.54	3.92	1.96	5.88	2.61	7.84	8.5	13.07	-0.0123665	-0.124351	-0.4818	0.4091	0.081	0.0292
3B:572680475:572680630:-	Tae-MIR_N14c	TRUE	novel_prediction	3B:572680475:572680630:-	CCCAAAAUUCAACUCAUUUGAGCAUCUGAGAAGCUCUCGGCAAAAAAGACAAAAUCAGAGUGUGUAAAAAUGUUUACUGUUUACGCACUGUUUUGACCCGAUUUGUCUUUUUUGCCGAGAGCUACUCAGAUGUCCAAAUAAGUUGAAUUUUGGGGC	156	3B:572680495:572680610:-	AGCAUCUGAGAAGCUCUCGGCAAAAAAGACAAAAUCAGAGUGUGUAAAAAUGUUUACUGUUUACGCACUGUUUUGACCCGAUUUGUCUUUUUUGCCGAGAGCUACUCAGAUGUCCA	3B:572680589:572680610:-	AGCAUCUGAGAAGCUCUCGGCA	22	3B:572680495:572680516:-	CCGAGAGCUACUCAGAUGUCCA	22	5p	p	81	0	116	-61.1	-52.67	1	1	1	TRUE	TRUE	39.1	13.55	4.52	6.45	5.81	6.45	3.87	2.58	5.81	7.1	4.52	2.58	5.81	3.23	5.81	8.39	13.55	-0.0142967	-0.144071	-0.559	0.4038	0.0702	0.0263
4A:712826300:712826455:-	Tae-MIR_N14d	TRUE	novel_prediction	4A:712826300:712826455:-	CUCAAAAAUCAACUCAUUUGAGCAUCUGAGAAGCUCUCGGCAAAAAAGACAAAAUCAGGGUCUGUAAAAAUGUAUACUGUUCACGCACUAUUUAGACCCGAUUUGUCUUUUUUGCCGAGAGCUGCUCAGAUGUCCAAAUGAGUUGAAUUCUGGGGC	156	4A:712826320:712826435:-	AGCAUCUGAGAAGCUCUCGGCAAAAAAGACAAAAUCAGGGUCUGUAAAAAUGUAUACUGUUCACGCACUAUUUAGACCCGAUUUGUCUUUUUUGCCGAGAGCUGCUCAGAUGUCCA	4A:712826414:712826435:-	AGCAUCUGAGAAGCUCUCGGCA	22	4A:712826320:712826341:-	CCGAGAGCUGCUCAGAUGUCCA	22	5p	p	81	0	116	-63.5	-54.74	1	1	1	TRUE	TRUE	41.03	13.55	3.87	6.45	7.1	7.1	2.58	2.58	7.74	7.1	5.16	3.87	4.52	3.23	8.39	7.74	9.03	-0.0133415	-0.18547	-0.5474	0.391	0.0933	0.0318
5B:290107308:290107463:+	Tae-MIR_N14e	TRUE	novel_prediction	5B:290107308:290107463:+	CCCAAAAUUCAUCUCAUUUGAGCAUCUGAGAAGCUCUCGGCAAAAAAGACAAAAUCAGGGUCUGUAAAAAUGUUCACUGUUCACGCACUGUUUUGACCCGAUUUAUCUUUUUUGCCGAGAGCUGCUCAGUUGUCCAAAUGAGAUGAAUUUUGGGGC	156	5B:290107328:290107443:+	AGCAUCUGAGAAGCUCUCGGCAAAAAAGACAAAAUCAGGGUCUGUAAAAAUGUUCACUGUUCACGCACUGUUUUGACCCGAUUUAUCUUUUUUGCCGAGAGCUGCUCAGUUGUCCA	5B:290107328:290107349:+	AGCAUCUGAGAAGCUCUCGGCA	22	5B:290107422:290107443:+	CCGAGAGCUGCUCAGUUGUCCA	22	5p	p	81	0	116	-52.1	-44.91	1	1	1	TRUE	TRUE	41.67	12.26	3.23	5.81	7.1	7.74	3.87	2.58	6.45	7.1	5.16	3.87	4.52	1.29	8.39	8.39	12.26	-0.0130766	-0.110897	-0.5449	0.4038	0.1059	0.0332
6A:70919195:70919351:-	Tae-MIR_N14f	TRUE	novel_prediction	6A:70919195:70919351:-	CCCAAAAUUCAACUCAUUUGAGCAUCUGAGAAGCUCUCGGCAAAAAAGACAAAAUCAGGGUCUGUAAAAAUGUUUACUAUUCACGCACUAUUUUGACCCUGAUUUGUCUUUUUUGCCGAGAGCUACUCAGAUGUCCAAAUAAGUUGAUUUUGGGGCG	157	6A:70919215:70919331:-	AGCAUCUGAGAAGCUCUCGGCAAAAAAGACAAAAUCAGGGUCUGUAAAAAUGUUUACUAUUCACGCACUAUUUUGACCCUGAUUUGUCUUUUUUGCCGAGAGCUACUCAGAUGUCCA	6A:70919310:70919331:-	AGCAUCUGAGAAGCUCUCGGCA	22	6A:70919215:70919236:-	CCGAGAGCUACUCAGAUGUCCA	22	5p	p	81	0	117	-66.2	-56.58	1	1	1	TRUE	TRUE	39.49	12.82	4.49	5.77	7.05	7.05	3.85	2.56	7.05	6.41	4.49	3.85	3.85	3.85	7.05	7.05	12.82	-0.0141302	-0.189809	-0.558	0.3822	0.1177	0.037
7B:538341059:538341214:+	Tae-MIR_N14g	TRUE	novel_prediction	7B:538341059:538341214:+	CCCAAAAUUCAUCUCAUUUGAGCAUCUGAGAAGCUCUCGGCAAAAAAGACAAAAUCAGGGUCUGUAAAAAUGUUCACUGUUCACGCACUGUUUUGACCCGAUUUGUCUUUUUUGCCGAGAGCUGCUCAGAUGUCCAAAUAAGUUGAAUUUUGGGGC	156	7B:538341079:538341194:+	AGCAUCUGAGAAGCUCUCGGCAAAAAAGACAAAAUCAGGGUCUGUAAAAAUGUUCACUGUUCACGCACUGUUUUGACCCGAUUUGUCUUUUUUGCCGAGAGCUGCUCAGAUGUCCA	7B:538341079:538341100:+	AGCAUCUGAGAAGCUCUCGGCA	22	7B:538341173:538341194:+	CCGAGAGCUGCUCAGAUGUCCA	22	5p	p	81	0	116	-60.6	-52.24	1	1	1	TRUE	TRUE	41.67	12.9	3.23	5.81	6.45	7.74	3.87	2.58	6.45	6.45	5.16	3.87	5.16	1.29	8.39	8.39	12.26	-0.0127382	-0.135256	-0.5308	0.4038	0.1163	0.0391
2A:10993606:10993718:-	Tae-MIR_N150a	TRUE	novel_prediction	2A:10993606:10993718:-	AUGUGUUUAAUCUUACUCCCUCCGUCUGAUAAUAUAAGAUCAUUUUGCAUGUUGUUUUAGCUUGCAAAACGAUCUUAUAUUAUGUGACGGAGGGGGUACAUCAUAUGAUUGUU	113	2A:10993626:10993698:-	UCCGUCUGAUAAUAUAAGAUCAUUUUGCAUGUUGUUUUAGCUUGCAAAACGAUCUUAUAUUAUGUGACGGAGG	2A:10993678:10993698:-	UCCGUCUGAUAAUAUAAGAUC	21	2A:10993626:10993646:-	UCUUAUAUUAUGUGACGGAGG	21	5p	p	189.02	0	73	-35.6	-48.77	1	1	1	TRUE	TRUE	34.51	5.36	3.57	2.68	14.29	4.46	2.68	2.68	5.36	5.36	2.68	4.46	7.14	9.82	6.25	9.82	13.39	-0.0131556	-0.149558	-0.454	0.3274	0.1116	0.0321
2A:51660704:51660934:+	Tae-MIR_N152a	TRUE	novel_prediction	2A:51660704:51660934:+	GCUGGGAUAAUAGGAUGUACCCACAUUUGGGAGUAGAAAGUCACCUCUUGGCACUAUUACGUUUCUUAACAAUGGCACUAUUACUCCUAUCCACAUCCAAAUCAUGAGUAAUGAAAGAUCGUGUCACUUUCACUGCUCAUGAUUUGGAUCGUGGAUAGUAGGAUAGUGCCAUCUGGAGGUGAGAGUUGGCUUUCUACUUCUGAGUGUGGGUAUACCCCACUAUCUUAGCUA	231	2A:51660724:51660914:+	CCACAUUUGGGAGUAGAAAGUCACCUCUUGGCACUAUUACGUUUCUUAACAAUGGCACUAUUACUCCUAUCCACAUCCAAAUCAUGAGUAAUGAAAGAUCGUGUCACUUUCACUGCUCAUGAUUUGGAUCGUGGAUAGUAGGAUAGUGCCAUCUGGAGGUGAGAGUUGGCUUUCUACUUCUGAGUGUGGGU	2A:51660724:51660744:+	CCACAUUUGGGAGUAGAAAGU	21	2A:51660894:51660914:+	UUUCUACUUCUGAGUGUGGGU	21	5p	p	24.77	0	191	-102.9	-53.87	1	1	1	TRUE	TRUE	42.86	4.35	6.09	6.09	9.13	6.52	4.35	1.3	8.26	6.52	3.04	6.52	6.52	8.7	6.96	8.26	7.39	-0.0126552	-0.110736	-0.5424	0.4113	0.0707	0.0243
2A:598614062:598614281:-	Tae-MIR_N154a	TRUE	novel_prediction	2A:598614062:598614281:-	GUCGUACAUCGGUUUUGUUCAAGUCAGUUUGGAAUAGCUCUAUAAAGGAGGAAUCUUAUUAUUUCCAGCUGCCGCAAGCUGGAAUACUGUUCAGUGAACAUUAACCCCCUUCGUAAGGAAAGCAGGCAAUGCACCAUUUGGUGGCGGCUGGAAACUAUUACAAGAUUGCUCCUUUAUAGAGCUAUUCGAAACUGACUUUAACACAACCUACUGAAGACUU	220	2A:598614082:598614261:-	AAGUCAGUUUGGAAUAGCUCUAUAAAGGAGGAAUCUUAUUAUUUCCAGCUGCCGCAAGCUGGAAUACUGUUCAGUGAACAUUAACCCCCUUCGUAAGGAAAGCAGGCAAUGCACCAUUUGGUGGCGGCUGGAAACUAUUACAAGAUUGCUCCUUUAUAGAGCUAUUCGAAACUGACUUUA	2A:598614241:598614261:-	AAGUCAGUUUGGAAUAGCUCU	21	2A:598614082:598614102:-	AGCUAUUCGAAACUGACUUUA	21	5p	p	96.3	0	180	-88.7	-49.28	1	1	1	TRUE	TRUE	41.82	9.59	6.39	6.85	6.39	6.39	4.11	2.74	7.76	5.94	5.48	5.02	4.57	7.31	5.02	5.94	10.5	-0.0109565	-0.0576136	-0.4582	0.35	0.101	0.035
2B:250269298:250269419:-	Tae-MIR_N159a	TRUE	novel_prediction	2B:250269298:250269419:-	ACUCUUCGGCUUAUGUUAGGCCGAAAUGAAUUUUUUUAAAAUUUUCGGCGUAUGGUUGCACAGUAUUCAUAACCCAAAAUUUUAAAAAAAAUCAUUUCGGCCUAACAUAAGCCAAAUAGUGG	122	2B:250269318:250269399:-	CCGAAAUGAAUUUUUUUAAAAUUUUCGGCGUAUGGUUGCACAGUAUUCAUAACCCAAAAUUUUAAAAAAAAUCAUUUCGGCC	2B:250269379:250269399:-	CCGAAAUGAAUUUUUUUAAAA	21	2B:250269318:250269338:-	UUAAAAAAAAUCAUUUCGGCC	21	3p	p	0	171.34	82	-29.8	-36.34	1	1	1	TRUE	TRUE	33.61	17.36	3.31	3.31	9.92	5.79	4.13	4.13	3.31	1.65	4.96	4.96	4.13	8.26	4.96	4.13	15.7	-0.0144124	-0.161749	-0.4844	0.4262	0.0515	0.0232
7B:26556138:26556239:+	Tae-MIR_N15i	TRUE	novel_prediction	7B:26556138:26556239:+	CGGUGCCUUAAGGCACCUUCCUUUGUGUCCAUGACAUGUGGGCCCAACAGGUGGCUGGCCCACAUAUCAGUGACCCAAAGGCAGGUGCCUUUAAGGCACUGA	102	7B:26556158:26556219:+	CUUUGUGUCCAUGACAUGUGGGCCCAACAGGUGGCUGGCCCACAUAUCAGUGACCCAAAGGC	7B:26556158:26556178:+	CUUUGUGUCCAUGACAUGUGG	21	7B:26556199:26556219:+	ACAUAUCAGUGACCCAAAGGC	21	3p	p	0	103.91	62	-28.2	-45.48	1	1	1	TRUE	TRUE	55.88	4.95	5.94	5.94	3.96	10.89	10.89	0.99	5.94	2.97	7.92	9.9	6.93	2.97	2.97	10.89	5.94	-0.0113171	-0.318137	-0.6324	0.3922	0.0709	0.0269
2B:482720665:482720775:-	Tae-MIR_N160a	TRUE	novel_prediction	2B:482720665:482720775:-	UGCGAUGUAAUGUACUCCCUCCGUCCCACAAUAGAAGAUUGUUUUUCAAGCUUACAUAGCUUGAAAAACGAUCUUCUAUCGUGGGACGAAGGGAGUAGUUAGCUAAUCUUA	111	2B:482720685:482720755:-	CCGUCCCACAAUAGAAGAUUGUUUUUCAAGCUUACAUAGCUUGAAAAACGAUCUUCUAUCGUGGGACGAAG	2B:482720735:482720755:-	CCGUCCCACAAUAGAAGAUUG	21	2B:482720685:482720705:-	AUCUUCUAUCGUGGGACGAAG	21	5p	p	232.85	0	71	-48.3	-68.03	1	1	1	TRUE	TRUE	40.54	9.09	4.55	7.27	7.27	3.64	4.55	4.55	7.27	7.27	3.64	3.64	6.36	9.09	7.27	5.45	9.09	-0.0141564	-0.28964	-0.5739	0.3874	0.0699	0.0268
2B:720801611:720801732:+	Tae-MIR_N161a	TRUE	novel_prediction	2B:720801611:720801732:+	AGACAUGAAUGGGCAACCUUCAACCCUCUUUAGUUCAAUCAAGUGGAUUAAAUUUCCAAAAUUACAGAUUUAGUUCAUUUGAUUGAACUAAGGAGGGGUGGAGGGCACCCUCCCUAAAGCUC	122	2B:720801631:720801712:+	CAACCCUCUUUAGUUCAAUCAAGUGGAUUAAAUUUCCAAAAUUACAGAUUUAGUUCAUUUGAUUGAACUAAGGAGGGGUGGA	2B:720801631:720801651:+	CAACCCUCUUUAGUUCAAUCA	21	2B:720801692:720801712:+	AUUGAACUAAGGAGGGGUGGA	21	3p	p	0	1681.96	82	-43.9	-53.54	1	1	3	TRUE	TRUE	40.98	11.57	4.96	7.44	7.44	7.44	6.61	0	5.79	6.61	2.48	8.26	3.31	4.96	6.61	4.96	11.57	-0.0115203	-0.161475	-0.4721	0.3361	0.0612	0.0166
2D:123099836:123099955:+	Tae-MIR_N167a	TRUE	novel_prediction	2D:123099836:123099955:+	AGUGUUUAGUUGAAUUGUCGUGCAUUCUUCAAUAUGUUAUUUUUUUGGACACUGCGCUACAGUUUUCAAAUGUUGUGUGGUAUGGAUGAAGAUAUGCACUGGGCUCCGAGCAGCAAACAU	120	2D:123099856:123099935:+	UGCAUUCUUCAAUAUGUUAUUUUUUUGGACACUGCGCUACAGUUUUCAAAUGUUGUGUGGUAUGGAUGAAGAUAUGCACU	2D:123099856:123099873:+	UGCAUUCUUCAAUAUGUU	18	2D:123099916:123099935:+	UAUGGAUGAAGAUAUGCACU	20	3p	p	0	437.36	80	-20	-25	0.9382	1	5	TRUE	TRUE	39.17	5.88	4.2	5.04	9.24	7.56	0.84	2.52	4.2	5.04	5.88	4.2	9.24	5.04	4.2	12.61	14.29	-0.00678581	-0.0477778	-0.2658	0.3583	0.1137	0.04
2D:547280357:547280467:+	Tae-MIR_N168a	TRUE	novel_prediction	2D:547280357:547280467:+	CUGCUACCUUCUCGAGUGCUUUUGGUAUUCCUGAACGAGUGCAUGUCCAGUUGACAAUGGUGAUAUUGUUACUCCGUGCAGGAAACGAGAGCCUUGCAAUUGCAUGUCCUG	111	2D:547280377:547280447:+	UUUGGUAUUCCUGAACGAGUGCAUGUCCAGUUGACAAUGGUGAUAUUGUUACUCCGUGCAGGAAACGAGAG	2D:547280377:547280397:+	UUUGGUAUUCCUGAACGAGUG	21	2D:547280428:547280447:+	CUCCGUGCAGGAAACGAGAG	20	5p	p	45.33	0	71	-19.3	-27.18	1	1	1	TRUE	TRUE	47.75	4.55	4.55	5.45	6.36	5.45	5.45	3.64	8.18	7.27	6.36	2.73	8.18	3.64	5.45	13.64	9.09	-0.00558534	-0.0695946	-0.2667	0.3153	0.2575	0.0872
1B:175155770:175155914:+	Tae-MIR_N16a	TRUE	novel_prediction	1B:175155770:175155914:+	AGAAUCGACCCUCCACCCAGCUUCUCCCAGAAUCUUGAACCCAUAUUUUUUUACAAUCCUAACUUUUCACAUCCUAACUAGGUAGGAUUGUAAAAAAAUAUGGAUACAAGAUUCUGGGAGAAGCUGGUUGGACGGUCAAUUCUCA	145	1B:175155790:175155894:+	CUUCUCCCAGAAUCUUGAACCCAUAUUUUUUUACAAUCCUAACUUUUCACAUCCUAACUAGGUAGGAUUGUAAAAAAAUAUGGAUACAAGAUUCUGGGAGAAGCU	1B:175155790:175155810:+	CUUCUCCCAGAAUCUUGAACC	21	1B:175155874:175155894:+	UACAAGAUUCUGGGAGAAGCU	21	3p	p	0	154.27	105	-57.1	-54.38	1	1	2	TRUE	TRUE	40	10.42	6.25	5.56	8.33	6.94	7.64	1.39	7.64	6.94	1.39	5.56	2.78	6.25	8.33	4.17	10.42	-0.0147925	-0.296552	-0.5917	0.4	0.0466	0.0185
2B:690727171:690727317:-	Tae-MIR_N16d	TRUE	novel_prediction	2B:690727171:690727317:-	AGAAUCAACUCUCCAUCCAGCUUCUCCCAGAAUCUUGAACCCAUAUAUUUUUUACAAUCCUAUCUAGUUACGAUAUAAACAACUAGGAUUGUAAAAGAAAUACGGGUACAAGAUUCUGGGAGAAGCUGGGUGAAGGGUUGAUUCUCA	147	2B:690727191:690727297:-	CUUCUCCCAGAAUCUUGAACCCAUAUAUUUUUUACAAUCCUAUCUAGUUACGAUAUAAACAACUAGGAUUGUAAAAGAAAUACGGGUACAAGAUUCUGGGAGAAGCU	2B:690727277:690727297:-	CUUCUCCCAGAAUCUUGAACC	21	2B:690727191:690727211:-	UACAAGAUUCUGGGAGAAGCU	21	3p	p	0	154.27	107	-55.9	-52.24	1	1	2	TRUE	TRUE	38.1	10.96	5.48	6.85	9.59	6.16	4.79	1.37	7.53	7.53	1.37	6.16	3.42	8.22	8.22	4.11	8.22	-0.0159974	-0.306122	-0.6095	0.415	0.0398	0.0145
7D:571797352:571797499:-	Tae-MIR_N16h	TRUE	novel_prediction	7D:571797352:571797499:-	AGAAUCGACCCUCCACCCAGCUUCACCUAGAAUCUUGAACCCAUAUUUCUUUUACAAUCCUAACUAGUUAGGAUGUGAACAGCUAGGAUUGUAAAAAAAAAUGUAGGUACAAGAUUCUGGGAGAAGCUAGGUGGAGGGUUUCGAUUCU	148	7D:571797372:571797479:-	CUUCACCUAGAAUCUUGAACCCAUAUUUCUUUUACAAUCCUAACUAGUUAGGAUGUGAACAGCUAGGAUUGUAAAAAAAAAUGUAGGUACAAGAUUCUGGGAGAAGCU	7D:571797459:571797479:-	CUUCACCUAGAAUCUUGAACC	21	7D:571797372:571797392:-	UACAAGAUUCUGGGAGAAGCU	21	3p	p	0	154.27	108	-46.7	-43.24	1	1	1	TRUE	TRUE	40.54	10.88	5.44	8.84	6.8	4.76	6.12	1.36	7.48	8.16	2.04	6.12	4.76	7.48	6.12	4.76	8.84	-0.0137494	-0.187613	-0.5574	0.4189	0.0622	0.0247
Un:69879177:69879323:+	Tae-MIR_N16i	TRUE	novel_prediction	Un:69879177:69879323:+	AGAAUCGGCCCUCCACCCAGCUUCUCCCAGAAUCUUGAACCCAUGCUUUUUUUUACAAUCCUAACUAGUUAGGAUGUGAACAACUAGGAUUGCAACAACAAAUGGAUACAAGAUUCUGGGAGAAGCUUGGUGGAGGGUUGAUUCUCA	147	Un:69879197:69879303:+	CUUCUCCCAGAAUCUUGAACCCAUGCUUUUUUUUACAAUCCUAACUAGUUAGGAUGUGAACAACUAGGAUUGCAACAACAAAUGGAUACAAGAUUCUGGGAGAAGCU	Un:69879197:69879217:+	CUUCUCCCAGAAUCUUGAACC	21	Un:69879283:69879303:+	UACAAGAUUCUGGGAGAAGCU	21	3p	p	0	154.27	107	-41.8	-39.07	1	1	2	TRUE	TRUE	43.54	8.9	6.16	6.85	6.85	7.53	6.85	0.68	7.53	8.22	3.42	6.85	2.74	4.11	6.16	6.85	10.27	-0.012593	-0.111701	-0.5483	0.3878	0.1894	0.067
2D:633467108:633467235:+	Tae-MIR_N170a	TRUE	novel_prediction	2D:633467108:633467235:+	GCAGCAUUGUUCUGUCAGCAUCAAUGGAAGAGAACGUAGACACAAGUUAUAGUGCUGCUGACAGACACAAUUUAGAGAUGUUGUCGUCGACGUUCUCUUCCGUUGAUGCAGGCUGCUGCUCUCUCUCC	128	2D:633467128:633467215:+	UCAAUGGAAGAGAACGUAGACACAAGUUAUAGUGCUGCUGACAGACACAAUUUAGAGAUGUUGUCGUCGACGUUCUCUUCCGUUGAUG	2D:633467128:633467148:+	UCAAUGGAAGAGAACGUAGAC	21	2D:633467195:633467215:+	CGACGUUCUCUUCCGUUGAUG	21	5p	p	14.7	0	88	-36.5	-41.48	1	1	1	TRUE	TRUE	47.66	3.94	5.51	8.66	5.51	8.66	1.57	3.94	8.66	7.87	7.09	1.57	7.87	3.15	9.45	9.45	7.09	-0.0090642	-0.109375	-0.432	0.3672	0.1809	0.0581
3A:27526531:27526681:+	Tae-MIR_N171a	TRUE	novel_prediction	3A:27526531:27526681:+	CCUCCUACUCACGACCAGCAUGAUUUGUUCUCUGAGGCGUACAUUUCCUGUUUUUGACGCUACGCAACAAGUUUUGCAUAGUGAACAUCUAGACGAUGGAACACCGCUACGCCCAGGGAGCAGUUUUCAUUGCUUUCAUGACGCAUCCUAU	151	3A:27526551:27526661:+	UGAUUUGUUCUCUGAGGCGUACAUUUCCUGUUUUUGACGCUACGCAACAAGUUUUGCAUAGUGAACAUCUAGACGAUGGAACACCGCUACGCCCAGGGAGCAGUUUUCAUU	3A:27526551:27526571:+	UGAUUUGUUCUCUGAGGCGUA	21	3A:27526640:27526661:+	CGCCCAGGGAGCAGUUUUCAUU	22	5p	p	122.87	0	111	-35.7	-32.16	1	1	1	TRUE	TRUE	47.02	2.67	8.67	5.33	6.67	9.33	5.33	5.33	7.33	6.67	6.67	2.67	4	4.67	6	6.67	12	-0.00601446	-0.0596026	-0.2828	0.3245	0.0815	0.0315
3A:27900824:27901038:-	Tae-MIR_N172a	TRUE	novel_prediction	3A:27900824:27901038:-	CACAGGGAAGUCUUCAUCAUCACGGAUGGCUAAAGCAUGAGCAGUAUUAACAUGUCCUCAUGCAAAAAAAAUGGUCACACAUCAAGUAUGAGCACAUGGCAAUUCCCAAGGUUUUCGACGGCAAGUUUUGUUACGCAAGGAUGGCAACUGUAGUUGUCAAGCAUGGAAAUUUUAUUGCUUUGGUUUAUUUCUGACAGAAACUUGCCCUGUGUCAC	215	3A:27900844:27901018:-	CACGGAUGGCUAAAGCAUGAGCAGUAUUAACAUGUCCUCAUGCAAAAAAAAUGGUCACACAUCAAGUAUGAGCACAUGGCAAUUCCCAAGGUUUUCGACGGCAAGUUUUGUUACGCAAGGAUGGCAACUGUAGUUGUCAAGCAUGGAAAUUUUAUUGCUUUGGUUUAUUUCUGAC	3A:27900998:27901018:-	CACGGAUGGCUAAAGCAUGAG	21	3A:27900844:27900859:-	UUGGUUUAUUUCUGAC	16	5p	p	21.98	0	175	-40	-22.86	1	1	1	TRUE	TRUE	41.86	10.28	5.61	6.07	7.94	11.68	2.34	1.87	3.74	4.21	5.61	5.61	6.54	3.74	6.07	8.41	10.28	-0.00618968	-0.0364535	-0.2591	0.3395	0.2603	0.0906
3A:646288730:646288962:+	Tae-MIR_N175a	TRUE	novel_prediction	3A:646288730:646288962:+	CCGCGGAAGGAAUUUGAUGGCCAGAUCAAGAGGAUGGCCAUGUCGUUGGGCUAAAAUGUGUAGAAUCACCUAUAGUGCGUGUAAGAGGCCGGGGCACGAGAACAGUGCCGUUUUCUAGUUUUUUCGGUCAAUUUUCCCCAAUGCCUCCUAUUCCUAAGUAAGACACAGAUCAAAACUCUAUGGUUCCUAGGCACAUCUUCUUUCAUUUUGGUUUCUCGUUUCUUGAGACGGCU	233	3A:646288750:646288942:+	CCAGAUCAAGAGGAUGGCCAUGUCGUUGGGCUAAAAUGUGUAGAAUCACCUAUAGUGCGUGUAAGAGGCCGGGGCACGAGAACAGUGCCGUUUUCUAGUUUUUUCGGUCAAUUUUCCCCAAUGCCUCCUAUUCCUAAGUAAGACACAGAUCAAAACUCUAUGGUUCCUAGGCACAUCUUCUUUCAUUUUGGUU	3A:646288750:646288770:+	CCAGAUCAAGAGGAUGGCCAU	21	3A:646288919:646288942:+	GGCACAUCUUCUUUCAUUUUGGUU	24	5p	p	55.91	0	193	-46	-23.83	1	1	1	TRUE	TRUE	45.92	6.9	3.45	6.9	6.47	6.03	5.6	4.31	6.03	6.03	4.74	6.9	6.47	4.74	7.76	6.03	11.64	-0.00555096	-0.0231402	-0.2549	0.3047	0.3669	0.1075
3A:739922482:739922628:+	Tae-MIR_N180a	TRUE	novel_prediction	3A:739922482:739922628:+	UCAUGACUCAGCACAAUCCCCAUCUCGCCUACAUGUACGCCACGGUAAGCCCCCCCCCCCUCACCUGUAUUGCCAUCAUGUGAUUGAGGGGUGGGACUUACCAUGGCAUACAUGGAGGUGAUGUGGGUGUUGAGCUGGGCCCUAAGC	147	3A:739922502:739922608:+	CAUCUCGCCUACAUGUACGCCACGGUAAGCCCCCCCCCCCUCACCUGUAUUGCCAUCAUGUGAUUGAGGGGUGGGACUUACCAUGGCAUACAUGGAGGUGAUGUGGG	3A:739922502:739922522:+	CAUCUCGCCUACAUGUACGCC	21	3A:739922588:739922608:+	CAUACAUGGAGGUGAUGUGGG	21	5p	p	42.36	0	107	-54.6	-51.03	1	1	1	TRUE	TRUE	56.46	2.05	6.16	4.11	8.22	8.9	13.7	2.05	5.48	4.79	6.16	8.9	6.16	4.79	4.79	10.96	2.74	-0.00897627	-0.171655	-0.5068	0.3469	0.1387	0.0508
3A:743644087:743644298:-	Tae-MIR_N181a	TRUE	novel_prediction	3A:743644087:743644298:-	CCCUGUUGCUAUUCCCGUAAUUGCACCCGUCGCAAAUAAUGGUGGCCCUCGUCUCUCUCUAACCUGGUUCGUCGGUGGAGGUGCCCCCAUCGGUGCAGCUCUCUAGAGUAGUGGGGUGGGGGAAGAACCCAUGCCGGUCGUGCGGCCUCCCCGAGCUGUCGCGGGCCACCAUUAUUUGCGACGCCUGCGAACAUGGGUUCCCCGAAUCCUGC	212	3A:743644107:743644278:-	UUGCACCCGUCGCAAAUAAUGGUGGCCCUCGUCUCUCUCUAACCUGGUUCGUCGGUGGAGGUGCCCCCAUCGGUGCAGCUCUCUAGAGUAGUGGGGUGGGGGAAGAACCCAUGCCGGUCGUGCGGCCUCCCCGAGCUGUCGCGGGCCACCAUUAUUUGCGACGCCUGCGAAC	3A:743644258:743644278:-	UUGCACCCGUCGCAAAUAAUG	21	3A:743644107:743644127:-	UUAUUUGCGACGCCUGCGAAC	21	3p	p	0	52.08	172	-85.9	-49.94	1	1	1	TRUE	TRUE	61.32	4.27	2.84	3.32	4.74	3.79	12.8	8.06	7.11	3.79	8.06	9.48	8.06	3.32	8.06	8.53	3.79	-0.0071771	-0.0462736	-0.4401	0.3396	0.4281	0.1322
3B:406618971:406619227:+	Tae-MIR_N186a	TRUE	novel_prediction	3B:406618971:406619227:+	GAAAUACUUACCUUUGCUGUGCUGCAUCAUCCUCCCCUCUUCGGGGAAUUACCAACACAGAUACAAGCAAUCAAGGAUUUGGCACCAAAUGGUUAAGAUGGAUUGCUUGCACGCUCUCCUCGGCUUCUACACAAGUACUCAUCAACGGCAGCCCCACAAACACGAUUUGGCAUGCUAGAGAGUGCUACUUGUGAGUUGUAUUGGGAUUUUUCUGAAGAGGAGAGUAUGAUGUAGUACCGUAAAGAUAAGUAUUUUCC	257	3B:406618991:406619207:+	GCUGCAUCAUCCUCCCCUCUUCGGGGAAUUACCAACACAGAUACAAGCAAUCAAGGAUUUGGCACCAAAUGGUUAAGAUGGAUUGCUUGCACGCUCUCCUCGGCUUCUACACAAGUACUCAUCAACGGCAGCCCCACAAACACGAUUUGGCAUGCUAGAGAGUGCUACUUGUGAGUUGUAUUGGGAUUUUUCUGAAGAGGAGAGUAUGAUGUAGUAC	3B:406618991:406619011:+	GCUGCAUCAUCCUCCCCUCUU	21	3B:406619187:406619207:+	GAGGAGAGUAUGAUGUAGUAC	21	3p	p	0	133.97	217	-79.6	-36.68	1	1	1	TRUE	TRUE	44.36	7.03	6.64	6.64	7.42	7.81	5.08	2.34	7.03	6.64	5.47	5.08	4.69	6.25	5.47	7.42	8.98	-0.0087624	-0.0399222	-0.3887	0.358	0.1064	0.0381
3B:671355388:671355502:-	Tae-MIR_N188a	TRUE	novel_prediction	3B:671355388:671355502:-	GCUGCUGAGCGAGUGGGGUUUCGAUAAGCUGUUGAUUGGAUAUGGAUCCCUUCGUUAUUCUUGGUGAUUAGUGAUUCCAAGAGCAGCUUCCGCCCUCACGUUGAUCAAGCAAUGU	115	3B:671355408:671355482:-	UCGAUAAGCUGUUGAUUGGAUAUGGAUCCCUUCGUUAUUCUUGGUGAUUAGUGAUUCCAAGAGCAGCUUCCGCCC	3B:671355462:671355482:-	UCGAUAAGCUGUUGAUUGGAU	21	3B:671355408:671355426:-	CCAAGAGCAGCUUCCGCCC	19	5p	p	29.66	0	75	-19.5	-26	1	1	1	TRUE	TRUE	47.83	3.51	0.88	7.02	8.77	4.39	5.26	4.39	6.14	8.77	7.02	5.26	7.02	3.51	7.02	10.53	10.53	-0.00661719	-0.0633043	-0.3165	0.3391	0.2125	0.0839
7A:589837776:589837986:+	Tae-MIR_N18f	TRUE	novel_prediction	7A:589837776:589837986:+	CAUAUAAGGUUUGGUCAAAGUCAAGCUUUGUAGAAUUUGACUAACUUUAUAUUAAAAAAAUAUAAACAUUCACAAUAUGAAAUCAAUAUUAGCAGAUGCACCAUGAAAUGUAUUUUCAUACUAUAUAGUUUAGUUAUUGUAGAUAUUUAUAUUUUUUAUAUAAAUUUGGUCAAACUUUAUGUAGUUUGACUUUGACCAAAUCUUAUAUGGG	211	7A:589837796:589837966:+	UCAAGCUUUGUAGAAUUUGACUAACUUUAUAUUAAAAAAAUAUAAACAUUCACAAUAUGAAAUCAAUAUUAGCAGAUGCACCAUGAAAUGUAUUUUCAUACUAUAUAGUUUAGUUAUUGUAGAUAUUUAUAUUUUUUAUAUAAAUUUGGUCAAACUUUAUGUAGUUUGACU	7A:589837796:589837817:+	UCAAGCUUUGUAGAAUUUGACU	22	7A:589837945:589837966:+	UCAAACUUUAUGUAGUUUGACU	22	5p	p	12.62	0	171	-41.5	-24.27	1	1	1	TRUE	TRUE	23.7	12.38	4.29	4.76	15.24	6.19	0.95	0	3.33	3.81	1.43	2.38	5.24	14.29	3.33	6.19	16.19	-0.0151181	-0.0622433	-0.3583	0.3886	0.1527	0.0549
3D:26069088:26069196:+	Tae-MIR_N198a	TRUE	novel_prediction	3D:26069088:26069196:+	GUGGGUCCAACCUGACGUGCGGGUCCUGGGCUGACGUGGCAUACGGCGGAGUACGCUGUACGUAGUGCACGCGUAGAGCCAGGACUGGCAUUUCAAGCUCAGAUACUGU	109	3D:26069108:26069176:+	GGGUCCUGGGCUGACGUGGCAUACGGCGGAGUACGCUGUACGUAGUGCACGCGUAGAGCCAGGACUGGC	3D:26069108:26069128:+	GGGUCCUGGGCUGACGUGGCA	21	3D:26069156:26069176:+	ACGCGUAGAGCCAGGACUGGC	21	3p	p	0	106.41	69	-35.1	-50.87	1	1	1	TRUE	TRUE	59.63	1.85	8.33	6.48	2.78	6.48	3.7	8.33	6.48	5.56	9.26	10.19	10.19	5.56	3.7	9.26	1.85	-0.00735368	-0.111009	-0.4385	0.3119	0.1861	0.0646
1B:531583871:531584036:+	Tae-MIR_N19a	TRUE	novel_prediction	1B:531583871:531584036:+	UCACUCAAAAUAUUAGCUCAUUUGGACAACUGAGUAGCUCUCAGCAAAAAAAAAACAAAUCGGGUCAAAACAAUACAUGAACAGUAAACUGUUUUACAGAUCCCGAAUUUGUCUUUUUUGCCGAGAGUUGCUCAUUUCUCCAAAUGAUUUGAAAAUUAGGGCAGGC	166	1B:531583891:531584016:+	UUUGGACAACUGAGUAGCUCUCAGCAAAAAAAAAACAAAUCGGGUCAAAACAAUACAUGAACAGUAAACUGUUUUACAGAUCCCGAAUUUGUCUUUUUUGCCGAGAGUUGCUCAUUUCUCCAAAUG	1B:531583891:531583911:+	UUUGGACAACUGAGUAGCUCU	21	1B:531583996:531584016:+	AGUUGCUCAUUUCUCCAAAUG	21	5p	p	148.24	0	126	-49	-38.89	1	1	1	TRUE	TRUE	36.14	16.97	5.45	6.06	7.27	9.09	2.42	1.82	5.45	5.45	4.24	3.64	3.64	4.24	7.27	5.45	11.52	-0.00946873	-0.0861446	-0.3422	0.3554	0.1267	0.0492
2A:24362345:24362508:-	Tae-MIR_N19c	TRUE	novel_prediction	2A:24362345:24362508:-	CCAACCCAAUUUUCAUAUGAUUUGGACAACUGAGUAGCUCUCAGCAAAAAAGGCAAAUUCAAGGUACGUAAAACAGUUUACUGCUCACGUACUGUUUUGACCUGAUUUGUCUUUUUUGCUGAGAGUUACUCAGAUGUCCAAAUGAGCUAAUAUUUGGAGUGAAC	164	2A:24362365:24362488:-	UUUGGACAACUGAGUAGCUCUCAGCAAAAAAGGCAAAUUCAAGGUACGUAAAACAGUUUACUGCUCACGUACUGUUUUGACCUGAUUUGUCUUUUUUGCUGAGAGUUACUCAGAUGUCCAAAUG	2A:24362468:24362488:-	UUUGGACAACUGAGUAGCUCU	21	2A:24362365:24362385:-	AGUUACUCAGAUGUCCAAAUG	21	5p	p	148.24	0	124	-69.7	-56.21	1	1	1	TRUE	TRUE	37.8	11.04	6.75	6.75	6.13	7.36	3.07	1.23	6.75	6.75	3.68	2.45	6.13	5.52	4.91	8.59	12.88	-0.0124524	-0.0947561	-0.4707	0.3598	0.08	0.031
6B:48894344:48894507:-	Tae-MIR_N19g	TRUE	novel_prediction	6B:48894344:48894507:-	GCGCUCUAAAUUUCAGAUCAUUUGGACAACUGAGUAGCUCUCGACAAAAAAGAAGAAUUUGAAGUCUGUGAAAAGUUUACUGUUCAUGUAUUGUUCUAACCCAAUUUUAUCUUUUUUUAUGAAAGCUAGUUAUAUGUCCAAAUGAUCUGAAAUUUGAAGCGCAC	164	6B:48894364:48894487:-	UUUGGACAACUGAGUAGCUCUCGACAAAAAAGAAGAAUUUGAAGUCUGUGAAAAGUUUACUGUUCAUGUAUUGUUCUAACCCAAUUUUAUCUUUUUUUAUGAAAGCUAGUUAUAUGUCCAAAUG	6B:48894467:48894487:-	UUUGGACAACUGAGUAGCUCU	21	6B:48894364:48894384:-	AGCUAGUUAUAUGUCCAAAUG	21	5p	p	148.24	0	124	-29.2	-23.55	1	1	1	TRUE	TRUE	32.93	14.11	3.68	6.13	8.59	4.91	1.84	1.84	6.75	7.36	3.68	0.61	5.52	6.13	6.75	7.98	14.11	-0.011406	-0.077561	-0.3756	0.378	0.1815	0.0603
6B:48958294:48958457:-	Tae-MIR_N19h	TRUE	novel_prediction	6B:48958294:48958457:-	GCGCUCUAAAUUUCAGAUCAUUUGGACAACUGAGUAGCUCUCGACAAAAAAGAAGAAUUUGAAGUCUGUGAAAUGUUUACUGUUCAUGUAUUGUUCUAACCCAAUUUUAUCUUUUUUUAUGAAAGCUAGUUAUAUGUCCAAAUGAUCUGAAAUUUGAAGCGCAC	164	6B:48958314:48958437:-	UUUGGACAACUGAGUAGCUCUCGACAAAAAAGAAGAAUUUGAAGUCUGUGAAAUGUUUACUGUUCAUGUAUUGUUCUAACCCAAUUUUAUCUUUUUUUAUGAAAGCUAGUUAUAUGUCCAAAUG	6B:48958417:48958437:-	UUUGGACAACUGAGUAGCUCU	21	6B:48958314:48958334:-	AGCUAGUUAUAUGUCCAAAUG	21	5p	p	148.24	0	124	-28.9	-23.31	1	1	1	TRUE	TRUE	32.93	13.5	3.68	5.52	9.2	4.91	1.84	1.84	6.75	7.36	3.68	0.61	5.52	6.13	6.75	8.59	14.11	-0.0113514	-0.0630081	-0.3738	0.372	0.2139	0.0692
6B:49001417:49001580:-	Tae-MIR_N19i	TRUE	novel_prediction	6B:49001417:49001580:-	GCGCUCUAAAUUUCAGAUCAUUUGGACAACUGAGUAGCUCUCGACAAAAAGGAAGAAUUUGAAGUCUGUGAAAUGUUUACUGUUCAUGUAUUGUUCUAACCCAAUUUUAUCUUUUUUUAUGAAAGCUAGUUACAUGUCCAAAUGAUCUGAAAUUUGAAGCGCAC	164	6B:49001437:49001560:-	UUUGGACAACUGAGUAGCUCUCGACAAAAAGGAAGAAUUUGAAGUCUGUGAAAUGUUUACUGUUCAUGUAUUGUUCUAACCCAAUUUUAUCUUUUUUUAUGAAAGCUAGUUACAUGUCCAAAUG	6B:49001540:49001560:-	UUUGGACAACUGAGUAGCUCU	21	6B:49001437:49001457:-	AGCUAGUUACAUGUCCAAAUG	21	5p	p	148.24	0	124	-28.6	-23.06	1	1	1	TRUE	TRUE	34.15	12.88	4.29	5.52	8.59	5.52	1.84	1.84	6.75	7.36	3.68	1.23	5.52	5.52	6.75	8.59	14.11	-0.0108931	-0.0627033	-0.372	0.372	0.2331	0.0763
6D:434480703:434480866:+	Tae-MIR_N19j	TRUE	novel_prediction	6D:434480703:434480866:+	GCGCUCCAAAUUUUAAAUCAUUUGGACAACUGAGUAGCUCUCGGCAAAAAAGACAUAUUUAGGGUCUGUGAAAAAAUCUACUGUUCAUAUAUUGUUUUGACCUAAUUUAUCUUUUUGACUGAGAGCUACUUAUAUAUCCAAAUGAUCUAAAAUUUGGAGCGCGC	164	6D:434480723:434480846:+	UUUGGACAACUGAGUAGCUCUCGGCAAAAAAGACAUAUUUAGGGUCUGUGAAAAAAUCUACUGUUCAUAUAUUGUUUUGACCUAAUUUAUCUUUUUGACUGAGAGCUACUUAUAUAUCCAAAUG	6D:434480723:434480743:+	UUUGGACAACUGAGUAGCUCU	21	6D:434480826:434480846:+	AGCUACUUAUAUAUCCAAAUG	21	5p	p	148.24	0	124	-40.8	-32.9	1	1	1	TRUE	TRUE	34.15	12.88	4.29	4.29	10.43	4.29	1.84	2.45	7.98	6.13	4.91	3.07	3.07	8.59	6.13	6.75	12.88	-0.0130688	-0.0746951	-0.4463	0.3659	0.1033	0.0395
6A:502675714:502675857:-	Tae-MIR_N1aa	TRUE	novel_prediction	6A:502675714:502675857:-	AUUUCUAAAUAUAAGUCUUUUUAGAGAUUUCAAUGUGGAUUAGGUACGGAUGUAUAUAGACACAGUUUAGAGUGAGAUUCACGCAUUUCGCUGCGUAUGUAGUCCAUAUUGAAAUCGUCUAAAAAGACUUAUAUUUAGGAACGG	144	6A:502675734:502675837:-	UUAGAGAUUUCAAUGUGGAUUAGGUACGGAUGUAUAUAGACACAGUUUAGAGUGAGAUUCACGCAUUUCGCUGCGUAUGUAGUCCAUAUUGAAAUCGUCUAAAA	6A:502675817:502675837:-	UUAGAGAUUUCAAUGUGGAUU	21	6A:502675734:502675755:-	UCCAUAUUGAAAUCGUCUAAAA	22	5p	p	247.82	0	104	-40.5	-38.94	1	1	1	TRUE	TRUE	33.33	7.69	4.2	8.39	11.89	4.2	0.7	4.2	3.5	7.69	2.1	3.5	6.99	11.89	5.59	4.9	12.59	-0.0138344	-0.156713	-0.4611	0.4097	0.0867	0.0303
6B:133129020:133129163:-	Tae-MIR_N1ab	TRUE	novel_prediction	6B:133129020:133129163:-	AUUCCUAAAUAUAUGUCCUUUCAGAGAUUUCAAUAUGGACUACGUACGGGGCAAGAUGAGUGAAUCUACACUCUAAAAUAUGCCUAUAUACAUUUGUAUGUAGUCAAUAUUGAAAUCUCUAAAAUGAUUUUAUAUUUAGAAACA	144	6B:133129040:133129143:-	UCAGAGAUUUCAAUAUGGACUACGUACGGGGCAAGAUGAGUGAAUCUACACUCUAAAAUAUGCCUAUAUACAUUUGUAUGUAGUCAAUAUUGAAAUCUCUAAAA	6B:133129123:133129143:-	UCAGAGAUUUCAAUAUGGACU	21	6B:133129040:133129060:-	UCAAUAUUGAAAUCUCUAAAA	21	5p	p	346.08	0	104	-42.9	-41.25	1	1	1	TRUE	TRUE	29.17	11.19	4.9	4.2	15.38	4.9	2.1	1.4	6.29	6.29	1.4	2.8	4.2	13.29	6.29	6.29	9.09	-0.0127597	-0.0947917	-0.3722	0.3472	0.0451	0.0153
6B:574633121:574633264:-	Tae-MIR_N1ac	TRUE	novel_prediction	6B:574633121:574633264:-	GUUUCCUAAAUAUAGGUAUUUUAGAGAUUUCAAUGUGGAUUAGAUACGGAUGUAUAUAGAUGGAUUUUAGAGUGAGAUUCACCCAUUUCGCUCCGUAUGCAGUUCAUAUUGAAAUCUUCUAAAAAGACUUGUAUUUAGGAACGG	144	6B:574633141:574633244:-	UUAGAGAUUUCAAUGUGGAUUAGAUACGGAUGUAUAUAGAUGGAUUUUAGAGUGAGAUUCACCCAUUUCGCUCCGUAUGCAGUUCAUAUUGAAAUCUUCUAAAA	6B:574633224:574633244:-	UUAGAGAUUUCAAUGUGGAUU	21	6B:574633141:574633162:-	UUCAUAUUGAAAUCUUCUAAAA	22	5p	p	247.82	0	104	-38.1	-36.63	1	1	1	TRUE	TRUE	33.33	6.99	2.8	7.69	13.29	3.5	2.8	2.8	3.5	9.09	1.4	4.2	5.59	11.19	5.59	5.59	13.99	-0.0122292	-0.100521	-0.4076	0.3889	0.1261	0.0479
6D:361524532:361524675:-	Tae-MIR_N1af	TRUE	novel_prediction	6D:361524532:361524675:-	AUUUCUAAAUAGAACUCUUUUUAGAGAUUUCAAUGUGGAUUAGAUACGGAUGUAUAUAGACGGAGUUUAGAGUGAGAUUCACCCAUUUCGCUCCAUAUGUAGUCCAUAUUGAAAUCGUCUAAAAAGACUUAUAUUUAGGAACGG	144	6D:361524552:361524655:-	UUAGAGAUUUCAAUGUGGAUUAGAUACGGAUGUAUAUAGACGGAGUUUAGAGUGAGAUUCACCCAUUUCGCUCCAUAUGUAGUCCAUAUUGAAAUCGUCUAAAA	6D:361524635:361524655:-	UUAGAGAUUUCAAUGUGGAUU	21	6D:361524552:361524573:-	UCCAUAUUGAAAUCGUCUAAAA	22	5p	p	247.82	0	104	-37.4	-35.96	1	1	1	TRUE	TRUE	33.33	7.69	4.2	8.39	12.59	3.5	2.8	3.5	4.2	9.79	0.7	3.5	4.9	11.19	6.29	4.2	12.59	-0.0110441	-0.0947917	-0.3681	0.3542	0.1845	0.0666
7A:156113397:156113539:+	Tae-MIR_N1ag	TRUE	novel_prediction	7A:156113397:156113539:+	UUCCUAAAUAUAAGUCUUUUUUAGAGAUUUCAACAUGGACUACAUACGGAUGUAUAUAGACAUAGUUUAGAGUGUAGAUUCGCUCAUUUUGCUUCGUAUGUAGUCCAUAUUGGAAUCUCUAAAAAGACAUAUAUUUAGGAACG	143	7A:156113417:156113519:+	UUAGAGAUUUCAACAUGGACUACAUACGGAUGUAUAUAGACAUAGUUUAGAGUGUAGAUUCGCUCAUUUUGCUUCGUAUGUAGUCCAUAUUGGAAUCUCUAAA	7A:156113417:156113437:+	UUAGAGAUUUCAACAUGGACU	21	7A:156113500:156113519:+	UCCAUAUUGGAAUCUCUAAA	20	5p	p	131.34	0	103	-47.9	-46.5	1	1	1	TRUE	TRUE	31.47	7.04	4.93	7.75	12.68	4.93	1.41	2.82	4.93	7.04	1.41	2.82	5.63	13.38	6.34	4.23	12.68	-0.0152431	-0.163636	-0.4797	0.4196	0.0788	0.0315
7A:209149131:209149274:-	Tae-MIR_N1ah	TRUE	novel_prediction	7A:209149131:209149274:-	AUUCCUAAAUAUAAGCCCUUUUAGAGAUUUCAACAUGGACUACAUACAGAGCAAAAUGGGUGAAUCUACACUCUAAAAUAUGUCUAUAUACAUCUUUAUGUAGUCCGUAUUGAAAUAUCUAAAAAGGCUUAUAUUUAGAAACAG	144	7A:209149151:209149254:-	UUAGAGAUUUCAACAUGGACUACAUACAGAGCAAAAUGGGUGAAUCUACACUCUAAAAUAUGUCUAUAUACAUCUUUAUGUAGUCCGUAUUGAAAUAUCUAAAA	7A:209149234:209149254:-	UUAGAGAUUUCAACAUGGACU	21	7A:209149151:209149171:-	UCCGUAUUGAAAUAUCUAAAA	21	5p	p	131.34	0	104	-32.9	-31.63	1	1	1	TRUE	TRUE	29.86	13.29	5.59	6.29	13.29	5.59	2.8	0.7	6.99	4.9	2.1	2.8	3.5	13.99	5.59	4.2	8.39	-0.0126524	-0.130556	-0.3778	0.3264	0.0924	0.0281
7B:290954655:290954798:+	Tae-MIR_N1aj	TRUE	novel_prediction	7B:290954655:290954798:+	GUUCCAAAAUAUAAGUCUUUUUAGAGAUUUCAACAUGGACUAUAUACGGAGUAAAAUGAGUGAAUCUACAUUCUAAAAUCUGUCUAUAUACAUUCGUAUAUAGUUCGUAUUGGAAUCUCUAAAAAGACUUAUAUUUUGGAAUGA	144	7B:290954675:290954778:+	UUAGAGAUUUCAACAUGGACUAUAUACGGAGUAAAAUGAGUGAAUCUACAUUCUAAAAUCUGUCUAUAUACAUUCGUAUAUAGUUCGUAUUGGAAUCUCUAAAA	7B:290954675:290954695:+	UUAGAGAUUUCAACAUGGACU	21	7B:290954758:290954778:+	UUCGUAUUGGAAUCUCUAAAA	21	5p	p	131.34	0	104	-38.5	-37.02	1	1	1	TRUE	TRUE	27.78	12.59	4.2	4.9	13.99	3.5	0.7	2.1	6.29	6.99	0	2.8	5.59	13.29	7.69	4.9	10.49	-0.0170986	-0.238542	-0.475	0.3958	0.0793	0.0261
7B:493755837:493755982:-	Tae-MIR_N1ak	TRUE	novel_prediction	7B:493755837:493755982:-	CGGUUCCUAAAUAUAAGUCUUUUUAGAGAUUUCAGUGCGGAGUACAUAUGGAGCAAAAUGAGGGAAUACACUCUAAAAUAUAUCUAUAUACAUCUGUAUAUAGUCCUCAUUGAAAUCUCUACAAAGACUUAUAUUUAGGAACGUAG	146	7B:493755857:493755962:-	UUUUAGAGAUUUCAGUGCGGAGUACAUAUGGAGCAAAAUGAGGGAAUACACUCUAAAAUAUAUCUAUAUACAUCUGUAUAUAGUCCUCAUUGAAAUCUCUACAAAG	7B:493755942:493755962:-	UUUUAGAGAUUUCAGUGCGGA	21	7B:493755857:493755877:-	CUCAUUGAAAUCUCUACAAAG	21	5p	p	70.46	0	106	-31.7	-29.91	1	1	1	TRUE	TRUE	32.19	10.34	4.83	7.59	13.1	4.83	1.38	2.07	6.9	6.21	1.38	4.14	4.83	14.48	6.9	3.45	7.59	-0.0130848	-0.144292	-0.4212	0.3356	0.201	0.0652
7B:726103772:726103914:-	Tae-MIR_N1al	TRUE	novel_prediction	7B:726103772:726103914:-	UGUUUCCAAAUAAAGUCUUUUUAGAGAUUUCAAUUUGGACUAGAUACGAAUGUAUAUAGACGGAUUUUAGAGUGAGCUUCACCCAUUUCCACUGUAUGUAGUCCAUAUUGAAAUCUUCUAACAAGACUUAUAUUUAGGAACGG	143	7B:726103792:726103894:-	UUAGAGAUUUCAAUUUGGACUAGAUACGAAUGUAUAUAGACGGAUUUUAGAGUGAGCUUCACCCAUUUCCACUGUAUGUAGUCCAUAUUGAAAUCUUCUAACA	7B:726103874:726103894:-	UUAGAGAUUUCAAUUUGGACU	21	7B:726103792:726103813:-	UCCAUAUUGAAAUCUUCUAACA	22	5p	p	118.01	0	103	-32.5	-31.55	1	1	1	TRUE	TRUE	32.87	7.75	5.63	7.75	10.56	4.93	3.52	2.11	4.93	8.45	0.7	2.82	4.93	10.56	5.63	4.93	14.79	-0.0104046	-0.0870629	-0.342	0.3776	0.1155	0.0432
Un:71735578:71735717:+	Tae-MIR_N1ao	TRUE	novel_prediction	Un:71735578:71735717:+	GUUCCUUAAUAUAAGACCUUUCAGAGAUUUCAAUAUGGACUAUAUAAAAUGAUUGAAUCUACACUUUAAAAUAGGUCUAUAUGCAUCUUUAUGUAGUUCUUAUUGAAAUCUCUAAAAAAAGACUUAUAUUUAGUUUGCCU	140	Un:71735598:71735694:+	UCAGAGAUUUCAAUAUGGACUAUAUAAAAUGAUUGAAUCUACACUUUAAAAUAGGUCUAUAUGCAUCUUUAUGUAGUUCUUAUUGAAAUCUCUAAAA	Un:71735598:71735618:+	UCAGAGAUUUCAAUAUGGACU	21	Un:71735674:71735694:+	UUCUUAUUGAAAUCUCUAAAA	21	5p	p	346.08	0	97	-32	-32.99	1	1	1	TRUE	TRUE	25.71	12.95	3.6	5.04	13.67	2.88	2.16	0	8.63	5.76	1.44	1.44	3.6	13.67	6.47	5.04	13.67	-0.0106145	-0.0545714	-0.2729	0.35	0.174	0.0675
1A:524122236:524122379:+	Tae-MIR_N1b	TRUE	novel_prediction	1A:524122236:524122379:+	CCUAAAUACAAGUUUUCUUUUUAGAGAUUUCAACAUGGACUACAUACGGAUGUAUAUAGAUGUAGUUUAGAGUGUAGGUUCACUCAUUUUGCUCCGUAUGUAGUCUAUAUUGAAAUCACUAAAAAGACUUAUAUUUAGAAAUAG	144	1A:524122256:524122359:+	UUAGAGAUUUCAACAUGGACUACAUACGGAUGUAUAUAGAUGUAGUUUAGAGUGUAGGUUCACUCAUUUUGCUCCGUAUGUAGUCUAUAUUGAAAUCACUAAAA	1A:524122256:524122276:+	UUAGAGAUUUCAACAUGGACU	21	1A:524122339:524122359:+	UCUAUAUUGAAAUCACUAAAA	21	5p	p	131.34	0	104	-42.7	-41.06	1	1	1	TRUE	TRUE	29.86	8.39	5.59	8.39	11.19	4.9	1.4	1.4	5.59	6.29	0.7	2.1	6.99	13.99	4.9	4.9	13.29	-0.0130476	-0.101042	-0.3896	0.3889	0.1141	0.0388
2B:230247455:230247598:-	Tae-MIR_N1g	TRUE	novel_prediction	2B:230247455:230247598:-	GUUCCUAAAUAUAAAUCUUUUUAGAGAUUUCAAUGUGGAUUAGAUACGGAUGUAUAUGGACGGAUUUUAGAGUGAGAUUCACCCAUUUCACUUCGUGUGUAGUCCAUAUUGUAAUCUUCUAAAAAGAUUUAUAUUUAGGAACGG	144	2B:230247475:230247578:-	UUAGAGAUUUCAAUGUGGAUUAGAUACGGAUGUAUAUGGACGGAUUUUAGAGUGAGAUUCACCCAUUUCACUUCGUGUGUAGUCCAUAUUGUAAUCUUCUAAAA	2B:230247558:230247578:-	UUAGAGAUUUCAAUGUGGAUU	21	2B:230247475:230247496:-	UCCAUAUUGUAAUCUUCUAAAA	22	5p	p	247.82	0	104	-41.6	-40	1	1	1	TRUE	TRUE	31.94	7.69	3.5	6.29	13.29	3.5	2.8	2.8	3.5	8.39	0	4.2	6.29	11.19	6.29	5.59	14.69	-0.0156324	-0.166435	-0.4993	0.4306	0.0378	0.0175
2D:312769906:312770024:-	Tae-MIR_N1h	TRUE	novel_prediction	2D:312769906:312770024:-	CAUUCCUAAAUAUUAGUAUUUUUAGAGAUUUCAAAUGGACUUCCACAUAGAUUCACUCAUUUUGCUUUGGAUGUAGUCACUUGUUGAAAUCUCUAGAAGACAAAUAUUUUGGAACAGAA	119	2D:312769926:312770004:-	UUUAGAGAUUUCAAAUGGACUUCCACAUAGAUUCACUCAUUUUGCUUUGGAUGUAGUCACUUGUUGAAAUCUCUAGAAG	2D:312769983:312770004:-	UUUAGAGAUUUCAAAUGGACUU	22	2D:312769926:312769949:-	GUCACUUGUUGAAAUCUCUAGAAG	24	5p	p	51.78	0	79	-22.2	-28.1	1	1	1	TRUE	TRUE	30.25	9.32	5.08	6.78	11.02	7.63	1.69	0	5.93	8.47	0.85	2.54	3.39	7.63	6.78	5.93	16.95	-0.00933554	-0.0754202	-0.2824	0.3445	0.1302	0.0422
2D:316269766:316269901:+	Tae-MIR_N1i	TRUE	novel_prediction	2D:316269766:316269901:+	CCUAAAUACUAUAAGUCUUUUCAGAGAUUUCAAUAUGGACUACAUACAUAGCAAAAUGAGUAAAUCUACACUCUAAAGUAUACAUCCGUAUGUAGUUCAUGUUGAAAUCUCUUAAAAGACCUAUAUUUAGGAACGG	136	2D:316269786:316269881:+	UCAGAGAUUUCAAUAUGGACUACAUACAUAGCAAAAUGAGUAAAUCUACACUCUAAAGUAUACAUCCGUAUGUAGUUCAUGUUGAAAUCUCUUAAA	2D:316269786:316269806:+	UCAGAGAUUUCAAUAUGGACU	21	2D:316269861:316269881:+	UUCAUGUUGAAAUCUCUUAAA	21	5p	p	346.08	0	96	-36.5	-38.02	1	1	1	TRUE	TRUE	30.88	12.59	6.67	6.67	11.85	5.93	2.22	1.48	7.41	5.19	0.74	2.22	5.19	14.07	6.67	3.7	7.41	-0.0123348	-0.132598	-0.3809	0.3382	0.0861	0.0278
3B:452907066:452907209:-	Tae-MIR_N1l	TRUE	novel_prediction	3B:452907066:452907209:-	GUUCCAAAAUAUAAGUCUUUUUAGAGAUUUCAACAUGGACUAUAUACGGAGUAAAAUGAGUGAAUCUACAUUCUAAAAUCUGUCUAUAUACAUUCGUAUAUAGUUCGUAUUGGAAUCUCUAAAAAGACUUAUAUUUUGGAAUGA	144	3B:452907086:452907189:-	UUAGAGAUUUCAACAUGGACUAUAUACGGAGUAAAAUGAGUGAAUCUACAUUCUAAAAUCUGUCUAUAUACAUUCGUAUAUAGUUCGUAUUGGAAUCUCUAAAA	3B:452907169:452907189:-	UUAGAGAUUUCAACAUGGACU	21	3B:452907086:452907106:-	UUCGUAUUGGAAUCUCUAAAA	21	5p	p	131.34	0	104	-38.5	-37.02	1	1	1	TRUE	TRUE	27.78	12.59	4.2	4.9	13.99	3.5	0.7	2.1	6.29	6.99	0	2.8	5.59	13.29	7.69	4.9	10.49	-0.0170986	-0.238542	-0.475	0.3958	0.0793	0.0261
3B:802848511:802848654:-	Tae-MIR_N1m	TRUE	novel_prediction	3B:802848511:802848654:-	GUUUCCAAAUAUAUCUCUCUUUAGAGAUUUCAACAUGGACUACAUAUGGAUGUAUAUAGACGUAUUUUAGAGUGUCGAUUCACUCAUUUUGCUUUGUAAGUAGUCCAUAUUAGAAUCUCUAAAAAGACUUGUAUGUAGAAACGG	144	3B:802848531:802848634:-	UUAGAGAUUUCAACAUGGACUACAUAUGGAUGUAUAUAGACGUAUUUUAGAGUGUCGAUUCACUCAUUUUGCUUUGUAAGUAGUCCAUAUUAGAAUCUCUAAAA	3B:802848614:802848634:-	UUAGAGAUUUCAACAUGGACU	21	3B:802848531:802848551:-	UCCAUAUUAGAAUCUCUAAAA	21	5p	p	131.34	0	104	-32.3	-31.06	1	1	1	TRUE	TRUE	31.94	7.69	4.9	6.99	11.89	4.9	1.4	2.1	6.29	6.99	0.7	2.1	6.99	11.89	7.69	5.59	11.89	-0.0098278	-0.0480159	-0.3139	0.3542	0.1819	0.058
3D:384865733:384865876:-	Tae-MIR_N1n	TRUE	novel_prediction	3D:384865733:384865876:-	GUUUCUAAAUAUAAGACCUUUUAGAGAUUUCAAUGUGGAUUACAUACGGAUGUAUAUAGAUGUAUUUUAGAGUGUAGAUUCACUCAUUUUGCUCCGUAUGUAGUCAAUAUUGGGACCUCUAAAAGGUCUUAUAUUUAGGAACGG	144	3D:384865753:384865856:-	UUAGAGAUUUCAAUGUGGAUUACAUACGGAUGUAUAUAGAUGUAUUUUAGAGUGUAGAUUCACUCAUUUUGCUCCGUAUGUAGUCAAUAUUGGGACCUCUAAAA	3D:384865836:384865856:-	UUAGAGAUUUCAAUGUGGAUU	21	3D:384865753:384865773:-	UCAAUAUUGGGACCUCUAAAA	21	5p	p	247.82	0	104	-40.2	-38.65	1	1	1	TRUE	TRUE	32.64	6.29	4.2	6.99	12.59	3.5	2.1	2.1	4.9	6.99	0.7	4.9	6.99	13.29	5.59	5.59	13.29	-0.015383	-0.128993	-0.5021	0.4167	0.0864	0.0255
4A:119802106:119802249:-	Tae-MIR_N1o	TRUE	novel_prediction	4A:119802106:119802249:-	GUUUCUAAGUAUACGUCUUUUCAGAGAUUUCAAUAUGGACUAUGUACGAAUGAAUAUAGACACAUUUCAAGGUGUAGAUUCACUCAUUUUGCUUCGUAUGUAGUCUAAAUUAAAAUCUCUAAAAAUACAUAUGUUUAGGAACGG	144	4A:119802126:119802229:-	UCAGAGAUUUCAAUAUGGACUAUGUACGAAUGAAUAUAGACACAUUUCAAGGUGUAGAUUCACUCAUUUUGCUUCGUAUGUAGUCUAAAUUAAAAUCUCUAAAA	4A:119802209:119802229:-	UCAGAGAUUUCAAUAUGGACU	21	4A:119802126:119802146:-	UCUAAAUUAAAAUCUCUAAAA	21	5p	p	346.08	0	104	-33.2	-31.92	1	1	1	TRUE	TRUE	30.56	10.49	5.59	5.59	11.89	5.59	0	2.8	5.59	5.59	0.7	2.8	6.99	11.89	7.69	4.9	11.89	-0.0107723	-0.113426	-0.3292	0.375	0.0758	0.0252
4A:139870615:139870758:+	Tae-MIR_N1p	TRUE	novel_prediction	4A:139870615:139870758:+	CCGUUCCUAAAUAAGUCCUUUCAGAGAUUUCAAUAUGGACUACAUACUGAGCAAAAUGAGUGAAUCUACACUCUAAAAUAUGUGUAUAUACAUCCGUAUGUAGUCCGUAUUGAAAUCUCUAAAAAGACUUAUAUUUAGGAACGG	144	4A:139870635:139870738:+	UCAGAGAUUUCAAUAUGGACUACAUACUGAGCAAAAUGAGUGAAUCUACACUCUAAAAUAUGUGUAUAUACAUCCGUAUGUAGUCCGUAUUGAAAUCUCUAAAA	4A:139870635:139870655:+	UCAGAGAUUUCAAUAUGGACU	21	4A:139870718:139870738:+	UCCGUAUUGAAAUCUCUAAAA	21	5p	p	346.08	0	104	-44.4	-42.69	1	1	1	TRUE	TRUE	33.33	12.59	5.59	5.59	11.89	4.2	3.5	2.8	6.99	6.29	0.7	2.1	6.29	12.59	6.99	5.59	6.29	-0.0141254	-0.121875	-0.4708	0.3819	0.1091	0.0383
4A:593333778:593333921:-	Tae-MIR_N1q	TRUE	novel_prediction	4A:593333778:593333921:-	GUUCCUAAAUAAAAGCCUUUUUAGAGAUUUCAACAUGGACUACAUACGGAUGUACAUAGACAUAGUCUAGAGUGUAGAUUCACUCAUUUUGCUCCGUGUGCAGUCUACAUUGGAAUCUCUAAGAAGGCUUGUAUUUAGGAACAG	144	4A:593333798:593333901:-	UUAGAGAUUUCAACAUGGACUACAUACGGAUGUACAUAGACAUAGUCUAGAGUGUAGAUUCACUCAUUUUGCUCCGUGUGCAGUCUACAUUGGAAUCUCUAAGA	4A:593333881:593333901:-	UUAGAGAUUUCAACAUGGACU	21	4A:593333798:593333818:-	UCUACAUUGGAAUCUCUAAGA	21	5p	p	131.34	0	104	-45.2	-43.46	1	1	1	TRUE	TRUE	37.5	6.99	6.29	9.09	8.39	6.99	2.1	1.4	6.99	6.99	2.8	3.5	6.29	9.79	6.29	5.59	10.49	-0.0140187	-0.134201	-0.5257	0.4097	0.0165	0.0076
4A:613269488:613269631:-	Tae-MIR_N1r	TRUE	novel_prediction	4A:613269488:613269631:-	GUUCCUAAAUAUAAGCAUUUUCAGAGAUUUCAAUAUGGACUACAUACGGAGCAAAAUGAGUGAAUCUACACUAUAAAAUAUGUCUAUAUACAUUUGUAUGCAGUCCAUAUUGAAAUCUCUUAAUGGGCUUAUAUUUAGAAACGG	144	4A:613269508:613269611:-	UCAGAGAUUUCAAUAUGGACUACAUACGGAGCAAAAUGAGUGAAUCUACACUAUAAAAUAUGUCUAUAUACAUUUGUAUGCAGUCCAUAUUGAAAUCUCUUAAU	4A:613269591:613269611:-	UCAGAGAUUUCAAUAUGGACU	21	4A:613269508:613269528:-	UCCAUAUUGAAAUCUCUUAAU	21	5p	p	346.08	0	104	-37.6	-36.15	1	1	1	TRUE	TRUE	30.56	11.19	4.9	4.9	15.38	6.29	1.4	1.4	5.59	5.59	2.8	3.5	3.5	13.29	5.59	5.59	9.09	-0.0125425	-0.0996528	-0.3833	0.3333	0.109	0.0309
5B:161709198:161709329:+	Tae-MIR_N1u	TRUE	novel_prediction	5B:161709198:161709329:+	UUCGUUCCUAAAUAUUCCUUUUUAGAGAUUUCAAAUGGACUUCCACAUACGGAUGUAGUGUAGAUUCACUCAUUUUGCUCCGUAUGUAGUCACUUGUUGAAAUCUCUAAAAGAUAAAUAUUUAGGAACAGAG	132	5B:161709218:161709309:+	UUUAGAGAUUUCAAAUGGACUUCCACAUACGGAUGUAGUGUAGAUUCACUCAUUUUGCUCCGUAUGUAGUCACUUGUUGAAAUCUCUAAAAG	5B:161709218:161709239:+	UUUAGAGAUUUCAAAUGGACUU	22	5B:161709286:161709309:+	GUCACUUGUUGAAAUCUCUAAAAG	24	5p	p	51.78	0	92	-35.6	-38.7	1	1	1	TRUE	TRUE	33.33	9.16	4.58	6.87	9.92	5.34	3.05	2.29	6.11	6.87	0.76	2.29	6.11	9.16	8.4	5.34	13.74	-0.0119772	-0.0822727	-0.3992	0.3636	0.1492	0.0564
5B:260418497:260418645:-	Tae-MIR_N1w	TRUE	novel_prediction	5B:260418497:260418645:-	ACAUUCCUAAAUAUUAUUCUUUUAGAGAUUUCAAAUGGACUUCCACAUACGAAUGUAUAUAGACAUAUUUUAGAGUGUAGAUUCACUCAUUUUGCUCCGUAUGUAGUCACUUGUUGAAAUCUCUAAAAGAGAAAUAUUUAGGAACAUAA	149	5B:260418517:260418625:-	UUUAGAGAUUUCAAAUGGACUUCCACAUACGAAUGUAUAUAGACAUAUUUUAGAGUGUAGAUUCACUCAUUUUGCUCCGUAUGUAGUCACUUGUUGAAAUCUCUAAAAG	5B:260418604:260418625:-	UUUAGAGAUUUCAAAUGGACUU	22	5B:260418517:260418540:-	GUCACUUGUUGAAAUCUCUAAAAG	24	5p	p	51.78	0	109	-34.3	-31.47	1	1	1	TRUE	TRUE	28.86	9.46	5.41	6.76	12.84	6.08	2.03	1.35	5.41	7.43	0.68	1.35	4.73	11.49	6.76	4.73	13.51	-0.0126507	-0.0774497	-0.3651	0.3356	0.0727	0.021
5B:509684823:509684965:-	Tae-MIR_N1x	TRUE	novel_prediction	5B:509684823:509684965:-	UGUUUCCAAAUAAAGUCUUUUUAGAGAUUUCAAUUUGGACUAGAUACGAAUGUAUAUAGACGGAUUUUAGAGUGAGCUUCACCCAUUUCCACUGUAUGUAGUCCAUAUUGAAAUCUUCUAACAAGACUUAUAUUUAGGAACGG	143	5B:509684843:509684945:-	UUAGAGAUUUCAAUUUGGACUAGAUACGAAUGUAUAUAGACGGAUUUUAGAGUGAGCUUCACCCAUUUCCACUGUAUGUAGUCCAUAUUGAAAUCUUCUAACA	5B:509684925:509684945:-	UUAGAGAUUUCAAUUUGGACU	21	5B:509684843:509684864:-	UCCAUAUUGAAAUCUUCUAACA	22	5p	p	118.01	0	103	-32.5	-31.55	1	1	1	TRUE	TRUE	32.87	7.75	5.63	7.75	10.56	4.93	3.52	2.11	4.93	8.45	0.7	2.82	4.93	10.56	5.63	4.93	14.79	-0.0104046	-0.0870629	-0.342	0.3776	0.1155	0.0432
5D:271479952:271480083:-	Tae-MIR_N1y	TRUE	novel_prediction	5D:271479952:271480083:-	CUUCCUAAAUAUAAGUCCUUUUAGAGAUUUCAACAUGGACUACAUACGAAUCUAUAUAGAUAUAUUUUAAAGUGUAGAUUCACUCAUUUUGUCCAUAUUAAAAUCUUUAAAAAGUUAUUUAGGAACGGAGGG	132	5D:271479972:271480063:-	UUAGAGAUUUCAACAUGGACUACAUACGAAUCUAUAUAGAUAUAUUUUAAAGUGUAGAUUCACUCAUUUUGUCCAUAUUAAAAUCUUUAAAA	5D:271480043:271480063:-	UUAGAGAUUUCAACAUGGACU	21	5D:271479972:271479992:-	UCCAUAUUAAAAUCUUUAAAA	21	5p	p	131.34	0	92	-24	-26.09	1	1	1	TRUE	TRUE	28.03	11.45	4.58	6.87	12.98	4.58	2.29	1.53	5.34	6.11	0	3.82	3.82	13.74	6.11	2.29	14.5	-0.00924367	-0.0911616	-0.2591	0.303	0.1303	0.0446
3D:473826356:473826476:+	Tae-MIR_N200a	TRUE	novel_prediction	3D:473826356:473826476:+	ACAGGUCGCGGACUCCUUUGAGGAUGAGUAGGCCACGGGGAGGUGGCAAGGCCUGGUGUCCCAUGUGGGCCGGUCCGUCUCCUGUGUUCUACUCUUCCUCGUCGGAGACAGCACCUUCACU	121	3D:473826376:473826456:+	AGGAUGAGUAGGCCACGGGGAGGUGGCAAGGCCUGGUGUCCCAUGUGGGCCGGUCCGUCUCCUGUGUUCUACUCUUCCUCG	3D:473826376:473826396:+	AGGAUGAGUAGGCCACGGGGA	21	3D:473826436:473826456:+	CCUGUGUUCUACUCUUCCUCG	21	5p	p	382.32	0	81	-41.4	-51.11	1	1	1	TRUE	TRUE	61.16	0.83	5.83	6.67	1.67	5.83	8.33	5.83	9.17	5.83	5	12.5	9.17	1.67	10	7.5	4.17	-0.00802649	-0.0714286	-0.4909	0.3554	0.1264	0.056
3D:580901771:580901952:-	Tae-MIR_N201a	TRUE	novel_prediction	3D:580901771:580901952:-	AAUGGAGGAGAGUAGUCGGACCAGGAGAAAAUGUUGAGCCAUUGUGCAGGGGCAUUUGGCCCAAGGUUCUUUUCGGUAGCUUACGCACCGAUUGGAAAUCCAUCACGGCAGAAUUUCCCACUUCUUAAUCUUGACAUCGGUUUUACAAAGUUUCUCAUGCCUCCUACUUCUAUGUACUGAGA	182	3D:580901791:580901932:-	CCAGGAGAAAAUGUUGAGCCAUUGUGCAGGGGCAUUUGGCCCAAGGUUCUUUUCGGUAGCUUACGCACCGAUUGGAAAUCCAUCACGGCAGAAUUUCCCACUUCUUAAUCUUGACAUCGGUUUUACAAAGUUUCUCAUGCCU	3D:580901912:580901932:-	CCAGGAGAAAAUGUUGAGCCA	21	3D:580901791:580901813:-	GUUUUACAAAGUUUCUCAUGCCU	23	5p	p	142.37	0	142	-37.8	-26.62	1	1	1	TRUE	TRUE	45.6	6.08	4.97	7.18	6.63	7.18	5.52	3.31	6.08	7.18	4.42	7.18	4.97	4.42	7.18	6.08	11.6	-0.00562719	-0.027967	-0.2566	0.3132	0.2439	0.0782
3D:581882959:581883211:+	Tae-MIR_N203a	TRUE	novel_prediction	3D:581882959:581883211:+	UCAUCUGUCAGGCUAAAGAUUUUAGUCUGGACAAAAUCGUCUGUCCAGACAAAGCCUUCCUUGAAACAACUUCAGCGUCUUGCAUGUUCCCUUGUGUGAGCUGAUGAAACAAUCCCACAUUUUAUCUGCCUUGUAGUUUGCACACUCAAGCAUCUUUUUUUUGCAUAGCCAUGCAUUAUUCCGAUGAGUGACCGAGUUUAUGUCCAGAUAGACGAUUUUGUCCAGACUGAAAUCUUUGUCCUGACAGAUGAUU	253	3D:581882979:581883191:+	UUUAGUCUGGACAAAAUCGUCUGUCCAGACAAAGCCUUCCUUGAAACAACUUCAGCGUCUUGCAUGUUCCCUUGUGUGAGCUGAUGAAACAAUCCCACAUUUUAUCUGCCUUGUAGUUUGCACACUCAAGCAUCUUUUUUUUGCAUAGCCAUGCAUUAUUCCGAUGAGUGACCGAGUUUAUGUCCAGAUAGACGAUUUUGUCCAGACUGAAAU	3D:581882979:581882999:+	UUUAGUCUGGACAAAAUCGUC	21	3D:581883171:581883191:+	CGAUUUUGUCCAGACUGAAAU	21	5p	p	39.78	0	213	-70.6	-33.15	1	1	1	TRUE	TRUE	41.11	6.35	4.76	6.35	7.94	8.33	5.56	1.98	6.75	7.54	4.37	0.79	5.95	3.17	7.94	9.52	12.7	-0.00988324	-0.0374057	-0.4063	0.3439	0.2372	0.0746
4A:192620517:192620724:+	Tae-MIR_N206a	TRUE	novel_prediction	4A:192620517:192620724:+	AAGAUUAUAGUAAAUCAGUCCAUCUUCGUUGAUCAAUCUGGAAAAUUUUAAGCCUAUUUUACCUGGCCAUUUUAAAUUUUGGACAUUUUCUGUAUGAACGUGAUGAGUUGACUUAUAAAAACUCUCCAAACUUUACAAUGGCUAAACAACAUAGGCUAAAAAUUCCCAGAUUGAUUAACGAAGAUGGCUUGAAUUGCUGGAAUUGUUU	208	4A:192620537:192620704:+	CAUCUUCGUUGAUCAAUCUGGAAAAUUUUAAGCCUAUUUUACCUGGCCAUUUUAAAUUUUGGACAUUUUCUGUAUGAACGUGAUGAGUUGACUUAUAAAAACUCUCCAAACUUUACAAUGGCUAAACAACAUAGGCUAAAAAUUCCCAGAUUGAUUAACGAAGAUGGC	4A:192620537:192620557:+	CAUCUUCGUUGAUCAAUCUGG	21	4A:192620684:192620704:+	AGAUUGAUUAACGAAGAUGGC	21	3p	p	0	47.63	168	-69.2	-41.19	1	1	1	TRUE	TRUE	32.21	14.01	4.83	3.86	10.63	4.83	3.38	1.45	6.28	6.76	2.9	3.38	3.38	7.25	4.83	7.73	14.49	-0.012254	-0.0809615	-0.3947	0.375	0.08	0.0297
4A:494638237:494638457:-	Tae-MIR_N207a	TRUE	novel_prediction	4A:494638237:494638457:-	GAAGAAGAAGAGGUGAAGCCUUGCAUGGAGAUGGAGAGCCUCCCUUCAUCUGAUAGCCAAGAAUGACUUGCCUAUGCAAUGCCUCUGCUAACUGAUCCAUCUCACCAUCGGCUGGGAAGCCCCUGUGAUGGAUGCAGUUUGUGUGGUUGCAUGGGUGGGUCUUCUUGGCUAACCAGAGGGGCUCUCAUCCACCAUGCCAGGCCAUCCCUCUUCAAGAAACA	221	4A:494638257:494638437:-	UUGCAUGGAGAUGGAGAGCCUCCCUUCAUCUGAUAGCCAAGAAUGACUUGCCUAUGCAAUGCCUCUGCUAACUGAUCCAUCUCACCAUCGGCUGGGAAGCCCCUGUGAUGGAUGCAGUUUGUGUGGUUGCAUGGGUGGGUCUUCUUGGCUAACCAGAGGGGCUCUCAUCCACCAUGCCAGG	4A:494638417:494638437:-	UUGCAUGGAGAUGGAGAGCCU	21	4A:494638257:494638277:-	GCUCUCAUCCACCAUGCCAGG	21	5p	p	108.59	0	181	-93.2	-51.49	1	1	1	TRUE	TRUE	52.49	5.91	2.73	7.27	7.27	7.73	8.64	0.45	9.09	8.18	7.27	7.73	3.64	1.82	7.27	10.91	4.09	-0.00979234	-0.065724	-0.514	0.3756	0.0749	0.0306
1A:218222210:218222419:+	Tae-MIR_N20a	TRUE	novel_prediction	1A:218222210:218222419:+	CUAUAUAGGGCCUAAUGCGUUUUUCGAGGUUAACUUUGACUAAAUAUUAGAGCAAUAAUAUAUGACAUGUAACUUACACAAAGUACACUGUUAAAUUCGUGUGUGAAAGGAUCUUUCAAUGAUAUAAUUUUCACAUUGUGCAUGUCAUGUACUAUUAAUCUUAUCAAUAGUCAAAGGUGGUCUUAAAAAUGCAUUAGGCCCUAUAUAGAU	210	1A:218222230:218222399:+	UUUUCGAGGUUAACUUUGACUAAAUAUUAGAGCAAUAAUAUAUGACAUGUAACUUACACAAAGUACACUGUUAAAUUCGUGUGUGAAAGGAUCUUUCAAUGAUAUAAUUUUCACAUUGUGCAUGUCAUGUACUAUUAAUCUUAUCAAUAGUCAAAGGUGGUCUUAAAAAU	1A:218222230:218222250:+	UUUUCGAGGUUAACUUUGACU	21	1A:218222380:218222399:+	UCAAAGGUGGUCUUAAAAAU	20	5p	p	18.4	0	170	-42	-24.71	1	1	1	TRUE	TRUE	30.95	11	4.78	4.78	13.4	6.22	1.44	1.44	5.26	3.83	2.87	3.35	6.7	12.92	4.78	7.18	10.05	-0.0123554	-0.0578912	-0.3824	0.3619	0.1798	0.0575
1B:654647892:654648103:-	Tae-MIR_N20b	TRUE	novel_prediction	1B:654647892:654648103:-	AAAAUAUAGCGCGCCCACGCUUUUCGAGGUUCAACUUUGAUCAUAAAUUUAACCCACGAGACCGACUGCGGCGGGAUCAAAAAUUAUAUAAUUAAAAACUUUUUUUAAUACGAAUUCAUUGGUAUAAUUUUUUCGCCCGCCGCAGUCGGUCUUGUUGAUUAAAUUAAUGGUCAAAGUUGAAGCAUGGAAACCAAGGACGCGCUAUAUUUUGG	212	1B:654647912:654648083:-	UUUUCGAGGUUCAACUUUGAUCAUAAAUUUAACCCACGAGACCGACUGCGGCGGGAUCAAAAAUUAUAUAAUUAAAAACUUUUUUUAAUACGAAUUCAUUGGUAUAAUUUUUUCGCCCGCCGCAGUCGGUCUUGUUGAUUAAAUUAAUGGUCAAAGUUGAAGCAUGGAAACC	1B:654648062:654648083:-	UUUUCGAGGUUCAACUUUGAUC	22	1B:654647912:654647933:-	UCAAAGUUGAAGCAUGGAAACC	22	5p	p	90.12	0	172	-82.3	-47.85	1	1	1	TRUE	TRUE	38.21	13.27	4.74	3.32	9.95	4.74	4.27	7.11	2.84	5.21	5.69	4.74	3.32	7.58	4.27	4.27	14.69	-0.0128029	-0.123467	-0.4892	0.4151	0.0637	0.0251
3B:567459499:567459711:-	Tae-MIR_N20d	TRUE	novel_prediction	3B:567459499:567459711:-	AAAAUAGAGCGCGUCCACGCUUUUCGAGGUUCAACUUUGAUCAUAAAUGUAACCAACAAGACCGACUGCGAUGGGAGUGAAAAUUAUAACAGUGAAUUCGUACUCAAAAAAAGUUUUCAAUUAUAUAAUUUUUGCUCUCACUGCAGUCGGUCUCGUUAGUUAAAUUUGUGGUCAAAGUUGAAGCGCGAAAACCGAAGACGCGCUAUAUUUUGG	213	3B:567459519:567459691:-	UUUUCGAGGUUCAACUUUGAUCAUAAAUGUAACCAACAAGACCGACUGCGAUGGGAGUGAAAAUUAUAACAGUGAAUUCGUACUCAAAAAAAGUUUUCAAUUAUAUAAUUUUUGCUCUCACUGCAGUCGGUCUCGUUAGUUAAAUUUGUGGUCAAAGUUGAAGCGCGAAAACC	3B:567459670:567459691:-	UUUUCGAGGUUCAACUUUGAUC	22	3B:567459519:567459540:-	UCAAAGUUGAAGCGCGAAAACC	22	5p	p	90.12	0	173	-83.6	-48.32	1	1	1	TRUE	TRUE	38.5	14.62	5.19	5.66	7.08	5.19	1.89	6.6	4.25	6.13	4.72	2.83	6.6	6.13	6.13	5.66	11.32	-0.0128286	-0.124765	-0.4939	0.3897	0.0208	0.0087
6B:514689139:514689351:+	Tae-MIR_N20f	TRUE	novel_prediction	6B:514689139:514689351:+	AAAAUAUAGCGCGCCCACGCUUUUCGAGGUUCAACUUUGAUCAUAAAUUUAACCCACGAGACCGACUGCGGCGGGAUCAAAAAUUAUAUAAUUAAAAACUUUUUUUGAAUACGAAUUCAUUGGUAUAAUUUUUUCGCCCGCCGCAGUCGGUCUUGUUGAUUAAAUUAAUGGUCAAAGUUGAAGCACGGAAACCGAGGACGCGCUAUAUUUUGG	213	6B:514689159:514689331:+	UUUUCGAGGUUCAACUUUGAUCAUAAAUUUAACCCACGAGACCGACUGCGGCGGGAUCAAAAAUUAUAUAAUUAAAAACUUUUUUUGAAUACGAAUUCAUUGGUAUAAUUUUUUCGCCCGCCGCAGUCGGUCUUGUUGAUUAAAUUAAUGGUCAAAGUUGAAGCACGGAAACC	6B:514689159:514689180:+	UUUUCGAGGUUCAACUUUGAUC	22	6B:514689310:514689331:+	UCAAAGUUGAAGCACGGAAACC	22	5p	p	90.12	0	173	-83.8	-48.44	1	1	1	TRUE	TRUE	39.44	12.74	5.19	3.3	9.43	4.25	4.25	8.02	2.83	6.13	5.66	4.72	3.3	7.08	4.25	4.25	14.62	-0.012893	-0.172457	-0.5085	0.3897	0.076	0.0238
7B:570276715:570276927:+	Tae-MIR_N20g	TRUE	novel_prediction	7B:570276715:570276927:+	AAAAUAUAGUGCGUCCAAGCUUUCCGAUGUUCAACUUUGAUCAUAAAUUUAACCAACGAGACCGACUGCGGCGGGAGAAAAAAUUAUAUAAUUGAAAACUCCUUUUGAAUACGAAUUCACUGGUAUAACUUUUGCUCCCGUCGCAGUCGGUCUCAUUGGUUAAAUUUAUGAUUAAAGUUGAAGCACGGGAAUAGAAAAGACACUAUAUUUUGA	213	7B:570276735:570276907:+	UUUCCGAUGUUCAACUUUGAUCAUAAAUUUAACCAACGAGACCGACUGCGGCGGGAGAAAAAAUUAUAUAAUUGAAAACUCCUUUUGAAUACGAAUUCACUGGUAUAACUUUUGCUCCCGUCGCAGUCGGUCUCAUUGGUUAAAUUUAUGAUUAAAGUUGAAGCACGGGAAUA	7B:570276735:570276756:+	UUUCCGAUGUUCAACUUUGAUC	22	7B:570276886:570276907:+	UUAAAGUUGAAGCACGGGAAUA	22	5p	p	23.13	0	173	-94.1	-54.39	1	1	1	TRUE	TRUE	36.15	14.15	5.66	4.25	9.43	4.25	3.3	5.19	4.72	7.55	3.3	3.77	4.25	7.55	5.19	5.66	11.79	-0.0135712	-0.123709	-0.4906	0.3991	0.1024	0.0389
Un:181264069:181264281:-	Tae-MIR_N20h	TRUE	novel_prediction	Un:181264069:181264281:-	AAAAUAUAGCGCGCCCACGCUUUUCGAGGUUCAACUUUGAUCAUAAAUUUAACCCACGAGACCGACUGCGGCGGGAUCAAAAAUUAUAUAAUUAAAAACUUUUUUUGAAUACGAAUUCAUUGGUAUAAUUUUUUCGCCCGCCGCAGUCGGUCUUGUUGAUUAAAUUAAUGGUCAAAGUUGAAGCACGGAAACCGAGGACGCGCUAUAUUUUGG	213	Un:181264089:181264261:-	UUUUCGAGGUUCAACUUUGAUCAUAAAUUUAACCCACGAGACCGACUGCGGCGGGAUCAAAAAUUAUAUAAUUAAAAACUUUUUUUGAAUACGAAUUCAUUGGUAUAAUUUUUUCGCCCGCCGCAGUCGGUCUUGUUGAUUAAAUUAAUGGUCAAAGUUGAAGCACGGAAACC	Un:181264240:181264261:-	UUUUCGAGGUUCAACUUUGAUC	22	Un:181264089:181264110:-	UCAAAGUUGAAGCACGGAAACC	22	5p	p	90.12	0	173	-83.8	-48.44	1	1	1	TRUE	TRUE	39.44	12.74	5.19	3.3	9.43	4.25	4.25	8.02	2.83	6.13	5.66	4.72	3.3	7.08	4.25	4.25	14.62	-0.012893	-0.172457	-0.5085	0.3897	0.076	0.0238
4A:618683468:618683641:-	Tae-MIR_N210a	TRUE	novel_prediction	4A:618683468:618683641:-	AGCAUGCGUGUGAUUGGCUUGUGGCUUUUUUCUUGAACCGGUCCAACAUAUAUUAUAUGUUACAUGCCAGUCGUCUGAAAGAGGUGAAUACCAGCAAAGAUGGCUCAGAACUACGAAGUGCUAGGAUUUAUAAAGUUUAAGAAAUGAUCUACGGGACUAACAAAAAAUUAAAUA	174	4A:618683488:618683621:-	GUGGCUUUUUUCUUGAACCGGUCCAACAUAUAUUAUAUGUUACAUGCCAGUCGUCUGAAAGAGGUGAAUACCAGCAAAGAUGGCUCAGAACUACGAAGUGCUAGGAUUUAUAAAGUUUAAGAAAUGAUCUACGG	4A:618683601:618683621:-	GUGGCUUUUUUCUUGAACCGG	21	4A:618683488:618683508:-	AGUUUAAGAAAUGAUCUACGG	21	5p	p	51.3	0	134	-30.1	-22.46	1	1	1	TRUE	TRUE	37.36	12.72	5.2	6.36	9.25	5.2	2.31	2.89	5.2	6.94	4.62	4.62	5.78	8.67	3.47	8.09	8.67	-0.00566113	-0.0356322	-0.2115	0.2931	0.1422	0.0459
4A:687351920:687352173:+	Tae-MIR_N216a	TRUE	novel_prediction	4A:687351920:687352173:+	UGGGUUGCCGCCGGUGCCCACCCAAGCACGACCUGGUGCGGUCAACUCAAACCAUGGCCAAUGAAUCCUGAGGGUGCGGGUAAAUGGUUGGUUCAGGGAAUCGACUACGCACGGACCACGGGUGGCCUCUCCUUGGUCCGAAGCAUCAAGACUACAAGACCUGGGAACAGAGCCUCCGGGAAUGACCGCGCUUCCGUACCCUCGAAGGCAACCAGACUAGGUCGUUUUGCGGAUGGCAUGGCGUUUCUACCUCG	254	4A:687351940:687352153:+	CCCAAGCACGACCUGGUGCGGUCAACUCAAACCAUGGCCAAUGAAUCCUGAGGGUGCGGGUAAAUGGUUGGUUCAGGGAAUCGACUACGCACGGACCACGGGUGGCCUCUCCUUGGUCCGAAGCAUCAAGACUACAAGACCUGGGAACAGAGCCUCCGGGAAUGACCGCGCUUCCGUACCCUCGAAGGCAACCAGACUAGGUCGUUUUGCGGAU	4A:687351940:687351960:+	CCCAAGCACGACCUGGUGCGG	21	4A:687352133:687352153:+	AGACUAGGUCGUUUUGCGGAU	21	3p	p	0	22.27	214	-81	-37.85	1	1	1	TRUE	TRUE	59.06	6.32	7.51	4.35	3.56	6.72	9.09	7.51	5.93	6.32	6.72	11.07	5.53	2.37	5.93	7.11	3.95	-0.00663224	-0.0369721	-0.3917	0.3386	0.1624	0.0576
1D:348066023:348066180:+	Tae-MIR_N21b	TRUE	novel_prediction	1D:348066023:348066180:+	UUGCAAAAAAAAUCAGCCAAAAAUAACAUCUGAGGAGCUCCCACAAAAAUAAAAUAGAAUAUCAAUGCUUAAAAAGUGCACAAAGCUUUGAACAUUGAUUUUGUUUUUUUCAAUGAGAGCUCCUCAGAUGUUAUUUUUAGCUGAAAACUUGCAAGAUG	158	1D:348066043:348066160:+	AAAUAACAUCUGAGGAGCUCCCACAAAAAUAAAAUAGAAUAUCAAUGCUUAAAAAGUGCACAAAGCUUUGAACAUUGAUUUUGUUUUUUUCAAUGAGAGCUCCUCAGAUGUUAUUUUU	1D:348066043:348066063:+	AAAUAACAUCUGAGGAGCUCC	21	1D:348066140:348066160:+	AGCUCCUCAGAUGUUAUUUUU	21	5p	p	37.02	0	118	-45.5	-38.56	1	1	1	TRUE	TRUE	31.01	21.02	3.18	7.01	8.92	8.28	2.55	0	5.1	6.37	5.73	0.64	1.91	4.46	4.46	7.64	12.74	-0.0124702	-0.0783544	-0.3867	0.3481	0.1155	0.0433
6B:665602969:665603110:+	Tae-MIR_N21e	TRUE	novel_prediction	6B:665602969:665603110:+	GCAAAUUUCAGUCAAAAAUAAAAUAACAUCUGAGGAGCUCCCACAAAAAAAAUCACCGCUCAAAUAGUGCACAAAAUUUUGAACAUUGAUUUUUUUGACGAGAGUCCUCUGAUGUUAUAUUUGGCUGAAAUUUUAGAAGAAG	142	6B:665602989:665603090:+	AAAUAACAUCUGAGGAGCUCCCACAAAAAAAAUCACCGCUCAAAUAGUGCACAAAAUUUUGAACAUUGAUUUUUUUGACGAGAGUCCUCUGAUGUUAUAUUU	6B:665602989:665603009:+	AAAUAACAUCUGAGGAGCUCC	21	6B:665603071:665603090:+	AGUCCUCUGAUGUUAUAUUU	20	5p	p	37.02	0	102	-30.6	-30	1	1	1	TRUE	TRUE	32.39	19.15	4.26	6.38	9.22	7.8	2.84	1.42	4.26	7.8	3.55	1.42	2.84	4.26	5.67	6.38	12.77	-0.00932695	-0.0762324	-0.3021	0.331	0.1201	0.0446
4A:722047731:722047826:-	Tae-MIR_N220a	TRUE	novel_prediction	4A:722047731:722047826:-	AGCAGUGAAAUUCGAUGGCUAGAUAUAGUGACCUGGCUGGGCUUGACAUAUGCCCAAUCUGGGCCUGCUAUUCUGCUGCUCGGCCUUCUGCUUCUA	96	4A:722047751:722047806:-	AGAUAUAGUGACCUGGCUGGGCUUGACAUAUGCCCAAUCUGGGCCUGCUAUUCUGC	4A:722047787:722047806:-	AGAUAUAGUGACCUGGCUGG	20	4A:722047751:722047771:-	AAUCUGGGCCUGCUAUUCUGC	21	3p	p	0	45.2	56	-17.9	-31.96	1	1	1	TRUE	TRUE	51.04	3.16	2.11	4.21	8.42	3.16	5.26	2.11	14.74	5.26	11.58	7.37	2.11	6.32	6.32	12.63	5.26	-0.00624608	-0.08125	-0.3188	0.3333	0.1372	0.0467
1D:482486103:482486256:+	Tae-MIR_N22a	TRUE	novel_prediction	1D:482486103:482486256:+	CCAAAUUUCAUCAUGAAAGAACAUUCGUGGAAGUCGCGGCAAAAAAUAACAAAAUCAGCACUCCAAUAUGCUUUUGAAAACAUCACUUUUGGAGCAUCGAUUUUGUAUUUUUGCCGCAACUUCCACAAAUGAUCUUUCAUGAUGAAUGUUUGCA	154	1D:482486123:482486236:+	ACAUUCGUGGAAGUCGCGGCAAAAAAUAACAAAAUCAGCACUCCAAUAUGCUUUUGAAAACAUCACUUUUGGAGCAUCGAUUUUGUAUUUUUGCCGCAACUUCCACAAAUGAUC	1D:482486123:482486143:+	ACAUUCGUGGAAGUCGCGGCA	21	1D:482486216:482486236:+	CCGCAACUUCCACAAAUGAUC	21	5p	p	46.25	0	114	-45.4	-39.82	1	1	1	TRUE	TRUE	35.71	15.03	4.58	2.61	11.11	11.11	2.61	3.27	3.27	5.88	5.23	1.96	2.61	1.96	7.19	7.84	13.73	-0.0125119	-0.148485	-0.4468	0.3571	0.0987	0.0342
2D:254350319:254350439:+	Tae-MIR_N22b	TRUE	novel_prediction	2D:254350319:254350439:+	CCAAGUUUCAUCAGGGAACGACAUUCGUGGAAGUCGCGGCAAAAAAAUAAUCUAUUUUGGAGUGCAAAUUGUUUUUUUUGCCGUGGCACCCACGAAUGUUAUUCCCUGAUGAAACUUGGCA	121	2D:254350339:254350419:+	ACAUUCGUGGAAGUCGCGGCAAAAAAAUAAUCUAUUUUGGAGUGCAAAUUGUUUUUUUUGCCGUGGCACCCACGAAUGUUA	2D:254350339:254350359:+	ACAUUCGUGGAAGUCGCGGCA	21	2D:254350399:254350419:+	CCGUGGCACCCACGAAUGUUA	21	5p	p	46.25	0	81	-36.9	-45.56	1	1	1	TRUE	TRUE	42.15	12.5	4.17	3.33	7.5	7.5	5	5	2.5	5.83	5	5.83	5.83	2.5	5	8.33	14.17	-0.014038	-0.150413	-0.5917	0.4215	0.1162	0.0467
2D:339526735:339526855:-	Tae-MIR_N22c	TRUE	novel_prediction	2D:339526735:339526855:-	CCAAGUUUCAUCAGGGAACGACAUUCGUGGAAGUCGCGGCAGAAAAAUAAUCUAUUUUGGAGUGCCGAUUGUUUCUUUUGCCGUGGCACCCACGGAUGUUAUUCCUUGAUGAAACUAAAAC	121	2D:339526755:339526835:-	ACAUUCGUGGAAGUCGCGGCAGAAAAAUAAUCUAUUUUGGAGUGCCGAUUGUUUCUUUUGCCGUGGCACCCACGGAUGUUA	2D:339526815:339526835:-	ACAUUCGUGGAAGUCGCGGCA	21	2D:339526755:339526775:-	CCGUGGCACCCACGGAUGUUA	21	5p	p	46.25	0	81	-39	-48.15	1	1	1	TRUE	TRUE	43.8	10.83	5	4.17	7.5	5.83	5	5.83	3.33	7.5	4.17	5.83	5.83	3.33	5.83	7.5	12.5	-0.012226	-0.135537	-0.5355	0.3967	0.04	0.0159
2D:372158409:372158529:-	Tae-MIR_N22d	TRUE	novel_prediction	2D:372158409:372158529:-	CCAAGUUUCAUCAGGGAACGACAUUCGUGGAAGUCGCGGCAAAAAAAAUCUAUUUUGGAGUGCUGAUUGUUUUUUUUUUGCCACGGCACCAACGAAUGUUAUUCCCUGAUGAAACUUGGCA	121	2D:372158429:372158509:-	ACAUUCGUGGAAGUCGCGGCAAAAAAAAUCUAUUUUGGAGUGCUGAUUGUUUUUUUUUUGCCACGGCACCAACGAAUGUUA	2D:372158489:372158509:-	ACAUUCGUGGAAGUCGCGGCA	21	2D:372158429:372158449:-	CCACGGCACCAACGAAUGUUA	21	5p	p	46.25	0	81	-29.3	-36.17	1	1	1	TRUE	TRUE	42.15	11.67	5	3.33	6.67	7.5	4.17	5	3.33	6.67	5	5.83	5	1.67	5	8.33	15.83	-0.012548	-0.13595	-0.5289	0.3967	0.0898	0.0325
4D:349437466:349437573:-	Tae-MIR_N22e	TRUE	novel_prediction	4D:349437466:349437573:-	CCAAGUUUCAUCAAGGAAUGACAUUCGUGGAAGUCGCGGCAAAAACCCAAAACCGAUGCUCCAAUGGCCACGACUUCCACGAAUGUCAUUCCCUUAUGAAACUUGGCA	108	4D:349437486:349437553:-	ACAUUCGUGGAAGUCGCGGCAAAAACCCAAAACCGAUGCUCCAAUGGCCACGACUUCCACGAAUGUCA	4D:349437533:349437553:-	ACAUUCGUGGAAGUCGCGGCA	21	4D:349437486:349437506:-	CCACGACUUCCACGAAUGUCA	21	5p	p	46.25	0	68	-31.7	-46.62	1	1	1	TRUE	TRUE	47.22	14.02	6.54	2.8	7.48	10.28	8.41	5.61	3.74	6.54	4.67	4.67	3.74	0.93	7.48	6.54	6.54	-0.0117662	-0.186111	-0.5556	0.3333	0.0579	0.0204
5D:180476882:180477003:+	Tae-MIR_N22g	TRUE	novel_prediction	5D:180476882:180477003:+	CCAAGUUUCAUCAAGGAACGACAUUCGUGGAAGUCGCGGCAAAAAAAUAAUCUAUUUUGGAGUGUUGAUUGUUUUUUUUUGCCGCGGCACCCACGAAUGUUAUUUCGUGAUGAAACUUGGCA	122	5D:180476902:180476983:+	ACAUUCGUGGAAGUCGCGGCAAAAAAAUAAUCUAUUUUGGAGUGUUGAUUGUUUUUUUUUGCCGCGGCACCCACGAAUGUUA	5D:180476902:180476922:+	ACAUUCGUGGAAGUCGCGGCA	21	5D:180476963:180476983:+	CCGCGGCACCCACGAAUGUUA	21	5p	p	46.25	0	82	-41.4	-50.49	1	1	1	TRUE	TRUE	40.98	11.57	4.13	3.31	7.44	6.61	3.31	6.61	1.65	6.61	4.96	4.96	6.61	2.48	4.96	8.26	16.53	-0.0133211	-0.138115	-0.5459	0.4098	0.0765	0.0307
5D:215152931:215153046:+	Tae-MIR_N22h	TRUE	novel_prediction	5D:215152931:215153046:+	CCAAGUUUCAUAAGGGAAUGACAUUCGUGGAAGUCGCGGCAAAAAAAAUCAAUGCUCCAAAAUUUCAUUUUUUUACCACGACUUCCACGAAUGCCAUUCCCUUAUGAAACUUGGCA	116	5D:215152951:215153026:+	ACAUUCGUGGAAGUCGCGGCAAAAAAAAUCAAUGCUCCAAAAUUUCAUUUUUUUACCACGACUUCCACGAAUGCCA	5D:215152951:215152971:+	ACAUUCGUGGAAGUCGCGGCA	21	5D:215153006:215153026:+	CCACGACUUCCACGAAUGCCA	21	5p	p	46.25	0	76	-32.5	-42.76	1	1	1	TRUE	TRUE	39.66	15.65	5.22	2.61	8.7	9.57	6.09	4.35	3.48	5.22	4.35	4.35	2.61	2.61	6.96	5.22	13.04	-0.0144982	-0.2875	-0.575	0.4052	0.0727	0.0299
4D:105257477:105257698:-	Tae-MIR_N232a	TRUE	novel_prediction	4D:105257477:105257698:-	UGCUAUCUAGCGAAUGUUCCCUGGGAAGGAUGGCAUUUGCGAAUAUUUUUCGCUUGCGGGAGCAUGGCAAUUCUUUCAGGCGAACACGUUUCACAGCAAAAUCCCUUCUUUACAGAAGUUGCCAUGUGUUCCUGAAGAAAUUGCCAUGUGCUUUCAAAGAACUUGCAAUAAAAAAUGUUCGCAGAUGCCAUGCUUCUCAGGGAAUGUUCGCUGGCUAUUGGG	222	4D:105257497:105257678:-	CUGGGAAGGAUGGCAUUUGCGAAUAUUUUUCGCUUGCGGGAGCAUGGCAAUUCUUUCAGGCGAACACGUUUCACAGCAAAAUCCCUUCUUUACAGAAGUUGCCAUGUGUUCCUGAAGAAAUUGCCAUGUGCUUUCAAAGAACUUGCAAUAAAAAAUGUUCGCAGAUGCCAUGCUUCUCAGGG	4D:105257658:105257678:-	CUGGGAAGGAUGGCAUUUGCG	21	4D:105257497:105257517:-	CAGAUGCCAUGCUUCUCAGGG	21	5p	p	12.21	0	182	-83.1	-45.66	1	1	1	TRUE	TRUE	44.59	9.95	2.26	4.98	8.14	7.24	3.62	3.62	6.33	5.43	8.6	5.88	3.62	2.71	6.33	9.5	11.76	-0.0110114	-0.0561061	-0.491	0.3784	0.1141	0.0418
4D:268072837:268072956:-	Tae-MIR_N233a	TRUE	novel_prediction	4D:268072837:268072956:-	UUUUUGGAGCGUCCUGUAAAUCUGCCGAAAAGACCUGGCUCGGCGAGCUUUUACAGGAGUUGCUAGAGUUGCUCGCCGGGCCGCGUUUUUUCGGUGGAUUUACGGGACGCUCCAAAAAAC	120	4D:268072857:268072936:-	UCUGCCGAAAAGACCUGGCUCGGCGAGCUUUUACAGGAGUUGCUAGAGUUGCUCGCCGGGCCGCGUUUUUUCGGUGGAUU	4D:268072916:268072936:-	UCUGCCGAAAAGACCUGGCUC	21	4D:268072857:268072877:-	GCCGCGUUUUUUCGGUGGAUU	21	5p	p	49.94	0	80	-47.8	-59.75	1	1	1	TRUE	TRUE	52.5	8.4	4.2	5.88	1.68	1.68	5.04	9.24	6.72	6.72	9.24	8.4	5.04	3.36	5.04	5.88	13.45	-0.0135086	-0.179167	-0.7092	0.425	0.0748	0.0287
4D:404222019:404222249:-	Tae-MIR_N235a	TRUE	novel_prediction	4D:404222019:404222249:-	UAACCACACCGAAUCCUAGGCCGGAGGAAGCGUGCUUUGCUCAGACCAUCUGCGUUGUUGUGCUCCCCUCUCUCGUCGAUUCCUCGCGAAGUCUCUUCCUCUCGUUGAAGAAUUGAUUAUCUUCUUCUUUGACGUGAGGUCGAGACGGAAGGAUUUGGCGGGACCGGAGAGCAUAUAGCAGGGGGAACUGGCAAGGCUGUUUUCGAUGGUUCUUUACAUGUGGAAAAACAG	231	4D:404222039:404222229:-	CCGGAGGAAGCGUGCUUUGCUCAGACCAUCUGCGUUGUUGUGCUCCCCUCUCUCGUCGAUUCCUCGCGAAGUCUCUUCCUCUCGUUGAAGAAUUGAUUAUCUUCUUCUUUGACGUGAGGUCGAGACGGAAGGAUUUGGCGGGACCGGAGAGCAUAUAGCAGGGGGAACUGGCAAGGCUGUUUUCGAUGGUU	4D:404222208:404222229:-	CCGGAGGAAGCGUGCUUUGCUC	22	4D:404222039:404222059:-	GCAAGGCUGUUUUCGAUGGUU	21	3p	p	0	36.78	191	-90.1	-47.17	1	1	1	TRUE	TRUE	51.08	5.65	4.35	6.52	4.78	3.91	4.78	6.52	8.26	9.13	5.22	7.83	5.22	2.61	9.13	6.96	9.13	-0.00822044	-0.0360029	-0.4199	0.3377	0.0734	0.0271
5A:1198469:1198732:-	Tae-MIR_N236a	TRUE	novel_prediction	5A:1198469:1198732:-	UAAAAAAGGCAGAUAAAUGCGGGACGUGUCGCAACUUGCAUAUUUUGUUGGAAAUCGUUCGAACCUGACAUGGAUCCUUACCAUGGGUAUGUCCCCUUGCCUGCAAAAGUUGGAGUCAUUUAAAAAAUAUUCAAAACUAGACCAUGUUCAAUGAAUAAUGCACAGGGAUGGGCAUACCCAUGGUAGGCAACCAUGCUAGGUCUAACAAUUUCCAACACUGUAUGCAAGUUGCGACAUGUUCGCCCAUUUUAUCGGUCUUCUUUU	264	5A:1198489:1198712:-	GGGACGUGUCGCAACUUGCAUAUUUUGUUGGAAAUCGUUCGAACCUGACAUGGAUCCUUACCAUGGGUAUGUCCCCUUGCCUGCAAAAGUUGGAGUCAUUUAAAAAAUAUUCAAAACUAGACCAUGUUCAAUGAAUAAUGCACAGGGAUGGGCAUACCCAUGGUAGGCAACCAUGCUAGGUCUAACAAUUUCCAACACUGUAUGCAAGUUGCGACAUGUUCGCC	5A:1198692:1198712:-	GGGACGUGUCGCAACUUGCAU	21	5A:1198489:1198509:-	GCAAGUUGCGACAUGUUCGCC	21	5p	p	66.9	0	224	-110.5	-49.33	1	1	1	TRUE	TRUE	41.67	11.41	5.32	3.42	9.51	8.37	5.32	3.04	4.18	4.18	4.94	6.08	5.7	5.7	5.32	8.37	9.13	-0.0109623	-0.0521044	-0.4568	0.3826	0.1841	0.0659
1A:547929831:547930021:+	Tae-MIR_N23a	TRUE	novel_prediction	1A:547929831:547930021:+	CUUACGUAUUUAUGUACUCCCUCUGUUCCUAAAUAUAAGUCUUUUUAGAGAUUUUAACACGGACUACACGCAGAUGUAUAUAAACGUAUUUUAGAGUGUAGAUUUACUCAUUUUAUUCCGUAUGUAGUCUGUGUUGGAAUAUCUAAAAGACUUAUACUUAGGAACAGAGGGAGUACUUGAGUAGUGCAAAU	191	1A:547929851:547930001:+	CUCUGUUCCUAAAUAUAAGUCUUUUUAGAGAUUUUAACACGGACUACACGCAGAUGUAUAUAAACGUAUUUUAGAGUGUAGAUUUACUCAUUUUAUUCCGUAUGUAGUCUGUGUUGGAAUAUCUAAAAGACUUAUACUUAGGAACAGAGGG	1A:547929851:547929870:+	CUCUGUUCCUAAAUAUAAGU	20	1A:547929982:547930001:+	UUAUACUUAGGAACAGAGGG	20	3p	p	0	56	151	-66.4	-43.97	1	1	2	TRUE	TRUE	32.98	6.84	6.84	7.89	8.95	3.16	2.11	2.63	6.84	6.32	1.05	2.63	8.42	14.21	4.21	5.26	12.63	-0.0140327	-0.160908	-0.4628	0.377	0.1293	0.044
1B:36259117:36259231:+	Tae-MIR_N23b	TRUE	novel_prediction	1B:36259117:36259231:+	UUAGCGUAGUUAUGUACUCCCUCUGUUCCUAAAUAUAAGUCAUUGGGGGAGUGUAAACUGAACUCCCCCAACGGCUUAUACUUAGGAACAGAGGGAGUACAGUGUAGUGGAUGCU	115	1B:36259137:36259211:+	CUCUGUUCCUAAAUAUAAGUCAUUGGGGGAGUGUAAACUGAACUCCCCCAACGGCUUAUACUUAGGAACAGAGGG	1B:36259137:36259156:+	CUCUGUUCCUAAAUAUAAGU	20	1B:36259192:36259211:+	UUAUACUUAGGAACAGAGGG	20	3p	p	0	56	75	-48.7	-64.93	1	1	2	TRUE	TRUE	44.35	7.02	6.14	8.77	5.26	3.51	6.14	1.75	7.89	5.26	2.63	7.89	9.65	11.4	4.39	7.02	5.26	-0.0136077	-0.306087	-0.6035	0.3739	0.0652	0.0213
2B:512213052:512213246:-	Tae-MIR_N23c	TRUE	novel_prediction	2B:512213052:512213246:-	UUGAAGAUGUUUUAUACUCCCUCCGUUCCCAAAUGUAAGUCUUUUUAGAUAUUUCAAUAAGGGACUACAUACGAAACAAAAUGAGUGAAUCUACACUCUAAAAUAUGUCUACAUACAUCCGUAUGUUGUAGUCUAUUUGAAAUGGCUAGAAAGACUUAUACUUAGGAACAGAGGGAGUAGUUUAUAUUGAAUUAU	195	2B:512213072:512213226:-	CUCCGUUCCCAAAUGUAAGUCUUUUUAGAUAUUUCAAUAAGGGACUACAUACGAAACAAAAUGAGUGAAUCUACACUCUAAAAUAUGUCUACAUACAUCCGUAUGUUGUAGUCUAUUUGAAAUGGCUAGAAAGACUUAUACUUAGGAACAGAGGG	2B:512213207:512213226:-	CUCCGUUCCCAAAUGUAAGU	20	2B:512213072:512213091:-	UUAUACUUAGGAACAGAGGG	20	3p	p	0	56	155	-55.6	-35.87	1	1	2	TRUE	TRUE	31.79	10.82	6.19	6.7	10.82	4.12	3.09	1.55	6.19	7.22	0.52	3.09	6.19	12.37	5.15	5.67	10.31	-0.0115508	-0.0642735	-0.3672	0.3231	0.0841	0.0265
3D:546470207:546470401:-	Tae-MIR_N23d	TRUE	novel_prediction	3D:546470207:546470401:-	GUGUUAUAUAUAUAUACUCCCUCUGUUUCUAAAUAUAAGUCUUUUUAGAGAUUCAAUAUGAACUACAUACGGAUGUAUGUAUAUAGACAUACUUUAAAGUGUUGAUUCACUCAUUUUUCUCCGUAUGUAGUCCAUAUUGGAAUCUCUAAAAAGACUUAUACUUAGGAACAGAGGGAGUAUGUUGAAUUUUGGAAA	195	3D:546470227:546470381:-	CUCUGUUUCUAAAUAUAAGUCUUUUUAGAGAUUCAAUAUGAACUACAUACGGAUGUAUGUAUAUAGACAUACUUUAAAGUGUUGAUUCACUCAUUUUUCUCCGUAUGUAGUCCAUAUUGGAAUCUCUAAAAAGACUUAUACUUAGGAACAGAGGG	3D:546470362:546470381:-	CUCUGUUUCUAAAUAUAAGU	20	3D:546470227:546470246:-	UUAUACUUAGGAACAGAGGG	20	3p	p	0	56	155	-77.9	-50.26	1	1	2	TRUE	TRUE	29.74	8.25	5.15	5.67	12.89	3.61	2.06	1.03	6.7	6.7	0	3.09	6.7	13.92	6.19	6.19	11.86	-0.0163282	-0.164786	-0.4856	0.359	0.0654	0.0198
3D:549234785:549234976:-	Tae-MIR_N23e	TRUE	novel_prediction	3D:549234785:549234976:-	ACGACGCAAGUAACUACUCCCUCUGUUUCUAAAUAUAAGUUUUUCUAGAGAUUUCACUAUGAACUACAUACAAAGCAAAAUGAGUGAAUUUACACUCUAAAGUACAUUUAUAUACAUGUGUAUGUAGUCCGCAUUGAAAUCUCUAAAAAGAUUUAUACUUAGGAACAGAGGGAGUAGUUCGCAGCGCCGAGU	192	3D:549234805:549234956:-	CUCUGUUUCUAAAUAUAAGUUUUUCUAGAGAUUUCACUAUGAACUACAUACAAAGCAAAAUGAGUGAAUUUACACUCUAAAGUACAUUUAUAUACAUGUGUAUGUAGUCCGCAUUGAAAUCUCUAAAAAGAUUUAUACUUAGGAACAGAGGG	3D:549234937:549234956:-	CUCUGUUUCUAAAUAUAAGU	20	3D:549234805:549234824:-	UUAUACUUAGGAACAGAGGG	20	3p	p	0	56	152	-58.5	-38.49	1	1	1	TRUE	TRUE	34.9	10.99	7.33	8.38	8.38	5.76	2.09	3.14	6.81	6.28	3.14	1.57	6.28	11.52	5.24	4.19	8.9	-0.0124155	-0.0740451	-0.4333	0.3802	0.0977	0.0359
5A:79718557:79718750:-	Tae-MIR_N23f	TRUE	novel_prediction	5A:79718557:79718750:-	AAUCUGCCUUAUAGUACUCCCUCUGUUUCUAAAUAUAAGUUUUUUUAAAGAUUUCACCAUAGAUUACAUAUGGAGCAAAAUGAAUGAACCUAUUCUUUAAAAUAUGUCUAUAUACAUCUGGAUAUAAUCUCUAUAAUGGAAUCGUUAAAAAGGCUUAUACUUAGGAACAGAGGGAGUAUAUCAUAUUUAUCCCA	194	5A:79718577:79718730:-	CUCUGUUUCUAAAUAUAAGUUUUUUUAAAGAUUUCACCAUAGAUUACAUAUGGAGCAAAAUGAAUGAACCUAUUCUUUAAAAUAUGUCUAUAUACAUCUGGAUAUAAUCUCUAUAAUGGAAUCGUUAAAAAGGCUUAUACUUAGGAACAGAGGG	5A:79718711:79718730:-	CUCUGUUUCUAAAUAUAAGU	20	5A:79718577:79718596:-	UUAUACUUAGGAACAGAGGG	20	3p	p	0	56	154	-47.9	-31.1	1	1	2	TRUE	TRUE	28.87	11.4	3.63	5.18	15.03	4.15	3.63	0.52	7.25	5.18	1.55	3.63	3.11	14.51	6.74	4.15	10.36	-0.0112678	-0.0838918	-0.3253	0.3041	0.1265	0.0386
7B:439265176:439265369:+	Tae-MIR_N23h	TRUE	novel_prediction	7B:439265176:439265369:+	CAUACACAAUCAUGUACUCCCUCUGUUCCUAAAUGUAAGUCUUUGUAGAGAUUCCACUAGGUGGACUAUAUACGAAGCAAAAUGAGUGAAUGCACACUUAAAAUGCAUCUAUAUACAUUCGUAUGUAGUUCAUAAUGAAAAUCUCCACAAAGACUUAUACUUAGGAACAGAGGGAGUACUAUCUAACCUUUAGC	194	7B:439265196:439265349:+	CUCUGUUCCUAAAUGUAAGUCUUUGUAGAGAUUCCACUAGGUGGACUAUAUACGAAGCAAAAUGAGUGAAUGCACACUUAAAAUGCAUCUAUAUACAUUCGUAUGUAGUUCAUAAUGAAAAUCUCCACAAAGACUUAUACUUAGGAACAGAGGG	7B:439265196:439265215:+	CUCUGUUCCUAAAUGUAAGU	20	7B:439265330:439265349:+	UUAUACUUAGGAACAGAGGG	20	3p	p	0	56	154	-70	-45.45	1	1	2	TRUE	TRUE	35.57	10.36	7.77	6.74	10.36	7.25	3.11	1.04	7.77	5.7	2.07	2.59	5.7	11.92	6.22	5.7	5.7	-0.012564	-0.112629	-0.4469	0.3247	0.0473	0.0145
7D:62977992:62978183:+	Tae-MIR_N23i	TRUE	novel_prediction	7D:62977992:62978183:+	GAGUGAGAAUAAGGUACUCCCUCCGUUCCUAAAUAUAAGUAUUUGUAGAGAUUUCACCAUGAACCACAUACUGAUGUAUAUAGAUGCAUUUUAGAGUGUAGAUUCACUCAUUUUGCUCCGUAUGUGGUCCAUAGUAAAAUCUCUACAAAAACUUAUACUUAGGAACAGAGGGAGUAUAUAGCUUUCCUUGGU	192	7D:62978012:62978163:+	CUCCGUUCCUAAAUAUAAGUAUUUGUAGAGAUUUCACCAUGAACCACAUACUGAUGUAUAUAGAUGCAUUUUAGAGUGUAGAUUCACUCAUUUUGCUCCGUAUGUGGUCCAUAGUAAAAUCUCUACAAAAACUUAUACUUAGGAACAGAGGG	7D:62978012:62978031:+	CUCCGUUCCUAAAUAUAAGU	20	7D:62978144:62978163:+	UUAUACUUAGGAACAGAGGG	20	3p	p	0	56	152	-65.7	-43.22	1	1	2	TRUE	TRUE	35.94	7.33	5.24	8.38	10.47	5.24	4.71	1.05	6.28	6.81	1.57	3.14	7.33	12.04	5.76	5.76	8.9	-0.0122732	-0.114583	-0.4411	0.3698	0.0615	0.0209
5A:316349740:316349858:-	Tae-MIR_N240a	TRUE	novel_prediction	5A:316349740:316349858:-	GUACUACAACCUCCGUCCGGAAUUAACCGUCGUUGAAAUGAGUGUAUCUAAACGUGUUUCAGUGUUCAGGUAUACUUCAUUUCAACGAUGGUAAAUUCCGAACGGAUGAAGUACUUGUU	119	5A:316349760:316349838:-	AAUUAACCGUCGUUGAAAUGAGUGUAUCUAAACGUGUUUCAGUGUUCAGGUAUACUUCAUUUCAACGAUGGUAAAUUCC	5A:316349818:316349838:-	AAUUAACCGUCGUUGAAAUGA	21	5A:316349760:316349780:-	AUUUCAACGAUGGUAAAUUCC	21	5p	p	49.84	0	79	-35.1	-44.43	1	1	2	TRUE	TRUE	40.34	10.17	7.63	3.39	6.78	4.24	4.24	6.78	4.24	5.93	0	3.39	11.86	7.63	7.63	6.78	9.32	-0.0121666	-0.248739	-0.4908	0.395	0.0398	0.0171
5A:425007424:425007577:-	Tae-MIR_N241a	TRUE	novel_prediction	5A:425007424:425007577:-	CACUUUGGCUUAAAAGCCAAAAAAGCUCCUAAAUAUGGACUUCUGGCUUCAAUUUUUUGCUUAUAAAUCAAUAUUGUUAUAUGAUGGUAUAAGCCAAAAGCCGAAGCCAAAAGCCCCUAUUUAGGAGCUUUUUUGGCUUUAAUGCCAAAGUGGA	154	5A:425007444:425007557:-	AAAAGCUCCUAAAUAUGGACUUCUGGCUUCAAUUUUUUGCUUAUAAAUCAAUAUUGUUAUAUGAUGGUAUAAGCCAAAAGCCGAAGCCAAAAGCCCCUAUUUAGGAGCUUUUUU	5A:425007537:425007557:-	AAAAGCUCCUAAAUAUGGACU	21	5A:425007444:425007464:-	CCCCUAUUUAGGAGCUUUUUU	21	5p	p	218.88	0	114	-47.7	-41.84	1	1	1	TRUE	TRUE	35.71	16.34	1.31	5.88	8.5	4.58	5.88	0.65	7.19	3.27	7.84	4.58	1.96	8.5	2.61	6.54	14.38	-0.0143293	-0.130844	-0.5117	0.4091	0.0973	0.0407
5A:600461648:600461847:-	Tae-MIR_N246a	TRUE	novel_prediction	5A:600461648:600461847:-	AGAUCCACCACCAAUGGCCCGAUUGUGAUGCCUCCAUGCCUUGUGAGAGCCGGUAUGUUAGUGACAAUGGUGGACAAUGAGGUCCUAGUCCAGGAAGACGUUGAUAGGACCCCCGUGACUCGAGUCUGGAGGGGGUACACAUGUCAAGAAGAAGAACCUAUGGAGUGAGUCAUGAGAUGGGUGUAGGUGUGCGUGGUCUA	200	5A:600461668:600461827:-	GAUUGUGAUGCCUCCAUGCCUUGUGAGAGCCGGUAUGUUAGUGACAAUGGUGGACAAUGAGGUCCUAGUCCAGGAAGACGUUGAUAGGACCCCCGUGACUCGAGUCUGGAGGGGGUACACAUGUCAAGAAGAAGAACCUAUGGAGUGAGUCAUGAGAUGG	5A:600461809:600461827:-	GAUUGUGAUGCCUCCAUGC	19	5A:600461668:600461688:-	AUGGAGUGAGUCAUGAGAUGG	21	3p	p	0	29.36	160	-44.9	-28.06	1	1	1	TRUE	TRUE	52.5	4.02	5.03	9.05	6.53	5.53	8.04	3.02	3.52	11.06	2.51	8.54	10.55	4.02	4.52	12.06	2.01	-0.00621905	-0.0289167	-0.3265	0.315	0.2387	0.0905
5A:632573509:632573704:+	Tae-MIR_N248a	TRUE	novel_prediction	5A:632573509:632573704:+	UAAGCAAUGCAUAAAUGUGCCUGGUCGUGACAGGUUGAUGGCACAUGGUCCAAGGGUGGGUCGGCUAGGAUAGUCUAGGUUGUUAGCAUGUAGUUUAUCUUUGUAACAACUCUAUCUCUCUAUCCUCUUAUCCCUUGUAUCUCAAGUUGUAAUCUCAACCAUGUACGCGAUCUGGUGAGUUGCGCCCCAGUAUAUU	196	5A:632573529:632573684:+	CUGGUCGUGACAGGUUGAUGGCACAUGGUCCAAGGGUGGGUCGGCUAGGAUAGUCUAGGUUGUUAGCAUGUAGUUUAUCUUUGUAACAACUCUAUCUCUCUAUCCUCUUAUCCCUUGUAUCUCAAGUUGUAAUCUCAACCAUGUACGCGAUCUGGU	5A:632573529:632573549:+	CUGGUCGUGACAGGUUGAUGG	21	5A:632573662:632573684:+	CUCAACCAUGUACGCGAUCUGGU	23	5p	p	32.08	0	156	-47.7	-30.58	1	1	1	TRUE	TRUE	44.39	5.13	3.08	5.64	8.72	6.15	4.62	2.56	7.69	2.56	4.62	6.15	10.26	8.72	8.72	9.23	6.15	-0.00632124	-0.0427843	-0.2806	0.3061	0.245	0.0844
5A:632594582:632594687:-	Tae-MIR_N249a	TRUE	novel_prediction	5A:632594582:632594687:-	ACAAUUCUAACUGCUGGGCAUCUCGAGGUACAGCAUCUGAAACCAACAGCUGGGAUAACGUGGCCCGGGUGCGUACGCUCAAGAAACCCACAUUCAUCUAGUGCGA	106	5A:632594602:632594667:-	UCUCGAGGUACAGCAUCUGAAACCAACAGCUGGGAUAACGUGGCCCGGGUGCGUACGCUCAAGAAA	5A:632594647:632594667:-	UCUCGAGGUACAGCAUCUGAA	21	5A:632594602:632594622:-	CGGGUGCGUACGCUCAAGAAA	21	5p	p	13.98	0	66	-20.4	-30.91	1	1	1	TRUE	TRUE	51.89	8.57	8.57	4.76	5.71	9.52	4.76	5.71	7.62	4.76	7.62	7.62	4.76	4.76	6.67	6.67	1.9	-0.00503565	-0.0871069	-0.2613	0.2642	0.1746	0.0505
1D:253207854:253207971:+	Tae-MIR_N24a	TRUE	novel_prediction	1D:253207854:253207971:+	UGUUGUUUCAUACUCCCUCCGUCCUGAAUUACUUGUCUUAGAUUUGUCUAAGAUACGGACCGUAUCUAGACAAAUCUAAGACAGGUAAUUUGGGACGGAGAUAAUACUGUACAAGCAU	118	1D:253207874:253207951:+	GUCCUGAAUUACUUGUCUUAGAUUUGUCUAAGAUACGGACCGUAUCUAGACAAAUCUAAGACAGGUAAUUUGGGACGG	1D:253207874:253207894:+	GUCCUGAAUUACUUGUCUUAG	21	1D:253207931:253207951:+	AAGACAGGUAAUUUGGGACGG	21	3p	p	0	183.57	78	-52.6	-67.44	1	1	2	TRUE	TRUE	38.98	6.84	7.69	5.98	8.55	4.27	4.27	3.42	7.69	7.69	0.85	4.27	6.84	10.26	6.84	5.98	8.55	-0.0138045	-0.180226	-0.5381	0.3898	0.0881	0.0331
1D:471666634:471666790:+	Tae-MIR_N24b	TRUE	novel_prediction	1D:471666634:471666790:+	UUUGUUUCAGUUCUCCCUCCGUCCCGAAAUACCUGCCUUAGAUUUUUCUACAUACAGAAGUUCCAGACACAUUAUAGUGUUAGUUACAUGAUACAUCCGCAACUAUAUAAAUUUAUAAGACAGGUAAUUUGGGACGGGGUAAUACAUGGAUGAAUCA	157	1D:471666654:471666770:+	GUCCCGAAAUACCUGCCUUAGAUUUUUCUACAUACAGAAGUUCCAGACACAUUAUAGUGUUAGUUACAUGAUACAUCCGCAACUAUAUAAAUUUAUAAGACAGGUAAUUUGGGACGG	1D:471666654:471666674:+	GUCCCGAAAUACCUGCCUUAG	21	1D:471666750:471666770:+	AAGACAGGUAAUUUGGGACGG	21	3p	p	0	183.57	117	-29.1	-24.87	1	1	1	TRUE	TRUE	36.94	6.41	7.05	5.77	10.9	7.69	5.77	2.56	3.85	5.77	1.28	4.49	5.77	10.9	5.77	4.49	11.54	-0.00705198	-0.0559236	-0.2605	0.2866	0.3095	0.0993
3A:137914396:137914544:-	Tae-MIR_N24c	TRUE	novel_prediction	3A:137914396:137914544:-	AAUAAACUAAUACUCCCUCCGUCCCGAAUUACUUGUCUUGGAUUUUUCUAGAUAAGGAUGUAUCCAGACACGUUUCAGUGUUAGAUACAUCCGUAUCUAGACAAAUCAAAGACAGGUAAUUUGGGACGGAGGUAAUAGAACAGUACGCC	149	3A:137914416:137914524:-	GUCCCGAAUUACUUGUCUUGGAUUUUUCUAGAUAAGGAUGUAUCCAGACACGUUUCAGUGUUAGAUACAUCCGUAUCUAGACAAAUCAAAGACAGGUAAUUUGGGACGG	3A:137914504:137914524:-	GUCCCGAAUUACUUGUCUUGG	21	3A:137914416:137914436:-	AAGACAGGUAAUUUGGGACGG	21	3p	p	0	183.57	109	-65.7	-60.28	1	1	2	TRUE	TRUE	39.6	8.78	7.43	7.43	8.78	5.41	5.41	4.05	4.73	7.43	0.68	4.73	6.76	10.14	6.76	3.38	8.11	-0.013303	-0.26443	-0.5268	0.3423	0.063	0.0199
3A:586421585:586421710:-	Tae-MIR_N24d	TRUE	novel_prediction	3A:586421585:586421710:-	CUGAAACACAUAUUCCCUCCGUCCAGUAUUACUUGUCUUGGAUGUAUCUAGACAGUUUUAGUGUUAGCUGUAUCUACAAAAAUCUAAGACAGGUAAUUUGGGACGGAGGUAAUAUAUGAUUAUUUC	126	3A:586421605:586421690:-	GUCCAGUAUUACUUGUCUUGGAUGUAUCUAGACAGUUUUAGUGUUAGCUGUAUCUACAAAAAUCUAAGACAGGUAAUUUGGGACGG	3A:586421670:586421690:-	GUCCAGUAUUACUUGUCUUGG	21	3A:586421605:586421625:-	AAGACAGGUAAUUUGGGACGG	21	3p	p	0	183.57	86	-35.1	-40.81	1	1	2	TRUE	TRUE	35.71	7.2	5.6	6.4	10.4	4.8	3.2	1.6	6.4	5.6	0.8	4.8	8	12	6.4	6.4	10.4	-0.0114226	-0.104167	-0.4079	0.3254	0.0973	0.0334
3D:311668790:311668938:-	Tae-MIR_N24e	TRUE	novel_prediction	3D:311668790:311668938:-	UAUAAUCUUAUACUUCCUCCGUCCCGAAUUACUUGUCUUACAUUUGUCUAGAUACGAAUGUAUCUAGACAGGUUUUAGUGUUAGAUACAUCCGUAUCUAGACAAAUCUAAGACAGGUAAUUUGGGACGGAGGUACUAAUAUCUUGAGAG	149	3D:311668810:311668918:-	GUCCCGAAUUACUUGUCUUACAUUUGUCUAGAUACGAAUGUAUCUAGACAGGUUUUAGUGUUAGAUACAUCCGUAUCUAGACAAAUCUAAGACAGGUAAUUUGGGACGG	3D:311668898:311668918:-	GUCCCGAAUUACUUGUCUUAC	21	3D:311668810:311668830:-	AAGACAGGUAAUUUGGGACGG	21	3p	p	0	183.57	109	-67.8	-62.2	1	1	2	TRUE	TRUE	36.24	5.41	6.76	7.43	10.14	3.38	3.38	3.38	7.43	7.43	0	4.05	6.76	13.51	7.43	4.05	9.46	-0.0150386	-0.272148	-0.545	0.3826	0.068	0.0242
5B:252322561:252322720:+	Tae-MIR_N24f	TRUE	novel_prediction	5B:252322561:252322720:+	UGAACUAUAGUAUUGCAUCCGUCCUAAAUUACUUGUCUUAGAUUUGUCUAGGAUGUAUCUAGACACCUUUGUAUCUAACACUAAAAUGUGUCUAGAUACAUCUGUAUCUGGACAAAUCUAAGACAGGUAAUUUGGGACGGAGGGAGUACUUAUUUCUAAC	160	5B:252322581:252322700:+	GUCCUAAAUUACUUGUCUUAGAUUUGUCUAGGAUGUAUCUAGACACCUUUGUAUCUAACACUAAAAUGUGUCUAGAUACAUCUGUAUCUGGACAAAUCUAAGACAGGUAAUUUGGGACGG	5B:252322581:252322601:+	GUCCUAAAUUACUUGUCUUAG	21	5B:252322680:252322700:+	AAGACAGGUAAUUUGGGACGG	21	3p	p	0	183.57	120	-71.3	-59.42	1	1	2	TRUE	TRUE	35.62	7.55	7.55	5.66	9.43	3.77	1.89	1.26	9.43	6.29	0.63	5.03	6.92	12.58	6.92	6.92	8.18	-0.0151769	-0.27	-0.5406	0.4	0.0634	0.0231
5B:71623510:71623637:+	Tae-MIR_N251a	TRUE	novel_prediction	5B:71623510:71623637:+	CGCCCUGAUGGAUGACACGUGACAUUUACAAAUCACAAAACAUAUAAUCUCUUCUCCUUGAUUUCAGAUGAGGAAUAGGGUAGAUGCUUUGUGAUUUGUAAAUGGCACGUGUCAUUCAUCAGGAUGGG	128	5B:71623530:71623617:+	GACAUUUACAAAUCACAAAACAUAUAAUCUCUUCUCCUUGAUUUCAGAUGAGGAAUAGGGUAGAUGCUUUGUGAUUUGUAAAUGGCAC	5B:71623530:71623550:+	GACAUUUACAAAUCACAAAAC	21	5B:71623597:71623617:+	UUUGUGAUUUGUAAAUGGCAC	21	3p	p	0	512.17	88	-31.9	-36.25	1	1	1	TRUE	TRUE	40.62	7.09	5.51	3.94	12.6	8.66	2.36	2.36	4.72	8.66	2.36	6.3	4.72	4.72	7.09	10.24	8.66	-0.0126933	-0.17474	-0.5156	0.375	0.0713	0.0249
5B:102630239:102630433:-	Tae-MIR_N252a	TRUE	novel_prediction	5B:102630239:102630433:-	UUAGGUUUCGUUAAGACAAGGCUCUGACCAAGAAUUACUUUGUUAACAUGUGGGUUACAUGACAUAAAAUUGUUAUCACUAGAUUCUUAUUCGGAAGUGUUUACUGAUAAGUUGUGCUAUUUUUUUAUCAUAUAUAUAAACCACAUAUUAAUGGAGUAACUCUUGGUCAAGGCCUUGCCAUAACGAAACCUAGUA	195	5B:102630259:102630413:-	GCUCUGACCAAGAAUUACUUUGUUAACAUGUGGGUUACAUGACAUAAAAUUGUUAUCACUAGAUUCUUAUUCGGAAGUGUUUACUGAUAAGUUGUGCUAUUUUUUUAUCAUAUAUAUAAACCACAUAUUAAUGGAGUAACUCUUGGUCAAGGCCU	5B:102630393:102630413:-	GCUCUGACCAAGAAUUACUUU	21	5B:102630259:102630279:-	AGUAACUCUUGGUCAAGGCCU	21	3p	p	0	139.84	155	-46.1	-29.74	1	1	1	TRUE	TRUE	32.82	9.28	6.7	5.15	9.79	5.67	2.58	1.55	5.67	4.64	2.06	4.12	6.7	11.86	4.12	6.7	13.4	-0.0113437	-0.0781538	-0.3723	0.3538	0.2432	0.0754
5B:399075027:399075253:+	Tae-MIR_N254a	TRUE	novel_prediction	5B:399075027:399075253:+	UAGUACUACCUCCGUUUCGGUGAAUAAGUCAUUCACGUAGUUCUAGGUUGACGAUUUAACUAUUUAAAUAUGUAUUAUAUGUGACAAAAAAUAUAUAUUCAGAAACUACAACCUUGUAGAAAUCUAGUGAUAUACUUUUCAUGACAUAUAACACAUAUUUAAUUCCUCAAAUCGAUGACCUAGAACUACGCGAAUGACUUACUCACCUAGACGGAGGUAGUAGCAUA	227	5B:399075047:399075233:+	UGAAUAAGUCAUUCACGUAGUUCUAGGUUGACGAUUUAACUAUUUAAAUAUGUAUUAUAUGUGACAAAAAAUAUAUAUUCAGAAACUACAACCUUGUAGAAAUCUAGUGAUAUACUUUUCAUGACAUAUAACACAUAUUUAAUUCCUCAAAUCGAUGACCUAGAACUACGCGAAUGACUUACUCACC	5B:399075047:399075067:+	UGAAUAAGUCAUUCACGUAGU	21	5B:399075213:399075233:+	UACGCGAAUGACUUACUCACC	21	3p	p	0	412.1	187	-71.3	-38.13	1	1	1	TRUE	TRUE	32.6	9.29	8.85	5.31	11.5	5.31	2.65	3.54	6.19	6.64	0.88	1.77	5.75	14.16	5.31	4.42	8.41	-0.013865	-0.0919824	-0.452	0.3744	0.0594	0.0236
5B:551404439:551404546:-	Tae-MIR_N257a	TRUE	novel_prediction	5B:551404439:551404546:-	CAGCAUCACCUGUGCCUCGUCAUUCUAUCACGGUCGUCGUUGCUUGAGAUGAGAUAAGAGUGUGGCAUACACGAUGUGGUAGAAUGAGAAUAGCUAUGGUGGCACGGA	108	5B:551404459:551404526:-	CAUUCUAUCACGGUCGUCGUUGCUUGAGAUGAGAUAAGAGUGUGGCAUACACGAUGUGGUAGAAUGAG	5B:551404506:551404526:-	CAUUCUAUCACGGUCGUCGUU	21	5B:551404459:551404477:-	CACGAUGUGGUAGAAUGAG	19	5p	p	55.81	0	68	-23.1	-33.97	1	1	1	TRUE	TRUE	49.07	2.8	4.67	7.48	9.35	7.48	1.87	5.61	4.67	9.35	5.61	5.61	9.35	5.61	6.54	11.21	2.8	-0.00675566	-0.110494	-0.3315	0.3056	0.1614	0.0542
1B:22327323:22327467:-	Tae-MIR_N25a	TRUE	novel_prediction	1B:22327323:22327467:-	GUUUCUAAAUAUAAGACCUUUUAGAGGUUUCAAUACGGACUAUGUACGGAUGUAUAUAGAGGCAGUUUAGAGUCUAGAUUGACUCAUUUUGCUUCAAAUGUAGUAUGUAUUGGAAUAUCUAAAAAGGCUUAUAUUAUUUAGGAAC	145	1B:22327344:22327447:-	UUAGAGGUUUCAAUACGGACUAUGUACGGAUGUAUAUAGAGGCAGUUUAGAGUCUAGAUUGACUCAUUUUGCUUCAAAUGUAGUAUGUAUUGGAAUAUCUAAAA	1B:22327427:22327447:-	UUAGAGGUUUCAAUACGGACU	21	1B:22327344:22327364:-	UAUGUAUUGGAAUAUCUAAAA	21	5p	p	221.89	0	104	-34.8	-33.46	1	1	1	TRUE	TRUE	31.03	8.33	4.17	8.33	11.81	2.78	0.69	1.39	5.56	6.94	2.08	4.86	6.25	14.58	4.17	4.86	13.19	-0.0114019	-0.0736552	-0.3538	0.3862	0.1471	0.0607
5D:438151547:438151680:-	Tae-MIR_N25d	TRUE	novel_prediction	5D:438151547:438151680:-	CAUUCCUAAAUAUACGUCCUUUUAGAGAUUCCAAUACGGGCAAAAUGAGUGAAUCCACACUCUAAAAUAUGUAUAUAUACAUCCAUAUGUAGUCCAUAUUGAAAUAUCUGGAAAGACUUAUAUUUAGGAACGGU	134	5D:438151567:438151660:-	UUUAGAGAUUCCAAUACGGGCAAAAUGAGUGAAUCCACACUCUAAAAUAUGUAUAUAUACAUCCAUAUGUAGUCCAUAUUGAAAUAUCUGGAAA	5D:438151640:438151660:-	UUUAGAGAUUCCAAUACGGGC	21	5D:438151567:438151587:-	CCAUAUUGAAAUAUCUGGAAA	21	5p	p	152.71	0	94	-21	-22.34	1	1	1	TRUE	TRUE	32.09	11.28	5.26	4.51	15.79	6.02	4.51	2.26	4.51	6.02	0.75	3.76	4.51	13.53	6.02	4.51	6.77	-0.00941726	-0.106716	-0.3022	0.3433	0.1319	0.0425
6A:112005020:112005163:+	Tae-MIR_N25e	TRUE	novel_prediction	6A:112005020:112005163:+	GUUUCUAAAUAUAAGACCUUUUAGAGGUUUCAAUACGGACUACAUACGGAUGUAUAUAGACGUAUUUUAGAGUGUAGAUUCACUCAUUUUGCUUCAUAUGUAGUCUGUAUUGGAAUCUCUAAAAAGGAUUAUAUUAUUUAGGAA	144	6A:112005040:112005143:+	UUAGAGGUUUCAAUACGGACUACAUACGGAUGUAUAUAGACGUAUUUUAGAGUGUAGAUUCACUCAUUUUGCUUCAUAUGUAGUCUGUAUUGGAAUCUCUAAAA	6A:112005040:112005060:+	UUAGAGGUUUCAAUACGGACU	21	6A:112005123:112005143:+	UCUGUAUUGGAAUCUCUAAAA	21	5p	p	221.89	0	104	-43.6	-41.92	1	1	1	TRUE	TRUE	29.86	6.99	4.9	6.99	12.59	3.5	0.7	2.1	5.59	6.99	0.7	4.2	6.29	14.69	5.59	4.2	13.99	-0.0126055	-0.128704	-0.3764	0.3681	0.1992	0.072
6A:23496440:23496583:-	Tae-MIR_N25f	TRUE	novel_prediction	6A:23496440:23496583:-	GUUUCUAAAUAUAAGACCUUUUAGAGGUUUCAAUACGGACUACAUACGGAUGUAUAUAGACGUAUUUUAGAGUGCAGAUUCACUCAUUUUGCUUCAUAUGUAGUCUGUAUCGGAAUCUCUAAAAAGGAUUAUAUUAUUUGGGAA	144	6A:23496460:23496563:-	UUAGAGGUUUCAAUACGGACUACAUACGGAUGUAUAUAGACGUAUUUUAGAGUGCAGAUUCACUCAUUUUGCUUCAUAUGUAGUCUGUAUCGGAAUCUCUAAAA	6A:23496543:23496563:-	UUAGAGGUUUCAAUACGGACU	21	6A:23496460:23496480:-	UCUGUAUCGGAAUCUCUAAAA	21	5p	p	221.89	0	104	-38.3	-36.83	1	1	1	TRUE	TRUE	31.94	6.99	4.9	6.29	12.59	4.2	0.7	2.8	5.59	6.99	1.4	4.9	5.59	13.29	6.29	4.2	13.29	-0.0105667	-0.116204	-0.3375	0.3611	0.2296	0.0804
6D:453482732:453482875:+	Tae-MIR_N25h	TRUE	novel_prediction	6D:453482732:453482875:+	GUUUCUAAACAUAAGCCUUUUUAGAGGUUUCAAUACGGACUUCAUACAGAUGUAUAUAGACGUACUUUAGAGUGUAGAUUCACUCAUUUUACUUCAUGUAUAGUCCAUAUUCAAAUCUCUAAAAAGUCUUAUAUUUAGGAAUUA	144	6D:453482752:453482855:+	UUAGAGGUUUCAAUACGGACUUCAUACAGAUGUAUAUAGACGUACUUUAGAGUGUAGAUUCACUCAUUUUACUUCAUGUAUAGUCCAUAUUCAAAUCUCUAAAA	6D:453482752:453482772:+	UUAGAGGUUUCAAUACGGACU	21	6D:453482835:453482855:+	UCCAUAUUCAAAUCUCUAAAA	21	5p	p	221.89	0	104	-29	-27.88	1	1	1	TRUE	TRUE	29.17	7.69	5.59	7.69	11.19	6.29	1.4	1.4	6.29	4.9	0.7	2.1	6.29	13.99	7.69	2.1	14.69	-0.0110456	-0.0852431	-0.3222	0.3611	0.1399	0.0456
7B:128258630:128258859:+	Tae-MIR_N25i	TRUE	novel_prediction	7B:128258630:128258859:+	UUUUCGAAAUAUAAGCCUUUUUAGAGGUUUCAAUACGGACUACAUAUGGACGUGUAGAGACAUAUUUUAGAGUGUAGAGUCACUCAUUUUGCUCCGUAUGUAUUCCGUAUUAGAAUCUCUAAAAUAACUUAUAUUUAGGAACGGAGGGAGUUUUAGAGUGUAGAUUCACUCAUUUUACUCUGUAUGUAGUCCGUAUUGGAAUCUCUAAAAAACUUAUAUUUAGGAACGGA	230	7B:128258650:128258839:+	UUAGAGGUUUCAAUACGGACUACAUAUGGACGUGUAGAGACAUAUUUUAGAGUGUAGAGUCACUCAUUUUGCUCCGUAUGUAUUCCGUAUUAGAAUCUCUAAAAUAACUUAUAUUUAGGAACGGAGGGAGUUUUAGAGUGUAGAUUCACUCAUUUUACUCUGUAUGUAGUCCGUAUUGGAAUCUCUAAAA	7B:128258650:128258670:+	UUAGAGGUUUCAAUACGGACU	21	7B:128258819:128258839:+	UCCGUAUUGGAAUCUCUAAAA	21	5p	p	221.89	0	190	-71.2	-37.47	1	1	1	TRUE	TRUE	33.48	7.42	5.24	7.86	9.61	3.06	1.75	3.49	5.68	7.42	0.87	4.37	6.99	12.66	6.11	3.93	13.54	-0.0107646	-0.047663	-0.3604	0.3565	0.2668	0.0852
Un:100185069:100185213:+	Tae-MIR_N25j	TRUE	novel_prediction	Un:100185069:100185213:+	CCCUUCUAAAUGUAAGCAUUUUUAGAGAUUCCAAUACGGGCUACAUAUGGAGCAAAUGAGUGAAUCUACACUCUAAAAUAUGUCUCUGUACAUCCGUAUAUAGUCCGUAUUGAAAUCUCUAAAAAAGCUUAUAUUUAGAAACAGA	145	Un:100185089:100185193:+	UUUAGAGAUUCCAAUACGGGCUACAUAUGGAGCAAAUGAGUGAAUCUACACUCUAAAAUAUGUCUCUGUACAUCCGUAUAUAGUCCGUAUUGAAAUCUCUAAAAA	Un:100185089:100185109:+	UUUAGAGAUUCCAAUACGGGC	21	Un:100185173:100185193:+	CCGUAUUGAAAUCUCUAAAAA	21	5p	p	152.71	0	105	-41.8	-39.81	1	1	1	TRUE	TRUE	33.1	13.19	4.17	6.25	11.81	4.86	3.47	2.08	7.64	5.56	2.78	2.08	4.86	12.5	6.94	4.86	6.94	-0.0129819	-0.146667	-0.4297	0.3448	0.0712	0.0218
5B:611979381:611979497:-	Tae-MIR_N263a	TRUE	novel_prediction	5B:611979381:611979497:-	CCUAUUAAAAACUUGAUGGUGUGUUCUUUGUCGACAAUAAAGUAUCAAUCUGUAUUCAAUCUAUAGUUAAUCAAUGAUUUCGGCAAUCAGGAUAUGUAACUACUUAGUUUUGGCAGU	117	5B:611979401:611979477:-	GUGUUCUUUGUCGACAAUAAAGUAUCAAUCUGUAUUCAAUCUAUAGUUAAUCAAUGAUUUCGGCAAUCAGGAUAUGU	5B:611979458:611979477:-	GUGUUCUUUGUCGACAAUAA	20	5B:611979401:611979421:-	AUUUCGGCAAUCAGGAUAUGU	21	3p	p	0	19.6	77	-12.9	-16.75	1	1	1	TRUE	TRUE	31.62	11.21	3.45	4.31	12.07	6.03	0.86	1.72	6.03	3.45	1.72	3.45	8.62	10.34	7.76	7.76	11.21	-0.00502846	-0.0328205	-0.159	0.2735	0.214	0.0622
5D:263149329:263149451:-	Tae-MIR_N269a	TRUE	novel_prediction	5D:263149329:263149451:-	AAAAUGUUUCUUGUGCAGUGCCAGGAGAAGUACGUGGCGUGCGCCCCCCUGCACCGCGAAUGGGAGAAGCACAGGGGGCGCACGCCGCAUGCUUCUCCUGGUACUGCACAGGAAACAUGGGCA	123	5D:263149349:263149431:-	CCAGGAGAAGUACGUGGCGUGCGCCCCCCUGCACCGCGAAUGGGAGAAGCACAGGGGGCGCACGCCGCAUGCUUCUCCUGGUA	5D:263149411:263149431:-	CCAGGAGAAGUACGUGGCGUG	21	5D:263149349:263149369:-	CGCCGCAUGCUUCUCCUGGUA	21	5p	p	14.27	0	83	-61.9	-74.58	1	1	1	TRUE	TRUE	60.16	6.56	5.74	6.56	3.28	9.02	7.38	6.56	4.92	4.92	12.3	9.84	5.74	1.64	2.46	9.84	3.28	-0.0126895	-0.255014	-0.7634	0.3984	0.0652	0.0219
3B:419964612:419964754:+	Tae-MIR_N26b	TRUE	novel_prediction	3B:419964612:419964754:+	CAAUUUUAAUUGGUCGUGUGGUGGCAGUUUCUUUAGAACAACAUGACAUUUUCUGAAAAGGAAAGCUCAAAAUUAUCAUCCACCCAAAAAAAAUGCCAUGUUAUUCUGAAGAAACUGUCACCCUUGAUACAACUAACACAGAC	143	3B:419964632:419964734:+	GUGGCAGUUUCUUUAGAACAACAUGACAUUUUCUGAAAAGGAAAGCUCAAAAUUAUCAUCCACCCAAAAAAAAUGCCAUGUUAUUCUGAAGAAACUGUCACCC	3B:419964632:419964651:+	GUGGCAGUUUCUUUAGAACA	20	3B:419964715:419964734:+	UUCUGAAGAAACUGUCACCC	20	3p	p	0	230.15	103	-37.1	-36.02	1	1	1	TRUE	TRUE	35.66	16.9	7.75	4.23	7.75	9.86	4.23	0.7	4.93	5.63	2.11	2.82	4.93	4.23	5.63	7.75	10.56	-0.00886427	-0.10676	-0.3161	0.3007	0.1463	0.0516
4A:571718312:571718438:-	Tae-MIR_N26c	TRUE	novel_prediction	4A:571718312:571718438:-	AAUUUGAGCUGUAUCGGGAUGUGGCAGUUUCUUCAGAACAGCCUAGCAUUUUUAUACAAUAUCAUCCUUCUAGAAAAUGCCAAAAUAUUCUGAAGAAACUGUCACCCCGUGACCAACUAAAACUGCC	127	4A:571718332:571718418:-	GUGGCAGUUUCUUCAGAACAGCCUAGCAUUUUUAUACAAUAUCAUCCUUCUAGAAAAUGCCAAAAUAUUCUGAAGAAACUGUCACCC	4A:571718399:571718418:-	GUGGCAGUUUCUUCAGAACA	20	4A:571718332:571718351:-	UUCUGAAGAAACUGUCACCC	20	3p	p	0	230.15	87	-32.9	-37.82	1	1	1	TRUE	TRUE	39.37	12.7	5.56	5.56	8.73	7.14	6.35	1.59	7.14	5.56	4.76	2.38	3.97	6.35	6.35	7.14	8.73	-0.00821946	-0.0787402	-0.3236	0.252	0.1001	0.0323
6B:516878385:516878504:-	Tae-MIR_N26d	TRUE	novel_prediction	6B:516878385:516878504:-	AGUUUUAGUCAUAUCGAGGGUGACAGUUUUUUCAUAACAACGUGACAUUUUUUAGCCUUCAUUCUAGAAAAUGACAGGUUGUUCUGAAGAAACUGUCACCCCUUGACUCACUAAAACUGU	120	6B:516878405:516878484:-	UGACAGUUUUUUCAUAACAACGUGACAUUUUUUAGCCUUCAUUCUAGAAAAUGACAGGUUGUUCUGAAGAAACUGUCACC	6B:516878464:516878484:-	UGACAGUUUUUUCAUAACAAC	21	6B:516878405:516878425:-	UGUUCUGAAGAAACUGUCACC	21	3p	p	0	841.82	80	-37.5	-46.88	1	1	2	TRUE	TRUE	36.67	9.24	8.4	6.72	5.04	7.56	3.36	1.68	6.72	6.72	0.84	2.52	7.56	5.04	6.72	6.72	15.13	-0.0132724	-0.242083	-0.4867	0.4	0.0308	0.0147
7A:509210808:509210946:-	Tae-MIR_N26f	TRUE	novel_prediction	7A:509210808:509210946:-	GCAGUUUUAUUGUAUCGGAGCUGACUGUUUCUUCAGAACUGCACGCUAUUUUCUAGGCAGAUGACAGUUCUGAAACUUCUCCCCAGAAAUGUCACGCAAUUCUGAAGAAACUGUCACCCUGACAAAACUAAAAAUACCA	139	7A:509210828:509210926:-	CUGACUGUUUCUUCAGAACUGCACGCUAUUUUCUAGGCAGAUGACAGUUCUGAAACUUCUCCCCAGAAAUGUCACGCAAUUCUGAAGAAACUGUCACCC	7A:509210907:509210926:-	CUGACUGUUUCUUCAGAACU	20	7A:509210828:509210847:-	UUCUGAAGAAACUGUCACCC	20	3p	p	0	230.15	99	-35.7	-36.06	1	1	1	TRUE	TRUE	41.01	11.59	7.97	5.8	5.07	7.97	4.35	2.17	9.42	7.25	4.35	1.45	4.35	4.35	7.25	7.25	9.42	-0.00713972	-0.0535971	-0.2928	0.3022	0.1591	0.054
7D:424103383:424103509:+	Tae-MIR_N26g	TRUE	novel_prediction	7D:424103383:424103509:+	CAGUUUUAGUUGUAUCGGAGCUGACAGUUUCUUCAGAACUGCACGAUAUUUUCUAGGCAGAUCGACAGUUUUGAAACUUCUGCCCAAUUCUGAAGAAACUGUCACCCUGACACAACUAAAAAUACCA	127	7D:424103403:424103489:+	CUGACAGUUUCUUCAGAACUGCACGAUAUUUUCUAGGCAGAUCGACAGUUUUGAAACUUCUGCCCAAUUCUGAAGAAACUGUCACCC	7D:424103403:424103422:+	CUGACAGUUUCUUCAGAACU	20	7D:424103470:424103489:+	UUCUGAAGAAACUGUCACCC	20	3p	p	0	230.15	87	-33.6	-38.62	1	1	1	TRUE	TRUE	40.16	9.52	8.73	7.14	4.76	8.73	3.97	2.38	7.94	7.94	3.17	1.59	4.76	4.76	6.35	6.35	11.9	-0.00970618	-0.0807874	-0.3898	0.3465	0.0971	0.0371
5D:484121114:484121209:+	Tae-MIR_N277a	TRUE	novel_prediction	5D:484121114:484121209:+	UGGGUGUGCACCGGUUGCAGCCUAGAUGCUUCUCGAUCGGUACACAUAUCAUGAAUGCUGAUUUGGGAAGCGAGCUGCACCCAAAAAGUUGCGUCC	96	5D:484121138:484121189:+	GAUGCUUCUCGAUCGGUACACAUAUCAUGAAUGCUGAUUUGGGAAGCGAGCU	5D:484121138:484121157:+	GAUGCUUCUCGAUCGGUACA	20	5D:484121169:484121189:+	UGCUGAUUUGGGAAGCGAGCU	21	3p	p	0	22.59	52	-18.7	-35.96	1	1	1	TRUE	TRUE	52.08	6.32	4.21	5.26	7.37	7.37	5.26	5.26	5.26	6.32	9.47	6.32	6.32	3.16	5.26	11.58	5.26	-0.00644009	-0.0914062	-0.3354	0.3125	0.2679	0.0969
7A:232582777:232582995:-	Tae-MIR_N27f	TRUE	novel_prediction	7A:232582777:232582995:-	CCUAAAUAUGGGCCAGUUCUUUUCGGCGAUUCUCCUAGAAUCGUCCCCCUCCCCAGCUUCUCCCAGAAUCACUACUCUAUAUAUUUUUUACAAUCCUAGAUAAUUAGACCUUAACUAGAUAGGAUUGUAAAAAAUAUAUAAAGUGACGAUUCUGAAAGAAGCUAGGGAGGGGGGCGAUUCUGGGAGAAUCGCCCAAAAGAACUGGCCCUAUAAGUCUUU	219	7A:232582797:232582975:-	UUUCGGCGAUUCUCCUAGAAUCGUCCCCCUCCCCAGCUUCUCCCAGAAUCACUACUCUAUAUAUUUUUUACAAUCCUAGAUAAUUAGACCUUAACUAGAUAGGAUUGUAAAAAAUAUAUAAAGUGACGAUUCUGAAAGAAGCUAGGGAGGGGGGCGAUUCUGGGAGAAUCGCCCAAAAG	7A:232582955:232582975:-	UUUCGGCGAUUCUCCUAGAAU	21	7A:232582797:232582817:-	UCUGGGAGAAUCGCCCAAAAG	21	5p	p	291.82	0	179	-114.1	-63.74	1	1	1	TRUE	TRUE	41.55	10.55	3.21	7.34	9.17	2.75	8.26	2.75	8.72	7.34	3.21	6.42	2.29	9.63	7.34	2.75	8.26	-0.0154729	-0.161644	-0.6429	0.3973	0.0327	0.0132
6A:3361615:3361857:-	Tae-MIR_N280a	TRUE	novel_prediction	6A:3361615:3361857:-	UCCCUCAAAUUUCUCAAAAGUAUAGACUUGGUCUCUAAAGUUUUUUUGGUACACCAAAACCAGAUUUUGACUAGUGUUGAACAGGUGUGACUAAUGAACAGUAAAUCCAAAAAUUAGAAAAGAAAUUCAAAAGAAUCUGGAAUUUUUGGACCAGACUUAUCCGGUUUUGAGACUUGAAGGACCAAAUGUCUACCAAAAAAUCUUGAGGGACCAAGUCUGUAAUUUUGGGAACUUGAGAGACCA	243	6A:3361635:3361837:-	UAUAGACUUGGUCUCUAAAGUUUUUUUGGUACACCAAAACCAGAUUUUGACUAGUGUUGAACAGGUGUGACUAAUGAACAGUAAAUCCAAAAAUUAGAAAAGAAAUUCAAAAGAAUCUGGAAUUUUUGGACCAGACUUAUCCGGUUUUGAGACUUGAAGGACCAAAUGUCUACCAAAAAAUCUUGAGGGACCAAGUCUGUAAU	6A:3361818:3361837:-	UAUAGACUUGGUCUCUAAAG	20	6A:3361635:3361654:-	UGAGGGACCAAGUCUGUAAU	20	3p	p	0	323.73	203	-62.8	-30.94	1	1	1	TRUE	TRUE	35.39	16.53	6.61	7.02	5.37	5.79	4.55	0.41	5.79	9.09	0	4.55	5.37	4.55	5.37	7.02	11.98	-0.00909296	-0.0331276	-0.3218	0.3704	0.1596	0.0548
6A:51950021:51950203:+	Tae-MIR_N282a	TRUE	novel_prediction	6A:51950021:51950203:+	AAGCAGAUCUCCUAGACAACAUCUACAGUAGAUGGCAAAGAAAAACCUUUAGAAAAGAACACAAGAAGCCGACAAGGCCGAAUGAAAAUCCGGCUGACGAUUUACCAGUGUCGGCUUCUUGUCUUUCUUCUGAAGGUUUCUCUUUGCCGUCAACUGUUGAUGUUGUCGAUCUGCUUCGUAAUU	183	6A:51950041:51950183:+	AUCUACAGUAGAUGGCAAAGAAAAACCUUUAGAAAAGAACACAAGAAGCCGACAAGGCCGAAUGAAAAUCCGGCUGACGAUUUACCAGUGUCGGCUUCUUGUCUUUCUUCUGAAGGUUUCUCUUUGCCGUCAACUGUUGAUGU	6A:51950041:51950061:+	AUCUACAGUAGAUGGCAAAGA	21	6A:51950163:51950183:+	UUUGCCGUCAACUGUUGAUGU	21	3p	p	0	646.39	143	-71.5	-50	0.9545	1	1	TRUE	TRUE	42.62	12.09	5.49	7.14	4.95	5.49	3.85	4.4	8.24	8.24	4.4	2.75	5.49	3.3	8.24	6.59	9.34	-0.0122196	-0.108634	-0.5208	0.3825	0.0709	0.026
6A:579098621:579098877:-	Tae-MIR_N285a	TRUE	novel_prediction	6A:579098621:579098877:-	CGCCGAGACAAGUUAUGUGAUCACAAAUUCGUAUUUUUAAAGUUUUAGCACCAAACUGAACAUCGAGCGCAAGUUCUAUGACUCUCAAUGAUAUUACCUCCUUUAUCCCAUUUCUCUCCUUGGAAUGUGUUGCUUUGGUUUAUGGUUUUUCUUUAGAGGUAAUAUCACUGGUAGUCAUGUAACUUGCGUUGGAUGUUCAAUUUGAUACUAAAACUUUAAAAAUACGGAUUUGUAGUCAUUGAACUUGCUGUGUGGUG	257	6A:579098641:579098857:-	UCACAAAUUCGUAUUUUUAAAGUUUUAGCACCAAACUGAACAUCGAGCGCAAGUUCUAUGACUCUCAAUGAUAUUACCUCCUUUAUCCCAUUUCUCUCCUUGGAAUGUGUUGCUUUGGUUUAUGGUUUUUCUUUAGAGGUAAUAUCACUGGUAGUCAUGUAACUUGCGUUGGAUGUUCAAUUUGAUACUAAAACUUUAAAAAUACGGAUUUGUAGUC	6A:579098836:579098857:-	UCACAAAUUCGUAUUUUUAAAG	22	6A:579098641:579098662:-	UUAAAAAUACGGAUUUGUAGUC	22	3p	p	0	24.72	217	-92.6	-42.67	1	1	1	TRUE	TRUE	36.19	8.59	5.08	3.91	8.59	5.08	2.73	2.73	6.64	5.08	2.73	3.12	7.81	7.42	6.25	9.38	14.84	-0.0118817	-0.0544261	-0.43	0.3696	0.1119	0.0364
1B:451730453:451730666:-	Tae-MIR_N28a	TRUE	novel_prediction	1B:451730453:451730666:-	CAAUUACUCUCAUCCAUCUACUCAUCUAGAUGCUGCCAACCUCGUAGAAAUCGUGCCUCAUCCUAUUGUUGUCAUUGGUCGUGCACACCAUGAUCUGUGCCACCCGCGGACGUGAACUGGAUGUUGCCAACUCUGUCAAUUCUACAAUAUGACAAGGGGCAAUAUCUAGGAGUUUGGCGGCAUCUAGAUGAGUAGUUGUGUGUGAUUAAGUGGA	214	1B:451730473:451730646:-	CUCAUCUAGAUGCUGCCAACCUCGUAGAAAUCGUGCCUCAUCCUAUUGUUGUCAUUGGUCGUGCACACCAUGAUCUGUGCCACCCGCGGACGUGAACUGGAUGUUGCCAACUCUGUCAAUUCUACAAUAUGACAAGGGGCAAUAUCUAGGAGUUUGGCGGCAUCUAGAUGAGUA	1B:451730626:451730646:-	CUCAUCUAGAUGCUGCCAACC	21	1B:451730473:451730493:-	UUGGCGGCAUCUAGAUGAGUA	21	3p	p	0	87.16	174	-76.6	-44.02	1	1	2	TRUE	TRUE	46.26	5.16	5.16	4.23	9.39	7.98	4.69	3.29	7.51	5.63	4.69	4.69	7.98	5.63	8.45	10.8	4.69	-0.00904021	-0.0535631	-0.4182	0.3505	0.1809	0.0622
3D:267257054:267257259:-	Tae-MIR_N28f	TRUE	novel_prediction	3D:267257054:267257259:-	CCAUUAGUUGCACCCAUCUACUCAUAUUGAUGCCACCAACCGCCUAGACACUGUCACUUGUCCUAAUAUUGUCGUUGGCCGCCCGCACCAUGAUCUAUGCCAAUCCAGUUCACGCCCGCGGUUAGUCAUUUUCCGCGCAGCCAAUGGCGGAUUAUGUUUAGGAGGUUGGCGGCAUCUAGAUGAGUAGAUAGGUGCGAGUAACUGGA	206	3D:267257074:267257239:-	CUCAUAUUGAUGCCACCAACCGCCUAGACACUGUCACUUGUCCUAAUAUUGUCGUUGGCCGCCCGCACCAUGAUCUAUGCCAAUCCAGUUCACGCCCGCGGUUAGUCAUUUUCCGCGCAGCCAAUGGCGGAUUAUGUUUAGGAGGUUGGCGGCAUCUAGAUGAGUA	3D:267257219:267257239:-	CUCAUAUUGAUGCCACCAACC	21	3D:267257074:267257094:-	UUGGCGGCAUCUAGAUGAGUA	21	3p	p	0	87.16	166	-64.1	-38.61	1	1	2	TRUE	TRUE	50.97	2.44	4.88	5.85	8.78	8.29	8.78	5.85	4.39	4.88	7.8	4.88	6.34	6.83	5.37	7.32	7.32	-0.0087424	-0.0758091	-0.4456	0.3398	0.0961	0.0309
7D:221982667:221982876:-	Tae-MIR_N28g	TRUE	novel_prediction	7D:221982667:221982876:-	CAAUUACUCUCACACAUCUACUCAUCCAGAUGUUACCAACGUCAUAGACAUUGUCCCUCAUACUAUUCUUGUUGUUGGCAGCGCACACUAUGACCCGUGCCAUGCGCACAGUGAACCGGAUGUAGCCAACUCGGUCAAUAAUAACAGUCGAGGGGCAAUGUAUGGGAUAUUGGCGGCAUCUAGAUGAGUAGAUGUGUGGGAUCAAUCGGA	210	7D:221982687:221982856:-	CUCAUCCAGAUGUUACCAACGUCAUAGACAUUGUCCCUCAUACUAUUCUUGUUGUUGGCAGCGCACACUAUGACCCGUGCCAUGCGCACAGUGAACCGGAUGUAGCCAACUCGGUCAAUAAUAACAGUCGAGGGGCAAUGUAUGGGAUAUUGGCGGCAUCUAGAUGAGUA	7D:221982836:221982856:-	CUCAUCCAGAUGUUACCAACG	21	7D:221982687:221982707:-	UUGGCGGCAUCUAGAUGAGUA	21	3p	p	0	87.16	170	-63.8	-37.53	1	1	2	TRUE	TRUE	47.14	4.31	7.18	4.78	10.53	10.53	4.31	4.31	4.78	5.74	4.78	6.22	6.7	6.7	7.18	8.13	3.83	-0.00901994	-0.0504233	-0.4252	0.3286	0.2117	0.0666
6B:506723848:506724038:+	Tae-MIR_N291a	TRUE	novel_prediction	6B:506723848:506724038:+	GACCCUCGGUGGCGGUCCUCACGAGUUCUUGAGUCUGCACUUGUUUUUGGCUUGUAUCUCUUGUCAACGCUCCCGACCUACCAGUCUGUCCUGAGAAAAUCAUGUUUUUCUUUAGGCGGUGUGUUGACAAGAGUUGCAGCAGGAAGCGGCUGCAGGCUCAGGAAUUGGUGGGGACCGCUACCCAGGGUAAA	191	6B:506723868:506724018:+	ACGAGUUCUUGAGUCUGCACUUGUUUUUGGCUUGUAUCUCUUGUCAACGCUCCCGACCUACCAGUCUGUCCUGAGAAAAUCAUGUUUUUCUUUAGGCGGUGUGUUGACAAGAGUUGCAGCAGGAAGCGGCUGCAGGCUCAGGAAUUGGUGG	6B:506723868:506723888:+	ACGAGUUCUUGAGUCUGCACU	21	6B:506723998:506724018:+	UGCAGGCUCAGGAAUUGGUGG	21	5p	p	92.24	0	151	-75.2	-49.8	1	1	2	TRUE	TRUE	52.88	4.74	4.74	6.84	2.11	5.79	5.79	4.21	8.42	5.79	6.32	8.42	8.42	2.63	7.37	8.95	9.47	-0.011545	-0.122618	-0.6105	0.4031	0.0818	0.0334
6B:544544947:544545062:+	Tae-MIR_N292a	TRUE	novel_prediction	6B:544544947:544545062:+	AUGUGCUUAUACAAAAGCCCCCAUCUGUGAUACAUGCACCUCACAAGCCAUGGUCUUCUCCACAGACGCAUGAGGUGGCAUUGUCAGUAGAUGGUUCUUUCGAUCCUCGAACGGGU	116	6B:544544967:544545042:+	CCAUCUGUGAUACAUGCACCUCACAAGCCAUGGUCUUCUCCACAGACGCAUGAGGUGGCAUUGUCAGUAGAUGGUU	6B:544544967:544544986:+	CCAUCUGUGAUACAUGCACC	20	6B:544545022:544545042:+	UGGCAUUGUCAGUAGAUGGUU	21	3p	p	0	52.8	76	-29	-38.16	1	1	1	TRUE	TRUE	49.14	4.35	6.09	5.22	8.7	10.43	6.96	3.48	6.09	5.22	5.22	5.22	6.96	3.48	8.7	8.7	5.22	-0.00619251	-0.0622414	-0.3043	0.3448	0.1807	0.0721
6D:46930202:46930314:+	Tae-MIR_N297a	TRUE	novel_prediction	6D:46930202:46930314:+	CCCGGAUCUUGAUCUGUCGGCUGGUCUAGAAUGUACGAGCGGGUGAAGAGUACGAGGUGUUCCACAAAAGCUUGCGGCCUUCUUGGUCCAGAUGCAGGCGGAUCAUCUCCGAU	113	6D:46930222:46930294:+	CUGGUCUAGAAUGUACGAGCGGGUGAAGAGUACGAGGUGUUCCACAAAAGCUUGCGGCCUUCUUGGUCCAGAU	6D:46930222:46930242:+	CUGGUCUAGAAUGUACGAGCG	21	6D:46930272:46930294:+	CUUGCGGCCUUCUUGGUCCAGAU	23	5p	p	42.04	0	73	-21.1	-28.9	1	1	1	TRUE	TRUE	54.87	4.46	2.68	7.14	6.25	4.46	5.36	7.14	7.14	8.93	6.25	8.93	7.14	2.68	8.93	8.04	4.46	-0.00633862	-0.0597345	-0.3478	0.3451	0.1134	0.0476
1D:247300074:247300186:+	Tae-MIR_N2b	TRUE	novel_prediction	1D:247300074:247300186:+	AUGACUAGGUAAGUACUCCCUCCGUGAACUAAUAUAAGAGCGUUUAGAUAACUAUUUUAGUGAUCUAAACACUCUUAUAUUAGUUUACAGAGGGAGUACAUUCUUUCUUAUAC	113	1D:247300094:247300166:+	UCCGUGAACUAAUAUAAGAGCGUUUAGAUAACUAUUUUAGUGAUCUAAACACUCUUAUAUUAGUUUACAGAGG	1D:247300094:247300114:+	UCCGUGAACUAAUAUAAGAGC	21	1D:247300146:247300166:+	UCUUAUAUUAGUUUACAGAGG	21	5p	p	71.95	0	73	-35.5	-48.63	1	1	1	TRUE	TRUE	32.74	6.25	8.04	8.93	8.93	2.68	2.68	1.79	8.93	6.25	0.89	2.68	6.25	16.07	5.36	2.68	11.61	-0.0154887	-0.169617	-0.5071	0.4071	0.0501	0.0202
2B:9120312:9120424:+	Tae-MIR_N2e	TRUE	novel_prediction	2B:9120312:9120424:+	AACAAUACCCAACUACUCCCUCUGUAAACUUAUAUAAGAGCGUUUAGAUCAUUAAAAUAGUAGUCUAAAUGCUCUUAUAUUAGUUUAUGGAGGGAGUAGUUCACAAAACUAAU	113	2B:9120332:9120404:+	UCUGUAAACUUAUAUAAGAGCGUUUAGAUCAUUAAAAUAGUAGUCUAAAUGCUCUUAUAUUAGUUUAUGGAGG	2B:9120332:9120352:+	UCUGUAAACUUAUAUAAGAGC	21	2B:9120384:9120404:+	UCUUAUAUUAGUUUAUGGAGG	21	5p	p	56.39	0	73	-34.6	-47.4	1	1	1	TRUE	TRUE	30.97	13.39	6.25	8.04	9.82	4.46	3.57	0.89	8.04	3.57	1.79	2.68	6.25	15.18	5.36	2.68	8.04	-0.0160865	-0.49469	-0.4982	0.3717	0.0157	0.0081
3D:403817480:403817592:-	Tae-MIR_N2f	TRUE	novel_prediction	3D:403817480:403817592:-	GUACUAAAGUUAGUACUCCAUCUGUAAACUUAUAUAAGAGCGUUUAGAUCACUAAAAUAGUGAUCUAAACGCUCUUAUAUUAGUUUACGGAGGGAGUACAAAAUUGAGUCAUC	113	3D:403817500:403817572:-	UCUGUAAACUUAUAUAAGAGCGUUUAGAUCACUAAAAUAGUGAUCUAAACGCUCUUAUAUUAGUUUACGGAGG	3D:403817552:403817572:-	UCUGUAAACUUAUAUAAGAGC	21	3D:403817500:403817520:-	UCUUAUAUUAGUUUACGGAGG	21	5p	p	56.39	0	73	-47.3	-64.79	1	1	1	TRUE	TRUE	32.74	11.61	6.25	8.93	8.93	3.57	0.89	2.68	7.14	5.36	1.79	2.68	8.04	15.18	6.25	2.68	8.04	-0.0166219	-0.273894	-0.5442	0.4071	0.0619	0.0247
3D:593241104:593241216:+	Tae-MIR_N2g	TRUE	novel_prediction	3D:593241104:593241216:+	GAACAAUAUAAUGUACUCCUUCCGUGAACUAAUAUAAGAGCGUUUAGAUCACUAUUUUAAUGAUCUAAACGCUCUUAUAUUAGUUUACGGAGGGAGUAGUAUGUUCCACGUUG	113	3D:593241124:593241196:+	UCCGUGAACUAAUAUAAGAGCGUUUAGAUCACUAUUUUAAUGAUCUAAACGCUCUUAUAUUAGUUUACGGAGG	3D:593241124:593241144:+	UCCGUGAACUAAUAUAAGAGC	21	3D:593241176:593241196:+	UCUUAUAUUAGUUUACGGAGG	21	5p	p	71.95	0	73	-47.5	-65.07	1	1	1	TRUE	TRUE	34.51	8.04	6.25	6.25	10.71	2.68	2.68	4.46	6.25	6.25	1.79	2.68	7.14	14.29	5.36	4.46	10.71	-0.0166676	-0.287611	-0.5752	0.4071	0.0646	0.0239
4A:447790883:447790995:+	Tae-MIR_N2h	TRUE	novel_prediction	4A:447790883:447790995:+	CAACGUUCCCAACAACUCCCUCUGUAAACUUAUAUAAGAGCGUUUAGAUCACUACUUUAGUAUUCUAAACGCUUUUAUAUUAAUUUACGGAGGGAGCAUAUGUUAGUUAUUCG	113	4A:447790903:447790975:+	UCUGUAAACUUAUAUAAGAGCGUUUAGAUCACUACUUUAGUAUUCUAAACGCUUUUAUAUUAAUUUACGGAGG	4A:447790903:447790923:+	UCUGUAAACUUAUAUAAGAGC	21	4A:447790955:447790975:+	UUUUAUAUUAAUUUACGGAGG	21	5p	p	56.39	0	73	-32	-43.84	1	1	1	TRUE	TRUE	34.51	8.04	7.14	6.25	8.93	4.46	3.57	4.46	7.14	3.57	2.68	2.68	5.36	14.29	5.36	1.79	14.29	-0.0117966	-0.102655	-0.4071	0.3009	0.099	0.0307
4A:620556166:620556278:-	Tae-MIR_N2i	TRUE	novel_prediction	4A:620556166:620556278:-	UGAGAUUAGCAUAUACUCCCUCCGUGAACUAAUAUAAGAGCGUUUAGGACACUAUUUUAGUGAUCUAAACGCUCUUAUAUUAGUUUACAGAGGGAGUACCUUUUUUCAUAACA	113	4A:620556186:620556258:-	UCCGUGAACUAAUAUAAGAGCGUUUAGGACACUAUUUUAGUGAUCUAAACGCUCUUAUAUUAGUUUACAGAGG	4A:620556238:620556258:-	UCCGUGAACUAAUAUAAGAGC	21	4A:620556186:620556206:-	UCUUAUAUUAGUUUACAGAGG	21	5p	p	71.95	0	73	-41	-56.16	1	1	1	TRUE	TRUE	34.51	5.36	7.14	8.93	8.93	4.46	3.57	2.68	7.14	7.14	2.68	2.68	4.46	14.29	4.46	2.68	13.39	-0.0155665	-0.182301	-0.5372	0.4071	0.0192	0.0088
4B:586455337:586455449:-	Tae-MIR_N2k	TRUE	novel_prediction	4B:586455337:586455449:-	GUUUUAUCUAAAGUACUUCCUCCGUGAACUAAUAUAAGAGCGUUUGGAUCACUAAAAUAGUGAUCUAAACACUUUUGUAUUAGUUUACAGAGGGAGUAACAGCAUCCUUGCGA	113	4B:586455357:586455429:-	UCCGUGAACUAAUAUAAGAGCGUUUGGAUCACUAAAAUAGUGAUCUAAACACUUUUGUAUUAGUUUACAGAGG	4B:586455409:586455429:-	UCCGUGAACUAAUAUAAGAGC	21	4B:586455357:586455377:-	UUUUGUAUUAGUUUACAGAGG	21	5p	p	71.95	0	73	-39	-53.42	1	1	1	TRUE	TRUE	35.4	9.82	6.25	8.04	7.14	4.46	2.68	2.68	7.14	6.25	2.68	2.68	7.14	11.61	5.36	4.46	11.61	-0.0138249	-0.24646	-0.4894	0.3717	0.0332	0.0115
4B:598259208:598259320:+	Tae-MIR_N2l	TRUE	novel_prediction	4B:598259208:598259320:+	GCACACCGAUAAGUACUCCCUCUGUAAACUUAUAUAAGAGCGUUUAGAUCACUACUUUAGUAAUCUAAACGCUUUUAUAUUAGUUUACGGAGGGAGUACAUUGCAAAUACUAG	113	4B:598259228:598259300:+	UCUGUAAACUUAUAUAAGAGCGUUUAGAUCACUACUUUAGUAAUCUAAACGCUUUUAUAUUAGUUUACGGAGG	4B:598259228:598259248:+	UCUGUAAACUUAUAUAAGAGC	21	4B:598259280:598259300:+	UUUUAUAUUAGUUUACGGAGG	21	5p	p	56.39	0	73	-38.3	-52.47	1	1	1	TRUE	TRUE	35.4	8.04	8.93	8.04	8.04	4.46	2.68	3.57	8.04	4.46	3.57	2.68	5.36	16.07	3.57	1.79	10.71	-0.0145989	-0.518584	-0.5168	0.354	0.0587	0.0214
4D:503813293:503813405:-	Tae-MIR_N2m	TRUE	novel_prediction	4D:503813293:503813405:-	CAAGUUUACACAGUACUCCCUCUGUAAACUUAUAUAAGAGCGUUUAGAAUACUAUAGUAGUGAUCUAUACGCUCUUAUAUUAGUUUACAGAGGGAGGGAGUACAAAUUAAGUC	113	4D:503813313:503813385:-	UCUGUAAACUUAUAUAAGAGCGUUUAGAAUACUAUAGUAGUGAUCUAUACGCUCUUAUAUUAGUUUACAGAGG	4D:503813365:503813385:-	UCUGUAAACUUAUAUAAGAGC	21	4D:503813313:503813333:-	UCUUAUAUUAGUUUACAGAGG	21	5p	p	56.39	0	73	-38.2	-52.33	1	1	1	TRUE	TRUE	34.51	7.14	7.14	11.61	8.04	4.46	1.79	1.79	7.14	5.36	1.79	3.57	8.04	16.96	4.46	1.79	8.93	-0.0136163	-0.234956	-0.4699	0.3805	0.1316	0.0514
5A:314623185:314623297:-	Tae-MIR_N2n	TRUE	novel_prediction	5A:314623185:314623297:-	UGCAUUAAUAUGCUACUCCCUCCGUGAACUAAUAUAAGAGCGUUUAGAUCACUAUUUUAGUGAUCUAAACACUCUUAUCUUAGUUUACAGAGGGAGUAUUUUAUAUUAUUUUG	113	5A:314623205:314623277:-	UCCGUGAACUAAUAUAAGAGCGUUUAGAUCACUAUUUUAGUGAUCUAAACACUCUUAUCUUAGUUUACAGAGG	5A:314623257:314623277:-	UCCGUGAACUAAUAUAAGAGC	21	5A:314623205:314623225:-	UCUUAUCUUAGUUUACAGAGG	21	5p	p	71.95	0	73	-37.6	-51.51	1	1	1	TRUE	TRUE	30.97	5.36	5.36	7.14	11.61	3.57	2.68	1.79	8.04	5.36	2.68	1.79	4.46	15.18	5.36	4.46	15.18	-0.016403	-0.25177	-0.508	0.3717	0.0646	0.0297
5B:104368231:104368343:-	Tae-MIR_N2o	TRUE	novel_prediction	5B:104368231:104368343:-	CAAAUAAAUGAUAUACUCCCUCCGUGAACUAAUAUAAGAGCAUUUAGAUCACUAAAGUAGUGAUCUAAACGCUCUUUUAUUAGUUUACAGAGGGAGUAGUAAUCAACUACAAG	113	5B:104368251:104368323:-	UCCGUGAACUAAUAUAAGAGCAUUUAGAUCACUAAAGUAGUGAUCUAAACGCUCUUUUAUUAGUUUACAGAGG	5B:104368303:104368323:-	UCCGUGAACUAAUAUAAGAGC	21	5B:104368251:104368271:-	UCUUUUAUUAGUUUACAGAGG	21	5p	p	71.95	0	73	-37.6	-51.51	1	1	1	TRUE	TRUE	32.74	12.5	6.25	9.82	9.82	5.36	2.68	1.79	7.14	6.25	1.79	1.79	5.36	14.29	5.36	2.68	7.14	-0.0151894	-0.252655	-0.4973	0.3717	0.0412	0.0162
5D:299393381:299393493:-	Tae-MIR_N2p	TRUE	novel_prediction	5D:299393381:299393493:-	GUUGGGUAAUUGGUACUCCCUCUGUAAACUUAUAUAAGAGCAUUUAGACAAUUAAAAUAGUAAUCUAAACGCUUUUAUAUUAGUUUAUGGAGGGAGUACAGGUUAUCAGUACC	113	5D:299393401:299393473:-	UCUGUAAACUUAUAUAAGAGCAUUUAGACAAUUAAAAUAGUAAUCUAAACGCUUUUAUAUUAGUUUAUGGAGG	5D:299393453:299393473:-	UCUGUAAACUUAUAUAAGAGC	21	5D:299393401:299393421:-	UUUUAUAUUAGUUUAUGGAGG	21	5p	p	56.39	0	73	-26	-35.62	1	1	1	TRUE	TRUE	32.74	9.82	5.36	8.04	9.82	3.57	2.68	0.89	5.36	3.57	1.79	6.25	8.04	16.07	3.57	3.57	11.61	-0.0140012	-0.116372	-0.4584	0.3982	0.0463	0.0179
5D:336454696:336454808:-	Tae-MIR_N2q	TRUE	novel_prediction	5D:336454696:336454808:-	GCACCUCUGCAACUACUCCCUCUGUAAACUUAUAUAAGAGCGUUUAGAUCACUACUUUAGUAUUCUAAACGCUCUUAUAUUAGUUUACGGAGGGAGUACUUAUUAAAUACCGC	113	5D:336454716:336454788:-	UCUGUAAACUUAUAUAAGAGCGUUUAGAUCACUACUUUAGUAUUCUAAACGCUCUUAUAUUAGUUUACGGAGG	5D:336454768:336454788:-	UCUGUAAACUUAUAUAAGAGC	21	5D:336454716:336454736:-	UCUUAUAUUAGUUUACGGAGG	21	5p	p	56.39	0	73	-40	-54.79	1	1	1	TRUE	TRUE	37.17	7.14	8.93	6.25	7.14	2.68	3.57	3.57	11.61	3.57	4.46	2.68	4.46	16.07	5.36	1.79	10.71	-0.0139037	-0.170796	-0.5168	0.3628	0.0241	0.0106
5D:8621716:8621828:-	Tae-MIR_N2r	TRUE	novel_prediction	5D:8621716:8621828:-	UCUUCUUGGGUGAUACUCCCUCUGUAAACUUAUAUAAGAGCGUUUAGAUCACUACUUUGGUAUUCUAAACGCUCUUAUAUUAGUUUACGGAGGGAGUAGUUAUUUGAUCUUGC	113	5D:8621736:8621808:-	UCUGUAAACUUAUAUAAGAGCGUUUAGAUCACUACUUUGGUAUUCUAAACGCUCUUAUAUUAGUUUACGGAGG	5D:8621788:8621808:-	UCUGUAAACUUAUAUAAGAGC	21	5D:8621736:8621756:-	UCUUAUAUUAGUUUACGGAGG	21	5p	p	56.39	0	73	-39.7	-54.38	1	1	1	TRUE	TRUE	36.28	4.46	5.36	6.25	8.04	0.89	1.79	2.68	10.71	5.36	2.68	5.36	6.25	13.39	7.14	5.36	14.29	-0.0144901	-0.267257	-0.5257	0.4071	0.0425	0.0183
6B:710669737:710669849:+	Tae-MIR_N2s	TRUE	novel_prediction	6B:710669737:710669849:+	GUCCACUAGUUCUUACUCCCUCCGUGAACUAAUAUAAGAGCGUUUAGAUCACUACUGUAGUGGUCUAAACGCUCUUAUAUUAGUUUACAGAGGGAGUACUUCAUAACUCGAUG	113	6B:710669757:710669829:+	UCCGUGAACUAAUAUAAGAGCGUUUAGAUCACUACUGUAGUGGUCUAAACGCUCUUAUAUUAGUUUACAGAGG	6B:710669757:710669777:+	UCCGUGAACUAAUAUAAGAGC	21	6B:710669809:710669829:+	UCUUAUAUUAGUUUACAGAGG	21	5p	p	71.95	0	73	-46.7	-63.97	1	1	1	TRUE	TRUE	39.82	5.36	8.04	8.04	6.25	3.57	3.57	3.57	10.71	5.36	1.79	2.68	8.04	13.39	8.04	3.57	8.04	-0.0140683	-0.558407	-0.5602	0.354	0.0768	0.0235
6D:30573309:30573421:-	Tae-MIR_N2t	TRUE	novel_prediction	6D:30573309:30573421:-	CAUUGUAAAAAAGUACUCCCUCUGUAAACUUAUAUAAGAGCGUUUAGAUCACUAAAGUAGUGAUCUAAACGCUCUUAUAUUAGUUUACAGAGGGAGCACUAGUUAAUACAUCA	113	6D:30573329:30573401:-	UCUGUAAACUUAUAUAAGAGCGUUUAGAUCACUAAAGUAGUGAUCUAAACGCUCUUAUAUUAGUUUACAGAGG	6D:30573381:30573401:-	UCUGUAAACUUAUAUAAGAGC	21	6D:30573329:30573349:-	UCUUAUAUUAGUUUACAGAGG	21	5p	p	56.39	0	73	-48	-65.75	1	1	1	TRUE	TRUE	32.74	11.61	6.25	9.82	8.04	5.36	1.79	1.79	8.04	4.46	2.68	1.79	7.14	15.18	5.36	2.68	8.04	-0.0175168	-0.19233	-0.5735	0.4159	0.0523	0.0205
7A:634931232:634931344:+	Tae-MIR_N2v	TRUE	novel_prediction	7A:634931232:634931344:+	AAGAAUACACACAUACUCCCUCCGUGAACUAAUAUAAGAGCGUUUAGAUCACUACUUUAGUAAUCUAAACGCUCUUAUAUUAAUUUACAGAGGGAGUAUGUUUUAGUUACAUU	113	7A:634931252:634931324:+	UCCGUGAACUAAUAUAAGAGCGUUUAGAUCACUACUUUAGUAAUCUAAACGCUCUUAUAUUAAUUUACAGAGG	7A:634931252:634931272:+	UCCGUGAACUAAUAUAAGAGC	21	7A:634931304:634931324:+	UCUUAUAUUAAUUUACAGAGG	21	5p	p	71.95	0	73	-34.7	-47.53	1	1	1	TRUE	TRUE	31.86	8.04	8.93	8.04	9.82	5.36	2.68	2.68	7.14	5.36	1.79	1.79	5.36	15.18	4.46	1.79	11.61	-0.0157219	-0.500885	-0.5009	0.3628	0.0492	0.0152
7D:87228023:87228135:+	Tae-MIR_N2w	TRUE	novel_prediction	7D:87228023:87228135:+	GAACACCUGUAUGUACUCCCUCUGUAAACUUAUAUAAGAGCGUUUAGAUCACUAAAGUAGUGAUCUAAAUGCUCUUAUAUUGGUUUACAGAGGGAGUACUUGUUAUGUCUGUU	113	7D:87228043:87228115:+	UCUGUAAACUUAUAUAAGAGCGUUUAGAUCACUAAAGUAGUGAUCUAAAUGCUCUUAUAUUGGUUUACAGAGG	7D:87228043:87228063:+	UCUGUAAACUUAUAUAAGAGC	21	7D:87228095:87228115:+	UCUUAUAUUGGUUUACAGAGG	21	5p	p	56.39	0	73	-46	-63.01	1	1	1	TRUE	TRUE	35.4	7.14	6.25	7.14	8.04	2.68	2.68	0.89	9.82	5.36	1.79	2.68	9.82	13.39	5.36	8.04	8.93	-0.0164492	-0.19823	-0.5823	0.3628	0.0935	0.0304
6D:109893766:109893886:+	Tae-MIR_N301a	TRUE	novel_prediction	6D:109893766:109893886:+	GCUCCCGCUUGCGCAGGGUCCGGGGAAGGGUCCGACCAUUUUGGGUAUGUAGGACGCAAUGUUUCCCUGCAUUUCUGUAAAAGGUUGGAUUCGAACCCGUGACCUAAACUACAAGGCAACA	121	6D:109893786:109893866:+	CGGGGAAGGGUCCGACCAUUUUGGGUAUGUAGGACGCAAUGUUUCCCUGCAUUUCUGUAAAAGGUUGGAUUCGAACCCGUG	6D:109893786:109893806:+	CGGGGAAGGGUCCGACCAUUU	21	6D:109893846:109893866:+	AAGGUUGGAUUCGAACCCGUG	21	3p	p	0	143.37	81	-33.6	-41.48	1	1	1	TRUE	TRUE	52.89	8.33	5.83	4.17	4.17	5.83	8.33	5.83	5	5	5.83	10.83	6.67	4.17	5	6.67	8.33	-0.0070467	-0.096281	-0.3727	0.3058	0.1948	0.0679
7A:15125684:15125865:-	Tae-MIR_N303a	TRUE	novel_prediction	7A:15125684:15125865:-	CAUGUAUCGAACAAGCUAGGCUUCCGUGGCUUGUGCAAGAUGAUAUUGUUGAAGCAACAACAACAGGAGAAGAGCUCUUGAGCAGUGGAGACUCUGCCAUGCUCGAAAAAGUUUUUGUUGCGCCAAAAUAAUGUAUCUUUUUGCAUGGGAUUCACGGGAGACUCUGCCAUGCUCGAAAAAGU	182	7A:15125704:15125845:-	CUUCCGUGGCUUGUGCAAGAUGAUAUUGUUGAAGCAACAACAACAGGAGAAGAGCUCUUGAGCAGUGGAGACUCUGCCAUGCUCGAAAAAGUUUUUGUUGCGCCAAAAUAAUGUAUCUUUUUGCAUGGGAUUCACGGGAGAC	7A:15125825:15125845:-	CUUCCGUGGCUUGUGCAAGAU	21	7A:15125704:15125726:-	UUUGCAUGGGAUUCACGGGAGAC	23	5p	p	111.02	0	142	-52.8	-37.18	1	1	1	TRUE	TRUE	44.51	11.05	3.87	7.73	6.63	7.18	2.21	3.31	6.63	8.29	7.73	4.42	4.97	2.76	4.97	9.94	8.29	-0.00753089	-0.0415751	-0.3352	0.3242	0.1888	0.0766
7A:49578036:49578156:-	Tae-MIR_N305a	TRUE	novel_prediction	7A:49578036:49578156:-	UACAAGAAACCUGUUAAUCCAUGACGGAUUGCUGGUGACGUUAUGAAAAUCCGUCACAGUCGAUGACGGUUUUCUCCCGUCCGUCAUAGAAUCCGUCAUGGCUCAACAAGAUGCAAAUGUG	121	7A:49578056:49578136:-	AUGACGGAUUGCUGGUGACGUUAUGAAAAUCCGUCACAGUCGAUGACGGUUUUCUCCCGUCCGUCAUAGAAUCCGUCAUGG	7A:49578116:49578136:-	AUGACGGAUUGCUGGUGACGU	21	7A:49578056:49578074:-	GUCAUAGAAUCCGUCAUGG	19	5p	p	133.44	0	81	-32.9	-40.62	1	1	1	TRUE	TRUE	45.45	10	5.83	3.33	9.17	7.5	5.83	6.67	3.33	7.5	2.5	3.33	8.33	3.33	9.17	9.17	5	-0.00747415	-0.114325	-0.3397	0.2975	0.1393	0.0478
7A:112979779:112979950:+	Tae-MIR_N310a	TRUE	novel_prediction	7A:112979779:112979950:+	AAUUUUCUGGUGUUUUUUCCAACGGAUUAACGAGUUGGUGAUUUUCUGCAAAUCUAACCGUAAAUAUGGUGGUUUCUUGCAAUUGACUCGGCGCACGGGGAUCAACUCGUCAAGGGGAAUUUGCUGGAAGGAUCAACUCGUCAAACUGACAGAGAGAAUUUCAAGUUGUUUG	172	7A:112979799:112979930:+	AACGGAUUAACGAGUUGGUGAUUUUCUGCAAAUCUAACCGUAAAUAUGGUGGUUUCUUGCAAUUGACUCGGCGCACGGGGAUCAACUCGUCAAGGGGAAUUUGCUGGAAGGAUCAACUCGUCAAACUGACAG	7A:112979799:112979819:+	AACGGAUUAACGAGUUGGUGA	21	7A:112979910:112979930:+	AUCAACUCGUCAAACUGACAG	21	5p	p	39.14	0	132	-36.4	-27.58	1	1	1	TRUE	TRUE	41.86	10.53	5.26	4.09	6.43	5.85	1.17	4.68	5.26	7.02	2.92	8.19	6.43	2.34	7.6	8.19	14.04	-0.00615385	-0.0389535	-0.2576	0.3198	0.3155	0.1047
7A:581946848:581946947:+	Tae-MIR_N312a	TRUE	novel_prediction	7A:581946848:581946947:+	UGAUGGGCAUUGCGUGCUCCAGUCUCUUGAACAUUGGCAUUCUUUACUAUGACUACAAUUUACUAAUGUUCAAGAACUUCCGGGGACAGGCAAGCCAACC	100	7A:581946868:581946927:+	AGUCUCUUGAACAUUGGCAUUCUUUACUAUGACUACAAUUUACUAAUGUUCAAGAACUUC	7A:581946868:581946888:+	AGUCUCUUGAACAUUGGCAUU	21	7A:581946908:581946927:+	UACUAAUGUUCAAGAACUUC	20	5p	p	27.39	0	60	-14.8	-24.67	1	1	1	TRUE	TRUE	45	7.07	8.08	4.04	7.07	9.09	4.04	2.02	8.08	5.05	6.06	7.07	3.03	5.05	6.06	8.08	10.1	-0.00762222	-0.171	-0.343	0.29	0.0819	0.0238
7A:617686118:617686298:+	Tae-MIR_N314a	TRUE	novel_prediction	7A:617686118:617686298:+	UUAGUAUUUUGUGCCGAAUUUUGAUCAUGGAUUUAGUUAACUAAAUGUUAAUGUAUGUCACAAAAAAUAGUAUUAUUGAAAAUUAUAUUUAAAUACAAAUUCAAUGAUAUAAUUUUUUAUGACAUGCAUUAACAUUUUGUUAGUUAAACCUAUGGUCAAAUUUUGACACAAAAUAAGAAAA	181	7A:617686138:617686278:+	UUGAUCAUGGAUUUAGUUAACUAAAUGUUAAUGUAUGUCACAAAAAAUAGUAUUAUUGAAAAUUAUAUUUAAAUACAAAUUCAAUGAUAUAAUUUUUUAUGACAUGCAUUAACAUUUUGUUAGUUAAACCUAUGGUCAAAU	7A:617686138:617686159:+	UUGAUCAUGGAUUUAGUUAACU	22	7A:617686257:617686278:+	UUAGUUAAACCUAUGGUCAAAU	22	5p	p	34.86	0	141	-55.5	-39.36	1	1	1	TRUE	TRUE	20.99	17.22	4.44	2.78	15	6.11	1.11	0.56	1.11	4.44	1.11	1.11	5.56	12.22	2.22	7.78	17.22	-0.0183707	-0.0982044	-0.3856	0.4033	0.057	0.0215
7A:648784525:648784660:-	Tae-MIR_N315a	TRUE	novel_prediction	7A:648784525:648784660:-	UGUUGCUGUCUAUUCGCCUAUGUACCAGUUUAUCUGAAAAUUUAGCAUGGGAGGUAUCAGGAUGGACAAUUGUGCGGGAAGUAUGCCUUCCUUAGUUUUAAGAAAAUUGGUGCUCUACUUGGCUUGGAAUGCUCGU	136	7A:648784545:648784640:-	UGUACCAGUUUAUCUGAAAAUUUAGCAUGGGAGGUAUCAGGAUGGACAAUUGUGCGGGAAGUAUGCCUUCCUUAGUUUUAAGAAAAUUGGUGCUCU	7A:648784619:648784640:-	UGUACCAGUUUAUCUGAAAAUU	22	7A:648784545:648784565:-	UUUUAAGAAAAUUGGUGCUCU	21	3p	p	0	78.44	96	-29.9	-31.15	1	1	1	TRUE	TRUE	41.91	7.41	2.22	5.19	8.15	2.96	2.96	2.22	8.15	5.19	5.93	7.41	7.41	7.41	5.19	11.11	11.11	-0.00670246	-0.0474265	-0.2809	0.3088	0.0814	0.0275
7A:650108603:650108747:+	Tae-MIR_N316a	TRUE	novel_prediction	7A:650108603:650108747:+	GAGAUAGGAUCAUCCUCUAGCAUGGUCGGUAUUACACCACUGCCUAUAAAUUCAGACGACAGCAUGCGUGUAUCUGAUCGUUCCCAAAGCUAGUGUGAACAACAAGUGUAGCUACCGACCGUGUUACUACAGUCAGUUUUUCACA	145	7A:650108623:650108727:+	CAUGGUCGGUAUUACACCACUGCCUAUAAAUUCAGACGACAGCAUGCGUGUAUCUGAUCGUUCCCAAAGCUAGUGUGAACAACAAGUGUAGCUACCGACCGUGUU	7A:650108623:650108642:+	CAUGGUCGGUAUUACACCAC	20	7A:650108707:650108727:+	AGUGUAGCUACCGACCGUGUU	21	3p	p	0	67.54	105	-32.5	-30.95	1	1	1	TRUE	TRUE	44.83	4.86	8.33	7.64	6.94	9.72	4.86	4.17	5.56	5.56	4.17	2.08	9.03	8.33	6.94	6.25	5.56	-0.00596922	-0.0472414	-0.2676	0.2828	0.2356	0.0769
7B:69721525:69721762:+	Tae-MIR_N318a	TRUE	novel_prediction	7B:69721525:69721762:+	UCGGGGAAUGGUAUUUCAUCGGUGGACCAAUCAUACUUGUACAAUGUUCUUGCUAUGCACUAACCGUUCACUCCCGCAUGUCUCCUAGUCCUACUCCCAUUCUUAAGGUAGCAUUGCCUCCUUAAAUUGUGUUGUUGCUAACAACUGGUGCGGGAGAACCCCUGCGAAGCUCCUCGACUAGGGAGCGAGAGAACAUACACAGUCAAUUGGUCCUCCAUAUAUGUACAUGAAAGCCGAG	238	7B:69721545:69721742:+	GGUGGACCAAUCAUACUUGUACAAUGUUCUUGCUAUGCACUAACCGUUCACUCCCGCAUGUCUCCUAGUCCUACUCCCAUUCUUAAGGUAGCAUUGCCUCCUUAAAUUGUGUUGUUGCUAACAACUGGUGCGGGAGAACCCCUGCGAAGCUCCUCGACUAGGGAGCGAGAGAACAUACACAGUCAAUUGGUCCUCCAU	7B:69721545:69721565:+	GGUGGACCAAUCAUACUUGUA	21	7B:69721722:69721742:+	CACAGUCAAUUGGUCCUCCAU	21	5p	p	19.82	0	198	-61.6	-31.11	1	1	1	TRUE	TRUE	47.48	6.33	6.33	5.06	7.17	6.75	7.17	3.8	8.02	5.06	4.64	5.49	6.33	6.75	7.59	7.59	5.91	-0.00608888	-0.0254902	-0.2891	0.2941	0.2134	0.0779
2A:185964069:185964303:-	Tae-MIR_N31a	TRUE	novel_prediction	2A:185964069:185964303:-	AUCUUGGGAUAUCAAACCUAGGAGCUCAAUUUACUCCUGUGUAAAGUUUCGUGAAAAAAUAUCAAAAAAUGUAUCCAUGACAAACUAAAUACAGUCCAGCCUAUGAUCCAACUAAAUAGUUUUUGUUGUACAUAGGAAUUUUUUGUCUCUUUACCGAGAGCAUCACGAAUGUUAUUUUUUUGCGGAAAUUUGCACGGAAGUAGAUUGGGCACCCAAGUUCGAUAUCCCAAAAUCC	235	2A:185964089:185964283:-	GGAGCUCAAUUUACUCCUGUGUAAAGUUUCGUGAAAAAAUAUCAAAAAAUGUAUCCAUGACAAACUAAAUACAGUCCAGCCUAUGAUCCAACUAAAUAGUUUUUGUUGUACAUAGGAAUUUUUUGUCUCUUUACCGAGAGCAUCACGAAUGUUAUUUUUUUGCGGAAAUUUGCACGGAAGUAGAUUGGGCACCCA	2A:185964263:185964283:-	GGAGCUCAAUUUACUCCUGUG	21	2A:185964089:185964109:-	CGGAAGUAGAUUGGGCACCCA	21	3p	p	0	187.13	195	-59.1	-30.31	1	1	1	TRUE	TRUE	35.74	13.25	4.7	5.13	9.83	6.41	5.13	2.56	4.27	5.56	2.56	3.42	5.56	7.26	6.41	5.98	11.97	-0.00912143	-0.0425	-0.326	0.3532	0.1694	0.0566
2A:268984859:268985093:+	Tae-MIR_N31b	TRUE	novel_prediction	2A:268984859:268985093:+	AUCUUAGAAUAUCAAACCUAUGUGCCCAAUCUACUCCCGUAUAAAGUUUCAUAAAAAUAUAUUAAGAAAUGUAUCCGUGACGAAGAAAAUACAGUCUAAUCUAUAAUCCACCUAAACAGGUUUUUUUUACAUAGGAAUUUUUUGUCUUUUUUACCGAAAGUACCACAAAUGUCAUUUUUUCGCUAAAAUUUGCACGGAAGUAGAUUGGGCACCCAAGUUUGAUAUCCCACAAUCU	235	2A:268984879:268985073:+	UGUGCCCAAUCUACUCCCGUAUAAAGUUUCAUAAAAAUAUAUUAAGAAAUGUAUCCGUGACGAAGAAAAUACAGUCUAAUCUAUAAUCCACCUAAACAGGUUUUUUUUACAUAGGAAUUUUUUGUCUUUUUUACCGAAAGUACCACAAAUGUCAUUUUUUCGCUAAAAUUUGCACGGAAGUAGAUUGGGCACCCA	2A:268984879:268984899:+	UGUGCCCAAUCUACUCCCGUA	21	2A:268985053:268985073:+	CGGAAGUAGAUUGGGCACCCA	21	3p	p	0	187.13	195	-46.8	-24	1	1	1	TRUE	TRUE	32.34	13.68	5.56	4.7	10.68	6.41	5.98	2.56	4.27	4.27	1.71	2.14	5.13	9.83	5.98	3.85	13.25	-0.00735622	-0.031117	-0.2379	0.2894	0.3073	0.0932
2B:5124577:5124813:+	Tae-MIR_N31c	TRUE	novel_prediction	2B:5124577:5124813:+	AUUUUGAGAUAUCAAACCUAGGUGCCCAUUCUACUCCCGUGUAAAGUUUCGUGAAAAAAUACCAAGAAAUGUAUCCAUGACGAAGAAAAUACAAUCCGACCUAUGAUCCACUUAAACAGUUUUUUUUUGUACAUAGGAAUUUUUUGUCUUUUUUACUGGGAGUACCACGAAUGUCAUUUUUUCGUGGAAAUUUGCACGGAAGUAGAUUGGGCACCCAAGUUAGAUAUUCCAAAAUCC	237	2B:5124597:5124793:+	GGUGCCCAUUCUACUCCCGUGUAAAGUUUCGUGAAAAAAUACCAAGAAAUGUAUCCAUGACGAAGAAAAUACAAUCCGACCUAUGAUCCACUUAAACAGUUUUUUUUUGUACAUAGGAAUUUUUUGUCUUUUUUACUGGGAGUACCACGAAUGUCAUUUUUUCGUGGAAAUUUGCACGGAAGUAGAUUGGGCACCCA	2B:5124597:5124617:+	GGUGCCCAUUCUACUCCCGUG	21	2B:5124773:5124793:+	CGGAAGUAGAUUGGGCACCCA	21	3p	p	0	187.13	197	-66.27	-33.64	1	1	1	TRUE	TRUE	35.86	11.86	5.93	5.08	8.9	5.93	6.36	2.97	2.97	6.78	1.27	3.39	5.93	6.78	5.08	5.93	14.83	-0.0090435	-0.048704	-0.3243	0.3418	0.1983	0.0658
7B:123666372:123666620:-	Tae-MIR_N31f	TRUE	novel_prediction	7B:123666372:123666620:-	AUUUUGGGAUAUCAAACUUGCGUGUCCAAUCUACUUCCAUGAGAAAUUUCAUGAACAAAAUACCAGGAAACGUAUCUAUGGCAAAAAAAAAAAGGCACAAAUUUCCUAUGUAUAUGUAUAGAAAAAAAAUGUGAGGAUGGAUUUUAGUUCAGACUGUAUUUCCUUCGCCACGGAUACGUUUCCUGGUGUCUUUUCACGAAACUUCACACGGAAGUAGAUUGGGCACCCAACAUCCCCAAAUUCCAGAUU	249	7B:123666392:123666600:-	CGUGUCCAAUCUACUUCCAUGAGAAAUUUCAUGAACAAAAUACCAGGAAACGUAUCUAUGGCAAAAAAAAAAAGGCACAAAUUUCCUAUGUAUAUGUAUAGAAAAAAAAUGUGAGGAUGGAUUUUAGUUCAGACUGUAUUUCCUUCGCCACGGAUACGUUUCCUGGUGUCUUUUCACGAAACUUCACACGGAAGUAGAUUGGGCACCCA	7B:123666580:123666600:-	CGUGUCCAAUCUACUUCCAUG	21	7B:123666392:123666412:-	CGGAAGUAGAUUGGGCACCCA	21	3p	p	0	187.13	209	-84.3	-40.33	0.8258	1	1	TRUE	TRUE	37.35	14.52	6.05	4.03	9.68	7.66	5.24	2.82	4.03	6.05	2.02	4.84	4.84	5.65	6.45	6.05	10.08	-0.00985007	-0.0546185	-0.3679	0.3454	0.1351	0.0479
7B:611411683:611411784:+	Tae-MIR_N327a	TRUE	novel_prediction	7B:611411683:611411784:+	UGCUGACGUAGCUUCUCAGAGAAGACGUUCAGGAGUAGCAAGGAAUACCUUUGUUUUCAUGUUAUUUUGGUAAUGUCUUCCUAUUUUCCUUCCAAGAAAACC	102	7B:611411703:611411764:+	GAAGACGUUCAGGAGUAGCAAGGAAUACCUUUGUUUUCAUGUUAUUUUGGUAAUGUCUUCCU	7B:611411703:611411723:+	GAAGACGUUCAGGAGUAGCAA	21	7B:611411743:611411764:+	GUUAUUUUGGUAAUGUCUUCCU	22	5p	p	64.43	0	62	-19.5	-31.45	1	1	1	TRUE	TRUE	39.22	7.92	3.96	8.91	4.95	4.95	4.95	1.98	6.93	6.93	2.97	2.97	6.93	5.94	7.92	5.94	15.84	-0.00565018	-0.0568627	-0.2216	0.3333	0.2265	0.0836
1D:462353631:462353794:-	Tae-MIR_N32a	TRUE	novel_prediction	1D:462353631:462353794:-	CCGCUCCAAAUUUCAACUCAUUUGGAUAUCUGAGUAGGCCUCGGCAAAAAAGACAAAUCGGGUCAAAACUGUUUGUGAACAGUAAACUUUUUCACAGACCCCAAUUCUGUCUUUUUUGCACAGACCUGCUCAAAUGUCCAAACGAGUUGAAUUUCGCAGCGAAC	164	1D:462353651:462353774:-	UUUGGAUAUCUGAGUAGGCCUCGGCAAAAAAGACAAAUCGGGUCAAAACUGUUUGUGAACAGUAAACUUUUUCACAGACCCCAAUUCUGUCUUUUUUGCACAGACCUGCUCAAAUGUCCAAACG	1D:462353754:462353774:-	UUUGGAUAUCUGAGUAGGCCU	21	1D:462353651:462353671:-	ACCUGCUCAAAUGUCCAAACG	21	5p	p	249.45	0	124	-53	-42.74	1	1	1	TRUE	TRUE	42.07	14.11	6.75	4.91	4.91	9.2	4.91	3.68	6.13	5.52	4.29	3.07	4.91	1.84	7.98	6.13	11.66	-0.0103637	-0.110518	-0.436	0.3841	0.0857	0.0346
3D:300582318:300582481:-	Tae-MIR_N32b	TRUE	novel_prediction	3D:300582318:300582481:-	CCGCUCCAAAUUUCAACUCAUUUGGAUAUCUGAGUAGGCCUCGGCAAAAAAGACAAAUCGGGUCAAAACAGUUUGUGAACAGUAAACUUUUUCACAGACCCCGAUUUUGUCUUUUUUGCACAGACCUGCUCAAAUGUCCAAACGAGUUGAAUUUCGCAGCGAAC	164	3D:300582338:300582461:-	UUUGGAUAUCUGAGUAGGCCUCGGCAAAAAAGACAAAUCGGGUCAAAACAGUUUGUGAACAGUAAACUUUUUCACAGACCCCGAUUUUGUCUUUUUUGCACAGACCUGCUCAAAUGUCCAAACG	3D:300582441:300582461:-	UUUGGAUAUCUGAGUAGGCCU	21	3D:300582338:300582358:-	ACCUGCUCAAAUGUCCAAACG	21	5p	p	249.45	0	124	-59	-47.58	1	1	1	TRUE	TRUE	42.07	13.5	6.75	5.52	4.91	9.2	4.91	4.29	4.91	6.13	4.29	3.07	4.91	1.84	7.36	5.52	12.88	-0.0112337	-0.119512	-0.4726	0.3902	0.0792	0.0336
3D:43717741:43717904:+	Tae-MIR_N32c	TRUE	novel_prediction	3D:43717741:43717904:+	CCGCUCCAAAUUUCAACUCAUUUGGAUAUCUGAGUAGGCCUCGGCAAAAAAGACAAAUCGGGGCAAAACAGUUUGUGAACAGUAAACUUUUUCACAGACCCCAAUUUUGUCUUUUUUGCAUAGACUUGCACAAAUGUCCAAACGAGUUGAAUUUUGCAGCGAAC	164	3D:43717761:43717884:+	UUUGGAUAUCUGAGUAGGCCUCGGCAAAAAAGACAAAUCGGGGCAAAACAGUUUGUGAACAGUAAACUUUUUCACAGACCCCAAUUUUGUCUUUUUUGCAUAGACUUGCACAAAUGUCCAAACG	3D:43717761:43717781:+	UUUGGAUAUCUGAGUAGGCCU	21	3D:43717864:43717884:+	ACUUGCACAAAUGUCCAAACG	21	5p	p	249.45	0	124	-47.9	-38.63	1	1	1	TRUE	TRUE	40.24	14.11	6.75	5.52	5.52	9.82	4.29	3.07	4.29	5.52	4.91	3.68	4.29	2.45	5.52	6.13	14.11	-0.0106983	-0.0881707	-0.4305	0.378	0.0605	0.0252
4D:66306522:66306685:-	Tae-MIR_N32d	TRUE	novel_prediction	4D:66306522:66306685:-	CCGCUCCAAAAUUCAACUCAUUUGGAUAUCUGAGUAGGCCUCGGCAAAAAAGACAAAUCGGGUCAAAACAGUUCGUGAACAGUAAACUUUUUCACAGACCCCGAUUUUGUCUUUUUUACACAGACUUGCUCAAAUGUCCAAACGAGUUGAAUUUUGCAGCGAAC	164	4D:66306542:66306665:-	UUUGGAUAUCUGAGUAGGCCUCGGCAAAAAAGACAAAUCGGGUCAAAACAGUUCGUGAACAGUAAACUUUUUCACAGACCCCGAUUUUGUCUUUUUUACACAGACUUGCUCAAAUGUCCAAACG	4D:66306645:66306665:-	UUUGGAUAUCUGAGUAGGCCU	21	4D:66306542:66306562:-	ACUUGCUCAAAUGUCCAAACG	21	5p	p	249.45	0	124	-45.6	-36.77	1	1	1	TRUE	TRUE	40.85	14.11	7.36	5.52	4.91	9.2	4.29	4.29	4.91	6.13	3.68	3.07	4.91	2.45	7.36	4.91	12.88	-0.0106732	-0.0887805	-0.436	0.3902	0.0734	0.0289
7D:498485434:498485597:-	Tae-MIR_N32e	TRUE	novel_prediction	7D:498485434:498485597:-	CCGCUCCAAAUUUCAACUCAUUUGGAUAUCUGAGUAGGCCUCGGCAAAAAAGACAAAUCGGGUCAAAACAGUUUGUGAACAAUAAACUUUUUCACAGACCCCGAUUUUGUCUUUUUUGCACAGACUUGCUCAAAUGUCCAAACGAGUUGAAUUUUGCAGCGAAC	164	7D:498485454:498485577:-	UUUGGAUAUCUGAGUAGGCCUCGGCAAAAAAGACAAAUCGGGUCAAAACAGUUUGUGAACAAUAAACUUUUUCACAGACCCCGAUUUUGUCUUUUUUGCACAGACUUGCUCAAAUGUCCAAACG	7D:498485557:498485577:-	UUUGGAUAUCUGAGUAGGCCU	21	7D:498485454:498485474:-	ACUUGCUCAAAUGUCCAAACG	21	5p	p	249.45	0	124	-56.2	-45.32	1	1	1	TRUE	TRUE	40.24	14.11	6.75	4.91	5.52	9.2	4.29	3.68	4.91	6.13	4.29	3.07	4.29	1.84	6.75	6.13	14.11	-0.0119558	-0.160569	-0.4811	0.3963	0.0798	0.031
7D:620115791:620115954:+	Tae-MIR_N32f	TRUE	novel_prediction	7D:620115791:620115954:+	CCGCUCCAAAAUUCAACUCAUUUGGAUAUCUGAGUAGGCCUCGGCAAAAAAGACAAAUCGGGUCAAAACAGUUUGUGAACAGUAAACUUUUUCACAGACCCCGAUUUUGUCUUUUUUGCACAGACUUGCUCAAAUGUCCAAACGAGUUGAAUUUUGCAGCGAAC	164	7D:620115811:620115934:+	UUUGGAUAUCUGAGUAGGCCUCGGCAAAAAAGACAAAUCGGGUCAAAACAGUUUGUGAACAGUAAACUUUUUCACAGACCCCGAUUUUGUCUUUUUUGCACAGACUUGCUCAAAUGUCCAAACG	7D:620115811:620115831:+	UUUGGAUAUCUGAGUAGGCCU	21	7D:620115914:620115934:+	ACUUGCUCAAAUGUCCAAACG	21	5p	p	249.45	0	124	-56.3	-45.4	1	1	1	TRUE	TRUE	40.85	14.11	6.75	5.52	4.91	9.2	4.29	3.68	4.91	6.13	4.29	3.07	4.91	1.84	6.75	6.13	13.5	-0.0122693	-0.126524	-0.5012	0.4024	0.0483	0.0198
7D:3550611:3550709:-	Tae-MIR_N331a	TRUE	novel_prediction	7D:3550611:3550709:-	GUCACCUAAAGACUUGCUUAUUGUAUCUGAGCAUAUAUCCUGAAGAUCAUCUGAUUGGGAAAUAUAGUUUGAUAUGGAAAUGGGUCGCCGAAGGUUUUA	99	7D:3550631:3550689:-	UUGUAUCUGAGCAUAUAUCCUGAAGAUCAUCUGAUUGGGAAAUAUAGUUUGAUAUGGAA	7D:3550669:3550689:-	UUGUAUCUGAGCAUAUAUCCU	21	7D:3550631:3550651:-	GAAAUAUAGUUUGAUAUGGAA	21	5p	p	20.72	0	59	-12.9	-21.86	1	1	1	TRUE	TRUE	37.37	8.16	2.04	5.1	13.27	3.06	3.06	2.04	6.12	9.18	3.06	6.12	5.1	9.18	6.12	9.18	9.18	-0.00556864	-0.0466667	-0.2081	0.3535	0.1727	0.0676
7D:110047517:110047774:+	Tae-MIR_N338a	TRUE	novel_prediction	7D:110047517:110047774:+	UAGAAUAGAUAGUAGUACUACCUCUGUCUGGGUUUAUUAGGCACACUCUCAUUUUGGGAUAAAAUUUAACCAACAAAUUUAACUAUUAAAAUGUAAAUUAUAUGUCACAAAAAUUAUACCUUCAAAUACAAAUCCAACAGUGUACUUUUUGUAGCAUAAAUUUUAUAUUUUAUUACUCAUAUGAAUGGUCAAAGUUUGGUCAAAAUAUUAUGGGGCCUAAUAAAUUCGGACAAAGGUAGUAGAUACUUAAGAUGUUGC	258	7D:110047537:110047754:+	CCUCUGUCUGGGUUUAUUAGGCACACUCUCAUUUUGGGAUAAAAUUUAACCAACAAAUUUAACUAUUAAAAUGUAAAUUAUAUGUCACAAAAAUUAUACCUUCAAAUACAAAUCCAACAGUGUACUUUUUGUAGCAUAAAUUUUAUAUUUUAUUACUCAUAUGAAUGGUCAAAGUUUGGUCAAAAUAUUAUGGGGCCUAAUAAAUUCGGACAAAGGUA	7D:110047537:110047557:+	CCUCUGUCUGGGUUUAUUAGG	21	7D:110047734:110047754:+	UAAUAAAUUCGGACAAAGGUA	21	3p	p	0	30.06	218	-57	-26.15	1	1	1	TRUE	TRUE	28.29	14.4	5.84	4.67	12.06	6.23	1.95	0.39	4.67	2.72	1.56	4.67	5.84	13.62	4.28	5.06	12.06	-0.00948038	-0.028062	-0.2682	0.3062	0.1881	0.0621
7D:111407003:111407124:-	Tae-MIR_N339a	TRUE	novel_prediction	7D:111407003:111407124:-	CCUUCUGCAGUAUGCCCGUGCGAGACAUUGUUGCCUGGCGGCACACACAGGAUAUUCGAGAAUAUGCCCAUGCGAGACCGUCUUGCCAGGAACGUGCUCGUUGCGGGGUGCAGCUUGACUCC	122	7D:111407023:111407104:-	CGAGACAUUGUUGCCUGGCGGCACACACAGGAUAUUCGAGAAUAUGCCCAUGCGAGACCGUCUUGCCAGGAACGUGCUCGUU	7D:111407084:111407104:-	CGAGACAUUGUUGCCUGGCGG	21	7D:111407023:111407040:-	GCCAGGAACGUGCUCGUU	18	5p	p	83.66	0	82	-23.8	-29.02	1	1	2	TRUE	TRUE	58.2	1.65	5.79	5.79	5.79	7.44	7.44	7.44	5.79	7.44	10.74	5.79	5.79	2.48	4.13	10.74	5.79	-0.00554983	-0.0838115	-0.323	0.3361	0.2705	0.0918
7D:269043921:269044108:+	Tae-MIR_N343a	TRUE	novel_prediction	7D:269043921:269044108:+	UUGAGCGAUCGCACUAGUCAUUUGAUCAAUCUUUGGCAACCUAAUAAACUUCGUUUAUUUUUUAGUAACCAAACAAAUAUUGGAAUCUCCCUGUAAUCAAAGUCAGUAUCCCUCGACGAGCAUGGUUACUAAACAAUGUUUAUUAGGUCGUCAAAGAUUGAUCAAAUGACUACUGCGAUCGCUCGACG	188	7D:269043941:269044088:+	UUUGAUCAAUCUUUGGCAACCUAAUAAACUUCGUUUAUUUUUUAGUAACCAAACAAAUAUUGGAAUCUCCCUGUAAUCAAAGUCAGUAUCCCUCGACGAGCAUGGUUACUAAACAAUGUUUAUUAGGUCGUCAAAGAUUGAUCAAAUG	7D:269043941:269043961:+	UUUGAUCAAUCUUUGGCAACC	21	7D:269044068:269044088:+	UCGUCAAAGAUUGAUCAAAUG	21	5p	p	30.52	0	148	-51.3	-34.66	1	1	1	TRUE	TRUE	37.77	11.23	5.88	4.28	9.63	6.42	3.21	5.35	5.88	5.88	3.21	2.14	5.35	7.49	8.56	5.35	10.16	-0.0122955	-0.119681	-0.4644	0.3617	0.1358	0.0467
7D:561666574:561666805:-	Tae-MIR_N348a	TRUE	novel_prediction	7D:561666574:561666805:-	AACUACCGACUAUACAUAUUUACAUAGUGUCCCUUCAUGUUGCAACGUCUUAUUUGCAAUGUCAAUUUCCUAGCAUUGGAAGGAUUAGCGAUGAUGGUAGGUUUCUAGUUUCUCUCUUUCGCUUUUUCUCUCGUUGUCUCAACAACCUAGCCGUUGUAUGGGAGUGAUAGGCGUCGGGAGAAAGGUAGCAACAUGGAGGGUGGCUGUCUGAUCAGGGUUUACUCACACUCUU	232	7D:561666594:561666785:-	UACAUAGUGUCCCUUCAUGUUGCAACGUCUUAUUUGCAAUGUCAAUUUCCUAGCAUUGGAAGGAUUAGCGAUGAUGGUAGGUUUCUAGUUUCUCUCUUUCGCUUUUUCUCUCGUUGUCUCAACAACCUAGCCGUUGUAUGGGAGUGAUAGGCGUCGGGAGAAAGGUAGCAACAUGGAGGGUGGCUGUCUGAU	7D:561666765:561666785:-	UACAUAGUGUCCCUUCAUGUU	21	7D:561666594:561666614:-	CAUGGAGGGUGGCUGUCUGAU	21	3p	p	0	23.39	192	-61.9	-32.24	1	1	1	TRUE	TRUE	43.53	4.33	5.19	6.06	6.93	6.06	2.6	3.46	8.23	4.76	3.9	6.93	7.79	6.93	8.66	6.93	11.26	-0.00644613	-0.0274295	-0.2806	0.3147	0.4041	0.1295
7D:562091921:562092049:-	Tae-MIR_N350a	TRUE	novel_prediction	7D:562091921:562092049:-	UCCACAGAGGCUCUCCUCACCGCCAAGAUAUGUUGCGGUUCUUGUUCGCCCCCCCGGUAUUGCUCGCAUGCGUGCACUCGGUGACAGGGACCUCGGUACUGCUGGCGGCUGGCCGACGGGUUGUAGUCU	129	7D:562091941:562092029:-	CGCCAAGAUAUGUUGCGGUUCUUGUUCGCCCCCCCGGUAUUGCUCGCAUGCGUGCACUCGGUGACAGGGACCUCGGUACUGCUGGCGGC	7D:562092008:562092029:-	CGCCAAGAUAUGUUGCGGUUCU	22	7D:562091941:562091961:-	GACCUCGGUACUGCUGGCGGC	21	3p	p	0	30.26	89	-31.3	-35.17	1	1	1	TRUE	TRUE	62.02	0.78	5.47	3.91	3.12	5.47	9.38	8.59	8.59	3.91	9.38	9.38	7.81	3.12	7.81	8.59	4.69	-0.00524992	-0.0487265	-0.3256	0.3023	0.2069	0.0652
7D:596999778:597000026:-	Tae-MIR_N354a	TRUE	novel_prediction	7D:596999778:597000026:-	GGAUAUGGGGCCUCUAGUCGCCCGUGAUUAUAGAUACUCUUGUUCGCAUCAUUCUCGUUGAGCAGCAUCACAACGUAGAGCAAUGGUGCAAGUAAAUACAUGACAGGAUCUACAAGCCGGUCUAUUCCUAAUGCCUCCCAAAUCUAACAUAUUUGUGAUGGUGUGUGACAUUAACAACGCAAAUUAGGAAAAUUGUCUUUACUAUUGGGGAGUAUUAUAUCCAUGGUGGCCUACAUAUACCUAUGGGCU	249	7D:596999798:597000006:-	CCCGUGAUUAUAGAUACUCUUGUUCGCAUCAUUCUCGUUGAGCAGCAUCACAACGUAGAGCAAUGGUGCAAGUAAAUACAUGACAGGAUCUACAAGCCGGUCUAUUCCUAAUGCCUCCCAAAUCUAACAUAUUUGUGAUGGUGUGUGACAUUAACAACGCAAAUUAGGAAAAUUGUCUUUACUAUUGGGGAGUAUUAUAUCCAUGGUGG	7D:596999986:597000006:-	CCCGUGAUUAUAGAUACUCUU	21	7D:596999798:596999817:-	GAGUAUUAUAUCCAUGGUGG	20	5p	p	35.26	0	209	-50.9	-24.35	1	1	1	TRUE	TRUE	42.17	6.85	5.24	4.44	11.69	7.26	4.44	2.82	6.05	4.44	4.84	6.45	6.05	9.68	6.05	7.66	6.05	-0.00599004	-0.0277912	-0.2526	0.3213	0.2064	0.0787
Un:37955379:37955546:+	Tae-MIR_N358a	TRUE	novel_prediction	Un:37955379:37955546:+	CUCUUAGUUUUUGACAAUUAUCACAACUGCCAUUUUGGGGCAAAAACAAAAUAAUUUUAUUUCAUUUCUGCCACUCUUAGCUUUUGACAAUUAUUGCAAUUGCCAUUCUGAAAAUUUUGCUUUUGCCACGGAAAUGUCAAUUGUGAUAAUUGUCAAAAACUAAGAGUG	168	Un:37955399:37955526:+	UCACAACUGCCAUUUUGGGGCAAAAACAAAAUAAUUUUAUUUCAUUUCUGCCACUCUUAGCUUUUGACAAUUAUUGCAAUUGCCAUUCUGAAAAUUUUGCUUUUGCCACGGAAAUGUCAAUUGUGAUA	Un:37955399:37955419:+	UCACAACUGCCAUUUUGGGGC	21	Un:37955505:37955526:+	CACGGAAAUGUCAAUUGUGAUA	22	3p	p	0	170.63	128	-29.8	-23.28	1	1	1	TRUE	TRUE	31.55	14.37	4.79	2.4	9.58	8.38	2.4	0.6	5.99	3.59	4.79	2.4	2.99	4.79	4.79	8.98	19.16	-0.0115277	-0.0925595	-0.3637	0.375	0.1389	0.0442
Un:47686885:47686996:-	Tae-MIR_N359a	TRUE	novel_prediction	Un:47686885:47686996:-	UACAACACGGGACACCGAAUGAGAAUGCAUCAUCCUAUUACCCUCGUUCGAUGGCAUUAUUAAAACGGUGACUAGAUUGAUGGCAUUCUCAGAACGUUGAAACCGUUUGAUG	112	Un:47686905:47686976:-	GAGAAUGCAUCAUCCUAUUACCCUCGUUCGAUGGCAUUAUUAAAACGGUGACUAGAUUGAUGGCAUUCUCAG	Un:47686957:47686976:-	GAGAAUGCAUCAUCCUAUUA	20	Un:47686905:47686925:-	CUAGAUUGAUGGCAUUCUCAG	21	3p	p	0	24.33	72	-22.3	-30.97	1	1	1	TRUE	TRUE	42.86	8.11	9.01	2.7	10.81	7.21	4.5	6.31	3.6	9.91	2.7	4.5	3.6	5.41	5.41	8.11	8.11	-0.0065609	-0.0497024	-0.2812	0.3482	0.1104	0.0416
3D:27060323:27060444:-	Tae-MIR_N35a	TRUE	novel_prediction	3D:27060323:27060444:-	AGUUACAUAUCUACUCCCUCCGUUCCAAAAUAGAUGACUCAACUUUGUACUAGUUUUAUACUAAAGUUAGUAUAAAGUUGAGUCAUCUAUUUUGAAAGCGGAGGGAGUAACUGUUAGCUUCU	122	3D:27060343:27060424:-	CGUUCCAAAAUAGAUGACUCAACUUUGUACUAGUUUUAUACUAAAGUUAGUAUAAAGUUGAGUCAUCUAUUUUGAAAGCGGA	3D:27060404:27060424:-	CGUUCCAAAAUAGAUGACUCA	21	3D:27060343:27060364:-	AGUCAUCUAUUUUGAAAGCGGA	22	3p	p	0	33.72	82	-43.3	-52.8	1	1	1	TRUE	TRUE	34.43	9.09	5.79	9.09	6.61	3.31	3.31	1.65	9.09	4.96	1.65	2.48	8.26	12.4	6.61	4.13	11.57	-0.0160935	-0.13832	-0.5541	0.4426	0.0544	0.024
5B:147155564:147155655:+	Tae-MIR_N35b	TRUE	novel_prediction	5B:147155564:147155655:+	UUUCACUUGUACUCCCUCCGUUCCGAAAUAGAUGACUGAACUUUGUACUGUUGAGUCAUCUAUUUUGGAACGGAGGGAGUAACAUAUUUUCU	92	5B:147155584:147155635:+	UUCCGAAAUAGAUGACUGAACUUUGUACUGUUGAGUCAUCUAUUUUGGAACG	5B:147155584:147155604:+	UUCCGAAAUAGAUGACUGAAC	21	5B:147155615:147155635:+	UGAGUCAUCUAUUUUGGAACG	21	5p	p	266.22	0	52	-28.3	-54.42	1	1	1	TRUE	TRUE	39.13	5.49	7.69	4.4	6.59	3.3	4.4	3.3	8.79	8.79	0	4.4	6.59	6.59	7.69	7.69	14.29	-0.015584	-0.604348	-0.6098	0.3587	0.023	0.0105
5B:684372467:684372577:+	Tae-MIR_N35c	TRUE	novel_prediction	5B:684372467:684372577:+	CAGCAAUGAGGUACUCCCUCCGUUCUAAAAUAGACGACCCAAUUUUGUACUAACGUUAGUAUAAAAUUGAGUCAUCUAUUUUGAAAGCGGAGAGAGUAUCACUGUCCAUCU	111	5B:684372487:684372557:+	CGUUCUAAAAUAGACGACCCAAUUUUGUACUAACGUUAGUAUAAAAUUGAGUCAUCUAUUUUGAAAGCGGA	5B:684372487:684372507:+	CGUUCUAAAAUAGACGACCCA	21	5B:684372536:684372557:+	AGUCAUCUAUUUUGAAAGCGGA	22	3p	p	0	33.72	71	-27.8	-39.15	1	1	1	TRUE	TRUE	38.74	10	5.45	8.18	8.18	5.45	5.45	3.64	6.36	7.27	1.82	1.82	7.27	9.09	7.27	4.55	8.18	-0.0107899	-0.20991	-0.418	0.3514	0.077	0.0279
5D:301579375:301579491:-	Tae-MIR_N35d	TRUE	novel_prediction	5D:301579375:301579491:-	AAUGUCUUAUACUCCCUCCGUUCCGAAAUAGAUGACUGAACUUUGUACUAAUUGUAGUAUAAAGUUAGUACAAAGUUGAGUCAUCUAUUUUGGAACGGAGGGAGUAGUAUUUAGGAA	117	5D:301579395:301579471:-	UUCCGAAAUAGAUGACUGAACUUUGUACUAAUUGUAGUAUAAAGUUAGUACAAAGUUGAGUCAUCUAUUUUGGAACG	5D:301579451:301579471:-	UUCCGAAAUAGAUGACUGAAC	21	5D:301579395:301579415:-	UGAGUCAUCUAUUUUGGAACG	21	5p	p	266.22	0	77	-44.8	-58.18	1	1	1	TRUE	TRUE	35.04	9.48	5.17	8.62	7.76	1.72	3.45	2.59	6.03	7.76	0	4.31	9.48	12.07	5.17	6.03	10.34	-0.0179281	-0.313248	-0.6282	0.4103	0.0408	0.014
6A:424099066:424099182:-	Tae-MIR_N35e	TRUE	novel_prediction	6A:424099066:424099182:-	AAACUGAUCUACUCCUUCCGUUCCGAAAUAGAUGACUGAACUUUAUACUAACUUUAGUACAAAGUUAGUACAAAGUUGGGUCAUCUAUUUUGGAACGGAGGGAGUAUUAGAGAUACG	117	6A:424099086:424099162:-	UUCCGAAAUAGAUGACUGAACUUUAUACUAACUUUAGUACAAAGUUAGUACAAAGUUGGGUCAUCUAUUUUGGAACG	6A:424099142:424099162:-	UUCCGAAAUAGAUGACUGAAC	21	6A:424099086:424099106:-	UGGGUCAUCUAUUUUGGAACG	21	5p	p	266.22	0	77	-42.2	-54.81	1	1	1	TRUE	TRUE	36.75	9.48	8.62	7.76	6.9	2.59	2.59	3.45	7.76	8.62	0	5.17	6.03	11.21	5.17	4.31	10.34	-0.0158612	-0.29359	-0.5829	0.4103	0.0415	0.0166
5B:535696010:535696163:-	Tae-MIR_N36a	TRUE	novel_prediction	5B:535696010:535696163:-	CAAAAUUUUGUGAAGGUUGGACAUUCAAGGAGCUUGUGGCAAAAAAGACAAAAUCAGGCGUGAACAGUGCGAUUUUUAAAAGUUUCUCAGACAUCCGAAAUUUAUCUUUUUUGCCACGAGCUCCUCAAAUGUCCAAACUUCACAAAAUGUUGCA	154	5B:535696030:535696143:-	ACAUUCAAGGAGCUUGUGGCAAAAAAGACAAAAUCAGGCGUGAACAGUGCGAUUUUUAAAAGUUUCUCAGACAUCCGAAAUUUAUCUUUUUUGCCACGAGCUCCUCAAAUGUCC	5B:535696123:535696143:-	ACAUUCAAGGAGCUUGUGGCA	21	5B:535696030:535696050:-	CCACGAGCUCCUCAAAUGUCC	21	5p	p	14.27	0	114	-44.2	-38.77	1	1	1	TRUE	TRUE	37.66	16.99	4.58	5.88	5.88	9.8	2.61	2.61	3.92	5.88	4.58	3.27	5.23	1.31	6.54	7.19	13.73	-0.0119835	-0.0914286	-0.4513	0.3766	0.1267	0.044
7B:433508174:433508339:-	Tae-MIR_N36c	TRUE	novel_prediction	7B:433508174:433508339:-	UAAAAUUUGGUGAAGUCUGGACAUUCAAGGAGCUUGUGGCACAAAAGACAAAUUCUGAGUGUUUGAGAAACAUUAAAAAAACAUUUGAAAAAAACACUAUUUGGAGUCGAUUUUGUCUUUUUUUGCCAUGAGCUCCUCGAAUAUCCAAACACGCUGAAAUUUUGCA	166	7B:433508194:433508319:-	ACAUUCAAGGAGCUUGUGGCACAAAAGACAAAUUCUGAGUGUUUGAGAAACAUUAAAAAAACAUUUGAAAAAAACACUAUUUGGAGUCGAUUUUGUCUUUUUUUGCCAUGAGCUCCUCGAAUAUCC	7B:433508299:433508319:-	ACAUUCAAGGAGCUUGUGGCA	21	7B:433508194:433508214:-	CCAUGAGCUCCUCGAAUAUCC	21	5p	p	14.27	0	126	-42.3	-33.57	1	1	1	TRUE	TRUE	34.34	17.58	5.45	4.85	6.67	7.27	1.82	1.82	4.85	7.88	3.64	3.03	4.24	2.42	4.85	9.09	14.55	-0.009735	-0.0575301	-0.3343	0.3494	0.2033	0.0683
7D:417772402:417772564:-	Tae-MIR_N36d	TRUE	novel_prediction	7D:417772402:417772564:-	UAAAAUUUGGUGAAGUCUGGACAUUCAAGGAGCUUGUGGCACAAAAGACAAACUCUGAGUGUUUGAGAAACAUUUUUUCUUUUUUGAAAAAACACUGUUUGGAGUUGAUUGUGUCUUUUUUGCCAUGAGCUCCUUGAAUAUUCAAACACACUGAAAUUUUGCA	163	7D:417772422:417772544:-	ACAUUCAAGGAGCUUGUGGCACAAAAGACAAACUCUGAGUGUUUGAGAAACAUUUUUUCUUUUUUGAAAAAACACUGUUUGGAGUUGAUUGUGUCUUUUUUGCCAUGAGCUCCUUGAAUAUUC	7D:417772524:417772544:-	ACAUUCAAGGAGCUUGUGGCA	21	7D:417772422:417772442:-	CCAUGAGCUCCUUGAAUAUUC	21	5p	p	14.27	0	123	-53	-43.09	1	1	1	TRUE	TRUE	34.36	13.58	6.17	4.94	4.94	7.41	1.23	0	6.17	8.02	3.09	3.09	5.56	1.23	4.32	11.73	18.52	-0.0113737	-0.0662577	-0.3908	0.3988	0.1199	0.0436
Un:126895661:126895785:-	Tae-MIR_N36e	TRUE	novel_prediction	Un:126895661:126895785:-	GAAAUUUGUGUGGUAUUUCGACAUUCAAGGAGCUUGUGGCAAAAAAACAAAUUUUGCUCACAAAAAAGCCAAAAAUUGUUUUUUUCUAGAGUUCCUCGGAUGUUAUUUGACCACAAAAGUUUACC	125	Un:126895681:126895765:-	ACAUUCAAGGAGCUUGUGGCAAAAAAACAAAUUUUGCUCACAAAAAAGCCAAAAAUUGUUUUUUUCUAGAGUUCCUCGGAUGUUA	Un:126895745:126895765:-	ACAUUCAAGGAGCUUGUGGCA	21	Un:126895681:126895700:-	CUAGAGUUCCUCGGAUGUUA	20	5p	p	14.27	0	85	-29.3	-34.47	1	1	1	TRUE	TRUE	33.6	18.55	4.84	4.84	5.65	7.26	3.23	1.61	3.23	4.84	3.23	3.23	6.45	3.23	4.84	7.26	17.74	-0.0102857	-0.1756	-0.3456	0.376	0.061	0.0247
2A:174786250:174786364:-	Tae-MIR_N37a	TRUE	novel_prediction	2A:174786250:174786364:-	GAACUACUCCCUCCGUUCGAAUUAUUUGUCGCAGGUAUAGAUAUAUCUAGAUGUAUUUUAGUUCUAGAUACAUCCAUUUCUGUGACGAGUAAUUCGGAACGAAGGGAGUAUUUAC	115	2A:174786270:174786344:-	AUUAUUUGUCGCAGGUAUAGAUAUAUCUAGAUGUAUUUUAGUUCUAGAUACAUCCAUUUCUGUGACGAGUAAUUC	2A:174786324:174786344:-	AUUAUUUGUCGCAGGUAUAGA	21	2A:174786270:174786290:-	CAUUUCUGUGACGAGUAAUUC	21	5p	p	50.6	0	75	-29	-38.67	1	1	1	TRUE	TRUE	37.39	4.39	5.26	7.02	11.4	2.63	3.51	5.26	5.26	8.77	0.88	3.51	7.02	12.28	7.89	3.51	11.4	-0.0127922	-0.47913	-0.4783	0.3739	0.0729	0.0299
3A:572117212:572117325:+	Tae-MIR_N37b	TRUE	novel_prediction	3A:572117212:572117325:+	AUCUACUCCCUCCAUUCUGAAUUAUUUGUCGCAGGUAUAGAUGUAUCUAGAUGUAUUUUAGUUUUAGAUAUAUCAUUUCUGUGACGGGUAAUUUGAAACGGAGGAAGUACAAUA	114	3A:572117232:572117305:+	AUUAUUUGUCGCAGGUAUAGAUGUAUCUAGAUGUAUUUUAGUUUUAGAUAUAUCAUUUCUGUGACGGGUAAUUU	3A:572117232:572117252:+	AUUAUUUGUCGCAGGUAUAGA	21	3A:572117285:572117305:+	CAUUUCUGUGACGGGUAAUUU	21	5p	p	50.6	0	74	-29.3	-39.59	1	1	1	TRUE	TRUE	33.33	5.31	3.54	6.19	13.27	3.54	2.65	2.65	5.31	7.08	0.88	4.42	7.08	12.39	7.08	6.19	12.39	-0.0119742	-0.203509	-0.3991	0.3772	0.0742	0.0306
5B:36800962:36801076:-	Tae-MIR_N37c	TRUE	novel_prediction	5B:36800962:36801076:-	AUCUACUCCCUUCGUUUCGAAUUAUUUGUCGCAGGUAUAGAUGUAUCUAGAUGUAUUUUAAUUCUAGAUACAUCCAUUUCUACGACGAGUAAUUUGAAACGGAGGGAGUAUAUGC	115	5B:36800982:36801056:-	AUUAUUUGUCGCAGGUAUAGAUGUAUCUAGAUGUAUUUUAAUUCUAGAUACAUCCAUUUCUACGACGAGUAAUUU	5B:36801036:36801056:-	AUUAUUUGUCGCAGGUAUAGA	21	5B:36800982:36801002:-	CAUUUCUACGACGAGUAAUUU	21	5p	p	50.6	0	75	-30.4	-40.53	1	1	1	TRUE	TRUE	35.65	4.39	4.39	6.14	13.16	2.63	2.63	5.26	5.26	7.89	1.75	3.51	6.14	12.28	7.89	4.39	12.28	-0.0153661	-0.546957	-0.5478	0.3913	0.0411	0.016
Un:306051175:306051289:-	Tae-MIR_N37d	TRUE	novel_prediction	Un:306051175:306051289:-	AUCUACUCCCUUCGUUUCGAAUUAUUUGUCGCAGGUAUAGAUGUAUCUAGAUGUAUUUUAAUUCUAGAUACAUCCAUUUCUACGACGAGUAAUUUGAAACGGAGGGAGUAUAUGC	115	Un:306051195:306051269:-	AUUAUUUGUCGCAGGUAUAGAUGUAUCUAGAUGUAUUUUAAUUCUAGAUACAUCCAUUUCUACGACGAGUAAUUU	Un:306051249:306051269:-	AUUAUUUGUCGCAGGUAUAGA	21	Un:306051195:306051215:-	CAUUUCUACGACGAGUAAUUU	21	5p	p	50.6	0	75	-30.4	-40.53	1	1	1	TRUE	TRUE	35.65	4.39	4.39	6.14	13.16	2.63	2.63	5.26	5.26	7.89	1.75	3.51	6.14	12.28	7.89	4.39	12.28	-0.0153661	-0.546957	-0.5478	0.3913	0.0411	0.016
Un:306068191:306068305:-	Tae-MIR_N37e	TRUE	novel_prediction	Un:306068191:306068305:-	AUCUACUCCCUUCGUUUCGAAUUAUUUGUCGCAGGUAUAGAUGUAUCUAGAUGUAUUUUAAUUCUAGAUACAUCCAUUUCUACGACGAGUAAUUUGAAACGGAGGGAGUAUAUGC	115	Un:306068211:306068285:-	AUUAUUUGUCGCAGGUAUAGAUGUAUCUAGAUGUAUUUUAAUUCUAGAUACAUCCAUUUCUACGACGAGUAAUUU	Un:306068265:306068285:-	AUUAUUUGUCGCAGGUAUAGA	21	Un:306068211:306068231:-	CAUUUCUACGACGAGUAAUUU	21	5p	p	50.6	0	75	-30.4	-40.53	1	1	1	TRUE	TRUE	35.65	4.39	4.39	6.14	13.16	2.63	2.63	5.26	5.26	7.89	1.75	3.51	6.14	12.28	7.89	4.39	12.28	-0.0153661	-0.546957	-0.5478	0.3913	0.0411	0.016
1B:92873763:92873864:+	Tae-MIR_N38a	TRUE	novel_prediction	1B:92873763:92873864:+	GUUACUUCCUCCGUUUUAAAAUAGAUGAUUUAACUUUGUACUAACUUUAAUACAAAGUUAGUAUAAGUUAGAUCAUCUAUUUUGAAACGGAGAGAGUAUGAG	102	1B:92873783:92873844:+	AUAGAUGAUUUAACUUUGUACUAACUUUAAUACAAAGUUAGUAUAAGUUAGAUCAUCUAUUU	1B:92873783:92873804:+	AUAGAUGAUUUAACUUUGUACU	22	1B:92873824:92873844:+	UAUAAGUUAGAUCAUCUAUUU	21	5p	p	64.19	0	62	-29.6	-47.74	1	1	1	TRUE	TRUE	28.43	10.89	5.94	8.91	8.91	1.98	1.98	1.98	5.94	7.92	0	0.99	6.93	13.86	3.96	3.96	15.84	-0.0190362	-0.27549	-0.5412	0.4314	0.0363	0.0158
3D:323697473:323697575:-	Tae-MIR_N38b	TRUE	novel_prediction	3D:323697473:323697575:-	AGUACUCCCUCCGUUCCAAAAUAGAUGAUUUAACUUUGUACUAGCUUUAGUGCAAAAUUAGUACAAAGUUAAAUCGUCUAUUUUAAAACGGACGGAGUACCGU	103	3D:323697493:323697555:-	AUAGAUGAUUUAACUUUGUACUAGCUUUAGUGCAAAAUUAGUACAAAGUUAAAUCGUCUAUUU	3D:323697534:323697555:-	AUAGAUGAUUUAACUUUGUACU	22	3D:323697493:323697514:-	UACAAAGUUAAAUCGUCUAUUU	22	5p	p	64.19	0	63	-29.7	-47.14	1	1	1	TRUE	TRUE	34.95	13.73	6.86	6.86	5.88	2.94	4.9	4.9	5.88	3.92	1.96	1.96	8.82	11.76	4.9	2.94	11.76	-0.015279	-0.177994	-0.534	0.3981	0.0493	0.0198
6B:2799800:2799893:-	Tae-MIR_N38c	TRUE	novel_prediction	6B:2799800:2799893:-	GCUACUCCCUCCGUUUCAAAAUAGAUGAUUUAACUUUGUACUAACUUUAGUACAAAGUUUUGGGUCAUCUAUUUUGGAACAGAGGGAGUAGGUG	94	6B:2799820:2799873:-	AUAGAUGAUUUAACUUUGUACUAACUUUAGUACAAAGUUUUGGGUCAUCUAUUU	6B:2799852:2799873:-	AUAGAUGAUUUAACUUUGUACU	22	6B:2799820:2799843:-	UACAAAGUUUUGGGUCAUCUAUUU	24	5p	p	64.19	0	54	-23.9	-44.26	1	1	1	TRUE	TRUE	37.23	8.6	6.45	7.53	5.38	4.3	3.23	1.08	7.53	5.38	1.08	6.45	7.53	9.68	5.38	5.38	15.05	-0.0163148	-0.303723	-0.6074	0.4362	0.0292	0.0128
2B:19839749:19839943:+	Tae-MIR_N39a	TRUE	novel_prediction	2B:19839749:19839943:+	GUGCGUGAGGUCUGCUUCAAAUUUCAGCGCAUUUGGACAUCCGAGCAGUUCUUAGCAAAACAAAAACAAAAACGGUACUGAACAGUGCACAAAUAGUAAACGUUUUCACGGACCCUAAUUUUUUAUUUUUUAUUUUUGCUGAGAGCAGCUCAGAUGUCCAAAUAAGCUGAAAUUUGGCUUGAACAUCGCGCACUA	195	2B:19839769:19839923:+	AUUUCAGCGCAUUUGGACAUCCGAGCAGUUCUUAGCAAAACAAAAACAAAAACGGUACUGAACAGUGCACAAAUAGUAAACGUUUUCACGGACCCUAAUUUUUUAUUUUUUAUUUUUGCUGAGAGCAGCUCAGAUGUCCAAAUAAGCUGAAAUUU	2B:19839769:19839789:+	AUUUCAGCGCAUUUGGACAUC	21	2B:19839903:19839923:+	UGUCCAAAUAAGCUGAAAUUU	21	5p	p	66.41	0	155	-57.5	-37.1	1	1	1	TRUE	TRUE	39.49	12.89	6.19	6.19	5.67	8.76	2.06	4.12	5.15	5.15	7.22	2.58	4.64	4.64	4.64	6.19	13.92	-0.0101418	-0.0471795	-0.4005	0.3795	0.1939	0.072
5D:302399655:302399824:+	Tae-MIR_N39d	TRUE	novel_prediction	5D:302399655:302399824:+	GUGCGUGAGGUCCGCUCCAAAUUUCAGCGCAUUUGGACAUCUGAGCAGCUCUCAGCAAAAAAAACGGUCCCAAACAGUAAACUUUUUCACAGACCCCAAAAAUUUUUUUUUGGCUGAGAGCAGCUCAGAUGUCCAAAUGAGCUGAAAUUUGGCACGAGCCUUACGCACUA	170	5D:302399675:302399804:+	AUUUCAGCGCAUUUGGACAUCUGAGCAGCUCUCAGCAAAAAAAACGGUCCCAAACAGUAAACUUUUUCACAGACCCCAAAAAUUUUUUUUUGGCUGAGAGCAGCUCAGAUGUCCAAAUGAGCUGAAAUUU	5D:302399675:302399695:+	AUUUCAGCGCAUUUGGACAUC	21	5D:302399784:302399804:+	UGUCCAAAUGAGCUGAAAUUU	21	5p	p	66.41	0	130	-64.7	-49.77	1	1	1	TRUE	TRUE	45.29	12.43	5.33	7.69	4.14	10.06	5.33	3.55	5.92	5.92	8.28	2.96	3.55	1.78	5.92	5.92	11.24	-0.012495	-0.0965686	-0.5659	0.3588	0.1115	0.0397
1D:455413840:455413990:+	Tae-MIR_N3b	TRUE	novel_prediction	1D:455413840:455413990:+	CUCUGUUUUUCUACUCCCUCCGUCCGAAAAUACUUGUCAUCAAAAUGAAUAAAAAGAGAUGUAUCUAAAACUAAAAUACGUCUAGAUACAUUUCCUUUUAUCCAUUUUGAUGACAAGAAUUUCCGGACGGAGGGAGUAUUUGUCUUUUUAG	151	1D:455413860:455413970:+	CGUCCGAAAAUACUUGUCAUCAAAAUGAAUAAAAAGAGAUGUAUCUAAAACUAAAAUACGUCUAGAUACAUUUCCUUUUAUCCAUUUUGAUGACAAGAAUUUCCGGACGGA	1D:455413860:455413880:+	CGUCCGAAAAUACUUGUCAUC	21	1D:455413950:455413970:+	UGACAAGAAUUUCCGGACGGA	21	3p	p	0	46.83	111	-52.8	-47.57	1	1	1	TRUE	TRUE	33.77	12.67	4.67	4.67	9.33	3.33	4.67	3.33	7.33	7.33	0	2.67	4.67	8	8.67	4.67	14	-0.0145514	-0.246026	-0.4914	0.3576	0.0283	0.01
5A:556685008:556685156:+	Tae-MIR_N3i	TRUE	novel_prediction	5A:556685008:556685156:+	GUUGCCUUGUACUCCCUCCAUCCGAAAAUACUUGUCAUCAAAAUGGAUAAAAAAAGGGAUGUAUCUAGAAUUAAAAUACAUCUAGAUACAUCCCCUUUUAUUCAUUUUGAUGACAAGUAUUUUCGGACUGAUUGUUGGUUGGUAUAGGU	149	5A:556685028:556685136:+	UCCGAAAAUACUUGUCAUCAAAAUGGAUAAAAAAAGGGAUGUAUCUAGAAUUAAAAUACAUCUAGAUACAUCCCCUUUUAUUCAUUUUGAUGACAAGUAUUUUCGGACU	5A:556685028:556685049:+	UCCGAAAAUACUUGUCAUCAAA	22	5A:556685115:556685136:+	UGAUGACAAGUAUUUUCGGACU	22	3p	p	0	16.85	109	-66.8	-61.28	1	1	1	TRUE	TRUE	34.23	11.49	4.05	3.38	12.16	4.73	5.41	1.35	5.41	6.08	0.68	4.73	6.08	8.78	6.76	7.43	11.49	-0.0148437	-0.101342	-0.5081	0.396	0.0956	0.0356
5D:207169943:207170073:+	Tae-MIR_N3j	TRUE	novel_prediction	5D:207169943:207170073:+	AAAAAAAUUAGUACUACCUUCGUGCGGAAAUACUUAUCGCUCAAAUGGAUGUAUCUAAACAUAUUUCAGUUCUAGAUACAUCCGUUCGAGUGACAAGAAUUUCCGGACGGAGGGAGUAGUAUAAUUUUCAA	131	5D:207169963:207170053:+	CGUGCGGAAAUACUUAUCGCUCAAAUGGAUGUAUCUAAACAUAUUUCAGUUCUAGAUACAUCCGUUCGAGUGACAAGAAUUUCCGGACGGA	5D:207169963:207169983:+	CGUGCGGAAAUACUUAUCGCU	21	5D:207170033:207170053:+	UGACAAGAAUUUCCGGACGGA	21	3p	p	0	46.83	91	-47	-51.65	1	1	1	TRUE	TRUE	35.88	12.31	5.38	6.15	10	4.62	2.31	5.38	4.62	6.92	1.54	4.62	6.15	10	7.69	3.08	9.23	-0.0129348	-0.233588	-0.4641	0.3893	0.0982	0.0403
6B:65160846:65160992:-	Tae-MIR_N3l	TRUE	novel_prediction	6B:65160846:65160992:-	UUACACAAAUACUCCCUCCGUCCAGAAAUACUUGUCAUCAAAAUGAAUAAAAGGGAAUGUAUCUAGAUGUAUUUUAGUUCAAGAUACAUCCCCUUUUGUCCAUUUUGAUGACAAGUAUUUUCGGACUGAGGGAGUAGUAUAUCACUA	147	6B:65160866:65160972:-	UCCAGAAAUACUUGUCAUCAAAAUGAAUAAAAGGGAAUGUAUCUAGAUGUAUUUUAGUUCAAGAUACAUCCCCUUUUGUCCAUUUUGAUGACAAGUAUUUUCGGACU	6B:65160951:65160972:-	UCCAGAAAUACUUGUCAUCAAA	22	6B:65160866:65160887:-	UGAUGACAAGUAUUUUCGGACU	22	3p	p	0	16.85	107	-54.9	-51.31	1	1	1	TRUE	TRUE	34.69	9.59	5.48	6.16	10.96	6.85	5.48	1.37	4.79	6.85	0	3.42	6.16	9.59	7.53	5.48	10.27	-0.0149034	-0.261905	-0.517	0.3605	0.0549	0.0162
6B:667792450:667792590:+	Tae-MIR_N3m	TRUE	novel_prediction	6B:667792450:667792590:+	CUAUUACCAUCUACUCCCUCCGUCCCGAAAUACUUGUCAAAAAAGUGGAUAAAAAUGGAUGUAUCUAAAACUAAAAUACAUCUAGGUACAUCCAUUUCUUUGACAAGAAUUUCCGGACGGAGGGAGUAUAAUCUGACAAGU	141	6B:667792470:667792570:+	CGUCCCGAAAUACUUGUCAAAAAAGUGGAUAAAAAUGGAUGUAUCUAAAACUAAAAUACAUCUAGGUACAUCCAUUUCUUUGACAAGAAUUUCCGGACGGA	6B:667792470:667792490:+	CGUCCCGAAAUACUUGUCAAA	21	6B:667792550:667792570:+	UGACAAGAAUUUCCGGACGGA	21	3p	p	0	46.83	101	-42.7	-42.28	1	1	1	TRUE	TRUE	36.88	15	6.43	4.29	10	5	5.71	2.86	7.14	6.43	0	5	5	9.29	7.86	4.29	5.71	-0.0123265	-0.228723	-0.4546	0.3191	0.0525	0.0149
6D:451326335:451326484:-	Tae-MIR_N3p	TRUE	novel_prediction	6D:451326335:451326484:-	AUGCAAAUAAGUACUCCCUUCGUCCGAAAAUACUUCUCAUCAAAAUGGAUAAAUGAAGAUGUAUCUCAAACUAAAUUAAGUCUAGAUACAUCCCCUUUAUUCAUUUUGAUGACAAGAAUUUCCGGACGGAGGAAAUAUUUUUGUAGUUGC	150	6D:451326355:451326464:-	CGUCCGAAAAUACUUCUCAUCAAAAUGGAUAAAUGAAGAUGUAUCUCAAACUAAAUUAAGUCUAGAUACAUCCCCUUUAUUCAUUUUGAUGACAAGAAUUUCCGGACGGA	6D:451326444:451326464:-	CGUCCGAAAAUACUUCUCAUC	21	6D:451326355:451326375:-	UGACAAGAAUUUCCGGACGGA	21	3p	p	0	46.83	110	-45.9	-41.73	1	1	1	TRUE	TRUE	33.33	14.09	4.03	4.7	12.08	4.7	4.7	2.68	5.37	7.38	1.34	2.68	4.03	8.05	8.05	5.37	10.74	-0.0114611	-0.0778667	-0.382	0.38	0.0703	0.0275
7A:121932668:121932818:+	Tae-MIR_N3q	TRUE	novel_prediction	7A:121932668:121932818:+	UGAUUCCGUGUUACUCCCUCCGUCCGAAAAUACUUGUCAUCAAAAUGGAUAAAAAGGGAUGUAUCUAAAACUAAAAUACGUCUAGAUACAUCCCCUUUUAUUUAUUUUGAUGACAAGAAUUUCCGGACGGAGGGAGUAUGUGCUAAUCAAC	151	7A:121932688:121932798:+	CGUCCGAAAAUACUUGUCAUCAAAAUGGAUAAAAAGGGAUGUAUCUAAAACUAAAAUACGUCUAGAUACAUCCCCUUUUAUUUAUUUUGAUGACAAGAAUUUCCGGACGGA	7A:121932688:121932708:+	CGUCCGAAAAUACUUGUCAUC	21	7A:121932778:121932798:+	UGACAAGAAUUUCCGGACGGA	21	3p	p	0	46.83	111	-59.4	-53.51	1	1	1	TRUE	TRUE	37.09	13.33	5.33	3.33	10.67	3.33	6	4	5.33	7.33	0.67	4.67	5.33	8.67	7.33	6	8.67	-0.0149636	-0.186976	-0.555	0.3974	0.0476	0.0181
7B:209478167:209478313:+	Tae-MIR_N3r	TRUE	novel_prediction	7B:209478167:209478313:+	AAAGACAAAUACUCCCUCCGCCCGGAAAUACUUGUCAUCAAAAUGGAUAAAAGGAAAUGUAUCUAGAUGUAUUUUAGUUCUAGAUACAUCUAUUUUUAUCCAUUUUGAUGACAAGUAUUUUCGGACUGAGGGAGUAGAAAACAGAGU	147	7B:209478187:209478293:+	CCCGGAAAUACUUGUCAUCAAAAUGGAUAAAAGGAAAUGUAUCUAGAUGUAUUUUAGUUCUAGAUACAUCUAUUUUUAUCCAUUUUGAUGACAAGUAUUUUCGGACU	7B:209478187:209478208:+	CCCGGAAAUACUUGUCAUCAAA	22	7B:209478272:209478293:+	UGAUGACAAGUAUUUUCGGACU	22	3p	p	0	16.85	107	-61.4	-57.38	1	1	1	TRUE	TRUE	34.01	12.33	4.79	7.53	10.96	4.79	4.11	2.05	4.79	8.9	0.68	4.11	4.79	8.9	6.16	4.79	10.27	-0.015663	-0.268027	-0.5327	0.3605	0.0315	0.0108
7B:338391874:338392020:-	Tae-MIR_N3s	TRUE	novel_prediction	7B:338391874:338392020:-	AAAAUGAUGUACUCCCUCCGUCCGAAAAUACUUGUCAUCAAAAUGGAUAAAAAUAGAUGUAUCUAGAACUAAAAUAUGUCUAGAUACACGCUCUUUUGUCCAUCUUGAUGACAAGUAUUUUCGGACUGAGGGAGUACAUUUGAAGGG	147	7B:338391894:338392000:-	UCCGAAAAUACUUGUCAUCAAAAUGGAUAAAAAUAGAUGUAUCUAGAACUAAAAUAUGUCUAGAUACACGCUCUUUUGUCCAUCUUGAUGACAAGUAUUUUCGGACU	7B:338391979:338392000:-	UCCGAAAAUACUUGUCAUCAAA	22	7B:338391894:338391915:-	UGAUGACAAGUAUUUUCGGACU	22	3p	p	0	16.85	107	-56.3	-52.62	1	1	1	TRUE	TRUE	36.05	13.01	5.48	4.79	10.96	4.11	3.42	2.74	6.85	8.22	0.68	4.11	5.48	8.22	7.53	7.53	6.85	-0.0158141	-0.284694	-0.5701	0.381	0.041	0.0153
7B:675348356:675348510:-	Tae-MIR_N3t	TRUE	novel_prediction	7B:675348356:675348510:-	UUAGUUCUUACUACUCCCUUCGUCCGAAAAUACUUGUCAUCAAAAUGAACAAAAAGGAAUGUAUAUAUCUAGAACUAAAAUACAUCUAGAUACAUUCCCUUUUAUUCAUUUUGAUGACAAGAAUUUCCGGACGGAGGGAGUAGAUGCAUGUUGAC	155	7B:675348376:675348490:-	CGUCCGAAAAUACUUGUCAUCAAAAUGAACAAAAAGGAAUGUAUAUAUCUAGAACUAAAAUACAUCUAGAUACAUUCCCUUUUAUUCAUUUUGAUGACAAGAAUUUCCGGACGGA	7B:675348470:675348490:-	CGUCCGAAAAUACUUGUCAUC	21	7B:675348376:675348396:-	UGACAAGAAUUUCCGGACGGA	21	3p	p	0	46.83	115	-53.4	-46.43	1	1	1	TRUE	TRUE	34.19	11.69	6.49	5.19	11.04	5.19	3.9	2.6	5.84	8.44	0.65	3.25	3.9	9.09	7.14	5.19	10.39	-0.0141152	-0.244516	-0.4826	0.3548	0.0711	0.0236
7B:714762752:714762896:+	Tae-MIR_N3u	TRUE	novel_prediction	7B:714762752:714762896:+	UCGAUACGAUCUACUCCCUCCGUCUGAAAAUACUUGUCAUCAAAAUGGAUAGAUGUAUCUAGAAUUAAAAUAUUUCUAGAUGCAUCCCCUUUUAUCCAUUUUGAUGACAAGAAUUUCCGGACGGAGGGAGUACAAGCUGACUAAC	145	7B:714762772:714762876:+	CGUCUGAAAAUACUUGUCAUCAAAAUGGAUAGAUGUAUCUAGAAUUAAAAUAUUUCUAGAUGCAUCCCCUUUUAUCCAUUUUGAUGACAAGAAUUUCCGGACGGA	7B:714762772:714762792:+	CGUCUGAAAAUACUUGUCAUC	21	7B:714762856:714762876:+	UGACAAGAAUUUCCGGACGGA	21	3p	p	0	46.83	105	-55	-52.38	1	1	1	TRUE	TRUE	37.93	9.72	5.56	4.86	11.81	4.17	5.56	3.47	6.94	9.72	1.39	3.47	2.78	8.33	8.33	5.56	8.33	-0.0138729	-0.263103	-0.5262	0.3517	0.0619	0.0189
7D:105414723:105414863:+	Tae-MIR_N3v	TRUE	novel_prediction	7D:105414723:105414863:+	UCCUUGAGAGGUACUCCCUCCAUCCCGAAAUACUUGUCGGACAAAUGGAUAAAAAUGGAUGUAUCUAGAAUUAAAAUACGUCUAGAUACAUCCAUUUCUUUGACAAGAAUUUCCGGACGGAGGGAGUAGUUGGACAGCCGA	141	7D:105414743:105414843:+	CAUCCCGAAAUACUUGUCGGACAAAUGGAUAAAAAUGGAUGUAUCUAGAAUUAAAAUACGUCUAGAUACAUCCAUUUCUUUGACAAGAAUUUCCGGACGGA	7D:105414743:105414763:+	CAUCCCGAAAUACUUGUCGGA	21	7D:105414823:105414843:+	UGACAAGAAUUUCCGGACGGA	21	3p	p	0	46.83	101	-37.7	-37.33	1	1	1	TRUE	TRUE	41.84	10	5.71	6.43	9.29	4.29	6.43	4.29	5	10.71	0.71	6.43	4.29	7.14	7.14	5	7.14	-0.010392	-0.144917	-0.4348	0.3475	0.138	0.0457
2B:722629346:722629565:-	Tae-MIR_N40a	TRUE	novel_prediction	2B:722629346:722629565:-	CCUCUCUCCACACCGUCUAAUCAAAAAUCUAUGGACAGAUUCGUGUGAACAGCUGAAAGGUACAGUGUAUGAGCUACAGGAUAUGCUACAGGGAUUAUGCUACAGGAAUCCGGCUACAGUGACCCGACUACAGUGCAUGCGCUACAGGAAUUCGCCUGUUGUUUUGCUGUUCAUACAGAUCUGUCCAUAGAUUUUUGAUCUGACGGUGUAGAGAGGGGAG	220	2B:722629366:722629545:-	UCAAAAAUCUAUGGACAGAUUCGUGUGAACAGCUGAAAGGUACAGUGUAUGAGCUACAGGAUAUGCUACAGGGAUUAUGCUACAGGAAUCCGGCUACAGUGACCCGACUACAGUGCAUGCGCUACAGGAAUUCGCCUGUUGUUUUGCUGUUCAUACAGAUCUGUCCAUAGAUUUUUGAUC	2B:722629525:722629545:-	UCAAAAAUCUAUGGACAGAUU	21	2B:722629366:722629386:-	UCUGUCCAUAGAUUUUUGAUC	21	5p	p	36.02	0	180	-72.1	-40.06	1	1	1	TRUE	TRUE	46.36	4.57	6.85	7.76	7.76	7.31	3.65	3.2	7.31	8.22	4.57	5.48	6.39	6.85	5.94	8.68	5.48	-0.0102955	-0.0603409	-0.4773	0.3727	0.2412	0.0787
2B:722635075:722635294:-	Tae-MIR_N40b	TRUE	novel_prediction	2B:722635075:722635294:-	CCCCUCUCCACACCGUCUGAUCAAAAAUCUAUGGACAGAUUCGUGUGAACAGCUGAAAGGUACAGUGUAUGAGCUACAGGAUAUGCUACAGGGAUUAUGCUACAGGAAUCCGGCUACAGUGACCCGACUACAGUGCAUGCGCUACAGGAAUUCGCCUGCUGUUUUGCUGUUCAUAUAGAUCUGUCCAUAGAUUUUUGAUCUGACGGUGUAGAGAGGGGAG	220	2B:722635095:722635274:-	UCAAAAAUCUAUGGACAGAUUCGUGUGAACAGCUGAAAGGUACAGUGUAUGAGCUACAGGAUAUGCUACAGGGAUUAUGCUACAGGAAUCCGGCUACAGUGACCCGACUACAGUGCAUGCGCUACAGGAAUUCGCCUGCUGUUUUGCUGUUCAUAUAGAUCUGUCCAUAGAUUUUUGAUC	2B:722635254:722635274:-	UCAAAAAUCUAUGGACAGAUU	21	2B:722635095:722635115:-	UCUGUCCAUAGAUUUUUGAUC	21	5p	p	36.02	0	180	-69.6	-38.67	1	1	1	TRUE	TRUE	47.27	4.11	6.39	7.76	8.22	6.85	4.57	3.2	7.31	8.68	5.02	5.48	5.94	6.85	5.48	9.13	5.02	-0.0104041	-0.0714935	-0.4918	0.3727	0.2506	0.0774
3B:133001562:133001781:-	Tae-MIR_N40c	TRUE	novel_prediction	3B:133001562:133001781:-	CCCCUCUCCACACCGUCUGAUCAAAAAUCUAUGGACAGAUUCGUGUGAACAGCUGAAAGGUACAGUGUAUGAGCUACAGGAUAUGCUACAUGGAUUAUGCUACAGGAAUCCGGCUACAGUGACCCGACUACAGUGCAUGCGCUACAGGAAUUCACCUGCUGUUUUGUUGUUCAUACAGAUCUGUCCAUAGAUUUUUGAUCUGACGGUGUAGAGAGGGGAG	220	3B:133001582:133001761:-	UCAAAAAUCUAUGGACAGAUUCGUGUGAACAGCUGAAAGGUACAGUGUAUGAGCUACAGGAUAUGCUACAUGGAUUAUGCUACAGGAAUCCGGCUACAGUGACCCGACUACAGUGCAUGCGCUACAGGAAUUCACCUGCUGUUUUGUUGUUCAUACAGAUCUGUCCAUAGAUUUUUGAUC	3B:133001741:133001761:-	UCAAAAAUCUAUGGACAGAUU	21	3B:133001582:133001602:-	UCUGUCCAUAGAUUUUUGAUC	21	5p	p	36.02	0	180	-67.9	-37.72	1	1	1	TRUE	TRUE	46.36	4.11	7.31	7.31	8.22	7.76	4.57	2.74	6.85	8.68	4.11	5.02	6.39	6.39	5.48	9.59	5.48	-0.0104422	-0.0622159	-0.4841	0.3773	0.2186	0.065
7B:336839360:336839579:-	Tae-MIR_N40d	TRUE	novel_prediction	7B:336839360:336839579:-	CCCCUCUCCACACCGUCUGAUCAAAAAUCUAUGGACAGAUUCGUGUGAACAGCUGAAAGGUACAGUGUAUGAGCUACAGGAUAUGCUACAUGGAUUAUGCUACAGGAAUCCGGCUACAGUGACCCGACUACAGUGCAUGCGCUACAGGAAUUCGCCUGCUGUUUUGCUGUUCAUACAGAUCUGUCCAUAGAUUUUUGAUCUGACGGUGUAGAGAGGGGAG	220	7B:336839380:336839559:-	UCAAAAAUCUAUGGACAGAUUCGUGUGAACAGCUGAAAGGUACAGUGUAUGAGCUACAGGAUAUGCUACAUGGAUUAUGCUACAGGAAUCCGGCUACAGUGACCCGACUACAGUGCAUGCGCUACAGGAAUUCGCCUGCUGUUUUGCUGUUCAUACAGAUCUGUCCAUAGAUUUUUGAUC	7B:336839539:336839559:-	UCAAAAAUCUAUGGACAGAUU	21	7B:336839380:336839400:-	UCUGUCCAUAGAUUUUUGAUC	21	5p	p	36.02	0	180	-70.5	-39.17	1	1	1	TRUE	TRUE	47.27	4.11	6.85	7.31	8.22	7.31	4.57	3.2	7.31	8.68	5.02	5.02	5.94	6.39	5.48	9.59	5.02	-0.0104908	-0.0724675	-0.4959	0.3773	0.2201	0.0654
2B:403114795:403114963:-	Tae-MIR_N42a	TRUE	novel_prediction	2B:403114795:403114963:-	GUUUGUGCAAAAUUUCGAGGUGUUUGAACAUUUGAGGAGCUCGUGGCAAAAAAAGACAAAAUCAGAUGUAAACAGUUUUGUUUCCAAAAGAUUCUCCGGCACCAAAAAAUCUUACUUUUUGCCACGAACUCCUCAAAUGUUCAAACUUCAUCAAAUUUUGCACCGGCAU	169	2B:403114815:403114943:-	UGUUUGAACAUUUGAGGAGCUCGUGGCAAAAAAAGACAAAAUCAGAUGUAAACAGUUUUGUUUCCAAAAGAUUCUCCGGCACCAAAAAAUCUUACUUUUUGCCACGAACUCCUCAAAUGUUCAAACUUC	2B:403114923:403114943:-	UGUUUGAACAUUUGAGGAGCU	21	2B:403114815:403114835:-	CUCCUCAAAUGUUCAAACUUC	21	5p	p	123.23	0	129	-51.6	-40	1	1	1	TRUE	TRUE	37.28	17.86	5.36	4.17	5.95	9.52	3.57	2.98	4.17	4.76	4.17	2.98	5.36	1.19	7.14	6.55	14.29	-0.010904	-0.0849704	-0.4065	0.3728	0.1265	0.0429
2D:335139246:335139414:-	Tae-MIR_N42b	TRUE	novel_prediction	2D:335139246:335139414:-	GUUUGUACAAAAUUUCGAGGUGUUUGAACAUUUGAGGAGCUCAUGGCAAAAAAAGACAAAAUAAGAUGUGAACAGGGCUGUUUCCAAAAGUUUUUCCGGCACCCAAAAAUCUUAUUUUUUGCCACAAACUCUUCGAAUGUUCAAACUUCAUCAAAUUUUGCACGGGCAU	169	2D:335139266:335139394:-	UGUUUGAACAUUUGAGGAGCUCAUGGCAAAAAAAGACAAAAUAAGAUGUGAACAGGGCUGUUUCCAAAAGUUUUUCCGGCACCCAAAAAUCUUAUUUUUUGCCACAAACUCUUCGAAUGUUCAAACUUC	2D:335139374:335139394:-	UGUUUGAACAUUUGAGGAGCU	21	2D:335139266:335139286:-	CUCUUCGAAUGUUCAAACUUC	21	5p	p	123.23	0	129	-44	-34.11	1	1	1	TRUE	TRUE	36.69	17.26	5.36	4.17	6.55	9.52	2.98	2.38	3.57	4.76	4.17	4.76	4.76	1.79	5.95	6.55	15.48	-0.00927228	-0.0856509	-0.3402	0.3432	0.1196	0.0441
Un:252429567:252429736:+	Tae-MIR_N42c	TRUE	novel_prediction	Un:252429567:252429736:+	ACUCAUGCAGAAUUUCAAGGUGUUUGAACAUUUGAGGAGCUCACGAGAAAAAAAGACAAAAUCAGUUGCAAAUAGUGUUGUUUUCAAAAGUUUCUUACACACACGAAAUUUGUCUUUUUUUGCCACGAGGUCUUCGUAUGUCUAAACUCCCCCAAAUUUUGCACAGGCAC	170	Un:252429587:252429716:+	UGUUUGAACAUUUGAGGAGCUCACGAGAAAAAAAGACAAAAUCAGUUGCAAAUAGUGUUGUUUUCAAAAGUUUCUUACACACACGAAAUUUGUCUUUUUUUGCCACGAGGUCUUCGUAUGUCUAAACUCC	Un:252429587:252429607:+	UGUUUGAACAUUUGAGGAGCU	21	Un:252429696:252429716:+	GUCUUCGUAUGUCUAAACUCC	21	5p	p	123.23	0	130	-32.8	-25.23	1	1	1	TRUE	TRUE	37.65	13.61	7.1	6.51	4.73	10.06	2.96	2.37	4.14	5.33	3.55	2.37	6.51	2.37	6.51	6.51	15.38	-0.00723506	-0.0537647	-0.2724	0.3059	0.1736	0.053
Un:396604999:396605168:+	Tae-MIR_N42d	TRUE	novel_prediction	Un:396604999:396605168:+	ACUCAUGCAGAAUUUCAAGGUGUUUGAACAUUUGAGGAGCUCACGAGAAAAAAAGACAAAAUCAGUUGCAAAUAGUGUUGUUUUCAAAAGUUUCUUACACACACGAAAUUUGUCUUUUUUUGCCACGAGGUCUUCGUAUGUCUAAACUCCCCCAAAUUUUGCACAGGCAC	170	Un:396605019:396605148:+	UGUUUGAACAUUUGAGGAGCUCACGAGAAAAAAAGACAAAAUCAGUUGCAAAUAGUGUUGUUUUCAAAAGUUUCUUACACACACGAAAUUUGUCUUUUUUUGCCACGAGGUCUUCGUAUGUCUAAACUCC	Un:396605019:396605039:+	UGUUUGAACAUUUGAGGAGCU	21	Un:396605128:396605148:+	GUCUUCGUAUGUCUAAACUCC	21	5p	p	123.23	0	130	-32.8	-25.23	1	1	1	TRUE	TRUE	37.65	13.61	7.1	6.51	4.73	10.06	2.96	2.37	4.14	5.33	3.55	2.37	6.51	2.37	6.51	6.51	15.38	-0.00723506	-0.0537647	-0.2724	0.3059	0.1736	0.053
4D:28559184:28559300:-	Tae-MIR_N43b	TRUE	novel_prediction	4D:28559184:28559300:-	AACUGACAUACCUUCAAUAGUUUUAGGACCUAAAACUACAGUUUUAAAGUUAUAGGACUAAACUGACACACCUCCAAUAGUUUUAGGACCUAAAAUUGCAGUUUCAAAGUUAUAGGA	117	4D:28559204:28559280:-	UUUUAGGACCUAAAACUACAGUUUUAAAGUUAUAGGACUAAACUGACACACCUCCAAUAGUUUUAGGACCUAAAAUU	4D:28559260:28559280:-	UUUUAGGACCUAAAACUACAG	21	4D:28559204:28559224:-	AUAGUUUUAGGACCUAAAAUU	21	3p	p	0	92.82	77	-22.7	-29.48	1	1	1	TRUE	TRUE	32.48	12.93	10.34	8.62	5.17	6.9	4.31	0	6.9	5.17	0.86	3.45	5.17	12.07	2.59	2.59	12.93	-0.0070782	-0.0574786	-0.2299	0.2991	0.1318	0.0413
3B:794106635:794106863:-	Tae-MIR_N44a	TRUE	novel_prediction	3B:794106635:794106863:-	GGAUAUCAAACCUGAGUUCCCAAUCUACUCCCGUGAGAAGUUUCAUGAAAAAAUAUCAGGAGACGUAUCCGUGGUGAAGGAAAUACUGUCCGAACAAAAAAAAAAUCAUCCAAACAGUUUUUUUUCUAUGCACAGGAAAUUUUUGUCUUUCUUGCCAUGAAUAUGUUUUCUGGUAUUUUUAACGAAAUUUCACACGGGAGUAGAUCGGAAACCCAGGUUUGAUAUCCCA	229	3B:794106655:794106843:-	CAAUCUACUCCCGUGAGAAGUUUCAUGAAAAAAUAUCAGGAGACGUAUCCGUGGUGAAGGAAAUACUGUCCGAACAAAAAAAAAAUCAUCCAAACAGUUUUUUUUCUAUGCACAGGAAAUUUUUGUCUUUCUUGCCAUGAAUAUGUUUUCUGGUAUUUUUAACGAAAUUUCACACGGGAGUAGAUCGGA	3B:794106823:794106843:-	CAAUCUACUCCCGUGAGAAGU	21	3B:794106655:794106675:-	UUCACACGGGAGUAGAUCGGA	21	3p	p	0	15.15	189	-72.6	-38.41	1	1	1	TRUE	TRUE	37.12	14.04	4.82	4.82	8.77	6.58	5.7	3.07	3.51	7.46	0.88	4.39	5.7	4.82	7.46	5.7	12.28	-0.0120124	-0.075182	-0.4459	0.3755	0.1553	0.0474
3D:174911871:174912094:-	Tae-MIR_N44b	TRUE	novel_prediction	3D:174911871:174912094:-	GAUAUCAAACCUGGGUUCUCCAAUCUACUCCCAUGUGAAGUUUCGUGAAAAAAUACCAGAAAACGUAUCUGUGACGAAGGAAAUGAUGUCCGAACAAAAAUCCAUCCAAACAGUUUUUUCUAUACAUAGAAAAUUUCUGUCUUUUUUGCCACGAAUACGUUUCCUGGUAUUUUUUCACGAAAUUUCACACGGGAGUAGAUCGGAAAGUCAGGUUUGAUAUCCCA	224	3D:174911891:174912074:-	CAAUCUACUCCCAUGUGAAGUUUCGUGAAAAAAUACCAGAAAACGUAUCUGUGACGAAGGAAAUGAUGUCCGAACAAAAAUCCAUCCAAACAGUUUUUUCUAUACAUAGAAAAUUUCUGUCUUUUUUGCCACGAAUACGUUUCCUGGUAUUUUUUCACGAAAUUUCACACGGGAGUAGAUCGGA	3D:174912054:174912074:-	CAAUCUACUCCCAUGUGAAGU	21	3D:174911891:174911911:-	UUCACACGGGAGUAGAUCGGA	21	3p	p	0	15.15	184	-81.2	-44.13	1	1	1	TRUE	TRUE	37.5	13.45	5.83	4.04	8.52	6.73	5.38	4.04	4.04	7.17	0.45	3.59	6.28	4.93	8.52	5.38	11.66	-0.012904	-0.124442	-0.4839	0.3973	0.0766	0.0268
6B:681233135:681233362:-	Tae-MIR_N44c	TRUE	novel_prediction	6B:681233135:681233362:-	GGAUAUCAAACCUGGGUUCUCAAUCUACUCCGGUGUGAAUUUUCAUGAAAAAAUACCAUGAAACGUAUCUGUGGCGAAGGAAAUACUAUCCACACAAAAAUCUAUCCAAACAAUUUUUAUCCAUACAUAGGAAAUUUUUUUGUCUUUUUGCCACGAAUAUGUUUCCUAGUAUUUUUUUUCAAGAAAUUUCACACGGGAGUAGAUCGGAAAUCCAGGUUUGAUAUCCCA	228	6B:681233155:681233342:-	CAAUCUACUCCGGUGUGAAUUUUCAUGAAAAAAUACCAUGAAACGUAUCUGUGGCGAAGGAAAUACUAUCCACACAAAAAUCUAUCCAAACAAUUUUUAUCCAUACAUAGGAAAUUUUUUUGUCUUUUUGCCACGAAUAUGUUUCCUAGUAUUUUUUUUCAAGAAAUUUCACACGGGAGUAGAUCGGA	6B:681233322:681233342:-	CAAUCUACUCCGGUGUGAAUU	21	6B:681233155:681233175:-	UUCACACGGGAGUAGAUCGGA	21	3p	p	0	15.15	188	-65	-34.57	1	1	1	TRUE	TRUE	34.65	12.78	5.29	3.08	11.01	7.49	4.85	2.64	3.96	5.73	0.88	4.85	4.41	6.61	7.93	4.85	13.66	-0.0121905	-0.062406	-0.4224	0.3596	0.1144	0.0402
6D:37677074:37677297:-	Tae-MIR_N44d	TRUE	novel_prediction	6D:37677074:37677297:-	GAAUGUAAAACAUGGGUUCUCAAUCUACUUCGGUGUUAAAUUUCAUGAAAAACUACCAGAAAACGUAUCGGUGGUGAAGGAAAUAUUGUCCGAAAAAAUAUCCAUCCAAACAGUUUUUUCUAUACAUAGAAAUUUUUGUCCUUUUUUGCCACGAAUACAUUUCCUGACAUUUUGUCGCGAGAUUUCACACGGGAGUAGAUCGGAAAUCCAGUUUUGAUAUCUCA	224	6D:37677094:37677277:-	CAAUCUACUUCGGUGUUAAAUUUCAUGAAAAACUACCAGAAAACGUAUCGGUGGUGAAGGAAAUAUUGUCCGAAAAAAUAUCCAUCCAAACAGUUUUUUCUAUACAUAGAAAUUUUUGUCCUUUUUUGCCACGAAUACAUUUCCUGACAUUUUGUCGCGAGAUUUCACACGGGAGUAGAUCGGA	6D:37677257:37677277:-	CAAUCUACUUCGGUGUUAAAU	21	6D:37677094:37677114:-	UUCACACGGGAGUAGAUCGGA	21	3p	p	0	15.15	184	-49.9	-27.12	1	1	1	TRUE	TRUE	35.27	13	5.38	3.59	9.87	6.73	3.59	4.04	3.59	6.73	0.9	4.04	5.83	5.83	8.07	5.38	13.45	-0.00793592	-0.0288393	-0.2799	0.3482	0.1899	0.0695
1D:410566936:410567068:-	Tae-MIR_N45a	TRUE	novel_prediction	1D:410566936:410567068:-	GGGUGGACACUGCUUCGGUGCCUUAAAGGCAACUGCCUUUGGGUCACUGACAUGUGGGCCAGCCACCUGUUGGGCCCACAUGUCAUGGACACAAAGGCAGGUCCCUUAAGGCACCGAAGCAUAGUCCUAUCGG	133	1D:410566956:410567048:-	CCUUAAAGGCAACUGCCUUUGGGUCACUGACAUGUGGGCCAGCCACCUGUUGGGCCCACAUGUCAUGGACACAAAGGCAGGUCCCUUAAGGCA	1D:410567027:410567048:-	CCUUAAAGGCAACUGCCUUUGG	22	1D:410566956:410566976:-	AAAGGCAGGUCCCUUAAGGCA	21	3p	p	0	119.81	93	-55.3	-59.46	1	1	2	TRUE	TRUE	57.14	5.3	7.58	5.3	3.79	10.61	8.33	2.27	6.82	3.03	7.58	12.12	6.06	3.03	4.55	9.09	4.55	-0.0115926	-0.165226	-0.6624	0.3985	0.0802	0.0355
2B:786169270:786169402:-	Tae-MIR_N45b	TRUE	novel_prediction	2B:786169270:786169402:-	GGGUGGACACUGCUUCGGUGCCUUAAAGGCAUCUGCCUUUGGAUCACUGACAUGUGGGCCAGCCACGUAUUGGGCCCACAUGUCAUGGACACAAAGGCAGGUCCCUUAAGGCACCGAAACAUAGUCCUGUCGG	133	2B:786169290:786169382:-	CCUUAAAGGCAUCUGCCUUUGGAUCACUGACAUGUGGGCCAGCCACGUAUUGGGCCCACAUGUCAUGGACACAAAGGCAGGUCCCUUAAGGCA	2B:786169361:786169382:-	CCUUAAAGGCAUCUGCCUUUGG	22	2B:786169290:786169310:-	AAAGGCAGGUCCCUUAAGGCA	21	3p	p	0	119.81	93	-54.8	-58.92	1	1	2	TRUE	TRUE	55.64	5.3	7.58	4.55	5.3	10.61	7.58	3.03	6.06	3.79	6.82	11.36	6.06	3.03	5.3	9.09	4.55	-0.0107836	-0.119098	-0.6	0.3684	0.0858	0.0326
4B:414603772:414603904:+	Tae-MIR_N45c	TRUE	novel_prediction	4B:414603772:414603904:+	GGGUGGAUGCUGCUUCAGUGCCUUAAAGGCACCUGCCCUUAGGUCACUGACAUUUGGGCCAGCCACCUGUUGGGCCCACAUGUCAUGGACACAAAGGCAGGUCCCUUAAGGCACUGAAGCAUAGUCCUAUCGG	133	4B:414603792:414603884:+	CCUUAAAGGCACCUGCCCUUAGGUCACUGACAUUUGGGCCAGCCACCUGUUGGGCCCACAUGUCAUGGACACAAAGGCAGGUCCCUUAAGGCA	4B:414603792:414603813:+	CCUUAAAGGCACCUGCCCUUAG	22	4B:414603864:414603884:+	AAAGGCAGGUCCCUUAAGGCA	21	3p	p	0	119.81	93	-47.8	-51.4	1	1	2	TRUE	TRUE	55.64	4.55	6.06	6.82	4.55	10.61	9.09	0.76	7.58	3.03	8.33	10.61	5.3	3.79	4.55	9.09	5.3	-0.0105805	-0.146617	-0.5887	0.391	0.1019	0.0458
6B:509120067:509120199:-	Tae-MIR_N45d	TRUE	novel_prediction	6B:509120067:509120199:-	GGGUGGACGCUGCUUCGGUGCCUUAAAGGCACCUGCCUUUGGGUCACUGACAUGUGGGCCAGCCACUUGUUGGGCCCACAUGUCAUGGAGACAAAGGCAGGUCCCUUAAGGCAUCGAAGCAUAGUCCUGUCGG	133	6B:509120087:509120179:-	CCUUAAAGGCACCUGCCUUUGGGUCACUGACAUGUGGGCCAGCCACUUGUUGGGCCCACAUGUCAUGGAGACAAAGGCAGGUCCCUUAAGGCA	6B:509120158:509120179:-	CCUUAAAGGCACCUGCCUUUGG	22	6B:509120087:509120107:-	AAAGGCAGGUCCCUUAAGGCA	21	3p	p	0	119.81	93	-59.4	-63.87	1	1	2	TRUE	TRUE	57.89	4.55	5.3	6.06	3.79	9.09	7.58	3.03	6.82	3.79	8.33	12.12	6.82	2.27	5.3	9.85	5.3	-0.011546	-0.133534	-0.6684	0.3985	0.0706	0.0312
3A:55215372:55215559:+	Tae-MIR_N47a	TRUE	novel_prediction	3A:55215372:55215559:+	UACCAUGGCAAAUCGAACGUUUUCGAUGGCAGUUUUAGUGACGCGAGGAUGGCAAGUUUAGUUGACACGCAAGACAAUUUUCUGGCAAAAAAAUACACUGAGCACGGAGUUGCCAUGCUUGCCAACUAAAAUUGACAUCCUCGUGUCACUAAAAUUGCCAUCGAAAACGUUUGAUUUGCCAUCGUCAA	188	3A:55215392:55215539:+	UUUCGAUGGCAGUUUUAGUGACGCGAGGAUGGCAAGUUUAGUUGACACGCAAGACAAUUUUCUGGCAAAAAAAUACACUGAGCACGGAGUUGCCAUGCUUGCCAACUAAAAUUGACAUCCUCGUGUCACUAAAAUUGCCAUCGAAAAC	3A:55215392:55215413:+	UUUCGAUGGCAGUUUUAGUGAC	22	3A:55215518:55215539:+	CACUAAAAUUGCCAUCGAAAAC	22	5p	p	75.02	0	148	-77.2	-52.16	1	1	1	TRUE	TRUE	42.55	12.3	6.95	4.28	6.95	9.09	3.21	5.88	3.21	6.42	6.42	3.21	5.35	3.21	4.81	8.02	10.7	-0.0133137	-0.28484	-0.5665	0.4043	0.0906	0.0337
3B:67378396:67378583:+	Tae-MIR_N47b	TRUE	novel_prediction	3B:67378396:67378583:+	UACCAUGGCAAAUCGAACGUUUUCGAUGGCAGUUUUAGUGACGCGAGGAUGGCAAGUUUAGUUGACACGCAAGACAAUUUUGUGGCAAAAAAAUACACUGAGCAUGGAGUUGCCAUGCUUGCCAACUAAAAUUGACAUCAUCGUGCCACUAAAAUUGCCAUCGAAAACGUUCGAUUUGCCAUCAUCAA	188	3B:67378416:67378563:+	UUUCGAUGGCAGUUUUAGUGACGCGAGGAUGGCAAGUUUAGUUGACACGCAAGACAAUUUUGUGGCAAAAAAAUACACUGAGCAUGGAGUUGCCAUGCUUGCCAACUAAAAUUGACAUCAUCGUGCCACUAAAAUUGCCAUCGAAAAC	3B:67378416:67378437:+	UUUCGAUGGCAGUUUUAGUGAC	22	3B:67378542:67378563:+	CACUAAAAUUGCCAUCGAAAAC	22	5p	p	75.02	0	148	-68	-45.95	1	1	1	TRUE	TRUE	42.02	12.3	6.42	4.28	8.56	10.16	3.21	5.35	2.14	6.42	6.95	3.21	4.81	3.21	4.28	8.56	10.16	-0.0124679	-0.178723	-0.5239	0.3777	0.07	0.0238
3D:43244803:43244989:+	Tae-MIR_N47c	TRUE	novel_prediction	3D:43244803:43244989:+	ACCAUGGCAAAUCGAACCGUUUUCGAUGGCAGUUUUAGUGACGCGAGGAUGGCAAGUUUAGUUGACACGCAAGACAAUUUUCUGGCAAAAAAAUACACUGAGCACGGAGUUGCCAUGCUUGCCAACUAAAAUUGACAUCCUCGCGUCACUAAAAUUGCCAUCAAAACGUUCGAUUUGCCAUCGUCAA	187	3D:43244823:43244969:+	UUUCGAUGGCAGUUUUAGUGACGCGAGGAUGGCAAGUUUAGUUGACACGCAAGACAAUUUUCUGGCAAAAAAAUACACUGAGCACGGAGUUGCCAUGCUUGCCAACUAAAAUUGACAUCCUCGCGUCACUAAAAUUGCCAUCAAAAC	3D:43244823:43244844:+	UUUCGAUGGCAGUUUUAGUGAC	22	3D:43244949:43244969:+	CACUAAAAUUGCCAUCAAAAC	21	5p	p	75.02	0	147	-73.7	-50.14	1	1	1	TRUE	TRUE	43.85	12.37	6.99	4.3	6.99	9.68	3.76	6.45	3.23	5.91	6.99	3.23	4.84	2.69	5.38	6.99	10.22	-0.012171	-0.268984	-0.5337	0.4011	0.0983	0.0374
5A:565553372:565553561:-	Tae-MIR_N47d	TRUE	novel_prediction	5A:565553372:565553561:-	GAUCAUGACAAAUCAAACGUUUUCGAUGGCAGUUUUAGUGACGCGAGGAUGGCAAGUUUAGUUGGCUAGCAUGACAAAUCUGUGCUUAAUGUAUUUUUUUUUGCCAGAAAAUUGACGUGAGUGUCAACUAAAGUUGCCAUCCUUAUGUCAUUGAAAUUGCCAUUGAAAACGUCCGAUUUUCCAUGGUCAA	190	5A:565553392:565553541:-	UUUCGAUGGCAGUUUUAGUGACGCGAGGAUGGCAAGUUUAGUUGGCUAGCAUGACAAAUCUGUGCUUAAUGUAUUUUUUUUUGCCAGAAAAUUGACGUGAGUGUCAACUAAAGUUGCCAUCCUUAUGUCAUUGAAAUUGCCAUUGAAAAC	5A:565553520:565553541:-	UUUCGAUGGCAGUUUUAGUGAC	22	5A:565553392:565553413:-	CAUUGAAAUUGCCAUUGAAAAC	22	5p	p	75.02	0	150	-78.3	-52.2	1	1	1	TRUE	TRUE	38.42	10.58	3.7	4.76	8.99	7.41	3.17	3.7	2.65	6.88	4.76	2.65	7.41	3.7	5.29	10.05	14.29	-0.0136439	-0.0752632	-0.5242	0.3947	0.0218	0.0073
6D:97138696:97138857:+	Tae-MIR_N48c	TRUE	novel_prediction	6D:97138696:97138857:+	AUGUGUGAUAUAUGAAAUGACAGUUUUAAAGAUUGGGGUUGAGGCAAAGACUAGAACCCUCAAAUCCAACCCUUAAAGCAGUUUAAGGGUUGGGUUUGAGGGUUCUAGUCUUUGCCCCUGUUUUUCAAUCCUUAAAAGUGUCAAAAACUAGCACUUCUCAAU	162	6D:97138716:97138837:+	CAGUUUUAAAGAUUGGGGUUGAGGCAAAGACUAGAACCCUCAAAUCCAACCCUUAAAGCAGUUUAAGGGUUGGGUUUGAGGGUUCUAGUCUUUGCCCCUGUUUUUCAAUCCUUAAAAGUGUC	6D:97138716:97138736:+	CAGUUUUAAAGAUUGGGGUUG	21	6D:97138817:97138837:+	UUUUCAAUCCUUAAAAGUGUC	21	3p	p	0	21.63	122	-76	-62.3	1	1	1	TRUE	TRUE	38.27	13.66	3.73	7.45	5.59	5.59	5.59	0	6.21	4.97	2.48	6.21	7.45	5.59	5.59	7.45	12.42	-0.0135824	-0.174897	-0.5198	0.3642	0.0658	0.0212
Un:221308241:221308421:+	Tae-MIR_N49a	TRUE	novel_prediction	Un:221308241:221308421:+	CCCUUGCCAAUCUCCUUGUUUGUUUCCCUAUCCUUGUCGUGCCCCAUGAGACAAAAUCCAAAGAGAUCCUUGAUCGCAAUUGGCAACGCAGGUCUAGUGCCCAUGGUAAUGACCAUCAUCGCACAAGGGCACGUGCACCCACAGGGAUAUGAGGAAAUGGACGGGGCUCGAGUAAACUCCC	181	Un:221308261:221308401:+	UGUUUCCCUAUCCUUGUCGUGCCCCAUGAGACAAAAUCCAAAGAGAUCCUUGAUCGCAAUUGGCAACGCAGGUCUAGUGCCCAUGGUAAUGACCAUCAUCGCACAAGGGCACGUGCACCCACAGGGAUAUGAGGAAAUGGA	Un:221308261:221308279:+	UGUUUCCCUAUCCUUGUCG	19	Un:221308381:221308401:+	ACAGGGAUAUGAGGAAAUGGA	21	3p	p	0	22.08	141	-45.3	-32.13	1	1	1	TRUE	TRUE	51.93	7.78	5	5	7.78	8.89	10.56	3.89	5	6.11	5.56	6.67	5	2.78	7.22	7.78	5	-0.00613903	-0.0346409	-0.3188	0.3204	0.2285	0.0857
Un:245448654:245448834:+	Tae-MIR_N49b	TRUE	novel_prediction	Un:245448654:245448834:+	CCCUUGCCAAUCUCCUUGUUUGUUUCCCUAUCCUUGUCGUGCCCCAUGAGACAAAAUCCAAAGAGAUCCUUGAUCGCAAUUGGCAACGCAGGUCUAGUGCCCAUGGUAAUGACCAUCAUCGCACAAGGGCACGUGCACCCACAGGGAUAUGAGGAAAUGGACGGGGCUCGAGUAAACUCCC	181	Un:245448674:245448814:+	UGUUUCCCUAUCCUUGUCGUGCCCCAUGAGACAAAAUCCAAAGAGAUCCUUGAUCGCAAUUGGCAACGCAGGUCUAGUGCCCAUGGUAAUGACCAUCAUCGCACAAGGGCACGUGCACCCACAGGGAUAUGAGGAAAUGGA	Un:245448674:245448692:+	UGUUUCCCUAUCCUUGUCG	19	Un:245448794:245448814:+	ACAGGGAUAUGAGGAAAUGGA	21	3p	p	0	22.08	141	-45.3	-32.13	1	1	1	TRUE	TRUE	51.93	7.78	5	5	7.78	8.89	10.56	3.89	5	6.11	5.56	6.67	5	2.78	7.22	7.78	5	-0.00613903	-0.0346409	-0.3188	0.3204	0.2285	0.0857
Un:245461003:245461183:+	Tae-MIR_N49c	TRUE	novel_prediction	Un:245461003:245461183:+	CCCUUGCCAAUCUCCUUGUUUGUUUCCCUAUCCUUGUCGUGCCCCAUGAGACAAAAUCCAAAGAGAUCCUUGAUCGCAAUUGGCAACGCAGGUCUAGUGCCCAUGGUAAUGACCAUCAUCGCACAAGGGCACGUGCACCCACAGGGAUAUGAGGAAAUGGACGGGGCUCGAGUAAACUCCC	181	Un:245461023:245461163:+	UGUUUCCCUAUCCUUGUCGUGCCCCAUGAGACAAAAUCCAAAGAGAUCCUUGAUCGCAAUUGGCAACGCAGGUCUAGUGCCCAUGGUAAUGACCAUCAUCGCACAAGGGCACGUGCACCCACAGGGAUAUGAGGAAAUGGA	Un:245461023:245461041:+	UGUUUCCCUAUCCUUGUCG	19	Un:245461143:245461163:+	ACAGGGAUAUGAGGAAAUGGA	21	3p	p	0	22.08	141	-45.3	-32.13	1	1	1	TRUE	TRUE	51.93	7.78	5	5	7.78	8.89	10.56	3.89	5	6.11	5.56	6.67	5	2.78	7.22	7.78	5	-0.00613903	-0.0346409	-0.3188	0.3204	0.2285	0.0857
Un:265821995:265822175:+	Tae-MIR_N49d	TRUE	novel_prediction	Un:265821995:265822175:+	CCCUUGCCAAUCUCCUUGUUUGUUUCCCUAUCCUUGUCGUGCCCCAUGAGACAAAAUCCAAAGAGAUCCUUGAUCGCAAUUGGCAACGCAGGUCUAGUGCCCAUGGUAAUGACCAUCAUCGCACAAGGGCACGUGCACCCACAGGGAUAUGAGGAAAUGGACGGGGCUCGAGUAAACUCCC	181	Un:265822015:265822155:+	UGUUUCCCUAUCCUUGUCGUGCCCCAUGAGACAAAAUCCAAAGAGAUCCUUGAUCGCAAUUGGCAACGCAGGUCUAGUGCCCAUGGUAAUGACCAUCAUCGCACAAGGGCACGUGCACCCACAGGGAUAUGAGGAAAUGGA	Un:265822015:265822033:+	UGUUUCCCUAUCCUUGUCG	19	Un:265822135:265822155:+	ACAGGGAUAUGAGGAAAUGGA	21	3p	p	0	22.08	141	-45.3	-32.13	1	1	1	TRUE	TRUE	51.93	7.78	5	5	7.78	8.89	10.56	3.89	5	6.11	5.56	6.67	5	2.78	7.22	7.78	5	-0.00613903	-0.0346409	-0.3188	0.3204	0.2285	0.0857
1A:465257081:465257272:+	Tae-MIR_N4a	TRUE	novel_prediction	1A:465257081:465257272:+	UUGAUGCGUCAGGUUCGCUAUAAUUUUUAGAUCAUUUGGACAUCUGAGCUGCUCUAAGCUAAAUAGACAAAUCGGGUCAGAACAGUGUAUGAACAGUUAACAUUUUUACGGACCCCGAAUUUGUCUUUUUUGUCAAGAGCUGCCCAGAUGUUCAAAUGAUUUGAAAAUUGGAGCGAACCUCAUGCAGCAAAU	192	1A:465257101:465257252:+	UAAUUUUUAGAUCAUUUGGACAUCUGAGCUGCUCUAAGCUAAAUAGACAAAUCGGGUCAGAACAGUGUAUGAACAGUUAACAUUUUUACGGACCCCGAAUUUGUCUUUUUUGUCAAGAGCUGCCCAGAUGUUCAAAUGAUUUGAAAAUUGGA	1A:465257101:465257121:+	UAAUUUUUAGAUCAUUUGGAC	21	1A:465257232:465257252:+	UCAAAUGAUUUGAAAAUUGGA	21	5p	p	55.39	0	152	-64.7	-42.57	1	1	2	TRUE	TRUE	39.06	9.95	4.19	6.81	8.9	7.33	3.14	3.14	4.71	7.85	5.24	3.14	4.71	4.71	5.76	7.85	12.57	-0.0119739	-0.160069	-0.4677	0.4167	0.0757	0.0324
1D:7909617:7909805:-	Tae-MIR_N4b	TRUE	novel_prediction	1D:7909617:7909805:-	AGAGUGCGGCGUUUCGCUCCAAUUUUUAGAUCAUUCGGACAUCUGAGCAGCUCUCGGCAAAAAAGAUAAAUCGGGUCAGAACAGUGUGCGAAUAAUAAACAUUUUUACAGACCCUGAAUUUGUCUUUUUGCCGAGAGCUUCCUAGAUGUCCAAAUGAUUUGAAAAUUGGAGUGAACCUCACGCAUCAAA	189	1D:7909637:7909785:-	AAUUUUUAGAUCAUUCGGACAUCUGAGCAGCUCUCGGCAAAAAAGAUAAAUCGGGUCAGAACAGUGUGCGAAUAAUAAACAUUUUUACAGACCCUGAAUUUGUCUUUUUGCCGAGAGCUUCCUAGAUGUCCAAAUGAUUUGAAAAUUGG	1D:7909765:7909785:-	AAUUUUUAGAUCAUUCGGACA	21	1D:7909637:7909657:-	UCCAAAUGAUUUGAAAAUUGG	21	5p	p	13.53	0	149	-71.3	-47.85	1	1	1	TRUE	TRUE	41.27	11.7	3.72	6.91	7.98	6.91	3.72	4.79	4.79	8.51	5.32	3.19	4.26	3.19	7.45	6.38	11.17	-0.0123068	-0.170899	-0.5079	0.4021	0.0957	0.038
2A:83715214:83715407:+	Tae-MIR_N4c	TRUE	novel_prediction	2A:83715214:83715407:+	UUGAUGCGUGAAGUUCGCUCUAAUUUUUAGAUCAUUUGGACAUCUGAGCAGCUCUCUGCAAAAAGAAAAACAAAUCAGGUAGAACAGUGAAAGAACAGUAAACAUUUUUACGGAUCCCGGAUUUAUCUUUUUUAUCGACAGCUGCUCAGAUGUCCAGAAGAUUUGAAAAUUAGAGCGAACCUCACACAUCAAAA	194	2A:83715234:83715387:+	UAAUUUUUAGAUCAUUUGGACAUCUGAGCAGCUCUCUGCAAAAAGAAAAACAAAUCAGGUAGAACAGUGAAAGAACAGUAAACAUUUUUACGGAUCCCGGAUUUAUCUUUUUUAUCGACAGCUGCUCAGAUGUCCAGAAGAUUUGAAAAUUAGA	2A:83715234:83715254:+	UAAUUUUUAGAUCAUUUGGAC	21	2A:83715367:83715387:+	CCAGAAGAUUUGAAAAUUAGA	21	5p	p	55.39	0	154	-57.6	-37.4	1	1	2	TRUE	TRUE	37.11	13.47	5.18	8.29	7.77	8.29	2.07	3.11	5.18	9.33	4.15	2.07	3.11	4.15	7.25	5.18	11.4	-0.0125007	-0.117397	-0.4639	0.3918	0.1066	0.0341
2B:240067914:240068104:+	Tae-MIR_N4d	TRUE	novel_prediction	2B:240067914:240068104:+	UUGAUGUGUGAGGUCCUCUCUAAUUUUUAGAUCAUUUGGACAUCUGAGCAACUCUCAGCAAAAAAGAUAAAUCGGGCCAGAACAAUGCGUGAACAAUAAACAUUUUUACAGACCUGAAUUUGUAUUUUUGCCCGAGAGCUGCUCAGAUGUUCAAAUGAUUUGAAAAUUGGAGCGGACCUCACGCAUCAAAU	191	2B:240067934:240068084:+	UAAUUUUUAGAUCAUUUGGACAUCUGAGCAACUCUCAGCAAAAAAGAUAAAUCGGGCCAGAACAAUGCGUGAACAAUAAACAUUUUUACAGACCUGAAUUUGUAUUUUUGCCCGAGAGCUGCUCAGAUGUUCAAAUGAUUUGAAAAUUGGA	2B:240067934:240067954:+	UAAUUUUUAGAUCAUUUGGAC	21	2B:240068064:240068084:+	UCAAAUGAUUUGAAAAUUGGA	21	5p	p	55.39	0	151	-63.4	-41.99	1	1	2	TRUE	TRUE	38.74	12.11	4.74	5.79	9.47	7.89	3.16	2.63	5.26	8.95	4.74	3.16	3.16	3.16	6.32	8.42	11.05	-0.0138513	-0.108377	-0.5366	0.4084	0.0735	0.0256
3A:405685488:405685680:+	Tae-MIR_N4e	TRUE	novel_prediction	3A:405685488:405685680:+	UUGAUGCAUGAGGUUCGCUCUAAUUUUUAGAUCAUUUGGACAUCUGAGCUGCUCUGAGAAAAAAAAUACAAAUCGGGUCAGAACAGUGCGUGAACAGUUAACAUUUUUACACACCCCGAAUUUAACUUUUUUGUCGAGAGCUGCUCAGAUGUCCAAAUAAUUUGACAAUUAGAGCGAAGCUCGUGUAUCAAAU	193	3A:405685508:405685660:+	UAAUUUUUAGAUCAUUUGGACAUCUGAGCUGCUCUGAGAAAAAAAAUACAAAUCGGGUCAGAACAGUGCGUGAACAGUUAACAUUUUUACACACCCCGAAUUUAACUUUUUUGUCGAGAGCUGCUCAGAUGUCCAAAUAAUUUGACAAUUAGA	3A:405685508:405685528:+	UAAUUUUUAGAUCAUUUGGAC	21	3A:405685640:405685660:+	CCAAAUAAUUUGACAAUUAGA	21	5p	p	55.39	0	153	-57.6	-37.65	1	1	2	TRUE	TRUE	37.82	11.46	5.21	6.77	8.33	7.29	2.08	3.65	5.21	8.33	4.69	2.08	4.69	4.69	6.25	7.29	11.98	-0.0128926	-0.162176	-0.4876	0.3731	0.0661	0.0251
3D:435707622:435707812:+	Tae-MIR_N4g	TRUE	novel_prediction	3D:435707622:435707812:+	UUGAUGUGUGAGGUUCUCUCUAAUUUUUAGAUCAUUUGGACACAUGAGCUGCUCUGAGCAAAAAGGACAAAUCGGGUCAGAAUAGUGCGUGAACAGUUAACAUUUUUACAGACCCCGAAUUUGUCUUUUUGCCGAGAGCUGCUCAGAUGUCCAGAUGACUUGAAAAUUGCAACUAACCUCACGCACCAAAU	191	3D:435707642:435707792:+	UAAUUUUUAGAUCAUUUGGACACAUGAGCUGCUCUGAGCAAAAAGGACAAAUCGGGUCAGAAUAGUGCGUGAACAGUUAACAUUUUUACAGACCCCGAAUUUGUCUUUUUGCCGAGAGCUGCUCAGAUGUCCAGAUGACUUGAAAAUUGCA	3D:435707642:435707662:+	UAAUUUUUAGAUCAUUUGGAC	21	3D:435707772:435707792:+	CCAGAUGACUUGAAAAUUGCA	21	5p	p	55.39	0	151	-65.1	-43.11	1	1	2	TRUE	TRUE	41.36	9.47	6.32	6.84	6.84	7.89	3.68	2.63	6.32	8.95	4.74	2.63	4.74	3.16	5.79	8.95	11.05	-0.0106963	-0.073822	-0.4424	0.377	0.1431	0.0549
5B:251914660:251914834:-	Tae-MIR_N4i	TRUE	novel_prediction	5B:251914660:251914834:-	CAUUGAGUGGGGUCUGCUCCAUUUUUCAGAUCAUUUGGACAUCUGAGUAGUUCACAGCCAAAAAAAUUCGGGUCUGAACAGUCAACUUUUUUACAGACCCCGAAUUGGUUUUUUUGUCGAGAGCUGCACAGAUGCCUAAAUGAUUUGAAAAUUAGAACGAACCUCGCGCAACAAA	175	5B:251914680:251914814:-	AUUUUUCAGAUCAUUUGGACAUCUGAGUAGUUCACAGCCAAAAAAAUUCGGGUCUGAACAGUCAACUUUUUUACAGACCCCGAAUUGGUUUUUUUGUCGAGAGCUGCACAGAUGCCUAAAUGAUUUGAAAAUUAG	5B:251914794:251914814:-	AUUUUUCAGAUCAUUUGGACA	21	5B:251914680:251914700:-	CCUAAAUGAUUUGAAAAUUAG	21	5p	p	11.71	0	135	-53.2	-39.41	1	1	1	TRUE	TRUE	41.14	10.92	5.75	6.32	6.32	8.62	4.02	3.45	4.6	8.05	4.02	4.02	4.6	2.3	6.32	6.9	13.79	-0.00940447	-0.0795429	-0.3869	0.3543	0.1458	0.0552
5B:668107918:668108110:+	Tae-MIR_N4j	TRUE	novel_prediction	5B:668107918:668108110:+	UUGAUGCGUGAGGUUCGCUUUAAUUUUUAGAUCAUUUGGACAUCUGAGAAGCUCUCGGCAAAAAAAAACAAAUCGGGUCAGAACAGUGCGUGAACAGUAAAUAUUUUUACAGACCCCGGAUUUGUCUUUUUUGCUGAGAGCUGCUCAGAUGUCCAAAUAAUUUGAAAAUUAGAGCAAACCUAACGCAUCAAAA	193	5B:668107938:668108090:+	UAAUUUUUAGAUCAUUUGGACAUCUGAGAAGCUCUCGGCAAAAAAAAACAAAUCGGGUCAGAACAGUGCGUGAACAGUAAAUAUUUUUACAGACCCCGGAUUUGUCUUUUUUGCUGAGAGCUGCUCAGAUGUCCAAAUAAUUUGAAAAUUAGA	5B:668107938:668107958:+	UAAUUUUUAGAUCAUUUGGAC	21	5B:668108070:668108090:+	CCAAAUAAUUUGAAAAUUAGA	21	5p	p	55.39	0	153	-75.1	-49.08	1	1	2	TRUE	TRUE	37.82	14.58	4.17	6.77	7.29	6.77	2.6	3.65	4.69	7.81	5.21	3.12	4.17	4.17	5.73	6.77	12.5	-0.0143178	-0.111503	-0.5415	0.4145	0.0757	0.0272
6A:147960208:147960399:+	Tae-MIR_N4k	TRUE	novel_prediction	6A:147960208:147960399:+	UUGAUGCGUCAGGUUCGCUAUAAUUUUUAGAUCAUUUGGACAUCUGAGCUGCUCUGAGCUAAAAAGACAAAUCGGGUCAGAACAGUGCAUGAACAGUUAACAUUUUUACGGACCCCGAAUUUGUCUUUUUUAUCAAGAGCUGCCCAGAUGUUCAAAUGAUUUGAAAAUUGGAGCGAACCUCAUGCAGCAAAU	192	6A:147960228:147960379:+	UAAUUUUUAGAUCAUUUGGACAUCUGAGCUGCUCUGAGCUAAAAAGACAAAUCGGGUCAGAACAGUGCAUGAACAGUUAACAUUUUUACGGACCCCGAAUUUGUCUUUUUUAUCAAGAGCUGCCCAGAUGUUCAAAUGAUUUGAAAAUUGGA	6A:147960228:147960248:+	UAAUUUUUAGAUCAUUUGGAC	21	6A:147960359:147960379:+	UCAAAUGAUUUGAAAAUUGGA	21	5p	p	55.39	0	152	-65.6	-43.16	1	1	2	TRUE	TRUE	39.58	10.47	4.19	6.81	8.9	7.85	3.14	3.14	4.71	8.38	5.76	3.14	3.66	3.66	5.76	7.85	12.57	-0.0119353	-0.161806	-0.4724	0.401	0.1001	0.039
6B:475583213:475583403:-	Tae-MIR_N4l	TRUE	novel_prediction	6B:475583213:475583403:-	UUGAUGCGUGAGGUUCGCUCUAAUUUUUAGAUCAUUUGGACAUUUGAGCUGCUCUCAGCAAAAAAGACAAAUCGGGUCAGAACAGUGCGUGAACAGUUAACAUUUUUACAGACCCCGAAUUUGUCUUUUUUGCCAAGAGCUGCUCAGAUGUCCAAAUGAUUUGAAAUUGGAGCAAACCUCACGCAUAAAAU	191	6B:475583233:475583383:-	UAAUUUUUAGAUCAUUUGGACAUUUGAGCUGCUCUCAGCAAAAAAGACAAAUCGGGUCAGAACAGUGCGUGAACAGUUAACAUUUUUACAGACCCCGAAUUUGUCUUUUUUGCCAAGAGCUGCUCAGAUGUCCAAAUGAUUUGAAAUUGGA	6B:475583363:475583383:-	UAAUUUUUAGAUCAUUUGGAC	21	6B:475583233:475583252:-	CCAAAUGAUUUGAAAUUGGA	20	5p	p	55.39	0	151	-73.2	-48.48	1	1	2	TRUE	TRUE	39.79	11.58	4.74	6.84	7.37	8.42	3.16	3.16	4.74	7.89	5.79	2.63	4.21	2.63	5.79	7.89	13.16	-0.013908	-0.13966	-0.5534	0.4031	0.1329	0.0478
7A:171577505:171577699:-	Tae-MIR_N4n	TRUE	novel_prediction	7A:171577505:171577699:-	UUGAUGCGUGAGAUUCGCUCUAAUUUUUAGAUCAUUUGGACAUCUGAGCGGCUCUCAGCAAAAAAAAAAGACAAAUCAGAUCAGAACAGUGUGUGAACAGUAAACAUUUUUACAUAUCCCAAAUUUGUCUUUUUGCCGAGAGUUUCUUAGAUGUUCAAAUGAUUUGAACAUUGAAGCGAACCUCAUGCAUCAAAU	195	7A:171577525:171577679:-	UAAUUUUUAGAUCAUUUGGACAUCUGAGCGGCUCUCAGCAAAAAAAAAAGACAAAUCAGAUCAGAACAGUGUGUGAACAGUAAACAUUUUUACAUAUCCCAAAUUUGUCUUUUUGCCGAGAGUUUCUUAGAUGUUCAAAUGAUUUGAACAUUGAA	7A:171577659:171577679:-	UAAUUUUUAGAUCAUUUGGAC	21	7A:171577525:171577545:-	UCAAAUGAUUUGAACAUUGAA	21	5p	p	55.39	0	155	-57	-36.77	1	1	2	TRUE	TRUE	35.38	12.89	4.12	6.7	9.79	8.76	2.06	2.58	4.12	8.76	4.12	1.03	4.12	3.09	7.22	7.73	12.89	-0.0125382	-0.0902564	-0.4436	0.4	0.1107	0.0388
7B:145977954:145978145:-	Tae-MIR_N4o	TRUE	novel_prediction	7B:145977954:145978145:-	UUGAUUUGUGAGAUUCACUUUAAUUUUUAGAUCAUUUGGACAUCUGAGCUGCUUUGAUCAAGAAAGACAAAUCAGGUUAUAAUAGUGCAUGAACAGUUAGCAUUUUUACAGAUUCCGAAUUUGUGUUUUUUGCCGAGAGCUGCUCAGAUGUCAAAAUGAUUUAAAAAUUGAAGUGAACCUCACGCAUCAAAU	192	7B:145977974:145978125:-	UAAUUUUUAGAUCAUUUGGACAUCUGAGCUGCUUUGAUCAAGAAAGACAAAUCAGGUUAUAAUAGUGCAUGAACAGUUAGCAUUUUUACAGAUUCCGAAUUUGUGUUUUUUGCCGAGAGCUGCUCAGAUGUCAAAAUGAUUUAAAAAUUGAA	7B:145978105:145978125:-	UAAUUUUUAGAUCAUUUGGAC	21	7B:145977974:145977994:-	CAAAAUGAUUUAAAAAUUGAA	21	5p	p	55.39	0	152	-61.5	-40.46	1	1	2	TRUE	TRUE	33.33	10.47	3.66	7.33	10.47	7.85	1.57	1.57	3.66	9.42	4.19	1.05	4.19	4.19	5.24	8.9	16.23	-0.0135944	-0.11263	-0.4531	0.401	0.0454	0.0179
7B:584268223:584268408:+	Tae-MIR_N4p	TRUE	novel_prediction	7B:584268223:584268408:+	UUAUUGCAUGAGGUCCCCUUUAAUUUUUAGAUCAUUUGGACAUCUGAGUAGUUCUCAGAAAAAAAACAAUUCGGAUCAAAGCAUGAACAGUAAACCUUUUUACAGACCCUAAAUUUGUCUUUUUUGCCGAGAGCUGGUCAGAUGUCUAAAUGAUUUGAAAAUUGGAGCGGAUCUCACGCAUCAAAU	186	7B:584268243:584268388:+	UAAUUUUUAGAUCAUUUGGACAUCUGAGUAGUUCUCAGAAAAAAAACAAUUCGGAUCAAAGCAUGAACAGUAAACCUUUUUACAGACCCUAAAUUUGUCUUUUUUGCCGAGAGCUGGUCAGAUGUCUAAAUGAUUUGAAAAUUGGA	7B:584268243:584268263:+	UAAUUUUUAGAUCAUUUGGAC	21	7B:584268368:584268388:+	CUAAAUGAUUUGAAAAUUGGA	21	5p	p	55.39	0	146	-53.7	-36.78	1	1	2	TRUE	TRUE	36.02	12.43	3.78	6.49	9.19	7.03	3.78	2.16	4.86	8.11	3.24	3.24	3.78	4.32	7.03	6.49	14.05	-0.0114325	-0.10672	-0.4118	0.3763	0.1466	0.0518
Un:248281635:248281829:+	Tae-MIR_N4q	TRUE	novel_prediction	Un:248281635:248281829:+	UUGAUGCGUGAGAUUCGCUCUAAUUUUUAGAUCAUUUGGACAUCUGAGCGGCUCUCAGCAAAAAAAAAAGACAAAUCAGAUCAGAACAGUGUGUGAACAGUAAACAUUUUUACAUAUCCCAAAUUUGUCUUUUUGCCGAGAGUUUCUUAGAUGUUCAAAUGAUUUGAACAUUGAAGCGAACCUCAUGCAUCAAAU	195	Un:248281655:248281809:+	UAAUUUUUAGAUCAUUUGGACAUCUGAGCGGCUCUCAGCAAAAAAAAAAGACAAAUCAGAUCAGAACAGUGUGUGAACAGUAAACAUUUUUACAUAUCCCAAAUUUGUCUUUUUGCCGAGAGUUUCUUAGAUGUUCAAAUGAUUUGAACAUUGAA	Un:248281655:248281675:+	UAAUUUUUAGAUCAUUUGGAC	21	Un:248281789:248281809:+	UCAAAUGAUUUGAACAUUGAA	21	5p	p	55.39	0	155	-57	-36.77	1	1	2	TRUE	TRUE	35.38	12.89	4.12	6.7	9.79	8.76	2.06	2.58	4.12	8.76	4.12	1.03	4.12	3.09	7.22	7.73	12.89	-0.0125382	-0.0902564	-0.4436	0.4	0.1107	0.0388
Un:356934561:356934749:+	Tae-MIR_N4s	TRUE	novel_prediction	Un:356934561:356934749:+	UAUUGCGUGAGGUCCGCUCCAUUUUUCAGAUCAUUUGGACAUUUAAGUAGCUCUCAGAAAAAAAGCCAAAUGAGAUCAGAACAAUACAUGAAUUAUAAAAUAUUUACAAACCCUGAAUUUAUCUUUUUGGCAGAGAACUGCUCAGAUGUCCAAAUGAUUUGAAAAUUGGAGCGGACCUCAACAUCAAAU	189	Un:356934581:356934729:+	AUUUUUCAGAUCAUUUGGACAUUUAAGUAGCUCUCAGAAAAAAAGCCAAAUGAGAUCAGAACAAUACAUGAAUUAUAAAAUAUUUACAAACCCUGAAUUUAUCUUUUUGGCAGAGAACUGCUCAGAUGUCCAAAUGAUUUGAAAAUUGG	Un:356934581:356934601:+	AUUUUUCAGAUCAUUUGGACA	21	Un:356934709:356934729:+	UCCAAAUGAUUUGAAAAUUGG	21	5p	p	11.71	0	149	-48.5	-32.55	1	1	1	TRUE	TRUE	34.92	14.36	4.26	6.38	11.17	8.51	3.72	1.6	4.26	8.51	3.72	2.66	2.13	4.79	6.38	6.38	11.17	-0.0122423	-0.0866667	-0.4275	0.3492	0.1378	0.0544
Un:356975268:356975456:-	Tae-MIR_N4t	TRUE	novel_prediction	Un:356975268:356975456:-	UAUUGCGUGAGGUCCGCUCCAUUUUUCAGAUCAUUUGGACAUUUAAGUAGCUCUCAGAAAAAAAGCCAAAUGAGAUCAGAACAAUACAUGAACUAUAAAAUAUUUACAAACCCUGAAUUUAUCUUUUUGGCAGAGAACUGCUCAGAUGUCCAGAUGAUUUGAAAAUUGGAGCGGACCUCAACAUCAAAU	189	Un:356975288:356975436:-	AUUUUUCAGAUCAUUUGGACAUUUAAGUAGCUCUCAGAAAAAAAGCCAAAUGAGAUCAGAACAAUACAUGAACUAUAAAAUAUUUACAAACCCUGAAUUUAUCUUUUUGGCAGAGAACUGCUCAGAUGUCCAGAUGAUUUGAAAAUUGG	Un:356975416:356975436:-	AUUUUUCAGAUCAUUUGGACA	21	Un:356975288:356975308:-	UCCAGAUGAUUUGAAAAUUGG	21	5p	p	11.71	0	149	-48	-32.21	1	1	1	TRUE	TRUE	35.98	13.3	4.79	6.91	10.64	8.51	3.72	1.6	4.79	9.04	3.72	2.66	2.13	4.79	6.38	6.38	10.64	-0.0118093	-0.10754	-0.4249	0.3228	0.1409	0.0512
2B:77851108:77851230:+	Tae-MIR_N50a	TRUE	novel_prediction	2B:77851108:77851230:+	UUUUUUAACAAUGGCACUAUUACUUCUAUCCACAUCCAAAUCAUGAGUAAUGAAAGAUCGUGUCACUUUCACUGCCCACGAUUUGGAUCGUGGAUAGUAGAAUAGUGCCAUCUGGAGAUGAGA	123	2B:77851129:77851210:+	ACUUCUAUCCACAUCCAAAUCAUGAGUAAUGAAAGAUCGUGUCACUUUCACUGCCCACGAUUUGGAUCGUGGAUAGUAGAAU	2B:77851129:77851149:+	ACUUCUAUCCACAUCCAAAUC	21	2B:77851189:77851210:+	UUUGGAUCGUGGAUAGUAGAAU	22	3p	p	0	107.39	82	-34.3	-41.83	1	1	1	TRUE	TRUE	39.02	6.56	5.74	5.74	11.48	8.2	4.1	2.46	4.92	9.02	2.46	3.28	4.92	6.56	7.38	8.2	9.02	-0.0109815	-0.429268	-0.4285	0.3821	0.1002	0.0333
Un:245549768:245549890:+	Tae-MIR_N50b	TRUE	novel_prediction	Un:245549768:245549890:+	UUUUUUAACAAUGGCACUAUUACUUCUAUCCACAUCCAAAUCAUGAGUAAUGAAAGAUCGUGUCACUUUCACUGCCCACGAUUUGGAUCGUGGAUAGUAGAAUAGUGCCAUCUGGAGAUGAGA	123	Un:245549789:245549870:+	ACUUCUAUCCACAUCCAAAUCAUGAGUAAUGAAAGAUCGUGUCACUUUCACUGCCCACGAUUUGGAUCGUGGAUAGUAGAAU	Un:245549789:245549809:+	ACUUCUAUCCACAUCCAAAUC	21	Un:245549849:245549870:+	UUUGGAUCGUGGAUAGUAGAAU	22	3p	p	0	107.39	82	-34.3	-41.83	1	1	1	TRUE	TRUE	39.02	6.56	5.74	5.74	11.48	8.2	4.1	2.46	4.92	9.02	2.46	3.28	4.92	6.56	7.38	8.2	9.02	-0.0109815	-0.429268	-0.4285	0.3821	0.1002	0.0333
Un:370801013:370801135:-	Tae-MIR_N50c	TRUE	novel_prediction	Un:370801013:370801135:-	UUUUUUAACAAUGGCACUAUUACUUCUAUCCACAUCCAAAUCAUGAGUAAUGAAAGAUCGUGUCACUUUCACUGCCCACGAUUUGGAUCGUGGAUAGUAGAAUAGUGCCAUCUGGAGAUGAGA	123	Un:370801033:370801114:-	ACUUCUAUCCACAUCCAAAUCAUGAGUAAUGAAAGAUCGUGUCACUUUCACUGCCCACGAUUUGGAUCGUGGAUAGUAGAAU	Un:370801094:370801114:-	ACUUCUAUCCACAUCCAAAUC	21	Un:370801033:370801054:-	UUUGGAUCGUGGAUAGUAGAAU	22	3p	p	0	107.39	82	-34.3	-41.83	1	1	1	TRUE	TRUE	39.02	6.56	5.74	5.74	11.48	8.2	4.1	2.46	4.92	9.02	2.46	3.28	4.92	6.56	7.38	8.2	9.02	-0.0109815	-0.429268	-0.4285	0.3821	0.1002	0.0333
Un:391463529:391463651:-	Tae-MIR_N50d	TRUE	novel_prediction	Un:391463529:391463651:-	UUUUUUAACAAUGGCACUAUUACUUCUAUCCACAUCCAAAUCAUGAGUAAUGAAAGAUCGUGUCACUUUCACUGCCCACGAUUUGGAUCGUGGAUAGUAGAAUAGUGCCAUCUGGAGAUGAGA	123	Un:391463549:391463630:-	ACUUCUAUCCACAUCCAAAUCAUGAGUAAUGAAAGAUCGUGUCACUUUCACUGCCCACGAUUUGGAUCGUGGAUAGUAGAAU	Un:391463610:391463630:-	ACUUCUAUCCACAUCCAAAUC	21	Un:391463549:391463570:-	UUUGGAUCGUGGAUAGUAGAAU	22	3p	p	0	107.39	82	-34.3	-41.83	1	1	1	TRUE	TRUE	39.02	6.56	5.74	5.74	11.48	8.2	4.1	2.46	4.92	9.02	2.46	3.28	4.92	6.56	7.38	8.2	9.02	-0.0109815	-0.429268	-0.4285	0.3821	0.1002	0.0333
1B:432819028:432819153:+	Tae-MIR_N52a	TRUE	novel_prediction	1B:432819028:432819153:+	CCCUCCGUUCUACUUCCCCCGUCCUAAAAUUCUUGUCUUAGAUUUGUCUACAUACGGAUGUAUCUAUUCACAUUUAGAUAAAUCUAAGACAGGAAUUUUGAGACGGAGAGAGUAUAAUAUUAAAGC	126	1B:432819048:432819133:+	GUCCUAAAAUUCUUGUCUUAGAUUUGUCUACAUACGGAUGUAUCUAUUCACAUUUAGAUAAAUCUAAGACAGGAAUUUUGAGACGG	1B:432819048:432819068:+	GUCCUAAAAUUCUUGUCUUAG	21	1B:432819113:432819133:+	AAGACAGGAAUUUUGAGACGG	21	3p	p	0	140.3	86	-38.9	-45.23	1	1	2	TRUE	TRUE	36.51	8	4.8	7.2	10.4	3.2	6.4	3.2	7.2	8	0.8	2.4	4.8	11.2	8	3.2	11.2	-0.0106519	-0.133862	-0.3889	0.373	0.0832	0.0337
3D:546651599:546651747:-	Tae-MIR_N52b	TRUE	novel_prediction	3D:546651599:546651747:-	GCUUGGGUAUUACUCCCUCCGUCCCAAAAUUCUUGUCUUAGAUUUGUCUAAAUACGGAUGUAUCAAGUCACGUUUUAAUAUUAAAUACAUCCAUAUCUAGACAAAUUUAAGACAGGAAUUUUGAGACGGAGGGAGUACUUGCUAAAUUC	149	3D:546651619:546651727:-	GUCCCAAAAUUCUUGUCUUAGAUUUGUCUAAAUACGGAUGUAUCAAGUCACGUUUUAAUAUUAAAUACAUCCAUAUCUAGACAAAUUUAAGACAGGAAUUUUGAGACGG	3D:546651707:546651727:-	GUCCCAAAAUUCUUGUCUUAG	21	3D:546651619:546651639:-	AAGACAGGAAUUUUGAGACGG	21	3p	p	0	140.3	109	-49.7	-45.6	1	1	2	TRUE	TRUE	35.57	10.14	5.41	5.41	10.14	4.73	4.05	2.7	6.08	6.08	1.35	4.73	5.41	10.14	7.43	4.05	12.16	-0.0143407	-0.171141	-0.5101	0.3826	0.0695	0.025
Un:87196376:87196524:-	Tae-MIR_N52d	TRUE	novel_prediction	Un:87196376:87196524:-	CACUUAACUGUACUUCCUCCGUCCAAAAAUUCUUGUCUUAAAUUUGUCUAAAUACGAAUGUAUGAAGUCAUGUUUUAGUAUUAGGUACAUCCAUAUCUAGACAAAUCCAAGACAGGAAUUUUGAGACGGAGGGAGUACAUAUUUGUGAC	149	Un:87196396:87196504:-	GUCCAAAAAUUCUUGUCUUAAAUUUGUCUAAAUACGAAUGUAUGAAGUCAUGUUUUAGUAUUAGGUACAUCCAUAUCUAGACAAAUCCAAGACAGGAAUUUUGAGACGG	Un:87196484:87196504:-	GUCCAAAAAUUCUUGUCUUAA	21	Un:87196396:87196416:-	AAGACAGGAAUUUUGAGACGG	21	3p	p	0	140.3	109	-36.9	-33.85	1	1	1	TRUE	TRUE	34.9	10.14	6.76	6.08	9.46	6.08	3.38	2.03	5.41	6.76	0	3.38	7.43	9.46	6.76	6.08	10.81	-0.0123467	-0.085906	-0.4309	0.3691	0.0808	0.0313
1B:9707372:9707476:-	Tae-MIR_N53a	TRUE	novel_prediction	1B:9707372:9707476:-	GUAGCAUGAAAGAUACUCCCUCCGUCCCAUACUAUAAGAGCGUUAAUCGUAGUGUCAAAAAUGCUCAUAUAUUAUGGAAUGGAGGGAGAAGUAGUUUAAGCUGCA	105	1B:9707392:9707456:-	UCCGUCCCAUACUAUAAGAGCGUUAAUCGUAGUGUCAAAAAUGCUCAUAUAUUAUGGAAUGGAGG	1B:9707436:9707456:-	UCCGUCCCAUACUAUAAGAGC	21	1B:9707392:9707412:-	UCAUAUAUUAUGGAAUGGAGG	21	5p	p	431.48	0	65	-21.2	-32.62	1	1	1	TRUE	TRUE	40	10.58	1.92	9.62	10.58	4.81	4.81	2.88	4.81	6.73	4.81	3.85	7.69	11.54	5.77	5.77	3.85	-0.0104525	-0.142857	-0.4181	0.3524	0.0464	0.016
1B:9709585:9709689:-	Tae-MIR_N53b	TRUE	novel_prediction	1B:9709585:9709689:-	GUAGCAUGAAAGAUACUCCCUCCGUCCCAUACUAUAAGAGCGUUAAUCGUAGUGUCAAAAAUGCUCAUAUAUUAUGGAAUGGAGGGAGAAGUAGUUUAAGCUGCA	105	1B:9709605:9709669:-	UCCGUCCCAUACUAUAAGAGCGUUAAUCGUAGUGUCAAAAAUGCUCAUAUAUUAUGGAAUGGAGG	1B:9709649:9709669:-	UCCGUCCCAUACUAUAAGAGC	21	1B:9709605:9709625:-	UCAUAUAUUAUGGAAUGGAGG	21	5p	p	431.48	0	65	-21.2	-32.62	1	1	1	TRUE	TRUE	40	10.58	1.92	9.62	10.58	4.81	4.81	2.88	4.81	6.73	4.81	3.85	7.69	11.54	5.77	5.77	3.85	-0.0104525	-0.142857	-0.4181	0.3524	0.0464	0.016
2B:149837422:149837522:-	Tae-MIR_N53c	TRUE	novel_prediction	2B:149837422:149837522:-	GUUCCUUCAAAAAUACUCCCUCCGUCCCAUACUAUAAGAGCGCACCAGUGUAAAAAAUGCGCUCAUAUUAUGGGACGGCGGAGUACUAACGGAAUUUAUUU	101	2B:149837442:149837502:-	UCCGUCCCAUACUAUAAGAGCGCACCAGUGUAAAAAAUGCGCUCAUAUUAUGGGACGGCGG	2B:149837482:149837502:-	UCCGUCCCAUACUAUAAGAGC	21	2B:149837442:149837460:-	UCAUAUUAUGGGACGGCGG	19	5p	p	431.48	0	61	-28.4	-46.56	1	1	1	TRUE	TRUE	42.57	12	6	4	9	5	7	6	6	4	5	5	5	10	6	3	7	-0.00911675	-0.0982673	-0.3881	0.3069	0.0937	0.0358
6A:212801577:212801675:+	Tae-MIR_N53d	TRUE	novel_prediction	6A:212801577:212801675:+	GAUAACUCACAUAUACUCCCUCCGUCCCAUACUAUAAGAGCGUUUUUGACACUGGCGCUCUUAUAUUAUGGGACAGAGGGAGUACUUUACAAACAUUCA	99	6A:212801597:212801655:+	UCCGUCCCAUACUAUAAGAGCGUUUUUGACACUGGCGCUCUUAUAUUAUGGGACAGAGG	6A:212801597:212801617:+	UCCGUCCCAUACUAUAAGAGC	21	6A:212801635:212801655:+	UCUUAUAUUAUGGGACAGAGG	21	5p	p	431.48	0	59	-30.5	-51.69	1	1	1	TRUE	TRUE	41.41	4.08	10.2	5.1	9.18	8.16	5.1	3.06	8.16	6.12	3.06	5.1	3.06	11.22	6.12	3.06	9.18	-0.0114634	-0.478788	-0.4747	0.2929	0.0385	0.0112
7A:467421659:467421771:+	Tae-MIR_N53e	TRUE	novel_prediction	7A:467421659:467421771:+	UCAUGUUAGGUUGUACUCCCUCCGUCCCAUACUAUAAGAGCAUUUUUGACACUACACUAGUGUCAAAAACGCUCUUAUAUUAUGAGAUGGAGGGAGUAAUAUAUAGCGGAGUA	113	7A:467421679:467421751:+	UCCGUCCCAUACUAUAAGAGCAUUUUUGACACUACACUAGUGUCAAAAACGCUCUUAUAUUAUGAGAUGGAGG	7A:467421679:467421699:+	UCCGUCCCAUACUAUAAGAGC	21	7A:467421731:467421751:+	UCUUAUAUUAUGAGAUGGAGG	21	5p	p	431.48	0	73	-39	-53.42	1	1	1	TRUE	TRUE	38.94	5.36	6.25	8.04	9.82	5.36	4.46	2.68	6.25	6.25	2.68	4.46	7.14	13.39	5.36	5.36	7.14	-0.0137031	-0.267699	-0.5336	0.4159	0.0315	0.015
7A:648372174:648372286:+	Tae-MIR_N53f	TRUE	novel_prediction	7A:648372174:648372286:+	UUCACUACUAUAUUACUCCCUCCGUCCCAUACUAUAAGAGCAUUUUUGACACUACACUAGUGUAAAAAGUGCUCUUAUAUUAUGGGACAAAGGGGGUAUUUCAUUAAAUGACA	113	7A:648372194:648372266:+	UCCGUCCCAUACUAUAAGAGCAUUUUUGACACUACACUAGUGUAAAAAGUGCUCUUAUAUUAUGGGACAAAGG	7A:648372194:648372214:+	UCCGUCCCAUACUAUAAGAGC	21	7A:648372246:648372266:+	UCUUAUAUUAUGGGACAAAGG	21	5p	p	431.48	0	73	-38.8	-53.15	1	1	1	TRUE	TRUE	35.4	8.04	8.93	4.46	9.82	7.14	4.46	0.89	8.04	3.57	1.79	5.36	4.46	13.39	5.36	4.46	9.82	-0.0128757	-0.152212	-0.4558	0.3274	0.0619	0.0233
1A:14115667:14115797:+	Tae-MIR_N55a	TRUE	novel_prediction	1A:14115667:14115797:+	CAUUAAUUUUAUCAACCAAAUGUGAGUUAUAUGCCAUGAAAAGUAUGCCAUUGGAUGCACUUCUCAAAAAACUUUUUGAUGAUAUAUUUUUGAUGGCAUAUAACUCAUAUUUUGUUGACCAAAAUUAUAAG	131	1A:14115687:14115777:+	UGUGAGUUAUAUGCCAUGAAAAGUAUGCCAUUGGAUGCACUUCUCAAAAAACUUUUUGAUGAUAUAUUUUUGAUGGCAUAUAACUCAUAUU	1A:14115687:14115707:+	UGUGAGUUAUAUGCCAUGAAA	21	1A:14115757:14115777:+	UGAUGGCAUAUAACUCAUAUU	21	3p	p	0	114.92	91	-36.6	-40.22	1	1	1	TRUE	TRUE	27.48	13.08	3.85	2.31	16.15	7.69	3.08	0	3.08	5.38	3.08	1.54	3.08	9.23	3.08	10	15.38	-0.0134461	-0.127481	-0.3695	0.3664	0.0912	0.0306
1D:12232179:12232309:+	Tae-MIR_N55c	TRUE	novel_prediction	1D:12232179:12232309:+	CAUUCAUUUUAUCAACCAAAUGUGAAUUAUAUGCCAUGAAAAGUAUGCCAUUGGAUGCACAUUUCAAAGAACUUUUUGAUGAUAUAUUUUUGAUGGCAUAUAACUCAUAUUUUGUUGACCAAAAUUAUAAG	131	1D:12232199:12232289:+	UGUGAAUUAUAUGCCAUGAAAAGUAUGCCAUUGGAUGCACAUUUCAAAGAACUUUUUGAUGAUAUAUUUUUGAUGGCAUAUAACUCAUAUU	1D:12232199:12232219:+	UGUGAAUUAUAUGCCAUGAAA	21	1D:12232269:12232289:+	UGAUGGCAUAUAACUCAUAUU	21	3p	p	0	114.92	91	-30.4	-33.41	1	1	1	TRUE	TRUE	27.48	11.54	3.85	2.31	17.69	9.23	3.08	0	1.54	6.15	3.08	1.54	2.31	8.46	3.08	10	16.15	-0.0110553	-0.105598	-0.3038	0.3435	0.1044	0.0325
1B:565664600:565664762:+	Tae-MIR_N57a	TRUE	novel_prediction	1B:565664600:565664762:+	UCAAACUUCUUUAAGUUUGACCAAGUCUAGAGAAUAAUGUAUCAACAGCCACAGCACAAAAUCAGCUUCAUCAUAAAAAUGUACUUUCGUACUAUAUAUAUUUGAUGUUGUAGUUAUUAGCACAUUUUCCUAUAGACUUGGUCAAAUUUCUUUUAAGUUUUGA	163	1B:565664620:565664742:+	CCAAGUCUAGAGAAUAAUGUAUCAACAGCCACAGCACAAAAUCAGCUUCAUCAUAAAAAUGUACUUUCGUACUAUAUAUAUUUGAUGUUGUAGUUAUUAGCACAUUUUCCUAUAGACUUGGUC	1B:565664620:565664640:+	CCAAGUCUAGAGAAUAAUGUA	21	1B:565664722:565664742:+	CAUUUUCCUAUAGACUUGGUC	21	3p	p	0	348.68	123	-26	-21.14	1	1	1	TRUE	TRUE	29.45	10.49	5.56	6.79	9.88	8.64	1.85	0.62	5.56	3.7	2.47	0.62	6.17	10.49	6.79	4.94	15.43	-0.00824788	-0.050184	-0.2429	0.3006	0.1902	0.0628
2B:442520197:442520358:-	Tae-MIR_N57b	TRUE	novel_prediction	2B:442520197:442520358:-	UCAAACUUCUUUGACUUUGGCCAAGUCUAUUGAAAAAUAUGUCAACAUCUACAGCACCAAAUUAGUUUCAUAAUUUUUAUUUUGUUAUAUUAGCACGUUUUUUAUGCUGUAGAUAUCAGCACAUUUUUCUAUAGACUUGGUCAAAUAUAGAGAAGUUUGACU	162	2B:442520217:442520338:-	CCAAGUCUAUUGAAAAAUAUGUCAACAUCUACAGCACCAAAUUAGUUUCAUAAUUUUUAUUUUGUUAUAUUAGCACGUUUUUUAUGCUGUAGAUAUCAGCACAUUUUUCUAUAGACUUGGUC	2B:442520318:442520338:-	CCAAGUCUAUUGAAAAAUAUG	21	2B:442520217:442520237:-	CAUUUUUCUAUAGACUUGGUC	21	3p	p	0	69.87	122	-37.1	-30.41	1	1	1	TRUE	TRUE	29.01	8.7	5.59	6.21	10.56	8.07	1.24	0.62	5.59	4.35	3.11	1.24	4.97	9.94	5.59	5.59	18.63	-0.0127887	-0.0767901	-0.371	0.3642	0.1575	0.0538
1B:564305591:564305825:+	Tae-MIR_N58a	TRUE	novel_prediction	1B:564305591:564305825:+	ACGCUGUUAUUAUCUCCGUCUAGGUGAAUAAGUCAUUCACGUAGUUCUAGGUCAUCGCUUUGAGGAAUUAAAUAUGUGUUAUAUGUCAUGAAAAGUAUAUCACUAGAUUUCUACACGGAUGGAGUUUCUAAAUAUAUAUUUUUUGUCACAUAUAAUACAUAUUUAGAUAGUUAAAUUGUUGGCCUAGAACUAAGCGAAUGACUUACUCACCGAGACGAAGGUAAUAGUUUUCUUC	235	1B:564305611:564305805:+	UAGGUGAAUAAGUCAUUCACGUAGUUCUAGGUCAUCGCUUUGAGGAAUUAAAUAUGUGUUAUAUGUCAUGAAAAGUAUAUCACUAGAUUUCUACACGGAUGGAGUUUCUAAAUAUAUAUUUUUUGUCACAUAUAAUACAUAUUUAGAUAGUUAAAUUGUUGGCCUAGAACUAAGCGAAUGACUUACUCACCGAGA	1B:564305611:564305631:+	UAGGUGAAUAAGUCAUUCACG	21	1B:564305785:564305805:+	CGAAUGACUUACUCACCGAGA	21	3p	p	0	1216.85	195	-82.1	-42.1	1	1	3	TRUE	TRUE	32.77	7.69	5.13	6.41	11.97	4.27	1.28	3.42	5.56	5.98	1.71	2.99	7.26	12.82	6.84	5.13	11.54	-0.0126854	-0.0842553	-0.4157	0.3872	0.0521	0.0214
3A:439075998:439076232:+	Tae-MIR_N58b	TRUE	novel_prediction	3A:439075998:439076232:+	AAGUCAAUACUACCUCCGUCUAGGUGAAUAAGUCAUUCGCGUAGUUCUAGGUCAUCGAUUUAAGAAAUUAAAUAUGUGUUAUAUGUUAUGAAAAGUACAUCACUAGAUUUCUACACGGAUGUAGUUUCUAAAUAUAUAUUUUUUGUCACAUAUAAUACAUAUUUAGAUAGUUAAAUCGUCGACCUAGAACUAUGCGAAUGACUUACUCACCGAGACAGAGGUAGUACUACACAAA	235	3A:439076018:439076212:+	UAGGUGAAUAAGUCAUUCGCGUAGUUCUAGGUCAUCGAUUUAAGAAAUUAAAUAUGUGUUAUAUGUUAUGAAAAGUACAUCACUAGAUUUCUACACGGAUGUAGUUUCUAAAUAUAUAUUUUUUGUCACAUAUAAUACAUAUUUAGAUAGUUAAAUCGUCGACCUAGAACUAUGCGAAUGACUUACUCACCGAGA	3A:439076018:439076038:+	UAGGUGAAUAAGUCAUUCGCG	21	3A:439076192:439076212:+	CGAAUGACUUACUCACCGAGA	21	3p	p	0	1216.85	195	-94.6	-48.51	1	1	3	TRUE	TRUE	32.34	8.97	7.26	6.84	11.54	5.56	1.71	3.85	5.13	5.98	0.85	1.71	7.69	14.1	6.41	3.85	8.55	-0.0151577	-0.0707599	-0.4902	0.3787	0.0316	0.013
5B:618178672:618178905:-	Tae-MIR_N58c	TRUE	novel_prediction	5B:618178672:618178905:-	CCCCUAUUACUACCUUCGUCUAGGUGAAUAAGUCAUUCGCGUAGUUCUAGGUCAUUGAUUUGAGGAAUUAAAUAUGUGGUAUAUGUCAUGAAAAGUAUAUCACUAGAUUUCUACAAGGAUGUAGUUUCUAAAUAUAUAUUUUUUGUCACAUAUAAUACAUAUUUAGAUAGUUAAAUCGUCAUCUAGAACUAUGCGAAUGACUUACUCACCGAGACGGAGGUAGUAGCGUUUUGA	234	5B:618178692:618178885:-	UAGGUGAAUAAGUCAUUCGCGUAGUUCUAGGUCAUUGAUUUGAGGAAUUAAAUAUGUGGUAUAUGUCAUGAAAAGUAUAUCACUAGAUUUCUACAAGGAUGUAGUUUCUAAAUAUAUAUUUUUUGUCACAUAUAAUACAUAUUUAGAUAGUUAAAUCGUCAUCUAGAACUAUGCGAAUGACUUACUCACCGAGA	5B:618178865:618178885:-	UAGGUGAAUAAGUCAUUCGCG	21	5B:618178692:618178712:-	CGAAUGACUUACUCACCGAGA	21	3p	p	0	1216.85	194	-85.2	-43.92	1	1	3	TRUE	TRUE	33.33	6.87	4.72	6.87	12.45	4.29	2.15	3.43	5.15	6.44	1.29	3	7.73	13.73	6.44	5.15	10.3	-0.0140654	-0.0801282	-0.4688	0.3932	0.0259	0.0111
5B:476859783:476859885:+	Tae-MIR_N5f	TRUE	novel_prediction	5B:476859783:476859885:+	ACAAAAUGUUAACGCAUGUCAACAAAAAUUAUAUCGUUGAAUUCGUAUUUGAACAUAGUUUUCAAUGAUAUAAUCUUUGUUGACAUGCAUGAACAUUUUAUAA	103	5B:476859803:476859865:+	AACAAAAAUUAUAUCGUUGAAUUCGUAUUUGAACAUAGUUUUCAAUGAUAUAAUCUUUGUUGA	5B:476859803:476859823:+	AACAAAAAUUAUAUCGUUGAA	21	5B:476859845:476859865:+	CAAUGAUAUAAUCUUUGUUGA	21	5p	p	25.21	0	63	-19.1	-30.32	1	1	1	TRUE	TRUE	25.24	14.71	5.88	0.98	15.69	8.82	0	2.94	0.98	4.9	1.96	0	5.88	8.82	4.9	8.82	14.71	-0.016042	-0.20534	-0.4049	0.3495	0.0569	0.0212
7B:680115157:680115300:+	Tae-MIR_N61c	TRUE	novel_prediction	7B:680115157:680115300:+	GCAAAUUUUCAGCCAGAAAUAACAUCCGUGGAGCUCUCACUAAAAAAAAAAUCAAUUCUCAAAAAGUGCACAAAACUUUGAACAUUGAUUUUGUUUUUUUCAGUGGGAGCUCCUUGGAUGUUAUUUUUGGCAGAAAUUGUGCAA	144	7B:680115177:680115280:+	AACAUCCGUGGAGCUCUCACUAAAAAAAAAAUCAAUUCUCAAAAAGUGCACAAAACUUUGAACAUUGAUUUUGUUUUUUUCAGUGGGAGCUCCUUGGAUGUUAU	7B:680115177:680115197:+	AACAUCCGUGGAGCUCUCACU	21	7B:680115260:680115280:+	UGGGAGCUCCUUGGAUGUUAU	21	5p	p	175.62	0	104	-45.5	-43.75	1	1	1	TRUE	TRUE	34.03	18.18	3.5	4.9	6.99	9.09	2.1	0.7	4.9	4.9	4.9	3.5	4.2	2.1	6.29	7.69	16.08	-0.01402	-0.0956944	-0.4771	0.4028	0.1236	0.0466
4B:641258696:641258902:+	Tae-MIR_N62a	TRUE	novel_prediction	4B:641258696:641258902:+	CAGCAGAGAGGGAGAAGAGAAAGAGUAGCGUUGAUACACCGUCGAAUCGAAUCGAAUCGAAUCGGAUCGAGCCCGGCCGCCGCCUCAUCCCCAUAUCGGAAUCGCAUUCGCAUCUCCCUCCAGUCCCCCACUCGCCCCGCCGAUUGGUUCGAUUGCGUUAUUCGUACGGUUUAUCACCGCCUCUUUCUCUUCCGCUCUCUCGCCACC	207	4B:641258716:641258882:+	AAGAGUAGCGUUGAUACACCGUCGAAUCGAAUCGAAUCGAAUCGGAUCGAGCCCGGCCGCCGCCUCAUCCCCAUAUCGGAAUCGCAUUCGCAUCUCCCUCCAGUCCCCCACUCGCCCCGCCGAUUGGUUCGAUUGCGUUAUUCGUACGGUUUAUCACCGCCUCUUUC	4B:641258716:641258737:+	AAGAGUAGCGUUGAUACACCGU	22	4B:641258863:641258882:+	GGUUUAUCACCGCCUCUUUC	20	5p	p	289.58	0	167	-53.9	-32.28	1	1	5	TRUE	TRUE	57	3.88	2.91	5.83	7.77	5.34	12.14	11.65	5.34	8.25	6.8	3.4	3.88	2.91	12.62	1.46	5.83	-0.00702632	-0.0585921	-0.4005	0.3285	0.0992	0.0311
4D:498887793:498887973:+	Tae-MIR_N62b	TRUE	novel_prediction	4D:498887793:498887973:+	CAGCAGAGAGGGAGAAGAGAAAGAGUAGCGUUGAUACACCGUCGAAUCGAAUCGGAUCGAGACCGGUCGCCGUCCCCCAUAUCGGAAUCGCAUUCGCAUCUCCCAUCCCCCACUCGAUGGGUUCGAUUGCGUGAUUCGUACGGUUUAUCACCGCCUCUUUCUCUUCCGCUCUCUCGCCACC	181	4D:498887813:498887953:+	AAGAGUAGCGUUGAUACACCGUCGAAUCGAAUCGGAUCGAGACCGGUCGCCGUCCCCCAUAUCGGAAUCGCAUUCGCAUCUCCCAUCCCCCACUCGAUGGGUUCGAUUGCGUGAUUCGUACGGUUUAUCACCGCCUCUUUC	4D:498887813:498887834:+	AAGAGUAGCGUUGAUACACCGU	22	4D:498887934:498887953:+	GGUUUAUCACCGCCUCUUUC	20	5p	p	289.58	0	141	-51.9	-36.81	1	1	5	TRUE	TRUE	55.8	3.33	3.89	6.11	7.78	5.56	10	11.11	5	9.44	5	4.44	5	2.78	12.78	2.22	5.56	-0.00801075	-0.0747698	-0.447	0.3425	0.1324	0.0411
5A:679655578:679655759:+	Tae-MIR_N62c	TRUE	novel_prediction	5A:679655578:679655759:+	CAGCAGAGAGGGAGAAGAGAAAGAGUAGCGUUGAUACACCGUCGAAUCGAAUCGAAUCGGAUCGAGACCGGUCGCCGCCAUAUCGGAAUCGCAUUCGCAUCUCCCUCGCCCCACUCGAUUGGUUCGAUUGCGUGAUUCGUACGGUUUAUCACCGCCUCUUUCUCUUCCGCUCUCUCGCCACC	182	5A:679655598:679655739:+	AAGAGUAGCGUUGAUACACCGUCGAAUCGAAUCGAAUCGGAUCGAGACCGGUCGCCGCCAUAUCGGAAUCGCAUUCGCAUCUCCCUCGCCCCACUCGAUUGGUUCGAUUGCGUGAUUCGUACGGUUUAUCACCGCCUCUUUC	5A:679655598:679655619:+	AAGAGUAGCGUUGAUACACCGU	22	5A:679655720:679655739:+	GGUUUAUCACCGCCUCUUUC	20	5p	p	289.58	0	142	-51.7	-36.41	1	1	5	TRUE	TRUE	54.95	3.87	3.87	6.08	7.73	4.97	7.73	12.15	5.52	9.94	6.08	3.87	4.42	2.76	12.71	2.21	6.08	-0.00806915	-0.0759158	-0.4434	0.3571	0.1227	0.0424
4B:397015073:397015263:+	Tae-MIR_N63a	TRUE	novel_prediction	4B:397015073:397015263:+	UUGCGCUUCGUUACACAUGGCUAGGGAUGCAGGGCGGCGCCCGAAACCGUCUUGCUCCAUAUACAAAUUAGAAAAAGUUAGUUCUAGCUAGACUAUGGUGUUGUUAGGCUAAGCUGUACUAAUUAAGCACUUUGGCGGGUCAAUGCGGGACGCCGCUCUGCACCCCUACAUGGCACAACAAUAGCUAAGAA	191	4B:397015093:397015243:+	CUAGGGAUGCAGGGCGGCGCCCGAAACCGUCUUGCUCCAUAUACAAAUUAGAAAAAGUUAGUUCUAGCUAGACUAUGGUGUUGUUAGGCUAAGCUGUACUAAUUAAGCACUUUGGCGGGUCAAUGCGGGACGCCGCUCUGCACCCCUACAU	4B:397015093:397015113:+	CUAGGGAUGCAGGGCGGCGCC	21	4B:397015223:397015243:+	CGCCGCUCUGCACCCCUACAU	21	5p	p	20.94	0	151	-61.7	-40.86	1	1	1	TRUE	TRUE	48.69	8.42	6.32	6.32	5.26	6.32	4.21	5.26	7.89	3.16	10	7.37	4.74	8.95	3.16	6.32	6.32	-0.00732183	-0.0465969	-0.3565	0.3089	0.1704	0.0607
5A:647482399:647482576:+	Tae-MIR_N63b	TRUE	novel_prediction	5A:647482399:647482576:+	CAAAUGCCUGUAAGUAUUACCUAGGGAUGCAGGGCGGCGCCCGAUCCACCCCGCUUCCCGUUCAAAACGAGAAAAAAGUGUUUUAGCUGGAUUAGAGCACAUUACAGUAAUUUGUACUGGCUGGCGCUUUUGCGGGACGCCGUUCUGCAUCCCUAAUUAUUACUUAUACAAAUACCAU	178	5A:647482419:647482556:+	CUAGGGAUGCAGGGCGGCGCCCGAUCCACCCCGCUUCCCGUUCAAAACGAGAAAAAAGUGUUUUAGCUGGAUUAGAGCACAUUACAGUAAUUUGUACUGGCUGGCGCUUUUGCGGGACGCCGUUCUGCAUCCCUAAUU	5A:647482419:647482439:+	CUAGGGAUGCAGGGCGGCGCC	21	5A:647482536:647482556:+	CGCCGUUCUGCAUCCCUAAUU	21	5p	p	20.94	0	138	-61.2	-44.35	1	1	1	TRUE	TRUE	46.63	8.47	5.65	5.08	7.34	5.65	7.91	5.65	5.65	3.95	7.91	5.65	4.52	8.47	2.82	5.65	9.6	-0.00828866	-0.0564205	-0.3865	0.3371	0.2664	0.09
7B:723966380:723966563:-	Tae-MIR_N63c	TRUE	novel_prediction	7B:723966380:723966563:-	GAAAACAAAUUCUCAUUUAGCUAGGGAUGCAGGGCGGCGCCUGAUCCGCCCCGCUCCGUAGUAUAGAUACAUCAGCUUAGUUGUGUGUCUCUGUAGCGAUUUGGUUUAGUUUUGAACUAAUUCUUUUGCGGGCUUAUGCGGGACGCCCCUUUGCAUCCCUACCUUUAGCCCUUUGCUUCUACUA	184	7B:723966400:723966543:-	CUAGGGAUGCAGGGCGGCGCCUGAUCCGCCCCGCUCCGUAGUAUAGAUACAUCAGCUUAGUUGUGUGUCUCUGUAGCGAUUUGGUUUAGUUUUGAACUAAUUCUUUUGCGGGCUUAUGCGGGACGCCCCUUUGCAUCCCUACCU	7B:723966523:723966543:-	CUAGGGAUGCAGGGCGGCGCC	21	7B:723966400:723966420:-	CGCCCCUUUGCAUCCCUACCU	21	5p	p	20.94	0	144	-61.4	-42.64	1	1	1	TRUE	TRUE	47.83	3.83	3.28	5.46	6.01	3.28	7.65	4.92	9.29	3.83	8.74	5.46	4.92	8.2	5.46	6.56	13.11	-0.00712524	-0.0509317	-0.3408	0.2989	0.2173	0.0837
5D:281542855:281543101:+	Tae-MIR_N64b	TRUE	novel_prediction	5D:281542855:281543101:+	UAGAUAAUUUGUCGCGUGAGGUCCGCUCCAAAUUUCAACUUAUUUAGACAUCUGAGUAGCUCUCGGCAAAAAAGACAAAUCGAGUCAAAACAGUGCGUGAAUCGUAAACAUUUUUACAGACCCGAUUUUGUCUUUUUUGAAUCGUAAACAUUUUUACAGACCCGAUUUUGUCUUUUUUGCCAAGAGCUGCUCAGAUGCUCAAAUGAAUUGAAAUUUAGAGCGGACCUCACGUGUCAAAUUAUCUACG	247	5D:281542875:281543081:+	GUCCGCUCCAAAUUUCAACUUAUUUAGACAUCUGAGUAGCUCUCGGCAAAAAAGACAAAUCGAGUCAAAACAGUGCGUGAAUCGUAAACAUUUUUACAGACCCGAUUUUGUCUUUUUUGAAUCGUAAACAUUUUUACAGACCCGAUUUUGUCUUUUUUGCCAAGAGCUGCUCAGAUGCUCAAAUGAAUUGAAAUUUAGAGCGGACCU	5D:281542875:281542895:+	GUCCGCUCCAAAUUUCAACUU	21	5D:281543061:281543081:+	AUUGAAAUUUAGAGCGGACCU	21	3p	p	0	163.32	207	-90.8	-43.86	1	1	2	TRUE	TRUE	38.06	11.38	5.28	6.1	7.32	6.5	3.25	5.28	4.88	7.32	4.07	1.22	5.28	4.88	7.32	5.69	14.23	-0.0130951	-0.168826	-0.4984	0.3765	0.179	0.0557
5D:404502937:404503142:-	Tae-MIR_N64c	TRUE	novel_prediction	5D:404502937:404503142:-	UAGAUAAUUUGAUGCGUGAGGUCCGCUUCAAAUUUCAAUUCAUUUAAACAUCUGAGCAGCUAUCGGCAAAAAAACAAAAUUAGGAUCUGUAAAAUAGUUUACUGUUCACGCACUGUUCUGACCCGAUAUGGUUUUUUUACAAGAGCUGCUCAGAUGUCCAAAUGAAUUGAAAUUUAGAGCGGACCUCACGCAUCAAAUUACCUACC	206	5D:404502957:404503122:-	GUCCGCUUCAAAUUUCAAUUCAUUUAAACAUCUGAGCAGCUAUCGGCAAAAAAACAAAAUUAGGAUCUGUAAAAUAGUUUACUGUUCACGCACUGUUCUGACCCGAUAUGGUUUUUUUACAAGAGCUGCUCAGAUGUCCAAAUGAAUUGAAAUUUAGAGCGGACCU	5D:404503102:404503122:-	GUCCGCUUCAAAUUUCAAUUC	21	5D:404502957:404502977:-	AUUGAAAUUUAGAGCGGACCU	21	3p	p	0	163.32	166	-68.1	-41.02	1	1	2	TRUE	TRUE	37.38	12.68	5.37	5.37	9.27	7.32	3.41	3.41	5.37	6.34	4.88	2.44	3.9	6.34	6.34	6.34	11.22	-0.0130123	-0.0717753	-0.4864	0.3932	0.1379	0.0499
6A:423314352:423314532:-	Tae-MIR_N67a	TRUE	novel_prediction	6A:423314352:423314532:-	AUCAGGUGCUCCCUUGCGAGCUCGGCCGUUGGAUCUUUGAUACAGCGGACAUGUGAGGUGCUCCAAAUUUUUUGCAAGAAGCCCCUCAAGAAGUCACUAAAUGACGUGCAGGUCCAGGGGCUCCCGAGAUGUCCGCUGGAUCGAGAUCCAACGGCUGAGGUCGCACGGAGCACGUGAGCAU	181	6A:423314372:423314512:-	CUCGGCCGUUGGAUCUUUGAUACAGCGGACAUGUGAGGUGCUCCAAAUUUUUUGCAAGAAGCCCCUCAAGAAGUCACUAAAUGACGUGCAGGUCCAGGGGCUCCCGAGAUGUCCGCUGGAUCGAGAUCCAACGGCUGAGGU	6A:423314491:423314512:-	CUCGGCCGUUGGAUCUUUGAUA	22	6A:423314372:423314392:-	UCGAGAUCCAACGGCUGAGGU	21	3p	p	0	50.76	141	-71.6	-50.78	1	1	1	TRUE	TRUE	55.8	5	3.89	8.33	5.56	7.22	6.67	6.67	5.56	8.89	8.33	7.22	5.56	1.11	7.22	7.78	5	-0.00997133	-0.094291	-0.5564	0.3591	0.1915	0.0681
6D:296689995:296690175:-	Tae-MIR_N67c	TRUE	novel_prediction	6D:296689995:296690175:-	CUCAGGUGCUCCUGUGCGAGCUUGGCCGUUGGAUCUUUGAUCCAGCGGACAUGUGAGGUGCUCCAAUUUUUUGGCAAGAAGGCCCUCCAGAAAUCACUAAAUGACGCGCAGGUCCAGGGGCUCCCGAGAUGUCCGAUGGAUCGAGAUCCAACGGCUGAGGUCGCACGGGAGCACCUGAGCA	181	6D:296690015:296690155:-	CUUGGCCGUUGGAUCUUUGAUCCAGCGGACAUGUGAGGUGCUCCAAUUUUUUGGCAAGAAGGCCCUCCAGAAAUCACUAAAUGACGCGCAGGUCCAGGGGCUCCCGAGAUGUCCGAUGGAUCGAGAUCCAACGGCUGAGGU	6D:296690134:296690155:-	CUUGGCCGUUGGAUCUUUGAUC	22	6D:296690015:296690035:-	UCGAGAUCCAACGGCUGAGGU	21	3p	p	0	50.76	141	-70.2	-49.79	1	1	1	TRUE	TRUE	57.46	4.44	3.33	7.78	5.56	7.22	7.22	6.11	6.11	9.44	8.33	8.89	4.44	0.56	7.22	8.33	5	-0.0109798	-0.105801	-0.6309	0.3812	0.0808	0.0288
6A:615803818:615803944:+	Tae-MIR_N68a	TRUE	novel_prediction	6A:615803818:615803944:+	ACCUCCAGGGUACCCUUGGACCCUCCUUAGUUCAACUAAAUCAACUAAACUUUCAGAAUUCACCUCACUUUUGAAAGUUAGUUCAUUUGGUUGAACUAAGAAGGGCCGAAGGGUACCCUGUAGGUUC	127	6A:615803838:615803924:+	CCCUCCUUAGUUCAACUAAAUCAACUAAACUUUCAGAAUUCACCUCACUUUUGAAAGUUAGUUCAUUUGGUUGAACUAAGAAGGGCC	6A:615803838:615803858:+	CCCUCCUUAGUUCAACUAAAU	21	6A:615803904:615803924:+	UUGGUUGAACUAAGAAGGGCC	21	3p	p	0	138.77	87	-39.9	-45.86	1	1	1	TRUE	TRUE	43.31	10.32	7.94	7.14	2.38	5.56	8.73	0.79	8.73	4.76	0.79	7.14	6.35	6.35	7.14	3.97	11.9	-0.0132348	-0.576378	-0.5732	0.4173	0.0501	0.0241
6B:719718569:719718695:-	Tae-MIR_N68b	TRUE	novel_prediction	6B:719718569:719718695:-	AACCUCCAGGGUACCUCCGACCCUCCUUAGUUCAACUAAAUCAACUAAACCUUCAGAAUUCACCUCACUUUUUGAAGUUAGUUCAUUUGGUUGAACUAAGAAGGGCCGAAGGGUACCCUGUAGGUUC	127	6B:719718589:719718675:-	CCCUCCUUAGUUCAACUAAAUCAACUAAACCUUCAGAAUUCACCUCACUUUUUGAAGUUAGUUCAUUUGGUUGAACUAAGAAGGGCC	6B:719718655:719718675:-	CCCUCCUUAGUUCAACUAAAU	21	6B:719718589:719718609:-	UUGGUUGAACUAAGAAGGGCC	21	3p	p	0	138.77	87	-38.1	-43.79	1	1	1	TRUE	TRUE	44.09	10.32	7.94	7.14	2.38	5.56	9.52	1.59	8.73	4.76	0.79	6.35	6.35	6.35	7.94	3.17	11.11	-0.0116807	-0.172441	-0.515	0.4016	0.0345	0.0143
2B:364920157:364920271:-	Tae-MIR_N6b	TRUE	novel_prediction	2B:364920157:364920271:-	UCCUACUCCCUCCGUUCGGAAUUACUUGUCGCAGAAGUGGAUGUAUCUAGAUGUAUUUUAGUUCUAGAUACAUCCAUUUUCGAGACAAGUAAUUCCGAACGGAGGGAGUAUAAAA	115	2B:364920177:364920251:-	AUUACUUGUCGCAGAAGUGGAUGUAUCUAGAUGUAUUUUAGUUCUAGAUACAUCCAUUUUCGAGACAAGUAAUUC	2B:364920231:364920251:-	AUUACUUGUCGCAGAAGUGGA	21	2B:364920177:364920197:-	CAUUUUCGAGACAAGUAAUUC	21	5p	p	27.78	0	75	-38.3	-51.07	1	1	1	TRUE	TRUE	40	7.02	4.39	7.89	8.77	3.51	5.26	5.26	5.26	8.77	0.88	4.39	7.02	9.65	8.77	3.51	9.65	-0.0170225	-0.341304	-0.6809	0.4	0.0405	0.0151
3A:405796482:405796596:-	Tae-MIR_N6c	TRUE	novel_prediction	3A:405796482:405796596:-	GGCUACUCCCUCCGUUCGUAAUUACUUGUCGCAGAAGUGGAUGUAUUUAGACAUAUUUUAGUUGUACAUACAUCCAUUUCCGAGACGAGUAAUUCCAAACGGAGGGAGUAGGUUA	115	3A:405796502:405796576:-	AUUACUUGUCGCAGAAGUGGAUGUAUUUAGACAUAUUUUAGUUGUACAUACAUCCAUUUCCGAGACGAGUAAUUC	3A:405796556:405796576:-	AUUACUUGUCGCAGAAGUGGA	21	3A:405796502:405796522:-	CAUUUCCGAGACGAGUAAUUC	21	5p	p	27.78	0	75	-31.4	-41.87	1	1	1	TRUE	TRUE	41.74	4.39	6.14	7.89	7.89	5.26	5.26	5.26	3.51	7.02	1.75	5.26	8.77	10.53	6.14	3.51	11.4	-0.0128534	-0.27	-0.5365	0.3739	0.063	0.0232
3B:160843070:160843184:+	Tae-MIR_N6d	TRUE	novel_prediction	3B:160843070:160843184:+	UUGUACUCCCUCAGUUCGGAAUUACUUGUCGCAGAAGUGGAUGUAUCUAGAUGUAUUUUAGUUCUAGAUACAUCCAUUUUCGAGACAAGUAAUUCCAAACGGAGGGUUGAGUACU	115	3B:160843090:160843164:+	AUUACUUGUCGCAGAAGUGGAUGUAUCUAGAUGUAUUUUAGUUCUAGAUACAUCCAUUUUCGAGACAAGUAAUUC	3B:160843090:160843110:+	AUUACUUGUCGCAGAAGUGGA	21	3B:160843144:160843164:+	CAUUUUCGAGACAAGUAAUUC	21	5p	p	27.78	0	75	-38.3	-51.07	1	1	1	TRUE	TRUE	39.13	5.26	5.26	8.77	7.89	5.26	3.51	3.51	5.26	7.89	0.88	4.39	8.77	8.77	7.89	5.26	11.4	-0.0140225	-0.184348	-0.5487	0.3913	0.0486	0.0193
3B:726620033:726620137:+	Tae-MIR_N6e	TRUE	novel_prediction	3B:726620033:726620137:+	ACACACUCCCUUCAUUCGGAAUUACUUGUCGCAGAAGUGGAUGUAUCUAAUGUUUAGAUACAUUCAUUUCUGCGACAAACAAUUCCGACCGGAGGGAGUAGAUAG	105	3B:726620053:726620117:+	AUUACUUGUCGCAGAAGUGGAUGUAUCUAAUGUUUAGAUACAUUCAUUUCUGCGACAAACAAUUC	3B:726620053:726620073:+	AUUACUUGUCGCAGAAGUGGA	21	3B:726620097:726620117:+	CAUUUCUGCGACAAACAAUUC	21	5p	p	27.78	0	65	-36.9	-56.77	1	1	1	TRUE	TRUE	41.9	5.77	7.69	6.73	9.62	7.69	3.85	4.81	4.81	8.65	1.92	4.81	4.81	6.73	7.69	4.81	9.62	-0.0144344	-0.201587	-0.6048	0.4	0.016	0.0071
4B:652277534:652277648:+	Tae-MIR_N6h	TRUE	novel_prediction	4B:652277534:652277648:+	UAGUACUCCCUCCAUUCGGAAUUACUUGUCGCAGAAGUGGAUGUAUUUAGACAAAUUUUAGUUGUACAUACAUCCAUUUCCGAGACAAGUAAUUCCAAACGGAGGGAGUAGCAGC	115	4B:652277554:652277628:+	AUUACUUGUCGCAGAAGUGGAUGUAUUUAGACAAAUUUUAGUUGUACAUACAUCCAUUUCCGAGACAAGUAAUUC	4B:652277554:652277574:+	AUUACUUGUCGCAGAAGUGGA	21	4B:652277608:652277628:+	CAUUUCCGAGACAAGUAAUUC	21	5p	p	27.78	0	75	-31.7	-42.27	1	1	1	TRUE	TRUE	40.87	7.02	6.14	9.65	7.89	7.89	5.26	3.51	2.63	7.02	2.63	4.39	7.02	8.77	6.14	3.51	10.53	-0.0127453	-0.262609	-0.5209	0.3652	0.0709	0.028
5B:659556957:659557071:+	Tae-MIR_N6l	TRUE	novel_prediction	5B:659556957:659557071:+	ACCUACUCCCUCCGUUCGGAAUUACUUGUCGCAGAAGUGGAUGUAUUUAGACGUAUUUUAAUUCUAGAUACAUCUAUUUUCGAGACAAGUAAUUCCGAACGGGGGGAGUAACUAC	115	5B:659556977:659557051:+	AUUACUUGUCGCAGAAGUGGAUGUAUUUAGACGUAUUUUAAUUCUAGAUACAUCUAUUUUCGAGACAAGUAAUUC	5B:659556977:659556997:+	AUUACUUGUCGCAGAAGUGGA	21	5B:659557031:659557051:+	UAUUUUCGAGACAAGUAAUUC	21	5p	p	27.78	0	75	-32.4	-43.2	1	1	1	TRUE	TRUE	40.87	6.14	7.89	6.14	7.89	2.63	4.39	6.14	6.14	7.89	0.88	6.14	6.14	10.53	7.02	2.63	11.4	-0.0152557	-0.313043	-0.6235	0.4	0.0416	0.0159
6B:307185553:307185667:-	Tae-MIR_N6n	TRUE	novel_prediction	6B:307185553:307185667:-	UACUACUCCCUCAAUUCGGAAUUACUUGUUGCGUAAAUGGAUGUAUCUAGACGUAUUUUAGUUCUAGAUAUAUCCAUUUCCGAGACAAGUAACUCCGAAUGGAGGGAGUACCACU	115	6B:307185573:307185647:-	AUUACUUGUUGCGUAAAUGGAUGUAUCUAGACGUAUUUUAGUUCUAGAUAUAUCCAUUUCCGAGACAAGUAACUC	6B:307185628:307185647:-	AUUACUUGUUGCGUAAAUGG	20	6B:307185573:307185592:-	AUUUCCGAGACAAGUAACUC	20	3p	p	0	22.87	75	-35.4	-47.2	1	1	1	TRUE	TRUE	39.13	6.14	7.02	6.14	9.65	3.51	5.26	4.39	7.02	7.89	0.88	4.39	6.14	11.4	7.02	4.39	8.77	-0.0142218	-0.278696	-0.5565	0.3913	0.0326	0.0157
3D:524715614:524715727:-	Tae-MIR_N70a	TRUE	novel_prediction	3D:524715614:524715727:-	AUAUUAAAAAUAAUAUUCCCUCUGAUCCAAAUUAAUUAUCGCAGCUUUAGUACAAAGUUGCACUAGAGCUGCGACAAUUAAUUUGGAUUGGAGGGAGUAAUAAGAAUAAGAACC	114	3D:524715634:524715707:-	UCUGAUCCAAAUUAAUUAUCGCAGCUUUAGUACAAAGUUGCACUAGAGCUGCGACAAUUAAUUUGGAUUGGAGG	3D:524715688:524715707:-	UCUGAUCCAAAUUAAUUAUC	20	3D:524715634:524715653:-	CAAUUAAUUUGGAUUGGAGG	20	5p	p	102.09	0	74	-42	-56.76	1	1	1	TRUE	TRUE	32.46	15.04	3.54	7.96	12.39	4.42	3.54	1.77	4.42	7.08	4.42	3.54	2.65	11.5	3.54	4.42	9.73	-0.0152403	-0.250877	-0.4947	0.3421	0.0499	0.0148
3D:81859687:81859803:+	Tae-MIR_N70b	TRUE	novel_prediction	3D:81859687:81859803:+	UUCACAAAUAUAGUUACCCCUCUGAUCCAAAUUAAUUAUCGCAGCUCUAGUACAACUCCAAAGUUGUACUAGAGCUACGACUAAUUUGGAUUAGAGGGAGUAGUAAAAUAACUUAGU	117	3D:81859707:81859783:+	UCUGAUCCAAAUUAAUUAUCGCAGCUCUAGUACAACUCCAAAGUUGUACUAGAGCUACGACUAAUUUGGAUUAGAGG	3D:81859707:81859726:+	UCUGAUCCAAAUUAAUUAUC	20	3D:81859764:81859783:+	CGACUAAUUUGGAUUAGAGG	20	5p	p	102.09	0	77	-42.6	-55.32	1	1	1	TRUE	TRUE	35.04	11.21	6.9	9.48	7.76	5.17	4.31	1.72	7.76	5.17	2.59	2.59	6.03	13.79	5.17	2.59	7.76	-0.0133419	-0.237179	-0.4675	0.3333	0.0634	0.0168
7B:102228068:102228187:+	Tae-MIR_N70c	TRUE	novel_prediction	7B:102228068:102228187:+	GAACAAGAAACACUACUCCCUCUGAUCCAAAUUAAUUAUCGCAGCUCUAACAUUGUACUAAAGUUGUACUAGAGCUGCGACAGUUAAUUUGGAUCUGAGGGAGUAGCUGUUUCUGCAGAA	120	7B:102228088:102228167:+	UCUGAUCCAAAUUAAUUAUCGCAGCUCUAACAUUGUACUAAAGUUGUACUAGAGCUGCGACAGUUAAUUUGGAUCUGAGG	7B:102228088:102228107:+	UCUGAUCCAAAUUAAUUAUC	20	7B:102228148:102228167:+	CAGUUAAUUUGGAUCUGAGG	20	5p	p	102.09	0	80	-40.7	-50.88	1	1	1	TRUE	TRUE	40	10.08	6.72	8.4	5.88	5.88	2.52	1.68	10.08	7.56	5.04	2.52	5.04	8.4	5.88	6.72	7.56	-0.0143325	-0.287083	-0.5733	0.3833	0.0294	0.0103
7D:27500058:27500166:-	Tae-MIR_N71a	TRUE	novel_prediction	7D:27500058:27500166:-	CCGACUGUUGUCGUGGGGGUCGCUUCUCCUUUGUUCCCGUGUGCUAGACAUUUUGGUGUAAUGCACUCGGGGACAAAUGGAGGAGCGGCCAUCACCAACGGUCGAAUGU	109	7D:27500078:27500146:-	CGCUUCUCCUUUGUUCCCGUGUGCUAGACAUUUUGGUGUAAUGCACUCGGGGACAAAUGGAGGAGCGGC	7D:27500127:27500146:-	CGCUUCUCCUUUGUUCCCGU	20	7D:27500078:27500098:-	GGGGACAAAUGGAGGAGCGGC	21	3p	p	0	13.16	69	-42.8	-62.03	1	1	1	TRUE	TRUE	55.05	4.63	5.56	2.78	4.63	5.56	5.56	7.41	5.56	5.56	4.63	11.11	10.19	1.85	7.41	10.19	7.41	-0.0112988	-0.158257	-0.622	0.3945	0.0193	0.0082
7D:598055475:598055584:-	Tae-MIR_N71b	TRUE	novel_prediction	7D:598055475:598055584:-	CCGACUGUUGUCGUGGGGGUCGCUUCUUCCUUUGUUCCCGUGUGCUAGACAUUUUGGUGUAAUGCACACGGGGACAAAUGGAGGAGCGGCCAUCACCAACAGUCGAAUGU	110	7D:598055495:598055564:-	CGCUUCUUCCUUUGUUCCCGUGUGCUAGACAUUUUGGUGUAAUGCACACGGGGACAAAUGGAGGAGCGGC	7D:598055544:598055564:-	CGCUUCUUCCUUUGUUCCCGU	21	7D:598055495:598055515:-	GGGGACAAAUGGAGGAGCGGC	21	3p	p	0	13.16	70	-44.6	-63.71	1	1	1	TRUE	TRUE	53.64	4.59	6.42	3.67	4.59	7.34	5.5	6.42	4.59	5.5	4.59	10.09	10.09	1.83	6.42	10.09	8.26	-0.0119146	-0.162273	-0.6391	0.4	0.0602	0.0269
7D:611174215:611174324:-	Tae-MIR_N71c	TRUE	novel_prediction	7D:611174215:611174324:-	CCGACUAUUGUCGUGGGGGUCGCUUCUCCUUUUGUUCCCGUGUGCUAGACAUUUUGGUGUAAUGCACACGGGGACAAAUGGAGGAGCGGCCAUCACCAACGGUCGAAUGU	110	7D:611174235:611174304:-	CGCUUCUCCUUUUGUUCCCGUGUGCUAGACAUUUUGGUGUAAUGCACACGGGGACAAAUGGAGGAGCGGC	7D:611174284:611174304:-	CGCUUCUCCUUUUGUUCCCGU	21	7D:611174235:611174255:-	GGGGACAAAUGGAGGAGCGGC	21	3p	p	0	13.16	70	-47.9	-68.43	1	1	1	TRUE	TRUE	53.64	4.59	6.42	2.75	5.5	6.42	5.5	7.34	4.59	5.5	4.59	11.01	9.17	2.75	6.42	9.17	8.26	-0.0114224	-0.125091	-0.6127	0.3909	0.0245	0.0104
1B:402110344:402110466:-	Tae-MIR_N72a	TRUE	novel_prediction	1B:402110344:402110466:-	AUCACUUGAUCUGUAAAGUACUACCUCUGUCCCAUAAUAUAAGACGUUUUUGCAGUUCAAUUUGAACUACAAAAAUGUUUUAUAUUGUGGGACGGAGGGUGUAUAUGUUAUGGAACAUUGAUC	123	1B:402110364:402110446:-	CUACCUCUGUCCCAUAAUAUAAGACGUUUUUGCAGUUCAAUUUGAACUACAAAAAUGUUUUAUAUUGUGGGACGGAGGGUGUA	1B:402110426:402110446:-	CUACCUCUGUCCCAUAAUAUA	21	1B:402110364:402110384:-	UAUUGUGGGACGGAGGGUGUA	21	3p	p	0	18.69	83	-50.4	-60.72	1	1	1	TRUE	TRUE	34.15	9.02	6.56	3.28	11.48	4.92	2.46	1.64	4.92	5.74	0.82	4.92	8.2	9.84	4.92	9.84	11.48	-0.0143807	-0.125	-0.4911	0.4228	0.0273	0.0118
5D:405336812:405336922:-	Tae-MIR_N72b	TRUE	novel_prediction	5D:405336812:405336922:-	GAGUUCUAGACUAUCAUUUAUUCCCUCCGUCCCAUAAUAUGGUGUUGAACUAGUGUAAAAAACACUCUUAUAUUAUGAGACGGAUAGAGUACUUAUGUGGCGAAAGUCAUU	111	5D:405336832:405336902:-	UUCCCUCCGUCCCAUAAUAUGGUGUUGAACUAGUGUAAAAAACACUCUUAUAUUAUGAGACGGAUAGAGUA	5D:405336882:405336902:-	UUCCCUCCGUCCCAUAAUAUG	21	5D:405336832:405336852:-	UAUUAUGAGACGGAUAGAGUA	21	5p	p	28.16	0	71	-23.1	-32.54	1	1	1	TRUE	TRUE	36.04	8.18	5.45	6.36	10.91	3.64	4.55	2.73	6.36	7.27	0.91	2.73	8.18	11.82	6.36	6.36	8.18	-0.00759989	-0.0596396	-0.2739	0.3243	0.1699	0.0591
7D:212881138:212881260:-	Tae-MIR_N72c	TRUE	novel_prediction	7D:212881138:212881260:-	AGCUAGAUCUCUAGCUUCUAUUCCCUCCGUCCCAUAAUAUGAGAUCGUUUUUCGAACUAUGUUAACUUGAGAAACGAUCUUAUAUUGUGGGACGGAGGGAGUAGUACAUACUCCCUCUGUAAA	123	7D:212881158:212881240:-	UUCCCUCCGUCCCAUAAUAUGAGAUCGUUUUUCGAACUAUGUUAACUUGAGAAACGAUCUUAUAUUGUGGGACGGAGGGAGUA	7D:212881220:212881240:-	UUCCCUCCGUCCCAUAAUAUG	21	7D:212881158:212881178:-	UAUUGUGGGACGGAGGGAGUA	21	5p	p	28.16	0	83	-57.6	-69.4	1	1	1	TRUE	TRUE	40.65	5.74	4.92	6.56	9.02	1.64	5.74	4.1	9.84	8.2	1.64	4.1	5.74	10.66	9.02	4.92	8.2	-0.0138991	-0.190244	-0.565	0.3577	0.0537	0.0197
Un:102519274:102519408:+	Tae-MIR_N72d	TRUE	novel_prediction	Un:102519274:102519408:+	UUGUUGAAAAUAAAUAAGUACUCCCUCCGUCUCAAAAUAAGUGUCUCAACUUUGUACUAAGUUUAGUACAAAAUUGUAAUAAGGUUGAGACAAUUAUUGUGGGACGGAGGGUGUAAAUUUGUACUGGUAUGCCUU	135	Un:102519294:102519388:+	CUCCCUCCGUCUCAAAAUAAGUGUCUCAACUUUGUACUAAGUUUAGUACAAAAUUGUAAUAAGGUUGAGACAAUUAUUGUGGGACGGAGGGUGUA	Un:102519294:102519314:+	CUCCCUCCGUCUCAAAAUAAG	21	Un:102519368:102519388:+	UAUUGUGGGACGGAGGGUGUA	21	3p	p	0	18.69	95	-47.7	-50.21	1	1	1	TRUE	TRUE	34.07	14.93	5.22	5.22	6.72	2.99	2.99	1.49	5.97	3.73	0.75	5.22	11.19	10.45	4.48	8.96	9.7	-0.0114588	-0.101667	-0.3904	0.3259	0.1539	0.0541
1A:513660190:513660322:+	Tae-MIR_N73a	TRUE	novel_prediction	1A:513660190:513660322:+	CAUACUCCCUCCGUUCUGAAUUACUUGUCUUGGAUUUGCCUAGAUACGGAUGUAUCUAGACUCAUUUUAGUGCUAGAUACCUCUGUAUCUAGACAAAUCUAAGACAAGUAAUUCGGAACAAAGGGAGUAGUAC	133	1A:513660210:513660302:+	UUACUUGUCUUGGAUUUGCCUAGAUACGGAUGUAUCUAGACUCAUUUUAGUGCUAGAUACCUCUGUAUCUAGACAAAUCUAAGACAAGUAAUU	1A:513660210:513660230:+	UUACUUGUCUUGGAUUUGCCU	21	1A:513660282:513660302:+	ACAAAUCUAAGACAAGUAAUU	21	5p	p	92.44	0	93	-54.4	-58.49	1	1	1	TRUE	TRUE	39.1	6.82	6.82	7.58	8.33	3.79	3.79	2.27	9.85	7.58	1.52	3.79	6.06	11.36	7.58	5.3	7.58	-0.0159233	-0.313158	-0.6226	0.4211	0.0163	0.0062
2B:49090818:49090965:+	Tae-MIR_N75a	TRUE	novel_prediction	2B:49090818:49090965:+	CAAUUUUCAAAACAUUUGGACUUCUGUGCAGCUCUCAGCAAAAAAGACAAAUCGGAGGUCUGUAAAAAUGUGUACUCAUAUACUGUUCUGGUCGAUUUGUCUUUUUUACUGAGAGCUGCACAGAAGUCCAAAUGUUUUGAAAAUUGGA	148	2B:49090838:49090945:+	CUUCUGUGCAGCUCUCAGCAAAAAAGACAAAUCGGAGGUCUGUAAAAAUGUGUACUCAUAUACUGUUCUGGUCGAUUUGUCUUUUUUACUGAGAGCUGCACAGAAGUC	2B:49090838:49090858:+	CUUCUGUGCAGCUCUCAGCAA	21	2B:49090925:49090945:+	ACUGAGAGCUGCACAGAAGUC	21	3p	p	0	22.26	108	-57.7	-53.43	1	1	1	TRUE	TRUE	36.49	14.29	4.76	5.44	6.12	7.48	0.68	1.36	7.48	6.12	3.4	3.4	6.8	3.4	7.48	9.52	12.24	-0.0165908	-0.152365	-0.6054	0.4324	0.0679	0.0279
2D:37612653:37612799:-	Tae-MIR_N76a	TRUE	novel_prediction	2D:37612653:37612799:-	UACAGCAAGAGGUUUAUACUCUGUUGCAGUUCCAUCUCUUGGUACUGUUACACGUGCACCAGGCUGCCCUUUACUUCUUUCCAGAUCAUAAACCGCAACAGUACCAAGAGAUGGAACUGCAACAGAGUAUCUUCUGGUUACCUCUUU	147	2D:37612673:37612779:-	CUGUUGCAGUUCCAUCUCUUGGUACUGUUACACGUGCACCAGGCUGCCCUUUACUUCUUUCCAGAUCAUAAACCGCAACAGUACCAAGAGAUGGAACUGCAACAGAG	2D:37612759:37612779:-	CUGUUGCAGUUCCAUCUCUUG	21	2D:37612673:37612693:-	AGAGAUGGAACUGCAACAGAG	21	3p	p	0	274.17	107	-53.8	-50.28	1	0.5	1	TRUE	TRUE	44.22	4.79	8.9	7.53	4.11	9.59	5.48	1.37	9.59	4.11	4.79	3.42	6.16	6.85	6.85	6.16	10.27	-0.0105382	-0.118878	-0.466	0.3537	0.1692	0.0569
2D:37612655:37612801:+	Tae-MIR_N76b	TRUE	novel_prediction	2D:37612655:37612801:+	AGAGGUAACCAGAAGAUACUCUGUUGCAGUUCCAUCUCUUGGUACUGUUGCGGUUUAUGAUCUGGAAAGAAGUAAAGGGCAGCCUGGUGCACGUGUAACAGUACCAAGAGAUGGAACUGCAACAGAGUAUAAACCUCUUGCUGUAUC	147	2D:37612675:37612781:+	CUGUUGCAGUUCCAUCUCUUGGUACUGUUGCGGUUUAUGAUCUGGAAAGAAGUAAAGGGCAGCCUGGUGCACGUGUAACAGUACCAAGAGAUGGAACUGCAACAGAG	2D:37612675:37612695:+	CUGUUGCAGUUCCAUCUCUUG	21	2D:37612761:37612781:+	AGAGAUGGAACUGCAACAGAG	21	3p	p	0	274.17	107	-62.4	-58.32	1	0.5	1	TRUE	TRUE	44.9	8.9	6.16	9.59	4.79	6.16	3.42	1.37	7.53	6.85	4.79	5.48	8.9	6.85	4.79	9.59	4.79	-0.0114989	-0.108707	-0.5163	0.3673	0.1318	0.0455
7A:617665740:617665977:-	Tae-MIR_N78b	TRUE	novel_prediction	7A:617665740:617665977:-	CGUGAAUAAGUGUACAUCUAGCUUUUGUCUUAAGUCAAAGUUUUAAAAUUUUGACCAACUUUAUAGACAAAAAAGCAGCAUUUAUGGCACUAAAUUAGUAUCACUAGAUUCGAGUUGAAAUGUGCUUUCAUGAUAUAUCAAUUUGAUGUCAUAUAUGCUACCAGUGCUUUCUAUAAACUUGAUCAAAAUUUUAAAACUUCGACUUAAGACAAAAGGUAGAAGUACACUUAUUCGCGGA	238	7A:617665760:617665957:-	GCUUUUGUCUUAAGUCAAAGUUUUAAAAUUUUGACCAACUUUAUAGACAAAAAAGCAGCAUUUAUGGCACUAAAUUAGUAUCACUAGAUUCGAGUUGAAAUGUGCUUUCAUGAUAUAUCAAUUUGAUGUCAUAUAUGCUACCAGUGCUUUCUAUAAACUUGAUCAAAAUUUUAAAACUUCGACUUAAGACAAAAGGUA	7A:617665937:617665957:-	GCUUUUGUCUUAAGUCAAAGU	21	7A:617665760:617665780:-	UUCGACUUAAGACAAAAGGUA	21	3p	p	0	79.04	198	-72	-36.36	1	1	1	TRUE	TRUE	30.67	13.5	5.49	6.33	9.7	6.33	0.84	2.11	5.91	5.49	3.38	1.27	5.49	10.13	5.06	5.91	13.08	-0.0140985	-0.0879832	-0.4324	0.4034	0.1195	0.0466
1A:20097071:20097234:-	Tae-MIR_N7a	TRUE	novel_prediction	1A:20097071:20097234:-	CCGGUCCAAAUUUCAACUCAUUUGGACAUCCGAGCAGCUCUCGGCAGAAAAGACAAAUUCAGGGUCUGUAAAAAAGUUUACUGUUUAUGCACUGUUCUGCUCCGAUUUGUCUUUUUUGGCGAGAGCUGCUCAGAUGUCCAAAUGAGUUGAAAUUUUAAGCAGAC	164	1A:20097091:20097214:-	UUUGGACAUCCGAGCAGCUCUCGGCAGAAAAGACAAAUUCAGGGUCUGUAAAAAAGUUUACUGUUUAUGCACUGUUCUGCUCCGAUUUGUCUUUUUUGGCGAGAGCUGCUCAGAUGUCCAAAUG	1A:20097194:20097214:-	UUUGGACAUCCGAGCAGCUCU	21	1A:20097091:20097111:-	AGCUGCUCAGAUGUCCAAAUG	21	5p	p	209.48	0	124	-64.2	-51.77	1	1	3	TRUE	TRUE	42.07	11.04	3.68	7.36	5.52	7.36	3.07	3.07	6.75	6.75	5.52	3.68	5.52	2.45	7.98	7.36	12.88	-0.0122772	-0.177033	-0.5165	0.4024	0.1827	0.0615
1A:582528429:582528595:+	Tae-MIR_N7b	TRUE	novel_prediction	1A:582528429:582528595:+	CCGCUUCAAAUUUUAAGUCAUUUGGACAUCCGAGCAGCUCUCAGCAAAAAAGACAAAACAGACCAAAACAAUACAUAAAUAGUAAACAUUUUUACAGGCCCUCAAUUUGUCUUUUUUUUUGCCGAGAGCUCCUAGGGUGUCCAAAUGAUUUGAAAAUUGGAGCGGAC	167	1A:582528449:582528575:+	UUUGGACAUCCGAGCAGCUCUCAGCAAAAAAGACAAAACAGACCAAAACAAUACAUAAAUAGUAAACAUUUUUACAGGCCCUCAAUUUGUCUUUUUUUUUGCCGAGAGCUCCUAGGGUGUCCAAAUG	1A:582528449:582528469:+	UUUGGACAUCCGAGCAGCUCU	21	1A:582528555:582528575:+	AGCUCCUAGGGUGUCCAAAUG	21	5p	p	209.48	0	127	-42.3	-33.31	1	1	4	TRUE	TRUE	38.32	15.06	5.42	7.23	6.63	9.04	4.82	2.41	4.22	6.02	4.82	3.61	3.01	4.22	5.42	4.22	13.86	-0.0110934	-0.0738523	-0.4251	0.3713	0.1336	0.045
1A:96367724:96367887:+	Tae-MIR_N7c	TRUE	novel_prediction	1A:96367724:96367887:+	CCACUCCAAAUUUCAAAUUAUUUGGACAUCCGAGCAGCUCUCGACAAAAAAGAUAAAUUUGGGGUCUGUAAAAAUGUUUACUGUUCACGCACUGUUCUGGCCCGAUUUGUCCUUUUUGCUGAGAGUUUCUCACAAGUCCAAAUGAUGCAUCAAGUUAUCUACCA	164	1A:96367744:96367867:+	UUUGGACAUCCGAGCAGCUCUCGACAAAAAAGAUAAAUUUGGGGUCUGUAAAAAUGUUUACUGUUCACGCACUGUUCUGGCCCGAUUUGUCCUUUUUGCUGAGAGUUUCUCACAAGUCCAAAUG	1A:96367744:96367764:+	UUUGGACAUCCGAGCAGCUCU	21	1A:96367847:96367867:+	AGUUUCUCACAAGUCCAAAUG	21	5p	p	209.48	0	124	-41.1	-33.15	1	1	3	TRUE	TRUE	39.63	11.66	4.91	4.29	7.36	8.59	4.91	2.45	6.75	4.91	3.68	3.07	5.52	3.68	8.59	7.36	12.27	-0.00709311	-0.0486789	-0.2811	0.2988	0.1343	0.0443
1B:593758267:593758430:-	Tae-MIR_N7d	TRUE	novel_prediction	1B:593758267:593758430:-	GCGCCCCAAAAUUUAACUCAUUUGGACAUCCGAGCAGCUCUCGGCAUAAAAGACAAAUCGGGUCAAAACAGUGCGUGAACAGUAUACAUUUUUACAGACCCUGAUUUUGUCUUUUUUGCCGAGAGCUGCUCGGAUGCUCAAAUGAGUUGAAUUUUGGGGUGCAC	164	1B:593758287:593758410:-	UUUGGACAUCCGAGCAGCUCUCGGCAUAAAAGACAAAUCGGGUCAAAACAGUGCGUGAACAGUAUACAUUUUUACAGACCCUGAUUUUGUCUUUUUUGCCGAGAGCUGCUCGGAUGCUCAAAUG	1B:593758390:593758410:-	UUUGGACAUCCGAGCAGCUCU	21	1B:593758287:593758307:-	AGCUGCUCGGAUGCUCAAAUG	21	5p	p	209.48	0	124	-68.6	-55.32	1	1	3	TRUE	TRUE	44.51	9.82	5.52	5.52	6.75	7.98	4.29	4.29	4.91	6.75	6.75	4.91	4.29	3.07	5.52	7.36	12.27	-0.0147001	-0.168293	-0.6543	0.4207	0.1186	0.0433
2A:646825055:646825216:-	Tae-MIR_N7e	TRUE	novel_prediction	2A:646825055:646825216:-	UCACUCCAAAUUUCAACUUAUUUGGACAUCCGAGCAGCUCUUAGCAAAAAACAAAUCAGGUCAGAACAAUGUGUGAAUAGUAAACUUUUUUACAGAUCCUGGAUUUGUCUUUUUUGCCGAGAGUUGCUCAGAUGUCCAAAUGAGUUAAAACUUGAAGCGCAC	162	2A:646825075:646825196:-	UUUGGACAUCCGAGCAGCUCUUAGCAAAAAACAAAUCAGGUCAGAACAAUGUGUGAAUAGUAAACUUUUUUACAGAUCCUGGAUUUGUCUUUUUUGCCGAGAGUUGCUCAGAUGUCCAAAUG	2A:646825176:646825196:-	UUUGGACAUCCGAGCAGCUCU	21	2A:646825075:646825095:-	AGUUGCUCAGAUGUCCAAAUG	21	5p	p	209.48	0	122	-54.1	-44.34	1	1	2	TRUE	TRUE	37.65	13.04	5.59	7.45	6.21	8.7	3.11	1.86	5.59	6.83	4.35	1.86	4.97	3.73	6.83	6.83	13.04	-0.0107543	-0.0834568	-0.4049	0.3704	0.0929	0.0346
2A:724421952:724422115:-	Tae-MIR_N7f	TRUE	novel_prediction	2A:724421952:724422115:-	CCGCUCCAACUUUCAAGUCAUUUGGACAUCCGAGCAGCUCUCGGCAAAAAAAAACAAAUUUAAGGACCUAAAAAAGUUUACUGUUCACGCAUUGCUUUGACCCGAUUUGUCUUUUUUUCUGAGAGCUACUUAGAUGUCUAAAUCAUCUGAAAAUUGGAGCGGAC	164	2A:724421972:724422095:-	UUUGGACAUCCGAGCAGCUCUCGGCAAAAAAAAACAAAUUUAAGGACCUAAAAAAGUUUACUGUUCACGCAUUGCUUUGACCCGAUUUGUCUUUUUUUCUGAGAGCUACUUAGAUGUCUAAAUC	2A:724422075:724422095:-	UUUGGACAUCCGAGCAGCUCU	21	2A:724421972:724421992:-	AGCUACUUAGAUGUCUAAAUC	21	5p	p	209.48	0	124	-41.5	-33.47	1	1	3	TRUE	TRUE	39.63	14.11	5.52	5.52	5.52	6.13	3.68	3.68	7.98	6.75	4.91	3.07	3.07	3.68	7.36	5.52	13.5	-0.0100782	-0.0690041	-0.3994	0.3841	0.0851	0.0295
2D:157903177:157903337:-	Tae-MIR_N7g	TRUE	novel_prediction	2D:157903177:157903337:-	GUGCUCCAAAUUUCAACUUUUUUGGACAUCCGAGCAGCUCUCAGCAAAAAAAAAUCAGGCCAAAACAUUGUGUGAACAGUAAACUUUUUUACACACCCUGAAUUUGUCUUUUUUGCUGAGAGUUUCUCAGAUGUCCAAAUGAGUUGAAAAUUGGAGCGCAC	161	2D:157903197:157903317:-	UUUGGACAUCCGAGCAGCUCUCAGCAAAAAAAAAUCAGGCCAAAACAUUGUGUGAACAGUAAACUUUUUUACACACCCUGAAUUUGUCUUUUUUGCUGAGAGUUUCUCAGAUGUCCAAAUG	2D:157903297:157903317:-	UUUGGACAUCCGAGCAGCUCU	21	2D:157903197:157903217:-	AGUUUCUCAGAUGUCCAAAUG	21	5p	p	209.48	0	121	-50.9	-42.07	1	1	3	TRUE	TRUE	38.51	14.37	5.62	6.25	5	9.38	3.75	1.25	5.62	6.25	5	1.88	5	1.25	6.25	8.12	15	-0.0128876	-0.125776	-0.4963	0.4037	0.0876	0.0321
3D:548731177:548731340:+	Tae-MIR_N7i	TRUE	novel_prediction	3D:548731177:548731340:+	CCGGUCCAAAUUUCAACUCAUUUGGACAUCCGAGCAGCUCUCGUUAAAAAAGACAAAUUCAGGGUCUGUAAAAAAGUUUACUGUUUAUGCACUGUUCUGCUCCGAUUUGUCUUUUUUGCCGAGAGCUGCUCAGAUGUUCAAAUGAGUUGAAAUUUGGAGCGCAC	164	3D:548731197:548731320:+	UUUGGACAUCCGAGCAGCUCUCGUUAAAAAAGACAAAUUCAGGGUCUGUAAAAAAGUUUACUGUUUAUGCACUGUUCUGCUCCGAUUUGUCUUUUUUGCCGAGAGCUGCUCAGAUGUUCAAAUG	3D:548731197:548731217:+	UUUGGACAUCCGAGCAGCUCU	21	3D:548731300:548731320:+	AGCUGCUCAGAUGUUCAAAUG	21	5p	p	209.48	0	124	-56.6	-45.65	1	1	3	TRUE	TRUE	41.46	11.66	3.68	6.13	5.52	6.75	3.07	3.68	6.75	6.13	5.52	3.07	6.13	2.45	7.98	7.98	13.5	-0.0130608	-0.184959	-0.5415	0.4207	0.1618	0.0543
4B:531146421:531146568:-	Tae-MIR_N7j	TRUE	novel_prediction	4B:531146421:531146568:-	GCUCCAAAUUUCAGUGCACAUGGACAUCCGAGCAGCUCUCAGCAAAACAAAUGGUCCCAAACAAUGCACAAACAGUAAACUUUUCACAUGCCCCAAUUUUUUUUCUGAGAGCAGCUCGGAUCUCCAAAUGAGCUGAAAUAUGGCACGA	148	4B:531146441:531146548:-	UGGACAUCCGAGCAGCUCUCAGCAAAACAAAUGGUCCCAAACAAUGCACAAACAGUAAACUUUUCACAUGCCCCAAUUUUUUUUCUGAGAGCAGCUCGGAUCUCCAAA	4B:531146528:531146548:-	UGGACAUCCGAGCAGCUCUCA	21	4B:531146441:531146461:-	AGAGCAGCUCGGAUCUCCAAA	21	5p	p	68.95	0	108	-36.05	-33.38	1	1	1	TRUE	TRUE	43.92	12.93	6.12	6.12	7.48	13.61	5.44	2.04	5.44	5.44	7.48	2.72	2.04	1.36	7.48	6.12	8.16	-0.00777778	-0.0691892	-0.3416	0.2905	0.1763	0.0597
4D:433112540:433112697:-	Tae-MIR_N7k	TRUE	novel_prediction	4D:433112540:433112697:-	GCUCCAAAUUUCAGCGCACAUGGACAUCCGAGCAGCUCUCAGCAAAAAAAAAACAAAAUUGGUCCCGAACAGUGCACGAAUAGUAAAGUUUUCCACAUGCCCCAAUUUUUUUUCCCGAGAGCAGCUCGGAUCUCCAAAUGAGCUGGAAUUUGGCACGA	158	4D:433112560:433112677:-	UGGACAUCCGAGCAGCUCUCAGCAAAAAAAAAACAAAAUUGGUCCCGAACAGUGCACGAAUAGUAAAGUUUUCCACAUGCCCCAAUUUUUUUUCCCGAGAGCAGCUCGGAUCUCCAAA	4D:433112657:433112677:-	UGGACAUCCGAGCAGCUCUCA	21	4D:433112560:433112580:-	AGAGCAGCUCGGAUCUCCAAA	21	5p	p	68.95	0	118	-37	-31.36	1	1	1	TRUE	TRUE	45.57	14.01	4.46	7.01	6.37	10.83	7.01	4.46	3.82	6.37	7.64	3.18	2.55	1.27	7.01	4.46	9.55	-0.0078758	-0.0619198	-0.3589	0.3228	0.2229	0.0739
5B:489304223:489304384:-	Tae-MIR_N7m	TRUE	novel_prediction	5B:489304223:489304384:-	UCGCUCCAAUUUUUUGAGCAUUUGGACAUCCGAGCAGCUCUCAGCAAAAAAGACAAAUCGAGUCAGAACAAUGCGUACAGUAAACAUUUUUACGGACCCCGAAUUUGUCUUUUUUGCCAAGAACUGCUCGGAUGUCCAAAUGAUUUAAAAAUGGGAGCGAAG	162	5B:489304243:489304364:-	UUUGGACAUCCGAGCAGCUCUCAGCAAAAAAGACAAAUCGAGUCAGAACAAUGCGUACAGUAAACAUUUUUACGGACCCCGAAUUUGUCUUUUUUGCCAAGAACUGCUCGGAUGUCCAAAUG	5B:489304344:489304364:-	UUUGGACAUCCGAGCAGCUCU	21	5B:489304243:489304263:-	AACUGCUCGGAUGUCCAAAUG	21	5p	p	209.48	0	122	-57.8	-47.38	1	1	5	TRUE	TRUE	41.36	13.66	4.97	6.83	6.83	8.07	4.35	4.97	3.73	8.07	5.59	3.11	3.11	2.48	6.21	5.59	12.42	-0.0119246	-0.0861111	-0.4932	0.3951	0.1439	0.0531
5B:622204811:622204973:+	Tae-MIR_N7n	TRUE	novel_prediction	5B:622204811:622204973:+	CCGCUCCAAAUUUUAAGUCAUUUGGACAUCCGAGCAGCUCUCAGCAAAAAAAUAAAUAGGGCCAAAACAUUAUAUGAAUAGUAAACAUUUUUACAGACCCCCAAUUUGUCUGUUUUUCUCAGAGCUCCUCAGAUGUCCAAAUGAUUUAAAAAUUGGAGCAGAC	163	5B:622204831:622204953:+	UUUGGACAUCCGAGCAGCUCUCAGCAAAAAAAUAAAUAGGGCCAAAACAUUAUAUGAAUAGUAAACAUUUUUACAGACCCCCAAUUUGUCUGUUUUUCUCAGAGCUCCUCAGAUGUCCAAAUG	5B:622204831:622204851:+	UUUGGACAUCCGAGCAGCUCU	21	5B:622204933:622204953:+	AGCUCCUCAGAUGUCCAAAUG	21	5p	p	209.48	0	123	-35.7	-29.02	1	1	4	TRUE	TRUE	36.81	14.81	3.7	7.41	9.26	9.26	6.17	1.23	4.32	5.56	4.32	2.47	3.09	5.56	6.79	4.32	11.73	-0.0103178	-0.10184	-0.3798	0.3681	0.1362	0.0454
6D:18497429:18497590:-	Tae-MIR_N7o	TRUE	novel_prediction	6D:18497429:18497590:-	CGCUCCAAUUUUUAAAUCACUUGGACAUCCGAGCAGCUCUCGGCAAAAAAGACAAGUUCAGGGUCUGUAAAAAUAUUUACUGUUCACGCACUGUUCUGGCCUGAUUUGUCUUUUUUGCUGAGAGCUGCUUAGAUGCCCAAAAUAUCUAAAAAUUGGAGCAAA	162	6D:18497449:18497570:-	UUGGACAUCCGAGCAGCUCUCGGCAAAAAAGACAAGUUCAGGGUCUGUAAAAAUAUUUACUGUUCACGCACUGUUCUGGCCUGAUUUGUCUUUUUUGCUGAGAGCUGCUUAGAUGCCCAAAA	6D:18497550:18497570:-	UUGGACAUCCGAGCAGCUCUC	21	6D:18497449:18497469:-	GAGCUGCUUAGAUGCCCAAAA	21	5p	p	166.33	0	122	-61.1	-50.08	1	1	1	TRUE	TRUE	40.12	13.66	3.73	5.59	6.21	6.83	3.11	2.48	8.7	4.97	6.83	3.73	3.73	4.35	6.83	7.45	11.8	-0.0120638	-0.083642	-0.484	0.3827	0.1118	0.0404
7D:16321079:16321242:+	Tae-MIR_N7p	TRUE	novel_prediction	7D:16321079:16321242:+	UCGGUCCAAAUUGCAACUCAUUUGGACAUCCGAGCAGCUCUCGGCAAAAAAGACAAUUUCAGGGUCUGUAAAAAAGUUUACUGUUUACGCACUGUUCUGCUCCGAUUUGUCUUUUUUGCCGAGAGCUGCUCAUAUGUCCAAAUGAGUUGAUAUUUGAAUCGGAC	164	7D:16321099:16321222:+	UUUGGACAUCCGAGCAGCUCUCGGCAAAAAAGACAAUUUCAGGGUCUGUAAAAAAGUUUACUGUUUACGCACUGUUCUGCUCCGAUUUGUCUUUUUUGCCGAGAGCUGCUCAUAUGUCCAAAUG	7D:16321099:16321119:+	UUUGGACAUCCGAGCAGCUCU	21	7D:16321202:16321222:+	AGCUGCUCAUAUGUCCAAAUG	21	5p	p	209.48	0	124	-63.5	-51.21	1	1	3	TRUE	TRUE	42.07	10.43	4.29	4.91	6.75	6.75	3.07	4.29	6.75	6.13	5.52	3.68	5.52	3.07	8.59	7.98	12.27	-0.0126527	-0.0877033	-0.5323	0.4085	0.1345	0.0492
3D:299747605:299747769:+	Tae-MIR_N81b	TRUE	novel_prediction	3D:299747605:299747769:+	GUGCUUGCAAAGUUUAGAGGCCAAAUAAUAUUCGAGGAGCUCUGUACAGAAAGACAAAUUUACAAAAUCUGCUCAAACAGUGCACACACAUUUUGAGUAAUUUUGAGUGAUUUUUUGUUCAAAGCUCCUCGAAUGUUAUUUGACCAUCAAACUUUGCAAACACUU	165	3D:299747625:299747749:+	CCAAAUAAUAUUCGAGGAGCUCUGUACAGAAAGACAAAUUUACAAAAUCUGCUCAAACAGUGCACACACAUUUUGAGUAAUUUUGAGUGAUUUUUUGUUCAAAGCUCCUCGAAUGUUAUUUGACC	3D:299747625:299747645:+	CCAAAUAAUAUUCGAGGAGCU	21	3D:299747729:299747749:+	CUCCUCGAAUGUUAUUUGACC	21	5p	p	634.5	0	125	-51.8	-41.44	1	1	1	TRUE	TRUE	35.15	13.41	6.71	6.71	6.71	9.76	1.83	1.22	5.49	6.1	4.88	1.22	4.88	4.27	4.88	7.32	14.63	-0.0125519	-0.150101	-0.4412	0.4061	0.073	0.0267
3B:422552884:422552996:+	Tae-MIR_N82a	TRUE	novel_prediction	3B:422552884:422552996:+	CAGAAUCUGGGAAUUCUCCCAGAAUCCGACUCCUACUCAGCUUCUACCAGAAUUUCAGAUUCUGAGAGAAGCUGGUUAGGAGUCGGAUUCUGGAAGAAUCACCAGAUUCUGCA	113	3B:422552904:422552976:+	AGAAUCCGACUCCUACUCAGCUUCUACCAGAAUUUCAGAUUCUGAGAGAAGCUGGUUAGGAGUCGGAUUCUGG	3B:422552904:422552924:+	AGAAUCCGACUCCUACUCAGC	21	3B:422552956:422552976:+	UGGUUAGGAGUCGGAUUCUGG	21	5p	p	16.45	0	73	-48.4	-66.3	1	1	1	TRUE	TRUE	46.02	6.25	3.57	10.71	7.14	7.14	5.36	1.79	9.82	12.5	2.68	5.36	1.79	2.68	11.61	4.46	7.14	-0.0150196	-0.17323	-0.6912	0.4248	0.0215	0.0085
4A:460233978:460234210:+	Tae-MIR_N84a	TRUE	novel_prediction	4A:460233978:460234210:+	CUAACCGAGCAUGAUCCAGGAGAAGAAACUGUUCGCUCGAUCGAUAGAGGGAGCUCGGUCGCAGGGUCGUUGAGCAGCAGUGCUACCAUUGUUGUCGGACACCGAUGGGUGGAGGCGAUCGAGAUUAGCCAUGUGUAGCGGCAUCGUGUGAGAUGCGUAAUAUGUUGAUGGUUGUAUCGACUGCCCAUCGAUUGAGCGAACAGUUUUUUCUCUUGGAAUGUUCUCGGUUAGAU	233	4A:460233998:460234190:+	AGAAGAAACUGUUCGCUCGAUCGAUAGAGGGAGCUCGGUCGCAGGGUCGUUGAGCAGCAGUGCUACCAUUGUUGUCGGACACCGAUGGGUGGAGGCGAUCGAGAUUAGCCAUGUGUAGCGGCAUCGUGUGAGAUGCGUAAUAUGUUGAUGGUUGUAUCGACUGCCCAUCGAUUGAGCGAACAGUUUUUUCUCU	4A:460233998:460234018:+	AGAAGAAACUGUUCGCUCGAU	21	4A:460234170:460234190:+	UGAGCGAACAGUUUUUUCUCU	21	5p	p	13.41	0	193	-87.2	-45.18	1	1	1	TRUE	TRUE	50.64	3.02	3.02	8.19	8.19	4.74	3.02	7.76	3.88	10.78	6.03	6.47	8.19	3.88	6.9	9.05	6.9	-0.00985585	-0.0727161	-0.4991	0.3863	0.234	0.081
4D:116276142:116276375:-	Tae-MIR_N84b	TRUE	novel_prediction	4D:116276142:116276375:-	CUAACCGAGCAUGGUCCAGGAGAAGAAACUGUUCGCUCGAUCGAUGGAGGGAGCUCGGUCGCAGGGUCGUCAAGCAGCAGUGCUACCGUUUUUGUCGGACUCCGACGGGUGGAGGCGAUCAAGAUCAGCCAUGUGUAGCGGCAUCGCGCGAGAUGCGUAAUAUGUUGAUGGUUGUAUCGACUGCCCAUCGAUUGAGCGAACAGUUUUUUUCUCUUGGAACAUGCUCGGUUAGAU	234	4D:116276163:116276355:-	AGAAGAAACUGUUCGCUCGAUCGAUGGAGGGAGCUCGGUCGCAGGGUCGUCAAGCAGCAGUGCUACCGUUUUUGUCGGACUCCGACGGGUGGAGGCGAUCAAGAUCAGCCAUGUGUAGCGGCAUCGCGCGAGAUGCGUAAUAUGUUGAUGGUUGUAUCGACUGCCCAUCGAUUGAGCGAACAGUUUUUUUCUC	4D:116276335:116276355:-	AGAAGAAACUGUUCGCUCGAU	21	4D:116276163:116276183:-	UGAGCGAACAGUUUUUUUCUC	21	5p	p	13.41	0	193	-85.1	-44.09	1	1	1	TRUE	TRUE	52.99	3.86	3.43	7.73	6.87	5.58	3	9.01	4.29	9.44	7.3	7.3	7.3	3	7.73	7.3	6.87	-0.00987922	-0.0595916	-0.5235	0.3974	0.3335	0.1114
4B:595471170:595471324:-	Tae-MIR_N86a	TRUE	novel_prediction	4B:595471170:595471324:-	ACCCUUCUAGCUGCCAAAAUCCACUUCUAUCAGGUUCUUGAGUUUAUAGAAGAGCUGUAACUUCUCUUUUCUGCCCUGUGGGCUGACCUUGCGCAAAUGGUCUCUUAGAAUCUCAAGGACCUGAUAGAGAUGGAUUGUGGUAGUUAUGGGGGUAU	155	4B:595471190:595471304:-	CCACUUCUAUCAGGUUCUUGAGUUUAUAGAAGAGCUGUAACUUCUCUUUUCUGCCCUGUGGGCUGACCUUGCGCAAAUGGUCUCUUAGAAUCUCAAGGACCUGAUAGAGAUGGAU	4B:595471284:595471304:-	CCACUUCUAUCAGGUUCUUGA	21	4B:595471190:595471210:-	AAGGACCUGAUAGAGAUGGAU	21	3p	p	0	51.5	115	-46.9	-40.78	1	1	1	TRUE	TRUE	44.52	5.84	3.25	7.14	6.49	3.25	5.19	0.65	11.69	6.49	4.55	7.14	5.84	6.49	7.79	9.09	9.09	-0.0106357	-0.0956129	-0.4735	0.3742	0.1492	0.0524
4D:473133748:473133902:-	Tae-MIR_N86b	TRUE	novel_prediction	4D:473133748:473133902:-	ACCCUUCUAGCUGCCAAAAUCCACUUCUAUCAGGUUCUUGAGUUUAUAGAAGAGCUGUCACUUCUCUUUUCUGCCCUGUGGGCUGACCUUGCGCAAAUGGUCUCUUAGAAUCUCAAGGACCUGAUAGAGAUGGAUUGUGGUAGUUAUGGGGGUAU	155	4D:473133768:473133882:-	CCACUUCUAUCAGGUUCUUGAGUUUAUAGAAGAGCUGUCACUUCUCUUUUCUGCCCUGUGGGCUGACCUUGCGCAAAUGGUCUCUUAGAAUCUCAAGGACCUGAUAGAGAUGGAU	4D:473133862:473133882:-	CCACUUCUAUCAGGUUCUUGA	21	4D:473133768:473133788:-	AAGGACCUGAUAGAGAUGGAU	21	3p	p	0	51.5	115	-46.9	-40.78	1	1	1	TRUE	TRUE	45.16	5.19	3.25	7.14	6.49	3.9	5.19	0.65	11.69	6.49	4.55	7.14	5.84	5.84	8.44	9.09	9.09	-0.0104849	-0.0956129	-0.4735	0.3742	0.1491	0.0525
5A:312598948:312599037:-	Tae-MIR_N87b	TRUE	novel_prediction	5A:312598948:312599037:-	CUAGCUCCCUCUGUAAAAUAAUAUAAGGGCGUUUAGAUUACUAAAUAGUGACCUAAAUGCUCUUAUAUUAGUUUAUGAAGGGAGUAUAUA	90	5A:312598968:312599017:-	AUAUAAGGGCGUUUAGAUUACUAAAUAGUGACCUAAAUGCUCUUAUAUUA	5A:312598996:312599017:-	AUAUAAGGGCGUUUAGAUUACU	22	5A:312598968:312598989:-	UGACCUAAAUGCUCUUAUAUUA	22	5p	p	112.96	0	50	-22.5	-45	1	1	1	TRUE	TRUE	31.11	11.24	2.25	7.87	12.36	0	3.37	1.12	8.99	4.49	3.37	4.49	5.62	19.1	3.37	4.49	7.87	-0.0148923	-0.242222	-0.4633	0.4	0.0291	0.0121
5A:488630023:488630146:-	Tae-MIR_N88a	TRUE	novel_prediction	5A:488630023:488630146:-	CUCCCCAAUUGAUACUGUGCCAUGACCGCCCAACGGUUCCACCAUGCAAAUUGUGCCGGUGCCGAGGCUGGCUGCCCAUGAUGGAAACGUUGGGUGGUUGUGGCACAAUGUGCAUCGGGGAGGC	124	5A:488630043:488630126:-	CAUGACCGCCCAACGGUUCCACCAUGCAAAUUGUGCCGGUGCCGAGGCUGGCUGCCCAUGAUGGAAACGUUGGGUGGUUGUGGC	5A:488630106:488630126:-	CAUGACCGCCCAACGGUUCCA	21	5A:488630043:488630063:-	GAAACGUUGGGUGGUUGUGGC	21	3p	p	0	25.79	84	-45.2	-53.81	1	1	1	TRUE	TRUE	58.87	5.69	4.88	1.63	7.32	8.13	10.57	4.88	3.25	4.88	8.94	10.57	7.32	0.81	2.44	14.63	4.07	-0.00984882	-0.144153	-0.5798	0.3629	0.0732	0.0275
5D:386862377:386862500:-	Tae-MIR_N88b	TRUE	novel_prediction	5D:386862377:386862500:-	CUCCCCAAUUGAUACUGUGCCAUGACCGCCCAACGGUUCCACCAUGCACAUUGUGCCGGUGCCGAGGCUGGCUGCCCAUGAUGGAAACGUUGGGUGGUUGUGGCACAAUAUGUAUCGGGGAGGC	124	5D:386862397:386862480:-	CAUGACCGCCCAACGGUUCCACCAUGCACAUUGUGCCGGUGCCGAGGCUGGCUGCCCAUGAUGGAAACGUUGGGUGGUUGUGGC	5D:386862460:386862480:-	CAUGACCGCCCAACGGUUCCA	21	5D:386862397:386862417:-	GAAACGUUGGGUGGUUGUGGC	21	3p	p	0	25.79	84	-46.7	-55.6	1	1	1	TRUE	TRUE	58.06	4.07	5.69	1.63	8.13	8.13	10.57	4.88	3.25	4.88	8.13	10.57	7.32	2.44	2.44	13.82	4.07	-0.0102084	-0.0977151	-0.5927	0.379	0.0758	0.0301
5D:125967657:125967826:-	Tae-MIR_N93a	TRUE	novel_prediction	5D:125967657:125967826:-	UUCGCGCACUGUAGCCUGGUGUUCUUCACAUUGAUCUCUCCGUUGAUUCUCAAUCCGCCAUGAGCAUGUCACCGGUGAACAGUAUGGUAACAUGCGCCUAUAUUCCACCGUCCGAUUGAGAAUCAACGAAGAGAUCAAUGUGAAGAACACCAGGCUACAGUGCAGUGGCC	170	5D:125967677:125967806:-	GUUCUUCACAUUGAUCUCUCCGUUGAUUCUCAAUCCGCCAUGAGCAUGUCACCGGUGAACAGUAUGGUAACAUGCGCCUAUAUUCCACCGUCCGAUUGAGAAUCAACGAAGAGAUCAAUGUGAAGAACAC	5D:125967786:125967806:-	GUUCUUCACAUUGAUCUCUCC	21	5D:125967677:125967697:-	AGAGAUCAAUGUGAAGAACAC	21	3p	p	0	259.11	130	-65.3	-50.23	1	0.5	1	TRUE	TRUE	49.41	5.33	5.92	5.92	8.28	9.47	6.51	5.33	4.73	7.1	5.92	2.96	7.1	3.55	8.28	8.88	4.73	-0.0123578	-0.155588	-0.6106	0.4	0.1627	0.0563
5D:125967659:125967828:+	Tae-MIR_N93b	TRUE	novel_prediction	5D:125967659:125967828:+	CCACUGCACUGUAGCCUGGUGUUCUUCACAUUGAUCUCUUCGUUGAUUCUCAAUCGGACGGUGGAAUAUAGGCGCAUGUUACCAUACUGUUCACCGGUGACAUGCUCAUGGCGGAUUGAGAAUCAACGGAGAGAUCAAUGUGAAGAACACCAGGCUACAGUGCGCGAACA	170	5D:125967679:125967808:+	GUUCUUCACAUUGAUCUCUUCGUUGAUUCUCAAUCGGACGGUGGAAUAUAGGCGCAUGUUACCAUACUGUUCACCGGUGACAUGCUCAUGGCGGAUUGAGAAUCAACGGAGAGAUCAAUGUGAAGAACAC	5D:125967679:125967699:+	GUUCUUCACAUUGAUCUCUUC	21	5D:125967788:125967808:+	AGAGAUCAAUGUGAAGAACAC	21	3p	p	0	259.11	130	-79.4	-61.08	1	0.5	1	TRUE	TRUE	48.82	4.73	7.69	4.73	8.28	9.47	2.96	5.33	5.92	8.28	5.33	5.92	5.92	3.55	7.1	9.47	5.33	-0.0138918	-0.22549	-0.6782	0.3941	0.016	0.0049
5A:210484048:210484204:-	Tae-MIR_N94a	TRUE	novel_prediction	5A:210484048:210484204:-	GAAAUUCCUAAGUUCAAACACAUUACCAUUUAUGAGGUAUGAAAAAAAGAUUAAAAUCAGCAUUGAGUAGGUCAAACAGUAAACAUCACUAUUCAUUCCUAAAUUUGUUCUUUUCAUAGCUUGUAGAUGGUAAUGUGUUUGAACUUGGAAUUUCGUA	157	5A:210484068:210484184:-	CAUUACCAUUUAUGAGGUAUGAAAAAAAGAUUAAAAUCAGCAUUGAGUAGGUCAAACAGUAAACAUCACUAUUCAUUCCUAAAUUUGUUCUUUUCAUAGCUUGUAGAUGGUAAUGUG	5A:210484164:210484184:-	CAUUACCAUUUAUGAGGUAUG	21	5A:210484068:210484088:-	UAGCUUGUAGAUGGUAAUGUG	21	3p	p	0	213.63	117	-36.3	-31.03	1	1	1	TRUE	TRUE	29.94	14.74	4.49	5.77	10.26	7.69	1.92	0.64	3.85	5.13	1.28	2.56	7.05	8.33	6.41	6.41	13.46	-0.0141483	-0.104618	-0.4236	0.3694	0.054	0.0212
5D:181878336:181878493:+	Tae-MIR_N94b	TRUE	novel_prediction	5D:181878336:181878493:+	GAAAUUCCUAAGUUCAAACACAUUACCAUUUACGAGGUAUGAAAAAAAAAAUUAAAAUCAGCAUUGAGUAGGUCGAACAGUAAACAUCACUAUUCAUUGCUAAAUUUGUUCUUUUCAUAGCUUGUAGAUGGUAAUGUGUUUGAACUUGGAAUUUCGUA	158	5D:181878356:181878473:+	CAUUACCAUUUACGAGGUAUGAAAAAAAAAAUUAAAAUCAGCAUUGAGUAGGUCGAACAGUAAACAUCACUAUUCAUUGCUAAAUUUGUUCUUUUCAUAGCUUGUAGAUGGUAAUGUG	5D:181878356:181878376:+	CAUUACCAUUUACGAGGUAUG	21	5D:181878453:181878473:+	UAGCUUGUAGAUGGUAAUGUG	21	3p	p	0	213.63	118	-41.8	-35.42	1	1	1	TRUE	TRUE	30.38	15.92	5.1	5.1	9.55	7.01	1.27	1.91	3.82	5.1	1.91	2.55	7.01	8.28	5.73	6.37	13.38	-0.015	-0.151899	-0.4557	0.3734	0.0984	0.0321
1B:17793075:17793263:-	miR1122a-Probabl_N1	TRUE	novel_prediction	1B:17793075:17793263:-	GCAGUAGCAAGUACUCCCUCCGUUCCUAAAUAUUUGUCUUUCUAGAGGUUUCAACGAGUGACUACAUACGGAGCAAAAUGAGUGAAUCUACACUCUAAAAUAUGUCUAUAUACAUCCGUAUAUGGUAGUCCAUUUGAAAUCUCUAAAAAGACGGAUAUUUAGGAACGGAGGGAGUACAUAAAAACUUGA	189	1B:17793095:17793243:-	CGUUCCUAAAUAUUUGUCUUUCUAGAGGUUUCAACGAGUGACUACAUACGGAGCAAAAUGAGUGAAUCUACACUCUAAAAUAUGUCUAUAUACAUCCGUAUAUGGUAGUCCAUUUGAAAUCUCUAAAAAGACGGAUAUUUAGGAACGGA	1B:17793223:17793243:-	CGUUCCUAAAUAUUUGUCUUU	21	1B:17793095:17793115:-	AGACGGAUAUUUAGGAACGGA	21	3p	p	0	104.72	149	-63.3	-42.48	1	1	1	TRUE	TRUE	37.04	11.7	6.38	6.91	9.04	4.79	3.19	3.19	6.91	6.91	1.6	4.26	6.38	11.17	6.91	4.26	6.38	-0.0127268	-0.0805996	-0.4714	0.3386	0.0942	0.0299
7B:466566857:466567046:-	miR1122a-Probabl_N2	TRUE	novel_prediction	7B:466566857:466567046:-	UUUCUAUAUCAUACUCCCACCAUUCCUAAAUAUGUCUCUUUUUAGAGAUUUCAACAGGUGACUACAUACGGAGCAAAAUGAGUGAAUCUACACUCUAAAAGUAUGUUUAUAUACAUCCGUAUGUGGUAGUCCAUUUGAAAUCUCUAAAAAGACAAAUAUGUAGGAACGGAGGGAGUAUAUGGGAAUUAUG	190	7B:466566877:466567026:-	CAUUCCUAAAUAUGUCUCUUUUUAGAGAUUUCAACAGGUGACUACAUACGGAGCAAAAUGAGUGAAUCUACACUCUAAAAGUAUGUUUAUAUACAUCCGUAUGUGGUAGUCCAUUUGAAAUCUCUAAAAAGACAAAUAUGUAGGAACGGA	7B:466567006:466567026:-	CAUUCCUAAAUAUGUCUCUUU	21	7B:466566877:466566897:-	AGACAAAUAUGUAGGAACGGA	21	3p	p	0	98.31	150	-58.3	-38.87	1	1	1	TRUE	TRUE	34.21	10.58	5.82	5.82	12.17	5.82	3.17	1.59	5.82	6.35	0.53	4.76	5.82	11.64	6.88	5.82	7.41	-0.012169	-0.0627068	-0.4163	0.3632	0.0736	0.0267
4D:503617017:503617125:+	miR1135a-Probabl_N1	TRUE	novel_prediction	4D:503617017:503617125:+	UCUCUUGUACUUCCUCUGUCCGGAAUUACUUGUCGCAGAAAUGGAUGUAUCUAGAUGUGCUUUCCAUUUCUCUGACAAGUAAUUCGGGAUGGAGGGAGUACUGGUUUCU	109	4D:503617037:503617105:+	CGGAAUUACUUGUCGCAGAAAUGGAUGUAUCUAGAUGUGCUUUCCAUUUCUCUGACAAGUAAUUCGGGA	4D:503617037:503617057:+	CGGAAUUACUUGUCGCAGAAA	21	4D:503617085:503617105:+	UCUCUGACAAGUAAUUCGGGA	21	3p	p	0	233.52	69	-33.2	-48.12	1	1	1	TRUE	TRUE	43.12	4.63	3.7	4.63	7.41	2.78	2.78	2.78	11.11	7.41	1.85	7.41	7.41	5.56	11.11	9.26	10.19	-0.0129569	-0.281193	-0.5587	0.3945	0.029	0.0114
2A:759856317:759856446:-	Tae-MIR169_N1	TRUE	novel_prediction	2A:759856317:759856446:-	UGCAGAAGCCUUAUCUCUGAUAGCCAAGGAUGACCUGCCUGUGUCUUCUUCCUCCCUUGAGGCUUAAUUGGCCUUGGGGUGUGGUUUCAUGGGCAGUCUCCUUGGCUAGCCUGAGUGGCUCUUGCUGCCC	130	2A:759856337:759856426:-	UAGCCAAGGAUGACCUGCCUGUGUCUUCUUCCUCCCUUGAGGCUUAAUUGGCCUUGGGGUGUGGUUUCAUGGGCAGUCUCCUUGGCUAGC	2A:759856406:759856426:-	UAGCCAAGGAUGACCUGCCUG	21	2A:759856337:759856355:-	GGCAGUCUCCUUGGCUAGC	19	5p	p	63.63	0	90	-48.7	-54.11	1	1	1	TRUE	TRUE	54.62	2.33	0.78	6.2	3.88	3.1	9.3	0	13.95	4.65	9.3	8.53	5.43	3.1	7.75	13.18	8.53	-0.00866166	-0.0848718	-0.4731	0.3462	0.1498	0.0582
1B:655097426:655097543:+	Tae-MIR2275_N1	TRUE	novel_prediction	1B:655097426:655097543:+	UACAUGUGCCACUUGAAGUGAGAGUUAGAUGGAACUGAACCACCUCCGUUACAGCCGAUUGCAUGUUGAUCUGGGGUUCAGUUUCCUCUAAUAUCUCACUUUGAAUGGUCCAUCCGCC	118	1B:655097446:655097523:+	AGAGUUAGAUGGAACUGAACCACCUCCGUUACAGCCGAUUGCAUGUUGAUCUGGGGUUCAGUUUCCUCUAAUAUCUCA	1B:655097446:655097466:+	AGAGUUAGAUGGAACUGAACC	21	1B:655097502:655097523:+	UUCAGUUUCCUCUAAUAUCUCA	22	5p	p	30.3	0	78	-28.4	-36.41	1	1	1	TRUE	TRUE	46.61	4.27	5.98	5.13	7.69	6.84	7.69	2.56	6.84	7.69	3.42	4.27	6.84	4.27	7.69	10.26	8.55	-0.0088908	-0.106992	-0.4144	0.3559	0.0709	0.0284
1D:471286843:471286960:+	Tae-MIR2275_N2	TRUE	novel_prediction	1D:471286843:471286960:+	UACAUGUGCCACUUGAAGUGAGAGUUAGAUGGAACUGAACCAUCUUCGUUACGGCCGAUUGCCUGUUGAUCUGUGGUUCAGUUUCCUCUGAUAUCUCACUUUGAAUGGUCCAUCUGGC	118	1D:471286863:471286940:+	AGAGUUAGAUGGAACUGAACCAUCUUCGUUACGGCCGAUUGCCUGUUGAUCUGUGGUUCAGUUUCCUCUGAUAUCUCA	1D:471286863:471286883:+	AGAGUUAGAUGGAACUGAACC	21	1D:471286919:471286940:+	UUCAGUUUCCUCUGAUAUCUCA	22	5p	p	30.3	0	78	-30.3	-38.85	1	1	1	TRUE	TRUE	45.76	3.42	5.13	4.27	7.69	5.13	5.13	2.56	8.55	8.55	3.42	4.27	7.69	3.42	8.55	12.82	9.4	-0.00940778	-0.111017	-0.4305	0.3814	0.0955	0.0386
1D:471294151:471294267:+	Tae-MIR2275_N3	TRUE	novel_prediction	1D:471294151:471294267:+	UACAUGUGCCACAUGAAGUGAGAGUUAGAUGGAACUGAACCACCUCCGGUCGACCGCCUGUUGGUUUGGGUGUUGUUCAGUUUCCUCUAAUAUCUCACUUUGAAUGGUCCAUCUGCC	117	1D:471294171:471294247:+	AGAGUUAGAUGGAACUGAACCACCUCCGGUCGACCGCCUGUUGGUUUGGGUGUUGUUCAGUUUCCUCUAAUAUCUCA	1D:471294171:471294191:+	AGAGUUAGAUGGAACUGAACC	21	1D:471294226:471294247:+	UUCAGUUUCCUCUAAUAUCUCA	22	5p	p	30.3	0	77	-27.9	-36.23	1	1	1	TRUE	TRUE	47.86	4.31	6.03	4.31	6.03	6.03	7.76	2.59	6.9	6.9	2.59	5.17	9.48	3.45	7.76	12.07	8.62	-0.00819682	-0.0818803	-0.3923	0.3675	0.1981	0.077
1D:471298841:471298957:+	Tae-MIR2275_N4	TRUE	novel_prediction	1D:471298841:471298957:+	UACAUGUGCCACUUGAAGUGAGAGUUAGAUGGAACUGAACCACCUCCAAUCGACCACCUGUUGAUUUGGGUGUUGUUCAGUUUCCUCUAAUAUCUCACUUUGGAUGGUCCAUCUGCC	117	1D:471298861:471298937:+	AGAGUUAGAUGGAACUGAACCACCUCCAAUCGACCACCUGUUGAUUUGGGUGUUGUUCAGUUUCCUCUAAUAUCUCA	1D:471298861:471298881:+	AGAGUUAGAUGGAACUGAACC	21	1D:471298916:471298937:+	UUCAGUUUCCUCUAAUAUCUCA	22	5p	p	30.3	0	77	-31	-40.26	1	1	1	TRUE	TRUE	45.3	4.31	6.9	4.31	6.9	6.9	7.76	0.86	7.76	7.76	1.72	4.31	7.76	3.45	7.76	12.07	9.48	-0.00956512	-0.0904274	-0.4333	0.3932	0.1279	0.0545
3B:41449206:41449389:+	Tae-MIR393_N1	TRUE	novel_prediction	3B:41449206:41449389:+	UCAAUCGACCGGCUCGACGGAUCAUGCGAUCCUUUUGGAAGCUUCCUCUAGCCAUUACUCCACUGAUGAUCCAUGGCUGGCUAGCUAAUUCUUCAUCGCUUCCAUCAUCUUCAUCUUCAACGAGCUAGGAACUAUUUGGCUGGUUUCCAAAUAUCACAUGGUAUGCUGUCGAUUCCGGUGAUGA	184	3B:41449226:41449369:+	AUCAUGCGAUCCUUUUGGAAGCUUCCUCUAGCCAUUACUCCACUGAUGAUCCAUGGCUGGCUAGCUAAUUCUUCAUCGCUUCCAUCAUCUUCAUCUUCAACGAGCUAGGAACUAUUUGGCUGGUUUCCAAAUAUCACAUGGUAU	3B:41449226:41449246:+	AUCAUGCGAUCCUUUUGGAAG	21	3B:41449351:41449369:+	UCCAAAUAUCACAUGGUAU	19	5p	p	195.19	0	144	-36	-25	1	1	1	TRUE	TRUE	46.74	3.83	3.83	2.73	10.93	7.1	4.92	4.92	9.84	6.56	6.01	5.46	2.19	4.37	12.02	7.1	8.2	-0.00646555	-0.0313043	-0.3022	0.3043	0.3199	0.1051
1B:31493805:31493925:-	miR5049_N1	TRUE	novel_prediction	1B:31493805:31493925:-	GUGUAAUAACAUAUUACCUCCGUCACGAAAUAAGUGUCUCAAAUUUCCACUAACUCUAGUACAAACUUUUACUAAGAUUAAGACACUUAUGUUGGGACGGAAGGAGUAGAACACAAUAUUA	121	1B:31493825:31493905:-	CGUCACGAAAUAAGUGUCUCAAAUUUCCACUAACUCUAGUACAAACUUUUACUAAGAUUAAGACACUUAUGUUGGGACGGA	1B:31493885:31493905:-	CGUCACGAAAUAAGUGUCUCA	21	1B:31493825:31493845:-	AGACACUUAUGUUGGGACGGA	21	3p	p	0	36.59	81	-20.9	-25.8	1	1	1	TRUE	TRUE	33.88	12.5	10.83	5.83	7.5	6.67	2.5	2.5	6.67	5.83	0	3.33	6.67	12.5	5	3.33	8.33	-0.00761216	-0.0667355	-0.2579	0.3223	0.1617	0.058
3A:746087203:746087321:-	Tae-MIR5049_N1	TRUE	novel_prediction	3A:746087203:746087321:-	ACCACCAUGAUCUGUUACUACUCCCUCCUAUCCAUAUUAAUUGAUGCUGCUUUAGUAUUGUACCAAAGUAGCGUCAAUUAAUAUGGAUUGGAGGGGGUAUAUUGGAUUGUGUUGAUAUU	119	3A:746087223:746087301:-	CUCCCUCCUAUCCAUAUUAAUUGAUGCUGCUUUAGUAUUGUACCAAAGUAGCGUCAAUUAAUAUGGAUUGGAGGGGGUA	3A:746087281:746087301:-	CUCCCUCCUAUCCAUAUUAAU	21	3A:746087223:746087243:-	UAAUAUGGAUUGGAGGGGGUA	21	3p	p	0	200.05	79	-51.5	-65.19	1	1	2	TRUE	TRUE	36.97	4.24	4.24	3.39	14.41	4.24	5.93	0.85	5.93	5.08	2.54	5.93	6.78	11.86	4.24	10.17	10.17	-0.0145469	-0.178151	-0.5378	0.4202	0.0227	0.0121
3D:472404990:472405105:-	Tae-MIR5049_N1	TRUE	novel_prediction	3D:472404990:472405105:-	UUCUACCGCCGCGGUACUCCCUCCGAUCAGAAAUAAGUGCCGUGGUUUUACUUCAAAUUUGAACUAAAACCACGACACUUAUUUCCGAUCGGAGGGAGUAGUGGAAAGCGGUUUUA	116	3D:472405010:472405085:-	CUCCGAUCAGAAAUAAGUGCCGUGGUUUUACUUCAAAUUUGAACUAAAACCACGACACUUAUUUCCGAUCGGAGGG	3D:472405064:472405085:-	CUCCGAUCAGAAAUAAGUGCCG	22	3D:472405010:472405031:-	ACACUUAUUUCCGAUCGGAGGG	22	3p	p	0	270.86	76	-44.9	-59.08	1	1	1	TRUE	TRUE	45.69	9.57	6.96	5.22	4.35	3.48	6.96	7.83	5.22	6.96	3.48	6.09	6.09	6.96	6.09	3.48	11.3	-0.0130948	-0.294397	-0.5983	0.3879	0.0174	0.0066
1B:659767944:659768056:-	miR5049_N2	TRUE	novel_prediction	1B:659767944:659768056:-	UUGUAUUAGCUUUAGCACCCUCCAUCUCAAAGAAAGUGUCUCAACUAUGUACUAGUUUUGUAGUAGCUCGAGACACUUAUGUUGGGACGGAGGGAGUAUGUUGAUUAAGGCUA	113	1B:659767964:659768036:-	UCCAUCUCAAAGAAAGUGUCUCAACUAUGUACUAGUUUUGUAGUAGCUCGAGACACUUAUGUUGGGACGGAGG	1B:659768016:659768036:-	UCCAUCUCAAAGAAAGUGUCU	21	1B:659767964:659767984:-	ACACUUAUGUUGGGACGGAGG	21	3p	p	0	162.68	73	-26.2	-35.89	1	1	2	TRUE	TRUE	40.71	5.36	5.36	9.82	5.36	4.46	2.68	1.79	8.04	6.25	3.57	5.36	8.93	10.71	5.36	7.14	9.82	-0.0091943	-0.095354	-0.3743	0.3451	0.1424	0.0583
4D:373207001:373207141:-	Tae-MIR5049_N2	TRUE	novel_prediction	4D:373207001:373207141:-	ACUAGAAUGCAUGUUUAUUACUCCUAUCGAUCUAUAUUACUUGUCGCUCAAAUAGAUUUAUCUAGACGUAUUUCAGUGAUACAUCUGUUUGAUCGACAAGUAAUAUGGAUUGGAGGGGGUAACUGAUUUGACAUGUAAGUA	141	4D:373207021:373207121:-	CUCCUAUCGAUCUAUAUUACUUGUCGCUCAAAUAGAUUUAUCUAGACGUAUUUCAGUGAUACAUCUGUUUGAUCGACAAGUAAUAUGGAUUGGAGGGGGUA	4D:373207101:373207121:-	CUCCUAUCGAUCUAUAUUACU	21	4D:373207021:373207041:-	UAAUAUGGAUUGGAGGGGGUA	21	3p	p	0	200.05	101	-49.9	-49.41	1	1	1	TRUE	TRUE	34.04	5	5.71	5	13.57	4.29	0.71	2.86	6.43	7.86	1.43	4.29	6.43	12.14	6.43	7.86	10	-0.0125	-0.145863	-0.4255	0.3688	0.0912	0.0332
5B:491968317:491968434:+	Tae-MIR5049_N2	TRUE	novel_prediction	5B:491968317:491968434:+	UUUGAGAAAAUACAUACUCCCUCCGAUCAGAAAUAAGUUUCGUGGUUUUAGUUCAAAUUUUUAAACUAAAACCAUGACACUUAUUUCCGAUCGGAGGGAUUACCUUUUUUACCCAAUA	118	5B:491968337:491968414:+	CUCCGAUCAGAAAUAAGUUUCGUGGUUUUAGUUCAAAUUUUUAAACUAAAACCAUGACACUUAUUUCCGAUCGGAGGG	5B:491968337:491968358:+	CUCCGAUCAGAAAUAAGUUUCG	22	5B:491968393:491968414:+	ACACUUAUUUCCGAUCGGAGGG	22	3p	p	0	270.86	78	-42.7	-54.74	1	1	1	TRUE	TRUE	33.05	11.97	6.84	4.27	8.55	5.13	6.84	3.42	4.27	6.84	0	3.42	3.42	8.55	5.98	2.56	17.95	-0.0130772	-0.218644	-0.4322	0.3898	0.137	0.049
7A:229207007:229207125:+	Tae-MIR5049_N4	TRUE	novel_prediction	7A:229207007:229207125:+	UUCUUGUUCAUAUUAUAGUACACUCCCCGAUCCAUAUUAAUUGACAUUGUUUUAGUAUUGUACUAAAGCAGCGUCAAUUAAUAUGGAUUGGAGGGGGUAGCAUAGUUUCAGUACAUUGA	119	7A:229207028:229207105:+	ACUCCCCGAUCCAUAUUAAUUGACAUUGUUUUAGUAUUGUACUAAAGCAGCGUCAAUUAAUAUGGAUUGGAGGGGGUA	7A:229207028:229207047:+	ACUCCCCGAUCCAUAUUAAU	20	7A:229207085:229207105:+	UAAUAUGGAUUGGAGGGGGUA	21	3p	p	0	200.05	78	-46.3	-59.36	1	1	1	TRUE	TRUE	34.45	4.24	4.24	6.78	12.71	7.63	3.39	1.69	2.54	4.24	2.54	5.08	7.63	12.71	5.08	5.93	13.56	-0.0126357	-0.140616	-0.4353	0.3782	0.061	0.0204
7B:184170201:184170323:-	Tae-MIR5049_N5	TRUE	novel_prediction	7B:184170201:184170323:-	UUCUUAUUUGUAUUAUAGUACUCUCCCCGAUCCAUAUUAAUUGACGUUGUUUUAGUAUAAUUUUGUACUAAACAAUGCCAAUUAAUAUGGAUUGGAGGGGGUAGCAUAGUUUUAGUACAUUGA	123	7B:184170221:184170302:-	UCUCCCCGAUCCAUAUUAAUUGACGUUGUUUUAGUAUAAUUUUGUACUAAACAAUGCCAAUUAAUAUGGAUUGGAGGGGGUA	7B:184170283:184170302:-	UCUCCCCGAUCCAUAUUAAU	20	7B:184170221:184170241:-	UAAUAUGGAUUGGAGGGGGUA	21	3p	p	0	200.05	82	-43.3	-52.8	1	1	1	TRUE	TRUE	30.89	5.74	4.1	4.92	13.11	4.1	4.1	1.64	3.28	4.1	1.64	4.92	7.38	14.75	3.28	6.56	16.39	-0.0132664	-0.133875	-0.4098	0.3821	0.1424	0.0587
5B:176590533:176590644:-	miR5049_N6	TRUE	novel_prediction	5B:176590533:176590644:-	GCAGCUACACAUAUACUCCAUCCGUCCCAAAAUAAGUGUCGCUGAUUUAGUAUAACUUUACUAAAUCAGUGACACUUAUGUUGGGACGGAGGGAGUACAUCUUAAAUUUUGG	112	5B:176590553:176590624:-	UCCGUCCCAAAAUAAGUGUCGCUGAUUUAGUAUAACUUUACUAAAUCAGUGACACUUAUGUUGGGACGGAGG	5B:176590604:176590624:-	UCCGUCCCAAAAUAAGUGUCG	21	5B:176590553:176590573:-	ACACUUAUGUUGGGACGGAGG	21	3p	p	0	162.68	72	-51.1	-70.97	1	1	1	TRUE	TRUE	39.29	8.11	8.11	5.41	9.01	7.21	3.6	2.7	6.31	4.5	2.7	5.41	6.31	10.81	5.41	5.41	9.01	-0.013861	-0.548214	-0.5446	0.3304	0.0422	0.0124
7A:444433422:444433524:+	miR5049_N8	TRUE	novel_prediction	7A:444433422:444433524:+	AGAAUUUUUAUAACACUCCCUUCGUCCCCAAAUAAGUGUCGUGGUUUUAGUUCAAAACCACGACACUUAUGUUGGGACGGAGGGAGUACUUAGAAAUAAUUUU	103	7A:444433442:444433504:+	UUCGUCCCCAAAUAAGUGUCGUGGUUUUAGUUCAAAACCACGACACUUAUGUUGGGACGGAGG	7A:444433442:444433462:+	UUCGUCCCCAAAUAAGUGUCG	21	7A:444433484:444433504:+	ACACUUAUGUUGGGACGGAGG	21	3p	p	0	162.68	63	-38.8	-61.59	1	1	1	TRUE	TRUE	37.86	10.78	7.84	5.88	5.88	4.9	5.88	3.92	3.92	5.88	0	5.88	7.84	7.84	4.9	3.92	14.71	-0.014617	-0.185437	-0.5534	0.3689	0.0795	0.026
7D:370726184:370726304:-	miR5049_N9	TRUE	novel_prediction	7D:370726184:370726304:-	CGUUUGCUUAAUACUCCCUCCGUCCCAAAAUAAGUGUCUCAAGCUUAGUACAACUUUCUACUAAAGUUAGUACAAAGUUGAGACACUUAUGUUGGGACGGAGAGAGUAUAUAUAUACAAAG	121	7D:370726204:370726284:-	CGUCCCAAAAUAAGUGUCUCAAGCUUAGUACAACUUUCUACUAAAGUUAGUACAAAGUUGAGACACUUAUGUUGGGACGGA	7D:370726264:370726284:-	CGUCCCAAAAUAAGUGUCUCA	21	7D:370726204:370726224:-	AGACACUUAUGUUGGGACGGA	21	3p	p	0	36.59	81	-43.3	-53.46	1	1	1	TRUE	TRUE	37.19	10.83	7.5	9.17	5.83	5	4.17	2.5	7.5	5	1.67	2.5	8.33	12.5	5	4.17	8.33	-0.0131326	-0.164463	-0.4884	0.3554	0.0808	0.0329
3A:658832968:658833142:+	Tae-MIR5064_N1	TRUE	novel_prediction	3A:658832968:658833142:+	CACGAUGGGGAAGAUGGCUGGUGCUAUGGAUAAAUUCAACCCGAUGGUUGAGCAUGCCCGACUGGAAGAAGAAGCCUUGCUUGGAGUUGAGUGAGCCGGCAAAUCAGUUUGAAACAGGGAGCCAGUUAAUCCGGUUUAAUUUGUCCAUAGCAUCAGCGAUCCCGCCAUUCUGUGG	175	3A:658832988:658833122:+	GUGCUAUGGAUAAAUUCAACCCGAUGGUUGAGCAUGCCCGACUGGAAGAAGAAGCCUUGCUUGGAGUUGAGUGAGCCGGCAAAUCAGUUUGAAACAGGGAGCCAGUUAAUCCGGUUUAAUUUGUCCAUAGCAUCA	3A:658832988:658833008:+	GUGCUAUGGAUAAAUUCAACC	21	3A:658833102:658833122:+	UUUAAUUUGUCCAUAGCAUCA	21	5p	p	360.19	0	135	-44.9	-33.26	1	1	3	TRUE	TRUE	50.29	7.47	2.3	8.05	8.05	6.32	6.9	4.02	3.45	9.2	6.9	8.05	5.17	2.87	4.02	9.77	7.47	-0.00788626	-0.0500714	-0.3966	0.3714	0.3955	0.1288
Un:370804586:370804712:+	Tae-MIR5064_N10	TRUE	novel_prediction	Un:370804586:370804712:+	CAGGGAGCCAAUCCUCUGGCUGAAUUUGUCCAUAGCAUCAGCCAUCCUGCAAUUCAACUCUGUUGCCUUUUUGCACGAAGAUGGCUGGUGCUAUGGAUAAAUUCAACUCGAUGGUUGUGACAUACCC	127	Un:370804606:370804692:+	UGAAUUUGUCCAUAGCAUCAGCCAUCCUGCAAUUCAACUCUGUUGCCUUUUUGCACGAAGAUGGCUGGUGCUAUGGAUAAAUUCAAC	Un:370804606:370804626:+	UGAAUUUGUCCAUAGCAUCAG	21	Un:370804672:370804692:+	GGUGCUAUGGAUAAAUUCAAC	21	3p	p	12832.3	256.1	87	-48	-55.17	1	1	7	TRUE	TRUE	47.24	6.35	3.97	3.97	9.52	8.73	6.35	1.59	7.94	5.56	7.14	5.56	3.97	3.17	7.14	11.11	7.94	-0.00968459	-0.116142	-0.4575	0.3937	0.1077	0.0375
Un:60723780:60723906:-	Tae-MIR5064_N11	TRUE	novel_prediction	Un:60723780:60723906:-	CAGGGAGCCAAUCCUCUGGCUGAAUUUGUCCAUAGCAUCAGCCAUCCUGCAAUUCAACUCUGUUGCCUUUUUGCACGACGAUGGCUGGUGCUAUGGAUAAAUUCAACUCGAUGGUUGUGACAUACCC	127	Un:60723800:60723886:-	UGAAUUUGUCCAUAGCAUCAGCCAUCCUGCAAUUCAACUCUGUUGCCUUUUUGCACGACGAUGGCUGGUGCUAUGGAUAAAUUCAAC	Un:60723866:60723886:-	UGAAUUUGUCCAUAGCAUCAG	21	Un:60723800:60723820:-	GGUGCUAUGGAUAAAUUCAAC	21	3p	p	12832.3	256.1	87	-48	-55.17	1	1	7	TRUE	TRUE	48.03	5.56	4.76	3.17	9.52	8.73	6.35	2.38	7.94	5.56	7.14	5.56	3.97	3.17	7.14	11.11	7.94	-0.0095253	-0.116142	-0.4575	0.3937	0.1055	0.037
3D:524220791:524220930:-	Tae-MIR5064_N2	TRUE	novel_prediction	3D:524220791:524220930:-	CAGGGAGCCAGUUAUCCGGUUUAAUUUGUCCAUAGCAUCCGCGAUCCCGCCAUUCAGCUGUGAUAGCUGCUGCCCUAUUGCACGGUGCGGAAGAUAGCUGGUGCGAUGGAUAAAUUCAACCCGAUGGUUGUGCAUGCCCG	140	3D:524220811:524220910:-	UUAAUUUGUCCAUAGCAUCCGCGAUCCCGCCAUUCAGCUGUGAUAGCUGCUGCCCUAUUGCACGGUGCGGAAGAUAGCUGGUGCGAUGGAUAAAUUCAAC	3D:524220890:524220910:-	UUAAUUUGUCCAUAGCAUCCG	21	3D:524220811:524220831:-	GGUGCGAUGGAUAAAUUCAAC	21	5p	p	1554.44	0	100	-35.6	-35.6	1	1	3	TRUE	TRUE	53.57	3.6	1.44	5.76	10.07	6.47	9.35	6.47	3.6	5.76	10.07	5.76	5.76	5.04	4.32	10.07	6.47	-0.00728019	-0.0702381	-0.39	0.3714	0.205	0.073
4B:656309640:656309766:-	Tae-MIR5064_N3	TRUE	novel_prediction	4B:656309640:656309766:-	CAGGGAGCCAAUCCUCUGGCUGAAUUUGUCCAUAGCAUCAGCCAUCCUGCAAUUCAACUCUGUUGCCUUUUUGCACGACGAUGGCUGGUGCUAUGGAUAAAUUCAACUCGAUGGUUGUGACAUACCC	127	4B:656309660:656309746:-	UGAAUUUGUCCAUAGCAUCAGCCAUCCUGCAAUUCAACUCUGUUGCCUUUUUGCACGACGAUGGCUGGUGCUAUGGAUAAAUUCAAC	4B:656309726:656309746:-	UGAAUUUGUCCAUAGCAUCAG	21	4B:656309660:656309680:-	GGUGCUAUGGAUAAAUUCAAC	21	3p	p	12832.3	256.1	87	-48	-55.17	1	1	7	TRUE	TRUE	48.03	5.56	4.76	3.17	9.52	8.73	6.35	2.38	7.94	5.56	7.14	5.56	3.97	3.17	7.14	11.11	7.94	-0.0095253	-0.116142	-0.4575	0.3937	0.1055	0.037
Un:239446821:239446947:+	Tae-MIR5064_N4	TRUE	novel_prediction	Un:239446821:239446947:+	CAGGGAGCCAAUCCUCUGGCUGAAUUUGUCCAUAGCAUCAGCCAUCCUGCAAUUCAACUCUGUUGCCUUUUUGCACGACGAUGGCUGGUGCUAUGGAUAAAUUCAACUCGAUGGUUGUGACAUACCC	127	Un:239446841:239446927:+	UGAAUUUGUCCAUAGCAUCAGCCAUCCUGCAAUUCAACUCUGUUGCCUUUUUGCACGACGAUGGCUGGUGCUAUGGAUAAAUUCAAC	Un:239446841:239446861:+	UGAAUUUGUCCAUAGCAUCAG	21	Un:239446907:239446927:+	GGUGCUAUGGAUAAAUUCAAC	21	3p	p	12832.3	256.1	87	-48	-55.17	1	1	7	TRUE	TRUE	48.03	5.56	4.76	3.17	9.52	8.73	6.35	2.38	7.94	5.56	7.14	5.56	3.97	3.17	7.14	11.11	7.94	-0.0095253	-0.116142	-0.4575	0.3937	0.1055	0.037
Un:249057677:249057803:+	Tae-MIR5064_N5	TRUE	novel_prediction	Un:249057677:249057803:+	CAGGGAGCCAAUCCUCUGGCUGAAUUUGUCCAUAGCAUCAGUCAUCCUGCAAUUCAACUCUGUUGCCUUUUUGCACGACGAUGGCUGGUGCUAUGGAUAAAUUCAACUCGAUGGUUGUGACAUACCC	127	Un:249057697:249057783:+	UGAAUUUGUCCAUAGCAUCAGUCAUCCUGCAAUUCAACUCUGUUGCCUUUUUGCACGACGAUGGCUGGUGCUAUGGAUAAAUUCAAC	Un:249057697:249057717:+	UGAAUUUGUCCAUAGCAUCAG	21	Un:249057763:249057783:+	GGUGCUAUGGAUAAAUUCAAC	21	3p	p	12832.3	256.1	87	-45.3	-52.07	1	1	7	TRUE	TRUE	47.24	5.56	4.76	3.17	9.52	8.73	5.56	2.38	7.94	5.56	6.35	5.56	4.76	3.17	7.94	11.11	7.94	-0.0092337	-0.110827	-0.4362	0.3937	0.1055	0.037
Un:253452917:253453043:+	Tae-MIR5064_N6	TRUE	novel_prediction	Un:253452917:253453043:+	CAGGGAGCCAAUCCUCUGGCUGAAUUUGUCCAUAGCAUCAGCCAUCCUGCAAUUCAACUCUGUUGCCUUUUUGCACGACGAUGGCUGGUGCUAUGGAUAAAUUCAACUCGAUGGUUGUGACAUACCC	127	Un:253452937:253453023:+	UGAAUUUGUCCAUAGCAUCAGCCAUCCUGCAAUUCAACUCUGUUGCCUUUUUGCACGACGAUGGCUGGUGCUAUGGAUAAAUUCAAC	Un:253452937:253452957:+	UGAAUUUGUCCAUAGCAUCAG	21	Un:253453003:253453023:+	GGUGCUAUGGAUAAAUUCAAC	21	3p	p	12832.3	256.1	87	-48	-55.17	1	1	7	TRUE	TRUE	48.03	5.56	4.76	3.17	9.52	8.73	6.35	2.38	7.94	5.56	7.14	5.56	3.97	3.17	7.14	11.11	7.94	-0.0095253	-0.116142	-0.4575	0.3937	0.1055	0.037
Un:268686649:268686775:-	Tae-MIR5064_N7	TRUE	novel_prediction	Un:268686649:268686775:-	CAGGGAGCCAAUCCUCUGGCUGAAUUUGUCCAUAGCAUCAGUCAUCCUGCAAUUCAACUCUGUUGCCUUUUUGCACGACGAUGGCUGGUGCUAUGGAUAAAUUCAACUCGAUGGUUGUGACAUACCC	127	Un:268686669:268686755:-	UGAAUUUGUCCAUAGCAUCAGUCAUCCUGCAAUUCAACUCUGUUGCCUUUUUGCACGACGAUGGCUGGUGCUAUGGAUAAAUUCAAC	Un:268686735:268686755:-	UGAAUUUGUCCAUAGCAUCAG	21	Un:268686669:268686689:-	GGUGCUAUGGAUAAAUUCAAC	21	3p	p	12832.3	256.1	87	-45.3	-52.07	1	1	7	TRUE	TRUE	47.24	5.56	4.76	3.17	9.52	8.73	5.56	2.38	7.94	5.56	6.35	5.56	4.76	3.17	7.94	11.11	7.94	-0.0092337	-0.110827	-0.4362	0.3937	0.1055	0.037
Un:269402512:269402638:+	Tae-MIR5064_N8	TRUE	novel_prediction	Un:269402512:269402638:+	CAGGGAGCCAAUCCUCUGGCUGAAUUUGUCCAUAGCAUCAGCCAUCCUGCAAUUCAACUCUGUUGCCUUUUUGCACGACGAUGGCUGGUGCUAUGGAUAAAUUCAACUCGAUGGUUGUGACAUACCC	127	Un:269402532:269402618:+	UGAAUUUGUCCAUAGCAUCAGCCAUCCUGCAAUUCAACUCUGUUGCCUUUUUGCACGACGAUGGCUGGUGCUAUGGAUAAAUUCAAC	Un:269402532:269402552:+	UGAAUUUGUCCAUAGCAUCAG	21	Un:269402598:269402618:+	GGUGCUAUGGAUAAAUUCAAC	21	3p	p	12832.3	256.1	87	-48	-55.17	1	1	7	TRUE	TRUE	48.03	5.56	4.76	3.17	9.52	8.73	6.35	2.38	7.94	5.56	7.14	5.56	3.97	3.17	7.14	11.11	7.94	-0.0095253	-0.116142	-0.4575	0.3937	0.1055	0.037
Un:343635892:343636018:-	Tae-MIR5064_N9	TRUE	novel_prediction	Un:343635892:343636018:-	CAGGGAGCCAAUCCUCUGGCUGAAUUUGUCCAUAGCAUCAGCCAUCCUGCAAUUCAACUCUGUUGCCUUUUUGCACGAAGAUGGCUGGUGCUAUGGAUAAAUUCAACUCGAUGGUUGUGACAUACCC	127	Un:343635912:343635998:-	UGAAUUUGUCCAUAGCAUCAGCCAUCCUGCAAUUCAACUCUGUUGCCUUUUUGCACGAAGAUGGCUGGUGCUAUGGAUAAAUUCAAC	Un:343635978:343635998:-	UGAAUUUGUCCAUAGCAUCAG	21	Un:343635912:343635932:-	GGUGCUAUGGAUAAAUUCAAC	21	3p	p	12832.3	256.1	87	-48	-55.17	1	1	7	TRUE	TRUE	47.24	6.35	3.97	3.97	9.52	8.73	6.35	1.59	7.94	5.56	7.14	5.56	3.97	3.17	7.14	11.11	7.94	-0.00968459	-0.116142	-0.4575	0.3937	0.1077	0.0375
3A:19302853:19302953:+	Tae-MIR5175_N2	TRUE	novel_prediction	3A:19302853:19302953:+	UACGUGUGUACUCCCUCCGUUCCAAUUACUCGUCGUGGUUUUAGUUCAAAUUGAACUAAAACCACGACGAGUAAUUAGAACAGAGGGAGUAGUGUACUACG	101	3A:19302873:19302933:+	UCCAAUUACUCGUCGUGGUUUUAGUUCAAAUUGAACUAAAACCACGACGAGUAAUUAGAAC	3A:19302873:19302893:+	UCCAAUUACUCGUCGUGGUUU	21	3A:19302913:19302933:+	ACCACGACGAGUAAUUAGAAC	21	5p	p	182.46	0	61	-39.4	-64.59	1	1	1	TRUE	TRUE	42.57	9	10	7	3	4	5	7	5	6	0	3	12	10	6	5	8	-0.0146981	-0.315347	-0.6257	0.4356	0.072	0.0279
5A:671699952:671700042:-	Tae-MIR5175_N3	TRUE	novel_prediction	5A:671699952:671700042:-	CUGGGUAGUACUCCCUUCGUUCCAAUUACUCGUCGUGGUUUUAGUUCAAACCACGACGAGUAAUUUGGAACGAAGGGAGUACUAGAUAACA	91	5A:671699972:671700022:-	UCCAAUUACUCGUCGUGGUUUUAGUUCAAACCACGACGAGUAAUUUGGAAC	5A:671700002:671700022:-	UCCAAUUACUCGUCGUGGUUU	21	5A:671699972:671699993:-	ACCACGACGAGUAAUUUGGAAC	22	5p	p	182.46	0	51	-30.9	-60.59	1	1	1	TRUE	TRUE	43.96	7.78	8.89	6.67	3.33	4.44	4.44	6.67	5.56	6.67	0	6.67	10	8.89	6.67	3.33	10	-0.0154982	-0.342308	-0.6813	0.3956	0.0515	0.0204
2B:505812960:505813134:-	Tae-MIR530_N1	TRUE	novel_prediction	2B:505812960:505813134:-	GCAAGGGUUAUGUGAUAGAGCUGCAUUUGCACCUGCACCUAGAGAGGAAGAAGAAAGGUCGAAGGCUUGGAACUUGGCCAUGCAUGCGAUUGCGAUGCAUGCAACGUUCUCCUUGACCCCUCGCUCUUCCUGUAGGUGCAGUGGCAUAUGCAACUCUAUCACAGGCAUCCUAGGU	175	2B:505812980:505813114:-	CUGCAUUUGCACCUGCACCUAGAGAGGAAGAAGAAAGGUCGAAGGCUUGGAACUUGGCCAUGCAUGCGAUUGCGAUGCAUGCAACGUUCUCCUUGACCCCUCGCUCUUCCUGUAGGUGCAGUGGCAUAUGCAACU	2B:505813094:505813114:-	CUGCAUUUGCACCUGCACCUA	21	2B:505812980:505813000:-	GGUGCAGUGGCAUAUGCAACU	21	5p	p	415.41	0	135	-63.7	-47.19	1	1	1	TRUE	TRUE	51.43	5.17	4.02	8.05	6.9	8.05	5.17	2.87	8.05	6.9	9.77	6.32	4.6	4.02	5.17	9.77	5.17	-0.00952168	-0.0617857	-0.4897	0.3771	0.0837	0.0346
2D:428672106:428672266:-	Tae-MIR530_N2	TRUE	novel_prediction	2D:428672106:428672266:-	GCAAGGGUUAUGUGAUAGAGCUGCAUUUGCACCUGCACCUAGAGAGGAGGAAGAAAGGUCGAAGGCUGGGAACUUGGCGAUGCAUGCAACGUUCUCCUUGACCCUCUCGCUCUUCCUGUAGGUGCAGUGGCAUAUGCAACUCUAUCACAGCAUCCUAGGUA	161	2D:428672126:428672246:-	CUGCAUUUGCACCUGCACCUAGAGAGGAGGAAGAAAGGUCGAAGGCUGGGAACUUGGCGAUGCAUGCAACGUUCUCCUUGACCCUCUCGCUCUUCCUGUAGGUGCAGUGGCAUAUGCAACU	2D:428672226:428672246:-	CUGCAUUUGCACCUGCACCUA	21	2D:428672126:428672146:-	GGUGCAGUGGCAUAUGCAACU	21	5p	p	415.41	0	121	-55.3	-45.7	1	1	1	TRUE	TRUE	51.55	5	4.38	8.75	5.62	7.5	4.38	2.5	9.38	6.88	8.75	7.5	5	5	6.25	8.75	4.38	-0.00944714	-0.068323	-0.487	0.3665	0.0879	0.0347
1B:332093212:332093324:-	Tae-MIR6197_N1	TRUE	novel_prediction	1B:332093212:332093324:-	CUAUCUUCUAAUGUAUUCCCUCUGUUCACAAAUGUAAGACGUUUUGGCAGUCUAAUUUAAAUUGCCAAAACGUCUUACAUUUGUGAACAGAGGUUGUAACUUUUAUAUGUAAG	113	1B:332093232:332093304:-	UCUGUUCACAAAUGUAAGACGUUUUGGCAGUCUAAUUUAAAUUGCCAAAACGUCUUACAUUUGUGAACAGAGG	1B:332093284:332093304:-	UCUGUUCACAAAUGUAAGACG	21	1B:332093232:332093252:-	UCUUACAUUUGUGAACAGAGG	21	5p	p	46.53	0	73	-48.9	-66.99	1	0.5	1	TRUE	TRUE	32.74	11.61	5.36	4.46	8.04	5.36	2.68	1.79	7.14	2.68	1.79	1.79	8.93	9.82	6.25	8.04	14.29	-0.0148931	-0.253097	-0.4876	0.3186	0.121	0.0327
1B:332093214:332093326:+	Tae-MIR6197_N2	TRUE	novel_prediction	1B:332093214:332093326:+	UACAUAUAAAAGUUACAACCUCUGUUCACAAAUGUAAGACGUUUUGGCAAUUUAAAUUAGACUGCCAAAACGUCUUACAUUUGUGAACAGAGGGAAUACAUUAGAAGAUAGAC	113	1B:332093234:332093306:+	UCUGUUCACAAAUGUAAGACGUUUUGGCAAUUUAAAUUAGACUGCCAAAACGUCUUACAUUUGUGAACAGAGG	1B:332093234:332093254:+	UCUGUUCACAAAUGUAAGACG	21	1B:332093286:332093306:+	UCUUACAUUUGUGAACAGAGG	21	5p	p	46.53	0	73	-48.5	-66.44	1	0.5	1	TRUE	TRUE	32.74	14.29	9.82	7.14	8.04	8.04	1.79	1.79	3.57	7.14	1.79	2.68	5.36	9.82	2.68	5.36	10.71	-0.0149206	-0.246903	-0.4885	0.3097	0.0602	0.0166
1A:455035704:455035816:+	miR6197j-Probabl_N1	TRUE	novel_prediction	1A:455035704:455035816:+	UAAGUUCAUCAUGUACUCCCUCUGUCUCACAAUAUAAGAUGUUUUUGCAAGCUAGAACAGCUUGCAAAAACGUCUUACAUUGUGGGACAGAGGGAGUAGUUGCCAAUCAUUCA	113	1A:455035724:455035796:+	UCUGUCUCACAAUAUAAGAUGUUUUUGCAAGCUAGAACAGCUUGCAAAAACGUCUUACAUUGUGGGACAGAGG	1A:455035724:455035744:+	UCUGUCUCACAAUAUAAGAUG	21	1A:455035776:455035796:+	UCUUACAUUGUGGGACAGAGG	21	5p	p	103.16	0	73	-47.6	-65.21	1	1	1	TRUE	TRUE	39.82	8.93	5.36	8.04	7.14	10.71	2.68	0.89	6.25	4.46	4.46	3.57	7.14	6.25	8.04	7.14	8.93	-0.0145354	-0.287168	-0.5788	0.3628	0.0342	0.0102
1D:355178880:355179000:+	miR6197j-Probabl_N2	TRUE	novel_prediction	1D:355178880:355179000:+	UAAGUUCAUCAUGUACUCCCUCUGUCUCACAAUAUAAGAUGUUUUUGCAAGCUAGAACAGCUUGCAAAAACCGAAAAACGUCUUACAUUGUGGGACGGAGGGAGUAGUUGCCAAUCAUUCA	121	1D:355178900:355178980:+	UCUGUCUCACAAUAUAAGAUGUUUUUGCAAGCUAGAACAGCUUGCAAAAACCGAAAAACGUCUUACAUUGUGGGACGGAGG	1D:355178900:355178920:+	UCUGUCUCACAAUAUAAGAUG	21	1D:355178960:355178980:+	UCUUACAUUGUGGGACGGAGG	21	5p	p	103.16	0	81	-40.3	-49.75	1	1	1	TRUE	TRUE	40.5	11.67	5.83	6.67	6.67	9.17	3.33	2.5	5.83	5	4.17	4.17	6.67	5.83	7.5	6.67	8.33	-0.0118568	-0.158678	-0.4802	0.3388	0.0721	0.027
5A:502665817:502665929:-	miR6197j-Probabl_N3	TRUE	novel_prediction	5A:502665817:502665929:-	ACACUUCCAAAUCUACUCCCUCUGUCUCACAAUAUAAGAUGUUUUUGCAAGCUAACAUACCUUGCAAAAGCGUCUCACAUUGUGGGACGGAGGGAGUAAUAGAUAAGCAAUAA	113	5A:502665837:502665909:-	UCUGUCUCACAAUAUAAGAUGUUUUUGCAAGCUAACAUACCUUGCAAAAGCGUCUCACAUUGUGGGACGGAGG	5A:502665889:502665909:-	UCUGUCUCACAAUAUAAGAUG	21	5A:502665837:502665857:-	UCUCACAUUGUGGGACGGAGG	21	5p	p	103.16	0	73	-37.4	-51.23	1	1	1	TRUE	TRUE	39.82	11.61	7.14	6.25	8.04	8.93	3.57	1.79	8.04	4.46	4.46	4.46	4.46	8.04	7.14	5.36	6.25	-0.0120894	-0.240708	-0.4814	0.3363	0.0636	0.026
2B:723952202:723952326:-	Tae-MIR9654_N1	TRUE	novel_prediction	2B:723952202:723952326:-	CAAUGCUCCUGCACGUUGGUUAGCUUCAAGCCUUGAGGAAUACGGUAGACUGCACAGAGCUAUGUGCAGUGCAGUUGACACUAUUCCGGAAGGCUUGAAGCAAAUUAACAAGCAUUGCGCCUCUU	125	2B:723952222:723952306:-	UAGCUUCAAGCCUUGAGGAAUACGGUAGACUGCACAGAGCUAUGUGCAGUGCAGUUGACACUAUUCCGGAAGGCUUGAAGCAAAU	2B:723952285:723952306:-	UAGCUUCAAGCCUUGAGGAAUA	22	2B:723952222:723952243:-	UUCCGGAAGGCUUGAAGCAAAU	22	3p	p	0	29.9	85	-45.1	-53.06	1	1	1	TRUE	TRUE	48	7.26	5.65	8.87	4.84	8.87	3.23	3.23	8.06	5.65	10.48	4.03	4.84	4.84	3.23	8.87	8.06	-0.00923333	-0.0746667	-0.4432	0.352	0.0919	0.0373
2D:37509483:37509607:-	Tae-MIR9654_N2	TRUE	novel_prediction	2D:37509483:37509607:-	GGCGCAAUGCUCACGUUGCUUAGCUUCAAGCCUUGAGGAAUAAGGUAGACUGCAUCGAGCUAUGUGCAGUGCAGUCUACACUAUUCCGGAAGGCUUGAAGCAAAUCAACGCGCAUUGCGCCUCUU	125	2D:37509503:37509587:-	UAGCUUCAAGCCUUGAGGAAUAAGGUAGACUGCAUCGAGCUAUGUGCAGUGCAGUCUACACUAUUCCGGAAGGCUUGAAGCAAAU	2D:37509566:37509587:-	UAGCUUCAAGCCUUGAGGAAUA	22	2D:37509503:37509524:-	UUCCGGAAGGCUUGAAGCAAAU	22	3p	p	0	29.9	85	-50.5	-59.41	1	1	1	TRUE	TRUE	50.4	7.26	4.03	8.06	5.65	8.06	2.42	5.65	8.87	4.84	12.9	4.03	4.03	4.84	5.65	7.26	6.45	-0.0120794	-0.12144	-0.6088	0.384	0.0297	0.0118
2D:64306469:64306593:+	Tae-MIR9654_N3	TRUE	novel_prediction	2D:64306469:64306593:+	GGCGCAAUGCUCACGUUGCUUAGCUUCAAGCCUUGAGGAAUAAGGUAGACUGCAUCGAGCUAUGUGCAGUGCAGUCUACACUAUUCCGGAAGGCUUGAAGCAAAUCAACGCGCAUUGCGCCUCUU	125	2D:64306489:64306573:+	UAGCUUCAAGCCUUGAGGAAUAAGGUAGACUGCAUCGAGCUAUGUGCAGUGCAGUCUACACUAUUCCGGAAGGCUUGAAGCAAAU	2D:64306489:64306510:+	UAGCUUCAAGCCUUGAGGAAUA	22	2D:64306552:64306573:+	UUCCGGAAGGCUUGAAGCAAAU	22	3p	p	0	29.9	85	-50.5	-59.41	1	1	1	TRUE	TRUE	50.4	7.26	4.03	8.06	5.65	8.06	2.42	5.65	8.87	4.84	12.9	4.03	4.03	4.84	5.65	7.26	6.45	-0.0120794	-0.12144	-0.6088	0.384	0.0297	0.0118
3D:573294498:573294622:-	Tae-MIR9654_N4	TRUE	novel_prediction	3D:573294498:573294622:-	GGCGCAAUGCUCACGUUGCUUAGCUUCAAGCCUUGAGGAAUAAGGUAGACUGCAUCGAGCUAUGUGCAGUGCAGUCUACACUAUUCUGAAAGGCUUGAAGCGAAUCAACGAGCAUUGCGCCUCUU	125	3D:573294518:573294602:-	UAGCUUCAAGCCUUGAGGAAUAAGGUAGACUGCAUCGAGCUAUGUGCAGUGCAGUCUACACUAUUCUGAAAGGCUUGAAGCGAAU	3D:573294581:573294602:-	UAGCUUCAAGCCUUGAGGAAUA	22	3D:573294518:573294539:-	UUCUGAAAGGCUUGAAGCGAAU	22	3p	p	0	69.1	85	-49.6	-58.35	1	1	2	TRUE	TRUE	48.8	7.26	4.03	8.87	5.65	7.26	1.61	4.84	9.68	6.45	12.1	3.23	4.03	4.84	5.65	8.06	6.45	-0.0126393	-0.102	-0.6168	0.376	0.0384	0.0158
4B:623149397:623149521:-	Tae-MIR9654_N5	TRUE	novel_prediction	4B:623149397:623149521:-	CAAUGCUCCUGCACGUUGGUUAGCUUCAAGCCUUGAGGAAUAUGGUAGACUGCACAGAGCUAUGUGCAGUGCAGUUGACACUAUUCCGGAAGGCUUGAAGCAAAUUAACAAGCAUUGCGCCUCUU	125	4B:623149417:623149501:-	UAGCUUCAAGCCUUGAGGAAUAUGGUAGACUGCACAGAGCUAUGUGCAGUGCAGUUGACACUAUUCCGGAAGGCUUGAAGCAAAU	4B:623149480:623149501:-	UAGCUUCAAGCCUUGAGGAAUA	22	4B:623149417:623149438:-	UUCCGGAAGGCUUGAAGCAAAU	22	3p	p	0	29.9	85	-45.1	-53.06	1	1	1	TRUE	TRUE	47.2	7.26	4.84	8.87	5.65	8.87	3.23	2.42	8.06	5.65	10.48	4.03	4.84	4.84	3.23	9.68	8.06	-0.00938983	-0.0746667	-0.4432	0.352	0.1026	0.0411
6B:634635759:634635883:+	Tae-MIR9654_N6	TRUE	novel_prediction	6B:634635759:634635883:+	CAAUGCUCCUGCACGUUGGUUAGCUUCAAGCCUUAAGGAAUACGGUAGACUGCACAGAGCUAUGUGCAGUGCAGUUGACACUAUUCCGGAAGGCUUGAAGCAAAUUAACAAGCAUUGCGCCUCUU	125	6B:634635779:634635863:+	UAGCUUCAAGCCUUAAGGAAUACGGUAGACUGCACAGAGCUAUGUGCAGUGCAGUUGACACUAUUCCGGAAGGCUUGAAGCAAAU	6B:634635779:634635800:+	UAGCUUCAAGCCUUAAGGAAUA	22	6B:634635842:634635863:+	UUCCGGAAGGCUUGAAGCAAAU	22	3p	p	0	29.9	85	-45.8	-53.88	1	1	1	TRUE	TRUE	47.2	8.06	5.65	8.87	4.84	8.87	3.23	3.23	8.06	4.84	10.48	4.03	4.84	5.65	3.23	8.06	8.06	-0.00950847	-0.0752	-0.4488	0.352	0.0913	0.037
Un:424378619:424378743:+	Tae-MIR9654_N7	TRUE	novel_prediction	Un:424378619:424378743:+	GGCGCAAUGCUCACAUUGCUUAGCUUCAAGCCUUGAGGAAUAAGGUAGACUGCAUCGAGCUAUGUGCAGUGCAGUCUACACUAUUCCGGAAGGCUUGAAGCAAAUCAACGAGCAUUGCGCCUCUU	125	Un:424378639:424378723:+	UAGCUUCAAGCCUUGAGGAAUAAGGUAGACUGCAUCGAGCUAUGUGCAGUGCAGUCUACACUAUUCCGGAAGGCUUGAAGCAAAU	Un:424378639:424378660:+	UAGCUUCAAGCCUUGAGGAAUA	22	Un:424378702:424378723:+	UUCCGGAAGGCUUGAAGCAAAU	22	3p	p	0	29.9	85	-50.5	-59.41	1	1	1	TRUE	TRUE	48.8	7.26	4.03	8.87	6.45	8.87	2.42	4.03	8.87	5.65	12.1	4.03	3.23	4.84	5.65	7.26	6.45	-0.0123443	-0.12016	-0.6024	0.384	0.0306	0.0125
Un:95021475:95021594:-	Tae-MIR9659_N1	TRUE	novel_prediction	Un:95021475:95021594:-	CAAGGCCUAGUUGGGGUGGAUGCUGGGAAAACUAUUGAACUAGAUAAGUUACAACUCGUCUCGAAGUAACUUGUCUGGUCCAAUGGUUGUUCACAGCAUCCACAAAGGGUCUGGCUAUCC	120	Un:95021495:95021574:-	UGCUGGGAAAACUAUUGAACUAGAUAAGUUACAACUCGUCUCGAAGUAACUUGUCUGGUCCAAUGGUUGUUCACAGCAUC	Un:95021554:95021574:-	UGCUGGGAAAACUAUUGAACU	21	Un:95021495:95021516:-	UCCAAUGGUUGUUCACAGCAUC	22	5p	p	48.25	0	80	-37.5	-46.88	1	1	1	TRUE	TRUE	46.67	10.08	5.88	5.88	5.04	6.72	3.36	1.68	8.4	4.2	3.36	10.08	8.4	5.88	7.56	8.4	5.04	-0.00998072	-0.116667	-0.4658	0.375	0.1262	0.0487
Un:95025462:95025581:-	Tae-MIR9659_N2	TRUE	novel_prediction	Un:95025462:95025581:-	CGAGGCCUAGUUGGGGUGGAUGCUGGGAAAACUAUUGAACUAGAUAAGUUACAACUCGUCUCGAAGUAACUUGUCUGGUCCAAUGGUUGUUCACAGCAUCCACAAAGGGUCUGGCUAUCC	120	Un:95025482:95025561:-	UGCUGGGAAAACUAUUGAACUAGAUAAGUUACAACUCGUCUCGAAGUAACUUGUCUGGUCCAAUGGUUGUUCACAGCAUC	Un:95025541:95025561:-	UGCUGGGAAAACUAUUGAACU	21	Un:95025482:95025503:-	UCCAAUGGUUGUUCACAGCAUC	22	5p	p	48.25	0	80	-37.5	-46.88	1	1	1	TRUE	TRUE	47.5	9.24	5.88	5.88	5.04	5.88	3.36	2.52	8.4	5.04	3.36	10.08	8.4	5.88	7.56	8.4	5.04	-0.01	-0.118542	-0.475	0.375	0.1294	0.0517
Un:95069187:95069306:-	Tae-MIR9659_N3	TRUE	novel_prediction	Un:95069187:95069306:-	CCACGCCUAGUUGGGGUGGAUGCUGGGAAAACUAUUGAACUAGAUAAGUUACAACUCGUCUCGAAGUAACUUGUCUGGUCCAAUGGUUGUUCACGACAUCCACAAAGGGUCUGGCUAUCC	120	Un:95069207:95069286:-	UGCUGGGAAAACUAUUGAACUAGAUAAGUUACAACUCGUCUCGAAGUAACUUGUCUGGUCCAAUGGUUGUUCACGACAUC	Un:95069266:95069286:-	UGCUGGGAAAACUAUUGAACU	21	Un:95069207:95069228:-	UCCAAUGGUUGUUCACGACAUC	22	5p	p	48.25	0	80	-30.1	-37.62	1	1	1	TRUE	TRUE	47.5	9.24	7.56	4.2	5.04	5.88	4.2	3.36	8.4	5.04	2.52	9.24	8.4	5.88	7.56	8.4	5.04	-0.00843789	-0.101458	-0.4008	0.3667	0.1611	0.0589
6A:19317909:19318024:-	Tae-MIR9666_N1	TRUE	novel_prediction	6A:19317909:19318024:-	AAUACAAAUCAUUCGGAUUCGCCAUCAUACGCCCAACCGUGCAUUUGAUAUGCAUAUAUAUGCAUCACGAGCCACGGUGGAGCUGUAUGAUGGCGAUACCGAUUGGUUUGUUCUAG	116	6A:19317929:19318004:-	GCCAUCAUACGCCCAACCGUGCAUUUGAUAUGCAUAUAUAUGCAUCACGAGCCACGGUGGAGCUGUAUGAUGGCGA	6A:19317984:19318004:-	GCCAUCAUACGCCCAACCGUG	21	6A:19317929:19317950:-	CGGUGGAGCUGUAUGAUGGCGA	22	3p	p	35.15	23.24	76	-39	-51.32	1	1	4	TRUE	TRUE	44.83	3.48	5.22	2.61	15.65	8.7	5.22	6.96	1.74	6.09	6.96	4.35	4.35	7.83	5.22	8.7	6.96	-0.0112492	-0.123922	-0.5043	0.3793	0.0746	0.031
2A:157925571:157925690:+	miRN11a-Novel_N1	TRUE	novel_prediction	2A:157925571:157925690:+	UUGGUCUGGGGUGGCAGUUUCUUCAGAACAGCAUUUCAUUUUCUGGAAUGAAGGCUCAAAACUGCCAUCCUCCCAGAAAAUGCCAUGUUGUUCUGAAGAAACUGCCACCCUCGAUACAAC	120	2A:157925591:157925670:+	CUUCAGAACAGCAUUUCAUUUUCUGGAAUGAAGGCUCAAAACUGCCAUCCUCCCAGAAAAUGCCAUGUUGUUCUGAAGAA	2A:157925591:157925611:+	CUUCAGAACAGCAUUUCAUUU	21	2A:157925650:157925670:+	AUGCCAUGUUGUUCUGAAGAA	21	3p	p	0	163.3	80	-41	-51.25	1	1	1	TRUE	TRUE	45.83	10.92	5.04	5.04	5.88	9.24	6.72	0.84	7.56	5.88	5.04	5.88	4.2	0.84	8.4	9.24	9.24	-0.0133646	-0.204167	-0.6125	0.4	0.0268	0.0121
1A:444431712:444431838:-	miRN22a-Novel_N1	TRUE	novel_prediction	1A:444431712:444431838:-	AGUGGUUAGGAGGUAAUCCCUUUGUAAACUAAUAUAAGACCAUUUAGAUCACAACUUUAGUGAUCUAAAGUAGUAGUCUAAAUGGUCCUAUAUUAGUUUACAAAAGGGGUAACAUACAUAUCUGAAC	127	1A:444431733:444431818:-	UUUGUAAACUAAUAUAAGACCAUUUAGAUCACAACUUUAGUGAUCUAAAGUAGUAGUCUAAAUGGUCCUAUAUUAGUUUACAAAAG	1A:444431798:444431818:-	UUUGUAAACUAAUAUAAGACC	21	1A:444431733:444431753:-	UCCUAUAUUAGUUUACAAAAG	21	5p	p	66.09	0	86	-44.3	-51.51	1	1	1	TRUE	TRUE	32.28	11.9	6.35	8.73	9.52	4.76	3.17	0	5.56	3.97	0	5.56	8.73	15.08	4.76	3.97	7.94	-0.0132466	-0.146194	-0.4276	0.378	0.1363	0.0477
1A:544172082:544172208:-	miRN22a-Novel_N2	TRUE	novel_prediction	1A:544172082:544172208:-	AGUGGUUAGGAGGUAAUCCCUUUGUAAACUAAUAUAAGACCAUUUAGAUCACAACUUUAGUGAUCUAAAGUAGUAGUCUAAACGGUCCUAUAUUAGUUUACAAAAGGGGUAACAUACAUAUCUGAAC	127	1A:544172103:544172188:-	UUUGUAAACUAAUAUAAGACCAUUUAGAUCACAACUUUAGUGAUCUAAAGUAGUAGUCUAAACGGUCCUAUAUUAGUUUACAAAAG	1A:544172168:544172188:-	UUUGUAAACUAAUAUAAGACC	21	1A:544172103:544172123:-	UCCUAUAUUAGUUUACAAAAG	21	5p	p	66.09	0	86	-39.9	-46.4	1	1	1	TRUE	TRUE	33.07	11.9	7.14	8.73	8.73	4.76	3.17	0.79	5.56	3.97	0	5.56	8.73	15.08	4.76	3.17	7.94	-0.0118809	-0.134908	-0.3929	0.3701	0.137	0.0481
7A:725643945:725644089:+	Tae-MIRN246_N3	TRUE	novel_prediction	7A:725643945:725644089:+	GGGUACCCGCAUUGGCCAUCUUGAGGAAGGCCUGCAUCAUUUGGAACUCGCCCGGUGCAAUAGCACGCAGCGUGACUUGGUGUUCAUCACCGGCAAGUUCCAGACAAUGCAGGCCUUCAUCAAGGCGGAGGGCGUGGAGAACCCA	145	7A:725643965:725644069:+	UUGAGGAAGGCCUGCAUCAUUUGGAACUCGCCCGGUGCAAUAGCACGCAGCGUGACUUGGUGUUCAUCACCGGCAAGUUCCAGACAAUGCAGGCCUUCAUCAAGG	7A:725643965:725643985:+	UUGAGGAAGGCCUGCAUCAUU	21	7A:725644049:725644069:+	CAAUGCAGGCCUUCAUCAAGG	21	5p	p	20.29	0	105	-56.2	-53.52	1	1	1	TRUE	TRUE	57.93	4.86	4.86	6.94	5.56	11.11	7.64	5.56	3.47	5.56	9.72	10.42	4.86	1.39	5.56	6.94	5.56	-0.00923874	-0.106897	-0.5352	0.3793	0.0988	0.0394
4B:120579554:120579727:+	miRN25-Novel_N1	TRUE	novel_prediction	4B:120579554:120579727:+	UAUUUUAUACGUACCGUUACUAGGGUGUAGAAUAAGCUAUUCUACACUCACGCUUAGAAUAUCAUUACCCUCAUGUUAUUCUAAGCGUGAGUAUAAAAUAGGGUAACACUAAACUAAGCGCGGGUGUAGAAUAACUUAUUCUACACCUCCAAGUAAUGCUAUAUACAAAAUGCA	174	4B:120579574:120579705:+	UAGGGUGUAGAAUAAGCUAUUCUACACUCACGCUUAGAAUAUCAUUACCCUCAUGUUAUUCUAAGCGUGAGUAUAAAAUAGGGUAACACUAAACUAAGCGCGGGUGUAGAAUAACUUAUUCUACACCUCCAA	4B:120579574:120579594:+	UAGGGUGUAGAAUAAGCUAUU	21	4B:120579685:120579705:+	UAACUUAUUCUACACCUCCAA	21	5p	p	492.75	0	132	-62.3	-47.2	1	1	1	TRUE	TRUE	35.06	10.4	8.09	5.78	9.83	5.2	2.89	3.47	7.51	2.31	4.05	3.47	6.36	16.76	4.05	3.47	6.36	-0.0117199	-0.0826437	-0.4109	0.3678	0.0832	0.0345
4D:214944576:214944808:-	miRN25-Novel_N2	TRUE	novel_prediction	4D:214944576:214944808:-	UUCUAAGCUUGAGUGUAGAAUAGCUUAUUUUACACCCCAGUAACGCUAUGUACAAAAUCUAGUAAAAAACUGUAUAAAAUGUAGUAAUUCUGAAAUAUUAUCUUUUUACUGUCAAGUUUUUAAUUUACUACAUUGUCAUAAAAAAUACUAUAUUUUGUAUGCUACGUUACUAUAUUUUGUAUAGAGCAUUACUAGGGUGUAGAAUAAGCUAUUCUACACUCACGCUUAGUUUA	233	4D:214944596:214944788:-	UAGCUUAUUUUACACCCCAGUAACGCUAUGUACAAAAUCUAGUAAAAAACUGUAUAAAAUGUAGUAAUUCUGAAAUAUUAUCUUUUUACUGUCAAGUUUUUAAUUUACUACAUUGUCAUAAAAAAUACUAUAUUUUGUAUGCUACGUUACUAUAUUUUGUAUAGAGCAUUACUAGGGUGUAGAAUAAGCUAUU	4D:214944768:214944788:-	UAGCUUAUUUUACACCCCAGU	21	4D:214944596:214944616:-	UAGGGUGUAGAAUAAGCUAUU	21	3p	p	0	492.75	193	-64.9	-33.63	1	1	1	TRUE	TRUE	27.47	11.21	6.47	6.03	9.91	3.88	1.29	1.29	7.76	2.16	3.02	0.86	7.33	16.81	3.45	5.17	13.36	-0.0148416	-0.104185	-0.4077	0.3691	0.1338	0.0394
5B:703472124:703472384:-	miRN25-Novel_N3	TRUE	novel_prediction	5B:703472124:703472384:-	UAUUUUUUGUGUACUGUUACUAGGGUGUAGAAUAAGCUAUUCUACACUCACUCCUAGAAACGCUCUAUACUAAAUAUAAUAACAUAGCAUACAAAAUAUACUAAAUUUGUUGACAAUGUAGUACAUUUAACACUUGGAUAGUAAAAAAAUAUUUCAGAAUCACUACAUUUUAUACAUUGUUUUACUAGAUUUUGUACAUAGCGUUACUGGGGGUGUAGAAUAAGCUAUUCUACACUCACACUUAGAAUGACGUUAUAUAAU	261	5B:703472144:703472364:-	UAGGGUGUAGAAUAAGCUAUUCUACACUCACUCCUAGAAACGCUCUAUACUAAAUAUAAUAACAUAGCAUACAAAAUAUACUAAAUUUGUUGACAAUGUAGUACAUUUAACACUUGGAUAGUAAAAAAAUAUUUCAGAAUCACUACAUUUUAUACAUUGUUUUACUAGAUUUUGUACAUAGCGUUACUGGGGGUGUAGAAUAAGCUAUUCUACACUCACAC	5B:703472344:703472364:-	UAGGGUGUAGAAUAAGCUAUU	21	5B:703472144:703472164:-	UAAGCUAUUCUACACUCACAC	21	5p	p	492.75	0	221	-58.3	-26.38	1	1	1	TRUE	TRUE	28.74	10	9.62	5	11.15	6.15	0.38	1.15	7.31	3.46	1.92	2.69	5.77	16.15	3.08	5	11.15	-0.00849339	-0.0319444	-0.2441	0.3487	0.3163	0.1017
5D:101257439:101257662:-	miRN25-Novel_N4	TRUE	novel_prediction	5D:101257439:101257662:-	NNNNNNNNAUGAGUGUAGAAUAGCUUAUUCUACACCCCUAGUAACGCUAGAUACGAAAUCUAGUAAAAGAAUGUACAAAAUGUAGUAAUUCUGAAUUUUUUAUAUCCAAGUUUGUAAUUUACUACAUUUUAAAAAUUACUAUAUUUUAUAUACUACAUUACUACAUUUUGUAUGUACCGUUACUAGGGUGUAGAAUAAGCUAUUCUACGCUCAGGCUUAGUUUA	224	5D:101257459:101257642:-	UAGCUUAUUCUACACCCCUAGUAACGCUAGAUACGAAAUCUAGUAAAAGAAUGUACAAAAUGUAGUAAUUCUGAAUUUUUUAUAUCCAAGUUUGUAAUUUACUACAUUUUAAAAAUUACUAUAUUUUAUAUACUACAUUACUACAUUUUGUAUGUACCGUUACUAGGGUGUAGAAUAAGCUAUU	5D:101257621:101257642:-	UAGCUUAUUCUACACCCCUAGU	22	5D:101257459:101257479:-	UAGGGUGUAGAAUAAGCUAUU	21	3p	p	0	492.75	184	-67.3	-36.58	1	1	1	TRUE	TRUE	28.24	9.77	6.98	6.51	10.7	3.26	2.33	1.86	6.98	3.26	2.33	1.4	6.98	17.67	2.79	4.19	13.02	-0.0144263	-0.102894	-0.4074	0.3704	0.2011	0.0625
Un:75096219:75096347:-	miRN25-Novel_N6	TRUE	novel_prediction	Un:75096219:75096347:-	GUAUUUGCAUGUCCCGUUACUAGGGUGUAGAAUAAGCUAUUCUACACUCACGCUUAGUUUAGCGCUACUCUAAGCGUCAGUGUAGAAUAAUUUAUUCUACACCCCUAGUAACGCUAUAUGCAAAAUCAA	129	Un:75096240:75096327:-	UAGGGUGUAGAAUAAGCUAUUCUACACUCACGCUUAGUUUAGCGCUACUCUAAGCGUCAGUGUAGAAUAAUUUAUUCUACACCCCUAG	Un:75096307:75096327:-	UAGGGUGUAGAAUAAGCUAUU	21	Un:75096240:75096260:-	UAAUUUAUUCUACACCCCUAG	21	5p	p	492.75	0	88	-48.3	-54.89	1	1	1	TRUE	TRUE	38.76	7.81	6.25	7.03	7.81	5.47	3.91	3.91	8.59	1.56	6.25	1.56	7.81	14.84	5.47	3.91	7.81	-0.013919	-0.183721	-0.5395	0.4031	0.0501	0.0217
4A:609557161:609557274:+	miRN31-Novel_N1	TRUE	novel_prediction	4A:609557161:609557274:+	UUGCUCCCUUUGGCGGCCGUUGAGACGAGAUCUCCCCAUACCACAUAGCGGCAGCUCGGCUCCGUGCACGCGUAUGGGGAGAUCUUGCCUCAACAGCCGCUCCGUGUGAGCUUU	114	4A:609557181:609557254:+	UGAGACGAGAUCUCCCCAUACCACAUAGCGGCAGCUCGGCUCCGUGCACGCGUAUGGGGAGAUCUUGCCUCAAC	4A:609557181:609557201:+	UGAGACGAGAUCUCCCCAUAC	21	4A:609557234:609557254:+	AUGGGGAGAUCUUGCCUCAAC	21	5p	p	63.24	0	74	-42.7	-57.7	1	1	1	TRUE	TRUE	60.53	0.88	4.42	6.19	4.42	6.19	9.73	8.85	7.96	6.19	11.5	6.19	4.42	2.65	7.08	7.08	6.19	-0.00946308	-0.19152	-0.5728	0.3509	0.0383	0.0124
1A:432208556:432208663:-	miRN37-Novel_N1	TRUE	novel_prediction	1A:432208556:432208663:-	ACUUGGUAUGUACUCCCUCCGUUCCGAUUUACUUGUCGUGGUUUUAGUUUAAAUUUAAACUAAAACCAUGACGAGUAAAUCAGAACGGAGGGAGUAGUUAUAUGCGCA	108	1A:432208576:432208643:-	GUUCCGAUUUACUUGUCGUGGUUUUAGUUUAAAUUUAAACUAAAACCAUGACGAGUAAAUCAGAACGG	1A:432208623:432208643:-	GUUCCGAUUUACUUGUCGUGG	21	1A:432208576:432208596:-	AUGACGAGUAAAUCAGAACGG	21	3p	p	0	396.56	68	-41.6	-61.18	1	1	2	TRUE	TRUE	38.89	9.35	6.54	5.61	6.54	2.8	4.67	5.61	4.67	5.61	1.87	4.67	9.35	10.28	4.67	5.61	12.15	-0.0160478	-0.312037	-0.6241	0.4167	0.0588	0.0233
6B:292982968:292983075:-	miRN37-Novel_N10	TRUE	novel_prediction	6B:292982968:292983075:-	CCAAAAAUUCUACUCCCUCCGUUCCGAUUUACUCGUCGUGGUUUUAGUUCAAAUUUGAACUAAAACCAUGACGAGUAAAUCAGAACGGAGGGAGUACCAAAUUAGGAA	108	6B:292982988:292983055:-	GUUCCGAUUUACUCGUCGUGGUUUUAGUUCAAAUUUGAACUAAAACCAUGACGAGUAAAUCAGAACGG	6B:292983035:292983055:-	GUUCCGAUUUACUCGUCGUGG	21	6B:292982988:292983008:-	AUGACGAGUAAAUCAGAACGG	21	3p	p	0	396.56	68	-46	-67.65	1	1	2	TRUE	TRUE	39.81	14.95	6.54	5.61	5.61	4.67	6.54	5.61	4.67	7.48	0	4.67	6.54	6.54	7.48	2.8	10.28	-0.0162346	-0.322685	-0.6463	0.3889	0.0571	0.0207
7A:533057729:533057836:-	miRN37-Novel_N11	TRUE	novel_prediction	7A:533057729:533057836:-	CAAGAAAUACUACUCCCUCCGUUCUGAUCUACUCGUCAUGGUUUUAGUUCAAAUUUGAACUAAGACCAUGACGAGUAAAUCAGAACGGAGAGAGUUUUACUCUUGGCC	108	7A:533057749:533057816:-	GUUCUGAUCUACUCGUCAUGGUUUUAGUUCAAAUUUGAACUAAGACCAUGACGAGUAAAUCAGAACGG	7A:533057796:533057816:-	GUUCUGAUCUACUCGUCAUGG	21	7A:533057749:533057769:-	AUGACGAGUAAAUCAGAACGG	21	3p	p	0	396.56	68	-47.5	-69.85	1	1	2	TRUE	TRUE	40.74	9.35	7.48	7.48	5.61	4.67	4.67	3.74	8.41	9.35	0.93	2.8	5.61	6.54	8.41	4.67	10.28	-0.0152725	-0.312037	-0.6222	0.3981	0.0198	0.0089
2A:209352899:209353006:-	miRN37-Novel_N2	TRUE	novel_prediction	2A:209352899:209353006:-	UUACAUCUUGUACUCCCUCCGUUCUGAUUUACUCGUCGCGGUUUUAGUUCAAAUUUGAACUAAAACCAUGACGAGUAAAUCAGAACGGAGGGAGUAGUUGAUUACUAU	108	2A:209352919:209352986:-	GUUCUGAUUUACUCGUCGCGGUUUUAGUUCAAAUUUGAACUAAAACCAUGACGAGUAAAUCAGAACGG	2A:209352966:209352986:-	GUUCUGAUUUACUCGUCGCGG	21	2A:209352919:209352939:-	AUGACGAGUAAAUCAGAACGG	21	3p	p	0	396.56	68	-46.7	-68.68	1	1	2	TRUE	TRUE	38.89	8.41	7.48	5.61	6.54	3.74	3.74	5.61	6.54	7.48	0.93	3.74	7.48	8.41	7.48	4.67	12.15	-0.0172127	-0.325926	-0.6694	0.3981	0.0204	0.0069
2B:655325929:655326036:-	miRN37-Novel_N4	TRUE	novel_prediction	2B:655325929:655326036:-	AGUAGCGAUCUACUCCCUCUGUUCCGAUUUACUCGUCAUGGUUUUAGUUCAAAUUUGAACUAAAACCAUGACGAGUAAAUCAGAACGGAGGGAGUAUACCAUUGUCUA	108	2B:655325949:655326016:-	GUUCCGAUUUACUCGUCAUGGUUUUAGUUCAAAUUUGAACUAAAACCAUGACGAGUAAAUCAGAACGG	2B:655325996:655326016:-	GUUCCGAUUUACUCGUCAUGG	21	2B:655325949:655325969:-	AUGACGAGUAAAUCAGAACGG	21	3p	p	0	396.56	68	-46.4	-68.24	1	1	2	TRUE	TRUE	39.81	8.41	6.54	6.54	7.48	4.67	4.67	4.67	6.54	7.48	0.93	3.74	7.48	8.41	8.41	4.67	9.35	-0.0159558	-0.319444	-0.6352	0.4167	0.0507	0.0203
3B:730155257:730155364:-	miRN37-Novel_N5	TRUE	novel_prediction	3B:730155257:730155364:-	UCUUACUAACUACUCCCUCCGUUCCGAUUUACUUGUCGUGGUUUUAGUUCAAAUUUGAAAUAAAACCAUGACGAGUAAAUCAGAACGGAGGGAGUAAUUAGUACCUAG	108	3B:730155277:730155344:-	GUUCCGAUUUACUUGUCGUGGUUUUAGUUCAAAUUUGAAAUAAAACCAUGACGAGUAAAUCAGAACGG	3B:730155324:730155344:-	GUUCCGAUUUACUUGUCGUGG	21	3B:730155277:730155297:-	AUGACGAGUAAAUCAGAACGG	21	3p	p	0	396.56	68	-37.7	-55.44	1	1	2	TRUE	TRUE	37.96	11.21	7.48	6.54	5.61	2.8	5.61	4.67	6.54	6.54	0	3.74	7.48	10.28	6.54	3.74	11.21	-0.0163172	-0.622222	-0.6194	0.4167	0.0143	0.0073
4A:726651812:726651919:+	miRN37-Novel_N8	TRUE	novel_prediction	4A:726651812:726651919:+	ACCUUUUAAGUACUCCCUCCAUUCCGAUUUACUCGUCGUGGUUUUAGUUCAAAUUUGAACUAAAACCAUGACGAGUAAAUCAGAACGGAGUCCCCUUGUCGGAAAACA	108	4A:726651832:726651899:+	AUUCCGAUUUACUCGUCGUGGUUUUAGUUCAAAUUUGAACUAAAACCAUGACGAGUAAAUCAGAACGG	4A:726651832:726651852:+	AUUCCGAUUUACUCGUCGUGG	21	4A:726651879:726651899:+	AUGACGAGUAAAUCAGAACGG	21	3p	p	0	396.56	68	-42.2	-62.06	1	0.9556	2	TRUE	TRUE	40.74	12.15	7.48	4.67	4.67	4.67	8.41	5.61	5.61	6.54	0	2.8	7.48	5.61	8.41	3.74	12.15	-0.0115464	-0.159877	-0.4704	0.3333	0.111	0.0345
5A:691796956:691797096:-	Tae-MIRN4279_N1	TRUE	novel_prediction	5A:691796956:691797096:-	CUGGGAGCCAAUUUUCUCGUUGAGUUUGUAGAGAGCAUCCAUCCAUCCCGCCGUCCAGCUGUGGUAGCUGCUACCCUCUUGCACAAUGCGUAAGACGGCUGAUGCUCUGGAUAAACUCAACCCGAUGGUUGUGCAUACCCG	141	5A:691796976:691797076:-	UGAGUUUGUAGAGAGCAUCCAUCCAUCCCGCCGUCCAGCUGUGGUAGCUGCUACCCUCUUGCACAAUGCGUAAGACGGCUGAUGCUCUGGAUAAACUCAAC	5A:691797056:691797076:-	UGAGUUUGUAGAGAGCAUCCA	21	5A:691796976:691796996:-	GAUGCUCUGGAUAAACUCAAC	21	5p	p	26.71	0	101	-36.5	-36.14	1	1	1	TRUE	TRUE	53.19	4.29	4.29	5.71	6.43	6.43	9.29	5	7.86	5.71	7.86	4.29	6.43	4.29	6.43	10	5.71	-0.00695995	-0.0475177	-0.3702	0.3333	0.1917	0.0617
6D:387597537:387597657:-	Tae-MIRN4334_N2	TRUE	novel_prediction	6D:387597537:387597657:-	AAGUGUUUGGUCUAUUUUACUCCCUCCGUCCCAUAAUAUAAGAACGUUUUUGACACAACACUAGUGUCAAAAACGUUUUUAUAUUAUGGUGCGGAGGGAGUACUUGUCAAGGAUCGUCAUA	121	6D:387597557:387597637:-	UCCCUCCGUCCCAUAAUAUAAGAACGUUUUUGACACAACACUAGUGUCAAAAACGUUUUUAUAUUAUGGUGCGGAGGGAGU	6D:387597617:387597637:-	UCCCUCCGUCCCAUAAUAUAA	21	6D:387597557:387597577:-	AUAUUAUGGUGCGGAGGGAGU	21	3p	p	0	268.72	81	-54.9	-67.78	1	1	2	TRUE	TRUE	38.02	8.33	6.67	5	7.5	5.83	4.17	4.17	4.17	4.17	0.83	5	10	9.17	6.67	5.83	12.5	-0.0139769	-0.108926	-0.5314	0.405	0.0559	0.0186
3A:457620943:457621071:-	Tae-MIRN4345_N1	TRUE	novel_prediction	3A:457620943:457621071:-	CCCCUCCCCAACUUCUCUCAAAAUCAUCACUUCAUAUGUUUUUUAUAAUCCCAGCUAAUUAGACCUUAACUACAUAGGAUUGUAAAAAACAUAUGAAGUGGCGAUUCUGGGAGAAACUGGGGAGGGGGG	129	3A:457620963:457621051:-	AAAUCAUCACUUCAUAUGUUUUUUAUAAUCCCAGCUAAUUAGACCUUAACUACAUAGGAUUGUAAAAAACAUAUGAAGUGGCGAUUCUG	3A:457621032:457621051:-	AAAUCAUCACUUCAUAUGUU	20	3A:457620963:457620982:-	CAUAUGAAGUGGCGAUUCUG	20	3p	p	0	113.5	89	-34.6	-38.88	1	1	1	TRUE	TRUE	41.09	11.72	5.47	4.69	9.38	6.25	7.03	0.78	7.81	5.47	1.56	9.38	2.34	7.81	7.03	4.69	8.59	-0.0134315	-0.183463	-0.5519	0.3643	0.0552	0.0205
2A:618282648:618282827:-	Tae-MIRN4367_N1	TRUE	novel_prediction	2A:618282648:618282827:-	CAAAUCACUACCAUGCCUUAGGGGCUGUUCGGCAAUCCUCCCACUCCAUGAAAUCUCAGGAUCUGUGGAGCACCUCCUUCCCCACUCCGCGAUUUUGAACUGCUGCUCCACCAGCUCCGGGAGCGGAGUUUUGGACGGGAGGGAAUCCGAACAGGCCUUUAGUGUGUACUUUGAAUACGU	180	2A:618282668:618282807:-	GGGGCUGUUCGGCAAUCCUCCCACUCCAUGAAAUCUCAGGAUCUGUGGAGCACCUCCUUCCCCACUCCGCGAUUUUGAACUGCUGCUCCACCAGCUCCGGGAGCGGAGUUUUGGACGGGAGGGAAUCCGAACAGGCCUUU	2A:618282787:618282807:-	GGGGCUGUUCGGCAAUCCUCC	21	2A:618282668:618282688:-	AGGGAAUCCGAACAGGCCUUU	21	5p	p	12.73	0	140	-62.5	-44.64	1	1	1	TRUE	TRUE	53.89	5.03	6.15	5.03	5.03	6.7	9.5	4.47	8.94	6.7	5.59	8.38	3.91	2.79	7.82	6.7	7.26	-0.00694749	-0.0546032	-0.3744	0.3111	0.1732	0.0579
tae-MIR160	tae-MIR160	TRUE	remained_positive	5B:598031753:598031884:+	AGAGGUGAAAACAAUGGGAUAUGCCUGGCUCCCUGUAUGCCACUCGCGUAGCUGCCAACUCCCCAAACCUUGCGUUGGCUCUACCGCGGAUGGCGUGCGAGGAGCCAAGCAUGACCGUCUCUCUCUCUCUCU	132	5B:598031773:598031864:+	UGCCUGGCUCCCUGUAUGCCACUCGCGUAGCUGCCAACUCCCCAAACCUUGCGUUGGCUCUACCGCGGAUGGCGUGCGAGGAGCCAAGCAUG	5B:598031773:598031793:+	UGCCUGGCUCCCUGUAUGCCA	21	5B:598031844:598031864:+	GCGUGCGAGGAGCCAAGCAUG	21	5p	1234p	259.39	0	92	-50.8	-55.22	1	1	2	TRUE	TRUE	57.58	6.11	4.58	4.58	4.58	4.58	9.16	6.11	12.21	5.34	9.92	6.11	4.58	3.05	8.4	9.16	1.53	-0.00809135	-0.0956061	-0.4659	0.3485	0.1324	0.0473
tae-MIR319	tae-MIR319	TRUE	remained_positive	4D:102151663:102151898:+	AUGAUGAUGUAUUAGUUUGAGGGAGCUCACUUCAGUCCACUCAUGGGAGGUAGCGGGGAUUGAACGAGCUGCCGACUCAUUCACUCGAGCACACAGUAGAUAUGAGACUAGUCCAGGGCAUACCAGUAUGUUACAAUAUGUACUGUGCGAAUGAGCGAAUGCAGCGGGAGAUUGUUCUCUCUUUCCUCCUCCAUGCUUGGACUGAAGGGAGCUCCCUCAUCUCUCAUCAGCUUCAU	236	4D:102151683:102151878:+	GGAGCUCACUUCAGUCCACUCAUGGGAGGUAGCGGGGAUUGAACGAGCUGCCGACUCAUUCACUCGAGCACACAGUAGAUAUGAGACUAGUCCAGGGCAUACCAGUAUGUUACAAUAUGUACUGUGCGAAUGAGCGAAUGCAGCGGGAGAUUGUUCUCUCUUUCCUCCUCCAUGCUUGGACUGAAGGGAGCUCCCU	4D:102151683:102151703:+	GGAGCUCACUUCAGUCCACUC	21	4D:102151858:102151878:+	UUGGACUGAAGGGAGCUCCCU	21	3p	12p	0	101.57	196	-92.4	-47.14	1	1	5	TRUE	TRUE	48.73	2.13	5.11	8.51	8.51	8.09	3.83	2.98	8.51	8.94	5.53	6.38	4.68	4.68	8.94	7.66	5.53	-0.00927765	-0.0466102	-0.4521	0.3644	0.1269	0.0482
tae-MIR397	tae-MIR397	TRUE	remained_positive	6A:106878778:106878887:-	GAAGAGACGCAAAGGUGCCAUUGAGUGCAGCGUUGAUGAACCGUCCUACUCCUCCGAGGCCGGAGCGGUUCACCGGCGCUGCACACAAUGACGGCUCUGCUUUCUCCGGC	110	6A:106878798:106878867:-	UUGAGUGCAGCGUUGAUGAACCGUCCUACUCCUCCGAGGCCGGAGCGGUUCACCGGCGCUGCACACAAUG	6A:106878847:106878867:-	UUGAGUGCAGCGUUGAUGAAC	21	6A:106878798:106878818:-	UCACCGGCGCUGCACACAAUG	21	5p	1234p	215724	48893.2	70	-39.1	-55.86	0.9981	1	34	TRUE	TRUE	60.91	4.59	6.42	6.42	2.75	6.42	7.34	9.17	7.34	8.26	11.01	6.42	4.59	0.92	6.42	7.34	4.59	-0.00826794	-0.254545	-0.5036	0.3818	0.0896	0.0363
tae-MIR530	tae-MIR530	TRUE	remained_positive	2A:559072001:559072177:+	CAGCAAAGGGUUAUGGGAUAGAGCUGCAUUUGCACCUGCACCUAGAGAGGAAGAAAGGUCGAGGGCUUGGAACUUGGCCAUGCAUGCGAUUGCGAUGCAUGCAACGUUCUCCUUGACCCUCUCGCUCUUCCUGUAGGUGCAGUGGCAUAUGCAACUCUAUCACAGGCAUCCUAGGUA	177	2A:559072021:559072157:+	AGCUGCAUUUGCACCUGCACCUAGAGAGGAAGAAAGGUCGAGGGCUUGGAACUUGGCCAUGCAUGCGAUUGCGAUGCAUGCAACGUUCUCCUUGACCCUCUCGCUCUUCCUGUAGGUGCAGUGGCAUAUGCAACUCU	2A:559072021:559072041:+	AGCUGCAUUUGCACCUGCACC	21	2A:559072137:559072157:+	UGCAGUGGCAUAUGCAACUCU	21	-	1p	0	0	137	-63.4	-46.28	1	1	1	TRUE	TRUE	51.98	4.55	3.98	7.95	6.82	8.52	4.55	2.84	8.52	6.25	9.66	7.95	3.98	4.55	5.68	9.09	5.11	-0.00892266	-0.0581215	-0.4638	0.3729	0.1618	0.063
tae-MIR5200	tae-MIR5200	TRUE	remained_positive	7B:9129735:9129851:+	AAAGCUUUAAGCACUAAUUAAGCCUUAGUGAAUAUCUACACUAGUAAGUUUUUCUUCAUGUUUGAAAUGCUUAGCAUUGUAGAUACUCCCUAAGGCUUGGGUGGUAUUGCGUUGUGU	117	7B:9129755:9129831:+	GCCUUAGUGAAUAUCUACACUAGUAAGUUUUUCUUCAUGUUUGAAAUGCUUAGCAUUGUAGAUACUCCCUAAGGCUU	7B:9129755:9129775:+	GCCUUAGUGAAUAUCUACACU	21	7B:9129811:9129831:+	UGUAGAUACUCCCUAAGGCUU	21	3p	123p	0	2306.34	77	-29.1	-37.79	1	1	3	TRUE	TRUE	35.9	8.62	3.45	7.76	6.9	3.45	2.59	0.86	8.62	2.59	6.03	3.45	8.62	11.21	3.45	8.62	13.79	-0.00909471	-0.0651282	-0.3265	0.3162	0.1346	0.0482
tae-MIR6197	tae-MIR6197	TRUE	remained_positive	1A:189960935:189961047:+	UGAACCUUGCUAAGUACUCCCUCUGUAAACAAAUGUAGGACGUUUUUGCAGUUUAAAUUAAACUGCUAAAACAUCUUACAUUUGUGUACAGAGGGAAUAUAUUGCAGUAUUUU	113	1A:189960955:189961027:+	UCUGUAAACAAAUGUAGGACGUUUUUGCAGUUUAAAUUAAACUGCUAAAACAUCUUACAUUUGUGUACAGAGG	1A:189960955:189960975:+	UCUGUAAACAAAUGUAGGACG	21	1A:189961007:189961027:+	UCUUACAUUUGUGUACAGAGG	21	5p	123p	134.69	0	73	-35.9	-49.18	1	1	1	TRUE	TRUE	32.74	12.5	7.14	5.36	7.14	5.36	2.68	0.89	7.14	3.57	3.57	2.68	7.14	10.71	2.68	8.04	13.39	-0.0140012	-0.230531	-0.4584	0.3717	0.0624	0.0221
tae-MIR6201	tae-MIR6201	TRUE	remained_positive	6A:612589791:612589927:-	UCCUUCCGGCCACCUGAGUUUGACCCUGAGGCACUCAUACCGCCAGCUUGUUUAGAAUGCUAGCCGCAUGAGUGCCUCAUGCAGCGGUAUCGCCGGUAUGAGUGUUUCAGGGUCAAGCUUCGGUUGCUAGAAAAACA	137	6A:612589811:612589907:-	UGACCCUGAGGCACUCAUACCGCCAGCUUGUUUAGAAUGCUAGCCGCAUGAGUGCCUCAUGCAGCGGUAUCGCCGGUAUGAGUGUUUCAGGGUCAAG	6A:612589886:612589907:-	UGACCCUGAGGCACUCAUACCG	22	6A:612589811:612589832:-	GUAUGAGUGUUUCAGGGUCAAG	22	5p	12p	483.51	0	97	-54.7	-56.39	0.9652	1	3	TRUE	TRUE	53.28	4.41	3.68	8.09	4.41	7.35	8.09	5.15	6.62	5.15	9.56	5.15	6.62	4.41	5.88	8.09	7.35	-0.01	-0.134854	-0.5328	0.3723	0.1362	0.0483
Tae-MIR9483	Tae-MIR9483	TRUE	remained_positive	5D:84327813:84328001:+	UGUUACUUUGAAUCUUAUAGGUAUUUCACAGGAAACAGUUCAAUGUCUACCGAACUGAAAGAGUUUUUCCUGACCAUGGCUUUUCUAGUCAAUAGGAAUACACCAUGUGUUGGAAGACAAACUUCUUUGCAGCAUCUAGUAGAUGUUGAACUGUUUCCUCUGAAAUUCCUGUAAAUUUCAUGAGUAGUU	189	5D:84327833:84327981:+	UAUUUCACAGGAAACAGUUCAAUGUCUACCGAACUGAAAGAGUUUUUCCUGACCAUGGCUUUUCUAGUCAAUAGGAAUACACCAUGUGUUGGAAGACAAACUUCUUUGCAGCAUCUAGUAGAUGUUGAACUGUUUCCUCUGAAAUUCC	5D:84327833:84327853:+	UAUUUCACAGGAAACAGUUCA	21	5D:84327958:84327981:+	UUGAACUGUUUCCUCUGAAAUUCC	24	3p	2	0	311.46	148	-60	-40.54	0.9423	0.9601	5	TRUE	TRUE	35.98	9.04	5.85	6.91	6.91	6.38	3.19	0.53	7.45	6.91	1.6	2.66	7.45	6.38	6.91	8.51	13.3	-0.0113369	-0.0686067	-0.4079	0.4021	0.0656	0.0278
tae-MIR9652	tae-MIR9652	TRUE	remained_positive	2D:602641843:602641965:-	CUAUUGAGAUGUGUUUGUCACCUGUUUGUCAUUAAGUUUCUUAGUGCCUUUGCCAUCUUAGUGAAGGGUCAAAAGGUACUUAGAAGCUUAAUGAGAACAUGUGACAAACGUACUUCGAGGCGG	123	2D:602641863:602641945:-	CCUGUUUGUCAUUAAGUUUCUUAGUGCCUUUGCCAUCUUAGUGAAGGGUCAAAAGGUACUUAGAAGCUUAAUGAGAACAUGUG	2D:602641924:602641945:-	CCUGUUUGUCAUUAAGUUUCUU	22	2D:602641863:602641882:-	AAGCUUAAUGAGAACAUGUG	20	5p	1234p	41.13	0	83	-35.1	-42.29	1	1	1	TRUE	TRUE	40.65	8.2	4.92	8.2	4.92	4.92	2.46	2.46	6.56	6.56	3.28	4.1	9.84	6.56	4.92	9.84	12.3	-0.0107601	-0.145799	-0.4374	0.3984	0.1123	0.0438
Tae-MIR9658	Tae-MIR9658	TRUE	remained_positive	6B:68001164:68001301:+	AUUCAGGCGCAGUUCUUUUGACCGAUUCUCCCAGAAUUUUGAGAAUCGCACCUCCUAAACCAAAUAGGUUUAAGAUUGUGAGAACGGUCUGAUUCUCAUCGUUCUGGGUGAAUAGGCCAAAAAAACCAGGCCUCAACA	138	6B:68001184:68001281:+	CCGAUUCUCCCAGAAUUUUGAGAAUCGCACCUCCUAAACCAAAUAGGUUUAAGAUUGUGAGAACGGUCUGAUUCUCAUCGUUCUGGGUGAAUAGGCC	6B:68001184:68001204:+	CCGAUUCUCCCAGAAUUUUGA	21	6B:68001261:68001281:+	AUCGUUCUGGGUGAAUAGGCC	21	3p	234p	0	1048.44	97	-40.5	-41.75	1	1	2	TRUE	TRUE	43.48	11.68	4.38	6.57	6.57	7.3	6.57	3.65	5.84	7.3	3.65	5.11	4.38	2.92	8.76	5.11	10.22	-0.00891674	-0.0775362	-0.3877	0.3406	0.0668	0.028
tae-MIR9663	tae-MIR9663	TRUE	remained_positive	6B:55721083:55721185:-	AAGAGAAGCUUGGUCAUCUAAAGCGUAGUCGAACGAAUCUGCCGUUGAUGAGGAUAUGUUCAGAUUCGUUCUAUUACACUUUACAUGAGCAGACUACUCACCC	103	6B:55721103:55721165:-	AAGCGUAGUCGAACGAAUCUGCCGUUGAUGAGGAUAUGUUCAGAUUCGUUCUAUUACACUUUA	6B:55721145:55721165:-	AAGCGUAGUCGAACGAAUCUG	21	6B:55721103:55721123:-	GAUUCGUUCUAUUACACUUUA	21	5p	1234p	7736.11	0	63	-21.7	-34.44	1	1	6	TRUE	TRUE	42.72	5.88	6.86	8.82	7.84	5.88	2.94	4.9	6.86	9.8	3.92	1.96	5.88	6.86	7.84	5.88	7.84	-0.00859082	-0.123625	-0.367	0.3398	0.0634	0.022
tae-MIR9664	tae-MIR9664	TRUE	remained_positive	1B:341933714:341933829:+	GGUCUGAUGGUUAACGAAACCACGGCAUAGAGGCACUGCAAACAUCCGAGAUGAGCAAACUAAGCUUGUCCGUAGUUUGCAGUCCUCGAUGUCGUAGUUUUGUUUUUCCAUCUAUU	116	1B:341933734:341933809:+	ACGGCAUAGAGGCACUGCAAACAUCCGAGAUGAGCAAACUAAGCUUGUCCGUAGUUUGCAGUCCUCGAUGUCGUAG	1B:341933734:341933755:+	ACGGCAUAGAGGCACUGCAAAC	22	1B:341933789:341933809:+	UUGCAGUCCUCGAUGUCGUAG	21	3p	1234p	56.14	135.52	76	-38.2	-50.26	1	1	6	TRUE	TRUE	44.83	6.96	5.22	6.96	6.09	6.96	4.35	5.22	5.22	6.09	5.22	3.48	8.7	5.22	6.96	6.96	10.43	-0.0103837	-0.120259	-0.4655	0.3621	0.0298	0.0113
tae-MIR9670	tae-MIR9670	TRUE	remained_positive	6D:95858604:95858702:+	AAGCUGGAGUACCUGAACGUCUUCUUCAAGUACUCCACUUUUUUUUCUCGCGGAGAAAAAGGUGGAAUACUUGAAGAAGAUUUUCAGGUCGUCCAUUAG	99	6D:95858624:95858682:+	UUCUUCAAGUACUCCACUUUUUUUUCUCGCGGAGAAAAAGGUGGAAUACUUGAAGAAGA	6D:95858624:95858644:+	UUCUUCAAGUACUCCACUUUU	21	6D:95858662:95858682:+	AGGUGGAAUACUUGAAGAAGA	21	5p	1234p	3675.62	1158.68	59	-32.5	-55.08	0.8395	1	4	TRUE	TRUE	41.41	10.2	5.1	9.18	3.06	4.08	3.06	4.08	8.16	8.16	2.04	5.1	6.12	4.08	9.18	4.08	14.29	-0.0138058	-0.278788	-0.5717	0.404	0.0288	0.0099
tae-MIR9676	tae-MIR9676	TRUE	remained_positive	3B:207309018:207309157:+	GACCGGGAGCUCUUCACACCGUGGAUGUCAUCGUGGCCGUACAUGAAUCGUCCCCCACAUCCAGCUCUGUUCAAUUUCAGGCAAAGUGGACGUUUCAUUGUACGGCCUGAUGACAUCCACGGCGUGGCUCUCCCAGAAAC	140	3B:207309038:207309137:+	UGGAUGUCAUCGUGGCCGUACAUGAAUCGUCCCCCACAUCCAGCUCUGUUCAAUUUCAGGCAAAGUGGACGUUUCAUUGUACGGCCUGAUGACAUCCACG	3B:207309038:207309059:+	UGGAUGUCAUCGUGGCCGUACA	22	3B:207309117:207309137:+	UACGGCCUGAUGACAUCCACG	21	3p	1234p	84.95	896.62	100	-51.5	-51.5	0.9297	1	6	TRUE	TRUE	55	4.32	7.19	3.6	6.47	10.07	8.63	6.47	5.04	5.76	5.04	6.47	7.19	1.44	10.07	7.19	5.04	-0.00964909	-0.133571	-0.5307	0.35	0.0957	0.0359
tae-MIR9678	tae-MIR9678	TRUE	remained_positive	7D:625910926:625911042:+	AAUUGAUUCGCCGUAGGAUCAUCUGGCGAGGGACAUACACUGUACAAGUGAAUCGCGGCGCGCCCUGCGGCCUGUACAGUUUAUGUCCCCGGCAGACGAUCUACGACGGCUCUGCGA	117	7D:625910946:625911022:+	UCUGGCGAGGGACAUACACUGUACAAGUGAAUCGCGGCGCGCCCUGCGGCCUGUACAGUUUAUGUCCCCGGCAGACG	7D:625910946:625910967:+	UCUGGCGAGGGACAUACACUGU	22	7D:625911002:625911022:+	AGUUUAUGUCCCCGGCAGACG	21	5p	1234p	369411	0	77	-40.6	-52.73	0.9997	1	119	TRUE	TRUE	57.26	2.59	6.9	4.31	6.9	5.17	6.03	11.21	6.03	7.76	9.48	6.9	5.17	5.17	6.03	6.9	3.45	-0.00841949	-0.163533	-0.4821	0.3333	0.1566	0.0604
tae-MIR9679	tae-MIR9679	TRUE	remained_positive	2D:537495824:537495933:-	AAAACCAUAGGAGGCGCCUCCAGAACCAGAAUGAGUAGCUCAUGCACCUACUCAACAUAGUGAAUGUGAGCUGCUCAUUCUGGUUUUAGAUGCGCUUCCUAUGGUUAAUC	110	2D:537495844:537495913:-	CAGAACCAGAAUGAGUAGCUCAUGCACCUACUCAACAUAGUGAAUGUGAGCUGCUCAUUCUGGUUUUAGA	2D:537495893:537495913:-	CAGAACCAGAAUGAGUAGCUC	21	2D:537495844:537495864:-	GCUGCUCAUUCUGGUUUUAGA	21	5p	123p	2528.14	0	70	-36.4	-52	1	1	1	TRUE	TRUE	45.45	7.34	4.59	8.26	8.26	7.34	5.5	1.83	8.26	6.42	7.34	3.67	4.59	6.42	6.42	8.26	5.5	-0.0134411	-0.309545	-0.6109	0.3818	0.0769	0.0312
tae-MIR9772	tae-MIR9772	TRUE	remained_positive	5D:526002221:526002334:-	UUGCUCACUGUAGCGGCCGUUGAGAUGAGAUUACCCCAUACCAUAUAGCGGCAGCUCGACUCCGCACACGCGUAGGGGGCAAUCUCACCUCAACAGCUUCUCCGUGUGAGCUUU	114	5D:526002241:526002314:-	UGAGAUGAGAUUACCCCAUACCAUAUAGCGGCAGCUCGACUCCGCACACGCGUAGGGGGCAAUCUCACCUCAAC	5D:526002294:526002314:-	UGAGAUGAGAUUACCCCAUAC	21	5D:526002241:526002261:-	AGGGGGCAAUCUCACCUCAAC	21	5p	1234p	13282.7	671.7	74	-30.2	-40.81	1	1	24	TRUE	TRUE	55.26	1.77	7.08	7.08	5.31	8.85	7.08	7.08	7.96	5.31	9.73	5.31	4.42	5.31	7.08	5.31	5.31	-0.0080637	-0.225877	-0.4456	0.3421	0.0452	0.0183
Tae-MIR9774	Tae-MIR9774	TRUE	remained_positive	2B:58547857:58547969:+	AGGAAAAAAGAUUUAAAAGACAGAAAUACCAAAUAUCUUGUUCUAGUAGAACAAGAUCCUUUUCUAGUAGAACAAGAUAUUGGGUAUUUCUGCGUUUUCUUUCUUAAAAAAUU	113	2B:58547877:58547949:+	AGAAAUACCAAAUAUCUUGUUCUAGUAGAACAAGAUCCUUUUCUAGUAGAACAAGAUAUUGGGUAUUUCUGC	2B:58547877:58547897:+	AGAAAUACCAAAUAUCUUGUU	21	2B:58547928:58547949:+	ACAAGAUAUUGGGUAUUUCUGC	22	3p	2	0	0	72	-36.1	-50.14	0.9838	0.9671	12	TRUE	TRUE	27.43	18.75	3.57	8.93	8.04	3.57	1.79	0.89	6.25	7.14	0.89	2.68	4.46	8.93	6.25	2.68	15.18	-0.0140977	-0.124484	-0.3867	0.354	0.1199	0.0434
Tae-MIR1120b	Tae-MIR1120b	TRUE	remained_positive	5B:97493962:97494061:-	AAGCCUAAUGAAAUACUACUCCGUCUCAUAGUAUAAGAACGUUUUUCAAGCUUAACGUUCUUAUACUGUGGGACGGAGGGAGUACAUGACAGUAUUACCU	100	5B:97493982:97494041:-	CCGUCUCAUAGUAUAAGAACGUUUUUCAAGCUUAACGUUCUUAUACUGUGGGACGGAG	5B:97494021:97494041:-	CCGUCUCAUAGUAUAAGAACG	21	5B:97493982:97494002:-	UUCUUAUACUGUGGGACGGAG	21	3p	2p	0	488.91	58	-35.9	-61.9	1	1	1	TRUE	TRUE	39	8.08	9.09	7.07	7.07	4.04	3.03	4.04	8.08	6.06	2.02	5.05	7.07	12.12	5.05	4.04	8.08	-0.011641	-0.222	-0.454	0.32	0.061	0.0181
Tae-MIR1120c	Tae-MIR1120c	TRUE	remained_positive	6B:664824517:664824629:-	AUUCUUGGGUAAUACUCCCUCUGUCCCAUAAUAUAAGAAUGUUUUUUAAGCUAACAUAGCUUGAAAAACGUUCUUAUACUGUGGGACGGAGGGAGUACUAAGUUUUCUGAAUA	113	6B:664824537:664824609:-	CUGUCCCAUAAUAUAAGAAUGUUUUUUAAGCUAACAUAGCUUGAAAAACGUUCUUAUACUGUGGGACGGAG	6B:664824589:664824609:-	CUGUCCCAUAAUAUAAGAAUG	21	6B:664824537:664824557:-	UUCUUAUACUGUGGGACGGAG	21	3p	23p	0	488.91	71	-43.2	-60.85	1	1	1	TRUE	TRUE	35.4	10.71	5.36	5.36	8.04	1.79	3.57	1.79	8.93	5.36	1.79	6.25	6.25	11.61	5.36	6.25	11.61	-0.0159746	-0.282301	-0.5655	0.3982	0.0617	0.019
miR1122a-Probable	miR1122a-Probable	TRUE	remained_positive	1B:174038275:174038463:+	AAGAAAACUACUACUCCCUCUGUUCCUAAAUAUUUUUCUUUCUAGAGAUUUUAACAAAUGACUACUUACGGAGCAAAAUGAGUGAAUCUACACUGUAAAAUAUGUCUAUAUACAUCCGUAUGUGGUAGUCCAUUUCAAACCUCUUGAAAGACAAAUAUGUAGGAACGGAGGGAGUACUUCCAAUGAACU	189	1B:174038295:174038443:+	UGUUCCUAAAUAUUUUUCUUUCUAGAGAUUUUAACAAAUGACUACUUACGGAGCAAAAUGAGUGAAUCUACACUGUAAAAUAUGUCUAUAUACAUCCGUAUGUGGUAGUCCAUUUCAAACCUCUUGAAAGACAAAUAUGUAGGAACGGA	1B:174038295:174038315:+	UGUUCCUAAAUAUUUUUCUUU	21	1B:174038423:174038443:+	AGACAAAUAUGUAGGAACGGA	21	3p	3p	0	98.31	149	-41.9	-28.12	1	1	1	TRUE	TRUE	34.39	13.3	7.98	5.32	8.51	4.26	3.72	1.6	9.04	6.91	0.53	3.19	5.32	10.11	6.38	5.85	7.98	-0.00969177	-0.0689947	-0.3333	0.3016	0.1394	0.0433
tae-MIR1122b	tae-MIR1122b	TRUE	remained_positive	5D:438366206:438366391:-	CUGAUAAAUUAUACUCCCUCUGUUCCUAAAUGUAAGUCUUUUUAGAGAUUUCACUGCAAAAUACAUACGGAUGUAUAUGGACAUAUUUUAGAGUAUAGAUUCACGCAUUUUGAUCCGUAUCUAGUCCAUAGUGAAAUCCCUAAAAAGACUUAUAUGUAGGAACGGAGGGAGUAAAUUGUUAAGCUA	186	5D:438366226:438366371:-	UGUUCCUAAAUGUAAGUCUUUUUAGAGAUUUCACUGCAAAAUACAUACGGAUGUAUAUGGACAUAUUUUAGAGUAUAGAUUCACGCAUUUUGAUCCGUAUCUAGUCCAUAGUGAAAUCCCUAAAAAGACUUAUAUGUAGGAACGGA	5D:438366351:438366371:-	UGUUCCUAAAUGUAAGUCUUU	21	5D:438366226:438366246:-	AGACUUAUAUGUAGGAACGGA	21	3p	12	0	90.68	146	-56.5	-38.7	1	1	1	TRUE	TRUE	33.33	9.73	4.32	7.03	11.89	3.78	3.78	2.16	5.95	7.03	1.62	3.24	5.95	12.97	5.41	5.41	9.73	-0.0127273	-0.0836559	-0.4242	0.3548	0.1351	0.0459
miR1122c-Probable	miR1122c-Probable	TRUE	remained_positive	3B:114265825:114266013:-	UUUCUAUAUCAUACUCCCACCAUUCCUAAAUAUUUUUCUUUUUAGAUAUUUCAACAAGUGACUACAUACGGAACAAAAUGAGUGAUUCUACACUCUAAAAUAUGUCUAUAUACAUCCGUAUGUGCUAGUCCAUUUGAAAUCUCUAAAAAGACAAAUAUGUAGGAACGGAGGGAGUAUAUGGGAAUUAUG	189	3B:114265845:114265993:-	CAUUCCUAAAUAUUUUUCUUUUUAGAUAUUUCAACAAGUGACUACAUACGGAACAAAAUGAGUGAUUCUACACUCUAAAAUAUGUCUAUAUACAUCCGUAUGUGCUAGUCCAUUUGAAAUCUCUAAAAAGACAAAUAUGUAGGAACGGA	3B:114265973:114265993:-	CAUUCCUAAAUAUUUUUCUUU	21	3B:114265845:114265865:-	AGACAAAUAUGUAGGAACGGA	21	3p	3p	0	98.31	149	-46.1	-30.94	1	1	1	TRUE	TRUE	31.75	11.17	6.38	4.26	13.3	5.85	3.19	1.6	6.38	5.85	0.53	3.72	4.26	12.23	6.91	5.32	9.04	-0.0111496	-0.0619048	-0.354	0.3598	0.1006	0.038
miR1122d-Probable	miR1122d-Probable	TRUE	remained_positive	3B:484318448:484318636:-	UUUCUAUAUCAUACUCCCACCAUUCCUAAAUAUUUUUCUUUUUAGAGAUUUCAACAAGUGACUACAUACGGAACAAAAUGAGUGAAUCUACACUCUAAAAUAUGUCUAUAUACAUCCGUAUGUGGUAGUGCAUUUGAAAUCUCUAAAAAGACAAAUAUGUAGGAACGGAGGGAGUAUAUGGGAAUUAUG	189	3B:484318468:484318616:-	CAUUCCUAAAUAUUUUUCUUUUUAGAGAUUUCAACAAGUGACUACAUACGGAACAAAAUGAGUGAAUCUACACUCUAAAAUAUGUCUAUAUACAUCCGUAUGUGGUAGUGCAUUUGAAAUCUCUAAAAAGACAAAUAUGUAGGAACGGA	3B:484318596:484318616:-	CAUUCCUAAAUAUUUUUCUUU	21	3B:484318468:484318488:-	AGACAAAUAUGUAGGAACGGA	21	3p	3	0	98.31	149	-55.1	-36.98	1	1	1	TRUE	TRUE	32.28	11.7	6.38	4.79	12.77	5.85	2.66	1.6	5.85	6.38	0.53	4.26	4.79	11.7	6.38	5.85	8.51	-0.0124411	-0.0698413	-0.4016	0.3545	0.0978	0.0338
miR1122e-Probable	miR1122e-Probable	TRUE	remained_positive	4A:359789933:359790122:-	ACUCUGUUUUCUACUCCCUCCAUUCCUAAAUAUUUGUCUUUUUAGAUAUUUCAACAAGUGACUACAUACGGAGCAAAAUGAGCGAAUCUACACUCUAAAACAUUUCUACAUACACAUCCGUAUGUGGUAGUCCAUUGGAAAUAUGAAAAAGACAAAUAUGUAGGAACGGAUGGAGUAUAAGAGUAGACAU	190	4A:359789953:359790102:-	CAUUCCUAAAUAUUUGUCUUUUUAGAUAUUUCAACAAGUGACUACAUACGGAGCAAAAUGAGCGAAUCUACACUCUAAAACAUUUCUACAUACACAUCCGUAUGUGGUAGUCCAUUGGAAAUAUGAAAAAGACAAAUAUGUAGGAACGGA	4A:359790082:359790102:-	CAUUCCUAAAUAUUUGUCUUU	21	4A:359789953:359789973:-	AGACAAAUAUGUAGGAACGGA	21	3p	3p	0	98.31	150	-45.7	-30.47	1	1	1	TRUE	TRUE	34.74	11.11	7.94	5.82	10.58	6.88	3.17	2.12	6.35	6.88	1.06	3.17	5.29	10.05	6.35	5.29	7.94	-0.00975533	-0.05	-0.3389	0.3421	0.1737	0.0628
miR1122f-Probable	miR1122f-Probable	TRUE	remained_positive	4D:72330743:72330931:+	AAGAAAACUACUACUCCCUCUGUUCCUAAAUAUUUGUCUUUCUAGAGAUUUCAACAAAUGACUACAUACGGAGCAAAAUGAGUGAAUGUACACUGUAAAAAAUGUCUAUAUACAUCCGUAUGUGGUAGUCCAUUGCAAACCACUUGAAAGACAAAUAUGUAGGAACGGAGGGAGUACUUCCGAUGAACU	189	4D:72330763:72330911:+	UGUUCCUAAAUAUUUGUCUUUCUAGAGAUUUCAACAAAUGACUACAUACGGAGCAAAAUGAGUGAAUGUACACUGUAAAAAAUGUCUAUAUACAUCCGUAUGUGGUAGUCCAUUGCAAACCACUUGAAAGACAAAUAUGUAGGAACGGA	4D:72330763:72330783:+	UGUUCCUAAAUAUUUGUCUUU	21	4D:72330891:72330911:+	AGACAAAUAUGUAGGAACGGA	21	3p	3p	0	98.31	149	-47.6	-31.95	1	1	1	TRUE	TRUE	36.51	13.83	8.51	5.32	8.51	5.32	3.72	2.13	7.45	7.45	1.06	3.19	6.38	9.04	5.32	7.45	5.32	-0.00995618	-0.0936508	-0.3635	0.291	0.1437	0.0442
miR1122g-Probable	miR1122g-Probable	TRUE	remained_positive	4D:80737474:80737663:-	AAUCUGUUUUCUACUCCCUCCGUUCCUAAAUAUUUGUCUUUUUAGAGAUUUCAACAAGUGACUACAUAUGGAGCAAAAUGAGUGAAUCUACACUCUAAAAUAUGUCUACAUACACAUCUGUAUGUGGUAGUCCAUUUGAAAUCUGAAAAAGACAAAUAUGUAGGAACGGAUGGAGUAUAAGAGUAGACAU	190	4D:80737494:80737643:-	CGUUCCUAAAUAUUUGUCUUUUUAGAGAUUUCAACAAGUGACUACAUAUGGAGCAAAAUGAGUGAAUCUACACUCUAAAAUAUGUCUACAUACACAUCUGUAUGUGGUAGUCCAUUUGAAAUCUGAAAAAGACAAAUAUGUAGGAACGGA	4D:80737623:80737643:-	CGUUCCUAAAUAUUUGUCUUU	21	4D:80737494:80737514:-	AGACAAAUAUGUAGGAACGGA	21	3p	3p	0	98.31	150	-55.9	-37.27	1	1	1	TRUE	TRUE	33.68	11.64	6.35	6.35	10.58	5.82	2.65	1.06	6.88	7.41	0.53	2.65	6.88	9.52	6.88	7.41	7.41	-0.0116419	-0.0824211	-0.3921	0.3526	0.1747	0.0563
miR1122h-Probable	miR1122h-Probable	TRUE	remained_positive	5A:315682270:315682459:-	ACUCUAUUUUCUACUCCCUCUGUUCCUAAAUAUUUGUCUUUUUAGAGAUUUCAACAAGUGACUACAUACGAAGAAAAAUGAGUGAAUCUACACUCUAAAAUAUGUCUACAUACACAUCCGUAUGUGGCAGUCCAUUUGAAAUCUGAAAAAGACAAAUAUGUAGGAACGGAUGGAAUAUAAGAGUAGACAU	190	5A:315682290:315682439:-	UGUUCCUAAAUAUUUGUCUUUUUAGAGAUUUCAACAAGUGACUACAUACGAAGAAAAAUGAGUGAAUCUACACUCUAAAAUAUGUCUACAUACACAUCCGUAUGUGGCAGUCCAUUUGAAAUCUGAAAAAGACAAAUAUGUAGGAACGGA	5A:315682419:315682439:-	UGUUCCUAAAUAUUUGUCUUU	21	5A:315682290:315682310:-	AGACAAAUAUGUAGGAACGGA	21	3p	3p	0	98.31	150	-52.8	-35.2	1	1	1	TRUE	TRUE	33.16	12.7	7.41	5.82	10.58	5.82	2.65	1.59	7.41	7.94	0.53	2.12	5.29	9.52	6.88	6.35	7.41	-0.0106514	-0.0617544	-0.3532	0.3526	0.1678	0.0605
miR1122j-Probable	miR1122j-Probable	TRUE	remained_positive	5B:692478685:692478872:-	CAGAUGCAAAGUACUCCCUCCGUUCCUAAAUAUUUGUCUUUUUAGAGUUUCAAAUGGACUACCACAUGCGGAUGUAUAUAGACAUAUUUUAGAGUAUAGAUUCGCUCAUUUUGCUCCGUAUGUAGUCACUUGUUGAAAUCUCUAGAAAGACAAAUAUGUAGGAACGGAGGGAGUAUAUGAGUAUGAGA	188	5B:692478705:692478852:-	CGUUCCUAAAUAUUUGUCUUUUUAGAGUUUCAAAUGGACUACCACAUGCGGAUGUAUAUAGACAUAUUUUAGAGUAUAGAUUCGCUCAUUUUGCUCCGUAUGUAGUCACUUGUUGAAAUCUCUAGAAAGACAAAUAUGUAGGAACGGA	5B:692478832:692478852:-	CGUUCCUAAAUAUUUGUCUUU	21	5B:692478705:692478725:-	AGACAAAUAUGUAGGAACGGA	21	3p	3p	0	98.31	148	-59.5	-40.2	1	1	1	TRUE	TRUE	36.7	6.95	4.28	8.56	10.7	4.81	3.21	2.67	5.35	8.56	2.14	3.21	6.95	10.7	5.88	6.42	9.63	-0.0121608	-0.0764184	-0.4463	0.3511	0.1425	0.0475
miR1122k-Probable	miR1122k-Probable	TRUE	remained_positive	5D:202794296:202794483:+	GAUGCAAUAAUUACUCCCUCCGUUCCUAAAUAUUUGUCUUUUAGAGAUUUCAAAUGGACUACCACAUACGGAUGUAUAUAGACAUAUUUUAGAGAGUAGAUUCACUCAUUUUGCUCCAUAUGUAGUCACUUGUUGAAAUCUCUAGAAAGACAAAUAUGUAGGAACGGAGGGAGUACAACACAUGCAUG	188	5D:202794316:202794463:+	CGUUCCUAAAUAUUUGUCUUUUAGAGAUUUCAAAUGGACUACCACAUACGGAUGUAUAUAGACAUAUUUUAGAGAGUAGAUUCACUCAUUUUGCUCCAUAUGUAGUCACUUGUUGAAAUCUCUAGAAAGACAAAUAUGUAGGAACGGA	5D:202794316:202794336:+	CGUUCCUAAAUAUUUGUCUUU	21	5D:202794443:202794463:+	AGACAAAUAUGUAGGAACGGA	21	3p	3p	0	98.31	148	-54.3	-36.69	1	1	1	TRUE	TRUE	35.64	7.49	6.95	6.95	11.76	7.49	3.21	1.6	5.35	8.02	1.6	3.21	4.81	10.16	5.88	5.88	9.63	-0.0118659	-0.0884043	-0.4229	0.3351	0.2055	0.0694
miR1122m-Probable	miR1122m-Probable	TRUE	remained_positive	6B:224867363:224867548:-	AAAUAUUCUUAUACUCCUUUGUUCCUAAAUAUUUGUCUUUUUAGAGAUUUUAAAUGGACUAGCACAUACAGAUGCAUAGACAUAUUUUACAGUGUAGAUUCGAUUAUUUUGCUCCAUAUAUAGUCACUUGUUGAAAUCUCUAGAAAGACAAAUAUGUAGGAACGGAGGGAGUAGUUCAUUGCAAAA	186	6B:224867383:224867528:-	GUUCCUAAAUAUUUGUCUUUUUAGAGAUUUUAAAUGGACUAGCACAUACAGAUGCAUAGACAUAUUUUACAGUGUAGAUUCGAUUAUUUUGCUCCAUAUAUAGUCACUUGUUGAAAUCUCUAGAAAGACAAAUAUGUAGGAACGGA	6B:224867509:224867528:-	GUUCCUAAAUAUUUGUCUUU	20	6B:224867383:224867403:-	AGACAAAUAUGUAGGAACGGA	21	3p	3p	0	98.31	146	-48.9	-33.49	1	1	1	TRUE	TRUE	30.65	8.65	4.86	7.57	11.89	5.95	1.62	1.08	5.41	7.03	2.16	2.7	4.86	11.35	5.41	5.41	14.05	-0.0105938	-0.067957	-0.3247	0.3172	0.2805	0.0808
miR1122n-Probable	miR1122n-Probable	TRUE	remained_positive	6B:292817256:292817444:-	GUGCUAAGUGUUACUCCCUCCGUUCCUAAAUAUUUGUCUUUCUAGAGAUUUCAACAAGUGACUACAUACGAAGCAAAAUUAGUGAAUCUACACUCUAAAAUAUGUCUAUAUGCAUCCGUAUGUGGUAGUUCAUUUAAAAUCUCUAAAAAGACAAAUAUGUAGGAACGGAGGGAGUAGAUGUUAGGUACC	189	6B:292817276:292817424:-	CGUUCCUAAAUAUUUGUCUUUCUAGAGAUUUCAACAAGUGACUACAUACGAAGCAAAAUUAGUGAAUCUACACUCUAAAAUAUGUCUAUAUGCAUCCGUAUGUGGUAGUUCAUUUAAAAUCUCUAAAAAGACAAAUAUGUAGGAACGGA	6B:292817404:292817424:-	CGUUCCUAAAUAUUUGUCUUU	21	6B:292817276:292817296:-	AGACAAAUAUGUAGGAACGGA	21	3p	3p	0	98.31	149	-51	-34.23	1	1	1	TRUE	TRUE	35.45	12.23	5.32	6.91	9.04	4.26	3.19	2.13	6.91	5.32	1.6	3.19	8.51	11.7	6.91	5.85	6.91	-0.0116559	-0.0716049	-0.4132	0.3651	0.1508	0.0522
miR1122o-Probable	miR1122o-Probable	TRUE	remained_positive	6B:298026446:298026635:+	ACUCUGUUUUCUACUCCCUCUGUUCCUAAAUAUUUAUCUUUUUAGAGAUUUCAACAAGUGACUACAUACGGAGAAAAAUGUGUGAAUCUACAUUCUAAAAUAUGUCUACAUACACAUCCGUAUGGGGUAGCCCAUUUGAAAUCUGAAAAAGACAAAUAUGUAGGAACGGAUGGAGUAUAAGAGUAGACAU	190	6B:298026466:298026615:+	UGUUCCUAAAUAUUUAUCUUUUUAGAGAUUUCAACAAGUGACUACAUACGGAGAAAAAUGUGUGAAUCUACAUUCUAAAAUAUGUCUACAUACACAUCCGUAUGGGGUAGCCCAUUUGAAAUCUGAAAAAGACAAAUAUGUAGGAACGGA	6B:298026466:298026486:+	UGUUCCUAAAUAUUUAUCUUU	21	6B:298026595:298026615:+	AGACAAAUAUGUAGGAACGGA	21	3p	3p	0	98.31	150	-49.9	-33.27	1	1	1	TRUE	TRUE	34.21	11.64	6.88	5.82	10.58	5.29	3.17	1.59	6.88	7.41	0.53	3.7	5.82	10.05	6.35	6.35	7.94	-0.0105232	-0.0527068	-0.36	0.3632	0.1255	0.0474
miR1122p-Probable	miR1122p-Probable	TRUE	remained_positive	7A:183829661:183829964:-	CAAGUGGGCGCAACUUGCAAAGUCCUAAAUAUUUGUUUUUUUAAUUUCUAAUGAACUACUCCCUCCAUCCGGAAAUACUUGUCUUAAAAAUAGAUAAAAUAGAUGUAUCUAUAACUAAAAUAAGUCUACUGUAGAUACAAUCAUUUUGAGGACAAAUAUUUCCAGACGGAGGGAGUACCACAUACGGAUGUAUAUAGACAUAUUUUAGAGUGUAAAUUCACUCAUUUUGCUACGUAUAUAGCCACUUGUUGAAAUCUAUAGAAAGACAAAUAUGUAGGAACGGAGCGAGUACACACUUGUGGAA	304	7A:183829681:183829944:-	AGUCCUAAAUAUUUGUUUUUUUAAUUUCUAAUGAACUACUCCCUCCAUCCGGAAAUACUUGUCUUAAAAAUAGAUAAAAUAGAUGUAUCUAUAACUAAAAUAAGUCUACUGUAGAUACAAUCAUUUUGAGGACAAAUAUUUCCAGACGGAGGGAGUACCACAUACGGAUGUAUAUAGACAUAUUUUAGAGUGUAAAUUCACUCAUUUUGCUACGUAUAUAGCCACUUGUUGAAAUCUAUAGAAAGACAAAUAUGUAGGAACGGA	7A:183829925:183829944:-	AGUCCUAAAUAUUUGUUUUU	20	7A:183829681:183829701:-	AGACAAAUAUGUAGGAACGGA	21	3p	3	0	98.31	264	-83	-31.44	1	1	1	TRUE	TRUE	33.55	11.88	6.93	6.27	10.56	5.61	2.64	2.31	5.61	6.6	1.98	3.63	5.28	11.88	4.29	5.28	9.24	-0.00947243	-0.029695	-0.3178	0.3454	0.1471	0.0535
miR1122q-Probable	miR1122q-Probable	TRUE	remained_positive	7A:279616456:279616643:-	CUCGUUUAUAAUACUCCAUUUGUUCCUUAAUAUUUGUCUUUCUAGCGAUUUCAACAAGUGACUACAUACGGAGCAAAUGAGUGAAUCUACACUCUAAAAUAUGUCUAUAUACAUCCGUAUGUGGUAGUCCAUUUGAAAUCUCUGAAGAGACAAAUAUGUAGGAACGGAGGGAGUAUCUUAUAACAUCC	188	7A:279616476:279616623:-	UGUUCCUUAAUAUUUGUCUUUCUAGCGAUUUCAACAAGUGACUACAUACGGAGCAAAUGAGUGAAUCUACACUCUAAAAUAUGUCUAUAUACAUCCGUAUGUGGUAGUCCAUUUGAAAUCUCUGAAGAGACAAAUAUGUAGGAACGGA	7A:279616603:279616623:-	UGUUCCUUAAUAUUUGUCUUU	21	7A:279616476:279616496:-	AGACAAAUAUGUAGGAACGGA	21	3p	3	0	98.31	148	-56.8	-38.38	1	1	1	TRUE	TRUE	35.11	9.09	5.88	5.35	11.76	5.35	2.67	2.67	6.95	6.42	1.07	3.21	6.42	11.23	8.02	5.88	8.02	-0.0108032	-0.0639184	-0.3793	0.3245	0.1157	0.0406
miR1130a-Probable	miR1130a-Probable	TRUE	remained_positive	1B:642955755:642955869:+	GGAGUAGGCUUGUACUCCCUCCGUCCCAUAAUAUAAGAUGUUUUUUUUGACAUUAGUGUAAUAUCAAAAAAAACAUCUUAUAUCAUGGGACGGAGGGAGUAUUUUCUAGCACGUG	115	1B:642955775:642955849:+	CCGUCCCAUAAUAUAAGAUGUUUUUUUUGACAUUAGUGUAAUAUCAAAAAAAACAUCUUAUAUCAUGGGACGGAG	1B:642955775:642955795:+	CCGUCCCAUAAUAUAAGAUGU	21	1B:642955829:642955849:+	AUCUUAUAUCAUGGGACGGAG	21	3p	3p	0	24.21	75	-41.2	-54.93	1	1	1	TRUE	TRUE	37.39	8.77	4.39	6.14	10.53	5.26	4.39	2.63	4.39	5.26	1.75	6.14	7.02	10.53	6.14	5.26	11.4	-0.0146055	-0.277826	-0.5461	0.4087	0.0723	0.029
miR1130b-Probable	miR1130b-Probable	TRUE	remained_positive	2A:410850300:410850410:+	UUACCUUCUUUUUACUCCCUCCUUCUCACAAUAUAAGAGCAUUUUUCAACCUAUGUUAGCUUGGAAAACGAUCUUAUAUCAUGGGACGGAGGGAGUACAUAACAUGUGAAU	111	2A:410850320:410850390:+	CCUUCUCACAAUAUAAGAGCAUUUUUCAACCUAUGUUAGCUUGGAAAACGAUCUUAUAUCAUGGGACGGAG	2A:410850320:410850340:+	CCUUCUCACAAUAUAAGAGCA	21	2A:410850370:410850390:+	AUCUUAUAUCAUGGGACGGAG	21	3p	3p	0	24.21	71	-21.8	-30.7	1	1	1	TRUE	TRUE	36.94	7.27	7.27	4.55	10	6.36	4.55	1.82	8.18	6.36	1.82	5.45	2.73	9.09	7.27	4.55	12.73	-0.00997564	-0.123123	-0.3685	0.3514	0.0624	0.0235
miR1130c-Probable	miR1130c-Probable	TRUE	remained_positive	2B:14834311:14834421:-	UGUGUUCAAUCUUACUCCCUCCGUCCCAUAAUAUAAGAUCGUUUUGCAAGUUGUUUUAGCUUGCAAAACGAUCUUAUAUCAUGGGACGGAGGGAGUACAUCAUAUGAUUGU	111	2B:14834331:14834401:-	CCGUCCCAUAAUAUAAGAUCGUUUUGCAAGUUGUUUUAGCUUGCAAAACGAUCUUAUAUCAUGGGACGGAG	2B:14834381:14834401:-	CCGUCCCAUAAUAUAAGAUCG	21	2B:14834331:14834351:-	AUCUUAUAUCAUGGGACGGAG	21	3p	3p	0	24.21	71	-49.1	-69.15	1	1	1	TRUE	TRUE	38.74	6.36	3.64	4.55	11.82	6.36	4.55	3.64	4.55	5.45	2.73	4.55	7.27	8.18	8.18	7.27	10.91	-0.0158596	-0.30991	-0.6144	0.4054	0.0784	0.0258
miR1130k-Probable	miR1130k-Probable	TRUE	remained_positive	3B:794359457:794359566:+	GCGUUUACAUUCUACUUCCUCCGUCCCAUAAUAUAAGAUCGUUUCGCAAGCUGUUUAGUUUACGAAACGAUCUUAUAUCAUGGGACGGAGAGAGUACGUAGGAUUCCCGG	110	3B:794359477:794359546:+	CCGUCCCAUAAUAUAAGAUCGUUUCGCAAGCUGUUUAGUUUACGAAACGAUCUUAUAUCAUGGGACGGAG	3B:794359477:794359497:+	CCGUCCCAUAAUAUAAGAUCG	21	3B:794359526:794359546:+	AUCUUAUAUCAUGGGACGGAG	21	3p	3	0	24.21	70	-43.8	-62.57	1	1	1	TRUE	TRUE	43.64	4.59	5.5	6.42	9.17	3.67	5.5	8.26	4.59	7.34	2.75	4.59	6.42	10.09	8.26	1.83	11.01	-0.0115834	-0.252727	-0.5055	0.3818	0.0927	0.0343
miR1130m-Probable	miR1130m-Probable	TRUE	remained_positive	4B:606915732:606915856:-	UUGCAAUUUUUCUACUCCCUCCAUCCCAUAAUAUAAGGUGUUAUUACAUCCAAUAUGUGAGUAAAUUGUACAGUAUGUAAUAAGAUCUUAUAUCAUGGGACGGAGGGAGUAGCUUUUACAAGGUC	125	4B:606915752:606915836:-	CCAUCCCAUAAUAUAAGGUGUUAUUACAUCCAAUAUGUGAGUAAAUUGUACAGUAUGUAAUAAGAUCUUAUAUCAUGGGACGGAG	4B:606915816:606915836:-	CCAUCCCAUAAUAUAAGGUGU	21	4B:606915752:606915772:-	AUCUUAUAUCAUGGGACGGAG	21	3p	3p	0	24.21	85	-29.9	-35.18	1	1	1	TRUE	TRUE	35.2	7.26	4.03	6.45	12.9	6.45	4.84	0.81	4.03	4.03	1.61	5.65	7.26	12.9	6.45	5.65	9.68	-0.0114773	-0.204	-0.404	0.32	0.1392	0.0424
miR1130q-Probable	miR1130q-Probable	TRUE	remained_positive	5B:541337651:541337756:-	CAAAGAAUCAAAUACUCCCUCCGUCCACAAUAUAAGAAGUUAUUACAUCUAUUGAAUGUAAUAACAUCUUAUAUCAUGGGACGGAGGGAGUAUGUUAUAUGUGGCU	106	5B:541337671:541337736:-	CCGUCCACAAUAUAAGAAGUUAUUACAUCUAUUGAAUGUAAUAACAUCUUAUAUCAUGGGACGGAG	5B:541337717:541337736:-	CCGUCCACAAUAUAAGAAGU	20	5B:541337671:541337691:-	AUCUUAUAUCAUGGGACGGAG	21	3p	3p	0	24.21	66	-29.7	-45	1	1	1	TRUE	TRUE	34.91	10.48	4.76	4.76	15.24	6.67	3.81	1.9	4.76	5.71	0.95	5.71	5.71	12.38	6.67	5.71	4.76	-0.0133486	-0.155346	-0.466	0.3396	0.09	0.0317
Tae-MIR1137a	Tae-MIR1137a	TRUE	remained_positive	1B:104882663:104882775:+	UCAGAUCCACUAGUACUCCCUCCGUUCCAGAAUAGAUGACCCAACUAUAUACUAAAGUUAGUACAAAGUUGAGUCAUCUAUUUUGGAACAGAGGGAGUAGUAACAAAGAAAAG	113	1B:104882683:104882755:+	UCCGUUCCAGAAUAGAUGACCCAACUAUAUACUAAAGUUAGUACAAAGUUGAGUCAUCUAUUUUGGAACAGAGG	1B:104882683:104882703:+	UCCGUUCCAGAAUAGAUGACC	21	1B:104882735:104882755:+	UCAUCUAUUUUGGAACAGAGG	21	5p	23p	256.3	0	74	-36	-48.65	1	1	2	TRUE	TRUE	38.05	11.61	7.14	12.5	6.25	7.14	6.25	0.89	5.36	8.04	0	2.68	7.14	10.71	6.25	2.68	5.36	-0.0127674	-0.481416	-0.4858	0.3363	0.0206	0.0073
Tae-MIR1137b	Tae-MIR1137b	TRUE	remained_positive	1D:403236507:403236618:-	AGCAUCCAACAUACUCCCUCCGUUCCAGAAUAGAUGACCCAAUUUUGUACUAACUUUAGUACAAAGUUGGGUCAUCUAUUUUGGAACGGAGGGAGUAUAUUUUAUGGCCUUU	112	1D:403236527:403236598:-	UCCGUUCCAGAAUAGAUGACCCAAUUUUGUACUAACUUUAGUACAAAGUUGGGUCAUCUAUUUUGGAACGGAGG	1D:403236578:403236598:-	UCCGUUCCAGAAUAGAUGACC	21	1D:403236527:403236547:-	UCAUCUAUUUUGGAACGGAGG	21	5p	23p	256.3	0	74	-56.3	-76.08	1	1	2	TRUE	TRUE	39.29	6.31	6.31	6.31	9.01	6.31	7.21	1.8	5.41	5.41	1.8	6.31	5.41	9.01	5.41	4.5	13.51	-0.0170221	-0.334821	-0.6688	0.4196	0.0487	0.0203
Tae-MIR1137c	Tae-MIR1137c	TRUE	remained_positive	2B:8691619:8691730:-	CUACUAUUUUGUACUCCCUCCGUUCCAGAAUAGAUGACCCAACUUUAUACUAAAGUUAAUACAAAGUUGGGUCAUCUAUUUUGGAACGGAGGGAGUACCUGAGAUAGGUAGA	112	2B:8691639:8691710:-	UCCGUUCCAGAAUAGAUGACCCAACUUUAUACUAAAGUUAAUACAAAGUUGGGUCAUCUAUUUUGGAACGGAGG	2B:8691690:8691710:-	UCCGUUCCAGAAUAGAUGACC	21	2B:8691639:8691659:-	UCAUCUAUUUUGGAACGGAGG	21	5p	23p	256.3	0	74	-46.2	-62.43	1	1	2	TRUE	TRUE	39.29	7.21	7.21	8.11	7.21	3.6	6.31	1.8	7.21	8.11	0	6.31	6.31	11.71	4.5	4.5	9.91	-0.0163833	-0.322768	-0.6437	0.4464	0.0633	0.0261
Tae-MIR1137d	Tae-MIR1137d	TRUE	remained_positive	2B:454337790:454337902:+	AGUAGUAAGUAGCUACUCCCUCCGUUCCAGAAUAGAUGACCCAACUUUAUACUAAAGUUAGUACAAAGUUGGGUCAUCUAUUUUGGAACGGAGGGAGUACAAUAGAGGCGUGG	113	2B:454337810:454337882:+	UCCGUUCCAGAAUAGAUGACCCAACUUUAUACUAAAGUUAGUACAAAGUUGGGUCAUCUAUUUUGGAACGGAGG	2B:454337810:454337830:+	UCCGUUCCAGAAUAGAUGACC	21	2B:454337862:454337882:+	UCAUCUAUUUUGGAACGGAGG	21	5p	23p	256.3	0	74	-52.4	-70.81	1	1	2	TRUE	TRUE	42.48	8.04	6.25	11.61	5.36	4.46	5.36	2.68	5.36	6.25	1.79	7.14	8.93	11.61	4.46	3.57	7.14	-0.0144774	-0.20531	-0.615	0.3894	0.0787	0.0242
Tae-MIR1137e	Tae-MIR1137e	TRUE	remained_positive	2B:798383424:798383532:+	UAGAGUAACUAGGUACUCCCUCCGUUCCAGAAUAGAUGACCCAACUUUGUACUUUAGUACAAAGUUGGGUUAUCUAUUUUGGAACGGAGGGAGUAGCAAUUAUUUCAUU	109	2B:798383444:798383512:+	UCCGUUCCAGAAUAGAUGACCCAACUUUGUACUUUAGUACAAAGUUGGGUUAUCUAUUUUGGAACGGAGG	2B:798383444:798383464:+	UCCGUUCCAGAAUAGAUGACC	21	2B:798383492:798383512:+	UUAUCUAUUUUGGAACGGAGG	21	5p	23p	256.3	0	70	-53.5	-76.43	1	1	2	TRUE	TRUE	38.53	6.48	6.48	9.26	6.48	4.63	5.56	1.85	5.56	6.48	0.93	6.48	7.41	11.11	4.63	3.7	12.96	-0.0175474	-0.33945	-0.6761	0.422	0.0468	0.0197
Tae-MIR1137f	Tae-MIR1137f	TRUE	remained_positive	2B:798993708:798993819:-	CAUCUGCUACGUACUCCCUCCGUUCCAGAAUAGAUGACCCAACUUUGUAUUAAGGUUAGUAUAAAAUUGGGUCAUCUAUUUUGGAACGGAGGGAGUAUUAUUAAGCAGAUGG	112	2B:798993728:798993799:-	UCCGUUCCAGAAUAGAUGACCCAACUUUGUAUUAAGGUUAGUAUAAAAUUGGGUCAUCUAUUUUGGAACGGAGG	2B:798993779:798993799:-	UCCGUUCCAGAAUAGAUGACC	21	2B:798993728:798993748:-	UCAUCUAUUUUGGAACGGAGG	21	5p	23p	256.3	0	74	-48.2	-65.14	1	1	2	TRUE	TRUE	40.18	7.21	4.5	7.21	9.91	4.5	5.41	2.7	5.41	6.31	1.8	7.21	6.31	10.81	5.41	5.41	9.91	-0.0171777	-0.345982	-0.6902	0.4375	0.0209	0.0089
Tae-MIR1137g	Tae-MIR1137g	TRUE	remained_positive	2D:357658129:357658241:+	UGCUGGACACACCUACUCCCUCCGUUCCAGAAUAGAUGACCCAACUUUGUACUAAAGUUAGUACAGAGUUGAGUCAUCAAUUUUGGAAUGGAGGGAGUAUUUGAGAGAGCCAA	113	2D:357658149:357658221:+	UCCGUUCCAGAAUAGAUGACCCAACUUUGUACUAAAGUUAGUACAGAGUUGAGUCAUCAAUUUUGGAAUGGAGG	2D:357658149:357658169:+	UCCGUUCCAGAAUAGAUGACC	21	2D:357658201:357658221:+	UCAUCAAUUUUGGAAUGGAGG	21	5p	23p	256.3	0	74	-45.4	-61.35	1	1	2	TRUE	TRUE	43.36	6.25	7.14	10.71	5.36	7.14	7.14	0.89	5.36	10.71	1.79	4.46	6.25	6.25	4.46	7.14	8.93	-0.0132864	-0.19115	-0.5761	0.3894	0.0458	0.017
Tae-MIR1137h	Tae-MIR1137h	TRUE	remained_positive	3B:56067205:56067432:+	AGCCUAUAUAACCUACUCCCUCCGUUCCAGAAUAGAUGACCCAACUUUGUACUAAAGUUAGUACUCCCUCCGUCCGAAAAUACUCGUCAGAGGAAUGGAUGUAUCUAGACGUAUUUUAGUUCUAGAUACACCCAUUUUUAUGCAUUUCUCCGACAAGUAUUUUCGGACGGAGGAAGUACAAAGUUGGGUCAUCUAUUUUGGAAUGGAGGGAGUAGGUGUACGCCAUCC	228	3B:56067225:56067412:+	UCCGUUCCAGAAUAGAUGACCCAACUUUGUACUAAAGUUAGUACUCCCUCCGUCCGAAAAUACUCGUCAGAGGAAUGGAUGUAUCUAGACGUAUUUUAGUUCUAGAUACACCCAUUUUUAUGCAUUUCUCCGACAAGUAUUUUCGGACGGAGGAAGUACAAAGUUGGGUCAUCUAUUUUGGAAUGGAGG	3B:56067225:56067245:+	UCCGUUCCAGAAUAGAUGACC	21	3B:56067392:56067412:+	UCAUCUAUUUUGGAAUGGAGG	21	5p	23p	256.3	0	189	-113.4	-60	1	1	2	TRUE	TRUE	42.54	6.17	6.17	7.49	7.93	4.41	7.49	3.96	5.73	7.05	1.32	5.29	7.05	9.69	7.05	3.96	9.25	-0.0143418	-0.102705	-0.6101	0.4035	0.0745	0.0311
Tae-MIR1137i	Tae-MIR1137i	TRUE	remained_positive	4D:407206181:407206302:-	GCCCACUAUUGUACUCCCUCCGUUCCAGAAUAGAUGACCCAACUUUGUACUAACUUAAAGUUAAGUUAGUACAAAUUUGAGUCAUCUAUUUUGGAACGGAUGGAGUACUUACUUGCUCCUAC	122	4D:407206201:407206282:-	UCCGUUCCAGAAUAGAUGACCCAACUUUGUACUAACUUAAAGUUAAGUUAGUACAAAUUUGAGUCAUCUAUUUUGGAACGGAUG	4D:407206262:407206282:-	UCCGUUCCAGAAUAGAUGACC	21	4D:407206201:407206221:-	UCAUCUAUUUUGGAACGGAUG	21	5p	23p	256.3	0	84	-52.7	-62.74	1	1	2	TRUE	TRUE	39.34	7.44	9.09	5.79	5.79	4.13	7.44	1.65	9.09	5.79	1.65	2.48	6.61	10.74	4.96	5.79	11.57	-0.0137722	-0.272131	-0.5418	0.3607	0.0309	0.0114
Tae-MIR1137j	Tae-MIR1137j	TRUE	remained_positive	6B:64925195:64925306:-	CCGUUCCUAAAUACUCCCUCCGUUCCAGAAUAGAUGACCCAACUUUAUACUAAAGUUAGUACAAAGUUGGGUCAUCUAUUUUGGAACGGAGGGAGUACUUGUCUUUCUAGAG	112	6B:64925215:64925286:-	UCCGUUCCAGAAUAGAUGACCCAACUUUAUACUAAAGUUAGUACAAAGUUGGGUCAUCUAUUUUGGAACGGAGG	6B:64925266:64925286:-	UCCGUUCCAGAAUAGAUGACC	21	6B:64925215:64925235:-	UCAUCUAUUUUGGAACGGAGG	21	5p	23p	256.3	0	74	-52.4	-70.81	1	1	2	TRUE	TRUE	41.07	8.11	6.31	8.11	5.41	3.6	7.21	2.7	8.11	6.31	0	5.41	7.21	9.91	7.21	3.6	10.81	-0.015045	-0.309375	-0.6179	0.4107	0.0508	0.0196
Tae-MIR1432b	Tae-MIR1432b	TRUE	remained_positive	2A:149238430:149238560:-	GUGGGUUAGGGUCCUGUGAUCAGGAGAGAUGACACCGACGCCGAUCGGAUGGGUCGGCUUAACCAGGCCAUGCAUCCGUCUGGCCGGAGUUGGUGUCACCUCGCCUGAACAUAGGGCUCACUAUCCCUGUC	131	2A:149238450:149238540:-	AUCAGGAGAGAUGACACCGACGCCGAUCGGAUGGGUCGGCUUAACCAGGCCAUGCAUCCGUCUGGCCGGAGUUGGUGUCACCUCGCCUGAACA	2A:149238520:149238540:-	AUCAGGAGAGAUGACACCGAC	21	2A:149238450:149238470:-	UGGUGUCACCUCGCCUGAACA	21	5p	23p	22362.6	0	93	-53.7	-57.74	1	1	10	TRUE	TRUE	59.54	1.54	5.38	5.38	6.15	6.15	8.46	6.15	6.15	7.69	5.38	11.54	7.69	3.08	8.46	8.46	2.31	-0.00967921	-0.146947	-0.5763	0.3969	0.0981	0.0374
Tae-MIR1432c	Tae-MIR1432c	TRUE	remained_positive	2B:210254908:210255039:+	UUGUGGGUUAGGGUCCUGUGAUCAGGAGAGAUGACACCGACGCCGAUCAGAUGGGUCGGCUUAACCAGGCCGUGCAUCCGUCUGUUCGGAGUUGGUGUCACCUCGCCUGAACAUAGGGCUCACUAUCCCUGU	132	2B:210254928:210255019:+	AUCAGGAGAGAUGACACCGACGCCGAUCAGAUGGGUCGGCUUAACCAGGCCGUGCAUCCGUCUGUUCGGAGUUGGUGUCACCUCGCCUGAACA	2B:210254928:210254948:+	AUCAGGAGAGAUGACACCGAC	21	2B:210254999:210255019:+	UGGUGUCACCUCGCCUGAACA	21	5p	23p	22362.6	0	93	-58.6	-63.01	0.9539	1	9	TRUE	TRUE	56.82	1.53	5.34	6.11	5.34	6.11	7.63	6.11	6.11	7.63	4.58	9.92	9.16	3.05	8.4	9.16	3.82	-0.0107198	-0.202525	-0.6091	0.3939	0.0412	0.0173
Tae-MIR1432e	Tae-MIR1432e	TRUE	remained_positive	2D:151985083:151985218:+	UUGUGGGUUAGGGUCCUGUGAUCAGGAGAGAUGACACCGACGCCGAUCAGAUGGGUCGGCUUAACCAACCAGGCCAUGCAUCCGUCUGGUCGGAGUUGGUGUCACCUCGCCUGAACAUAGGGCUCACUAUCCCUGU	136	2D:151985103:151985198:+	AUCAGGAGAGAUGACACCGACGCCGAUCAGAUGGGUCGGCUUAACCAACCAGGCCAUGCAUCCGUCUGGUCGGAGUUGGUGUCACCUCGCCUGAACA	2D:151985103:151985123:+	AUCAGGAGAGAUGACACCGAC	21	2D:151985178:151985198:+	UGGUGUCACCUCGCCUGAACA	21	5p	23p	22362.6	0	97	-59.5	-61.34	0.9511	1	9	TRUE	TRUE	56.62	2.22	5.93	5.93	5.93	7.41	8.15	5.19	5.93	7.41	4.44	10.37	8.15	2.96	8.15	8.89	2.96	-0.0105581	-0.19951	-0.5978	0.3897	0.0425	0.0172
Tae-MIR1432f	Tae-MIR1432f	TRUE	remained_positive	2D:152018494:152018625:+	UUGUGGGUUAGGGUCCUGUGAUCAGGAGAGAUGACACCGACGCCGAUCAGAUGGGUCGGCUUAACCAGGCCAUGCAUCCGUCUGUUCGGAGUUGGUGUCACCUCGCCUGAACAUAGGGCUCACUAUCCCUGU	132	2D:152018514:152018605:+	AUCAGGAGAGAUGACACCGACGCCGAUCAGAUGGGUCGGCUUAACCAGGCCAUGCAUCCGUCUGUUCGGAGUUGGUGUCACCUCGCCUGAACA	2D:152018514:152018534:+	AUCAGGAGAGAUGACACCGAC	21	2D:152018585:152018605:+	UGGUGUCACCUCGCCUGAACA	21	5p	23p	22362.6	0	93	-55.7	-59.89	0.9539	1	9	TRUE	TRUE	56.06	1.53	5.34	6.11	6.11	6.87	7.63	5.34	6.11	7.63	4.58	9.92	8.4	3.05	8.4	9.16	3.82	-0.0104727	-0.195707	-0.5871	0.3939	0.0435	0.0185
Tae-MIR156c	Tae-MIR156c	TRUE	remained_positive	3D:65610264:65610392:-	GGGUGCUGUGUGUGGAAGUUGACAGAAGAGAGUGAGCACCCAUGGUGUUUCCUUAGCAUCAAGGGGCAUGCCAGGGAGCUAUGCGUGCUCACUGCUCUAUCUGUCAGCCACUGAUCAGACCCAUUUCUU	129	3D:65610284:65610372:-	UUGACAGAAGAGAGUGAGCACCCAUGGUGUUUCCUUAGCAUCAAGGGGCAUGCCAGGGAGCUAUGCGUGCUCACUGCUCUAUCUGUCAGCC	3D:65610352:65610372:-	UUGACAGAAGAGAGUGAGCAC	21	3D:65610284:65610304:-	UCACUGCUCUAUCUGUCAGCC	21	5p	2p	205274	0	91	-47.3	-51.98	0.9987	1	109	TRUE	TRUE	52.71	2.34	3.91	9.38	5.47	9.38	5.47	0.78	7.81	7.03	7.81	7.03	7.81	2.34	6.25	11.72	5.47	-0.00926579	-0.122868	-0.4884	0.3643	0.0655	0.023
Tae-MIR156f	Tae-MIR156f	TRUE	remained_positive	6D:104978803:104978928:+	GUGGGGAGGCCCUCGAGAGAUUGACAGAAGAGAGUGAGCACAUGGCGUGAUGCCGGCAUAACAUGUAUGCCGUCUUCGCCGCGUGCUCACUCCUCUUUCUGUCAGCCUCUUUCUCUCAGGAGUUUA	126	6D:104978823:104978908:+	UUGACAGAAGAGAGUGAGCACAUGGCGUGAUGCCGGCAUAACAUGUAUGCCGUCUUCGCCGCGUGCUCACUCCUCUUUCUGUCAGCC	6D:104978823:104978843:+	UUGACAGAAGAGAGUGAGCAC	21	6D:104978888:104978908:+	UCACUCCUCUUUCUGUCAGCC	21	5p	234p	205274	0	87	-50.5	-58.05	1	1	123	TRUE	TRUE	54.76	1.6	3.2	8.8	4.8	6.4	5.6	5.6	8.8	8.8	8	5.6	6.4	2.4	9.6	8	6.4	-0.00926041	-0.169048	-0.5071	0.373	0.2181	0.0815
Tae-MIR156l	Tae-MIR156l	TRUE	remained_positive	3A:76564319:76564447:+	GGGAGCUGGGCUUUGGAGGUCUGACAGAAGAGAGUGAGCACACGCGGUGGUUUCCUAGCAUGCGAGCGCCAUGCUGGGAGCUGCGCGUGCUCACCCUCUCUCUGUCAGCCAUUCACCAUGCUCAUCUCU	129	3A:76564339:76564427:+	CUGACAGAAGAGAGUGAGCACACGCGGUGGUUUCCUAGCAUGCGAGCGCCAUGCUGGGAGCUGCGCGUGCUCACCCUCUCUCUGUCAGCC	3A:76564339:76564359:+	CUGACAGAAGAGAGUGAGCAC	21	3A:76564407:76564427:+	CUCACCCUCUCUCUGUCAGCC	21	5p	23p	2462.34	0	90	-58.4	-64.89	1	1	96	TRUE	TRUE	59.69	0.78	3.91	8.59	3.91	8.59	4.69	4.69	10.94	7.03	11.72	7.81	4.69	0.78	8.59	9.38	3.91	-0.00976545	-0.196641	-0.5829	0.4031	0.1247	0.0485
Tae-MIR156m	Tae-MIR156m	TRUE	remained_positive	3B:109363623:109363750:-	GAGCUGGGCUUUGGAGGUCUGACAGAAGAGAGUGAGCACACGCGGUGGUUUCCUAGCAUGCGAGCGCCAUGCUUGGAGCUGCGCGUGCUCACCCUCUCUCUGUCAGCCAUUUACCAUGCCCAUCUCUC	128	3B:109363643:109363730:-	CUGACAGAAGAGAGUGAGCACACGCGGUGGUUUCCUAGCAUGCGAGCGCCAUGCUUGGAGCUGCGCGUGCUCACCCUCUCUCUGUCAGCC	3B:109363710:109363730:-	CUGACAGAAGAGAGUGAGCAC	21	3B:109363643:109363663:-	CUCACCCUCUCUCUGUCAGCC	21	5p	2p	2462.34	0	90	-54.1	-60.11	0.9985	1	95	TRUE	TRUE	58.59	0.79	3.94	8.66	3.94	7.87	6.3	4.72	10.24	7.09	11.81	5.51	4.72	1.57	7.87	9.45	5.51	-0.00960061	-0.143164	-0.5625	0.3828	0.1066	0.0427
Tae-MIR156n	Tae-MIR156n	TRUE	remained_positive	3D:65610077:65610204:-	GAGCUGGGCUUUGGAGGUCUGACAGAAGAGAGUGAGCACACGCGGUGGUUUCCUAGCAUGCGAGCGCCAUGCUGGGAGCUGCGCGUGCUCACCCUCUCUCUGUCAGCCAUUCACCAUCCCCAUCUCUC	128	3D:65610097:65610184:-	CUGACAGAAGAGAGUGAGCACACGCGGUGGUUUCCUAGCAUGCGAGCGCCAUGCUGGGAGCUGCGCGUGCUCACCCUCUCUCUGUCAGCC	3D:65610164:65610184:-	CUGACAGAAGAGAGUGAGCAC	21	3D:65610097:65610117:-	CUCACCCUCUCUCUGUCAGCC	21	5p	2p	2462.34	0	90	-58.4	-64.89	0.9985	1	95	TRUE	TRUE	60.16	0.79	3.94	8.66	3.94	8.66	7.09	4.72	10.24	7.09	11.02	6.3	4.72	0.79	9.45	8.66	3.94	-0.00949302	-0.192448	-0.5711	0.3906	0.0972	0.0391
Tae-MIR156o	Tae-MIR156o	TRUE	remained_positive	5A:440504286:440504439:-	UGAUGAUGGUGCGAAUGGCUGACAGAAGAGAGUGAGCACACAGCGGCAGACUACGUCUGGUAAAGAGGACGGAUGGAUGCGAGGAGAGAUAUAGACGCAGCUGCUGUUGCGUGCUCACCCUCUCUCUGUCAGCUCUCUCUCCCCCUUGGGACUU	154	5A:440504306:440504419:-	CUGACAGAAGAGAGUGAGCACACAGCGGCAGACUACGUCUGGUAAAGAGGACGGAUGGAUGCGAGGAGAGAUAUAGACGCAGCUGCUGUUGCGUGCUCACCCUCUCUCUGUCAGCU	5A:440504399:440504419:-	CUGACAGAAGAGAGUGAGCAC	21	5A:440504306:440504326:-	CUCACCCUCUCUCUGUCAGCU	21	5p	23p	2462.34	0	116	-59.1	-50.95	0.9985	1	93	TRUE	TRUE	55.19	2.61	5.88	9.8	4.58	5.23	3.92	4.58	10.46	12.42	7.84	6.54	4.58	2.61	6.54	10.46	1.96	-0.00809567	-0.110552	-0.4468	0.3052	0.1269	0.0413
Tae-MIR156p	Tae-MIR156p	TRUE	remained_positive	5B:398367403:398367554:-	UGAUGAUGGUGUGAAUGGCUGACAGAAGAGAGUGAGCACACAGCGGCAGACUACGUCUGGUAAAGAGGACGGAUGGAUGCGAAGAGAUAUAGACGCAGCUGCUGUUGCGUGCUCACCCUCUCUCUGUCAGCUCUCUCUCCCCCUUGGGACUU	152	5B:398367423:398367534:-	CUGACAGAAGAGAGUGAGCACACAGCGGCAGACUACGUCUGGUAAAGAGGACGGAUGGAUGCGAAGAGAUAUAGACGCAGCUGCUGUUGCGUGCUCACCCUCUCUCUGUCAGCU	5B:398367514:398367534:-	CUGACAGAAGAGAGUGAGCAC	21	5B:398367423:398367443:-	CUCACCCUCUCUCUGUCAGCU	21	5p	23p	2462.34	0	114	-58.1	-50.96	0.9985	1	93	TRUE	TRUE	53.95	3.31	5.96	9.27	4.64	5.3	3.97	3.97	10.6	11.92	7.28	5.96	5.3	2.65	6.62	11.26	1.99	-0.00824282	-0.0889474	-0.4447	0.2961	0.1705	0.0558
Tae-MIR156q	Tae-MIR156q	TRUE	remained_positive	5D:339371539:339371692:-	UGAUGAUGGUGCGAAUGGCUGACAGAAGAGAGUGAGCACACAGCGGCAGACUACGUCUGGUAAAGAGGACGGAUGGAUGCGAAGAGAGAUAUAGACGCAGCUGCUGUUGCGUGCUCACCCUCUCUCUGUCAGCUCUCUCUCCGCCUUGGGACUU	154	5D:339371559:339371672:-	CUGACAGAAGAGAGUGAGCACACAGCGGCAGACUACGUCUGGUAAAGAGGACGGAUGGAUGCGAAGAGAGAUAUAGACGCAGCUGCUGUUGCGUGCUCACCCUCUCUCUGUCAGCU	5D:339371652:339371672:-	CUGACAGAAGAGAGUGAGCAC	21	5D:339371559:339371579:-	CUCACCCUCUCUCUGUCAGCU	21	5p	234p	2462.34	0	116	-59.1	-50.95	0.9985	1	93	TRUE	TRUE	54.55	3.27	5.88	9.8	4.58	5.23	2.61	5.23	10.46	12.42	8.5	5.88	4.58	2.61	6.54	10.46	1.96	-0.00827314	-0.111688	-0.4513	0.3052	0.1222	0.0418
Tae-MIR160f	Tae-MIR160f	TRUE	remained_positive	5D:486487563:486487693:+	GAGGUGAAAACAAUGGGAUAUGCCUGGCUCCCUGUAUGCCACUCGCGUAGCUGCCAACUCUCCAAACCCAGCGUUGGCUCUACCGCGGAUGGCGUGCGAGGAGCCAAGCAUGACCGUCUCUCUCUCUCUCU	131	5D:486487583:486487673:+	UGCCUGGCUCCCUGUAUGCCACUCGCGUAGCUGCCAACUCUCCAAACCCAGCGUUGGCUCUACCGCGGAUGGCGUGCGAGGAGCCAAGCAUG	5D:486487583:486487603:+	UGCCUGGCUCCCUGUAUGCCA	21	5D:486487653:486487673:+	GCGUGCGAGGAGCCAAGCAUG	21	5p	23p	259.39	0	92	-53	-57.61	1	1	2	TRUE	TRUE	58.02	6.15	4.62	4.62	4.62	5.38	8.46	6.15	12.31	5.38	10	6.15	4.62	3.08	9.23	8.46	0.77	-0.00831437	-0.0987786	-0.4824	0.3588	0.1074	0.0396
Tae-MIR160g	Tae-MIR160g	TRUE	remained_positive	6A:113538426:113538546:-	CUAGUCAAGAUUGUGCUGUGCCUGGCUCCCUGUAUGCCACACAUGUAGCCCAACCCAUGGAUGUGGUUGCCUGCUGGGUGGCGUGCAAGGGGCCAAGCAUGCAUAUCUGGUCUUUUAUUCG	121	6A:113538446:113538526:-	UGCCUGGCUCCCUGUAUGCCACACAUGUAGCCCAACCCAUGGAUGUGGUUGCCUGCUGGGUGGCGUGCAAGGGGCCAAGCAUG	6A:113538506:113538526:-	UGCCUGGCUCCCUGUAUGCCA	21	6A:113538446:113538466:-	GCGUGCAAGGGGCCAAGCAUG	21	5p	23p	259.39	0	83	-46.2	-55.66	1	1	2	TRUE	TRUE	54.55	3.33	2.5	4.17	7.5	8.33	8.33	1.67	7.5	1.67	10	8.33	8.33	4.17	4.17	15	5	-0.00852979	-0.233471	-0.4653	0.3636	0.1227	0.0481
Tae-MIR160h	Tae-MIR160h	TRUE	remained_positive	6B:177276118:177276240:-	CUAGUCAAGAUUGUGCUGUGCCUGGCUCCCUGUAUGCCACACAUGUAGCCCAACCCAUGGAUGUGGUUGCCUGCUGUGGGUGGCGUGCAAGGGGCCAAGCAUGCAUAUGUGUAUAUAUCUUUC	123	6B:177276138:177276220:-	UGCCUGGCUCCCUGUAUGCCACACAUGUAGCCCAACCCAUGGAUGUGGUUGCCUGCUGUGGGUGGCGUGCAAGGGGCCAAGCAUG	6B:177276200:177276220:-	UGCCUGGCUCCCUGUAUGCCA	21	6B:177276138:177276158:-	GCGUGCAAGGGGCCAAGCAUG	21	5p	23p	259.39	0	85	-46.8	-55.06	1	1	2	TRUE	TRUE	52.85	3.28	2.46	4.1	9.02	8.2	8.2	0.82	6.56	1.64	9.84	7.38	9.84	5.74	3.28	16.39	3.28	-0.00836897	-0.147696	-0.4423	0.3659	0.1739	0.0614
Tae-MIR160i	Tae-MIR160i	TRUE	remained_positive	6D:95719021:95719142:+	AUCUAGUCAAGAUUGUGCUGUGCCUGGCUCCCUGUAUGCCACACAUGUAGCCCAACCCAUGGAUGUGGUUGCCUGCUGGGUGGCGUGCAAGGGGCCAAGCAUGCAUAUAUGUAUAUAUCUGG	122	6D:95719041:95719122:+	UGCCUGGCUCCCUGUAUGCCACACAUGUAGCCCAACCCAUGGAUGUGGUUGCCUGCUGGGUGGCGUGCAAGGGGCCAAGCAUG	6D:95719041:95719061:+	UGCCUGGCUCCCUGUAUGCCA	21	6D:95719102:95719122:+	GCGUGCAAGGGGCCAAGCAUG	21	5p	23p	259.39	0	83	-46.2	-55.66	1	1	2	TRUE	TRUE	52.46	3.31	2.48	4.13	10.74	8.26	8.26	0.83	6.61	1.65	9.92	8.26	8.26	6.61	3.31	15.7	1.65	-0.0083435	-0.147814	-0.4377	0.3443	0.1727	0.0577
Tae-MIR160j	Tae-MIR160j	TRUE	remained_positive	7A:438858672:438858798:-	CUGGGAUAUGAUAUGAUGUGCCUGGCUCCCUGUAUGCCACUCAUCCAGAGCAACAUCUUUUGCAAUAAGGUUGCCUGCGAUGGAUGGCGUGCACGGAUCCAAGCAUAUCGAACCCUCUCCCUCUCGU	127	7A:438858692:438858778:-	UGCCUGGCUCCCUGUAUGCCACUCAUCCAGAGCAACAUCUUUUGCAAUAAGGUUGCCUGCGAUGGAUGGCGUGCACGGAUCCAAGCAUA	7A:438858758:438858778:-	UGCCUGGCUCCCUGUAUGCCA	21	7A:438858692:438858712:-	GCGUGCACGGAUCCAAGCAUA	21	5p	23p	259.39	48.6	89	-42.4	-47.64	1	1	3	TRUE	TRUE	51.97	3.97	3.17	3.17	11.11	7.14	8.73	3.97	8.73	6.35	7.94	5.56	3.97	3.97	7.94	11.11	3.17	-0.0084087	-0.112402	-0.437	0.3386	0.0633	0.0209
Tae-MIR160k	Tae-MIR160k	TRUE	remained_positive	7A:660171798:660171920:+	AUCAGCUCGUCGUGCGUGCGUGCCUGGCUCCCUGUAUGCCACUCAUGUAGCCCAACCCGCGGCGUGAUUGGAUGCUGUGGGUGGCGUGCAAGGAGCCAAGCAUGCGUACAUACAUGCCUCCCU	123	7A:660171818:660171900:+	UGCCUGGCUCCCUGUAUGCCACUCAUGUAGCCCAACCCGCGGCGUGAUUGGAUGCUGUGGGUGGCGUGCAAGGAGCCAAGCAUG	7A:660171818:660171838:+	UGCCUGGCUCCCUGUAUGCCA	21	7A:660171880:660171900:+	GCGUGCAAGGAGCCAAGCAUG	21	5p	23p	259.39	142.58	84	-47.9	-57.02	1	1	3	TRUE	TRUE	60.98	2.46	3.28	4.1	6.56	7.38	9.84	7.38	6.56	2.46	13.11	5.74	9.02	3.28	4.92	13.11	0.82	-0.00795999	-0.101951	-0.4854	0.3415	0.2406	0.0958
Tae-MIR160m	Tae-MIR160m	TRUE	remained_positive	7B:626609577:626609699:+	GCCGUGCGUGCGUGCUUGUGUGCCUGGCUCCCUGUAUGCCACUCAUGUAGCCCAACCCGCGGCGUGAUUGGAUGCUGUGGGUGGCGUGCAAGGAGCCAAGCAUGCGUACAUACAUGCCUCCCU	123	7B:626609597:626609679:+	UGCCUGGCUCCCUGUAUGCCACUCAUGUAGCCCAACCCGCGGCGUGAUUGGAUGCUGUGGGUGGCGUGCAAGGAGCCAAGCAUG	7B:626609597:626609617:+	UGCCUGGCUCCCUGUAUGCCA	21	7B:626609659:626609679:+	GCGUGCAAGGAGCCAAGCAUG	21	5p	23p	259.39	142.58	84	-47.9	-57.02	1	1	3	TRUE	TRUE	61.79	2.46	3.28	3.28	5.74	6.56	10.66	6.56	6.56	2.46	13.93	5.74	9.84	3.28	2.46	15.57	1.64	-0.00817123	-0.10439	-0.5049	0.3577	0.2038	0.0803
Tae-MIR160n	Tae-MIR160n	TRUE	remained_positive	7D:388698586:388698712:-	CUGGGAUAUGAUAUGAUGUGCCUGGCUCCCUGUAUGCCACUCAUCCAGAGCAACACCUUUUGCAAUAAGGUUGCCUGCGAUGGAUGGCGUGCACGGAUCCAAGCAUAUCGAACCCUCUCCCUCUCCC	127	7D:388698606:388698692:-	UGCCUGGCUCCCUGUAUGCCACUCAUCCAGAGCAACACCUUUUGCAAUAAGGUUGCCUGCGAUGGAUGGCGUGCACGGAUCCAAGCAUA	7D:388698672:388698692:-	UGCCUGGCUCCCUGUAUGCCA	21	7D:388698606:388698626:-	GCGUGCACGGAUCCAAGCAUA	21	5p	23p	259.39	48.6	89	-43.8	-49.21	1	1	3	TRUE	TRUE	53.54	3.97	3.97	3.17	10.32	7.14	11.11	3.17	8.73	6.35	7.94	5.56	3.17	3.97	7.14	11.11	3.17	-0.00836758	-0.115157	-0.448	0.3386	0.0489	0.0171
Tae-MIR160o	Tae-MIR160o	TRUE	remained_positive	7D:571044041:571044163:+	GCCGUGCGUGCGUGCUUGUGUGCCUGGCUCCCUGUAUGCCACUCAUGUAGCCCAACCCGCGGCGUGAUUGGAUGCUGUGGGUGGCGUGCAAGGAGCCAAGCAUGCGUACAUACAUGCCUCCCU	123	7D:571044061:571044143:+	UGCCUGGCUCCCUGUAUGCCACUCAUGUAGCCCAACCCGCGGCGUGAUUGGAUGCUGUGGGUGGCGUGCAAGGAGCCAAGCAUG	7D:571044061:571044081:+	UGCCUGGCUCCCUGUAUGCCA	21	7D:571044123:571044143:+	GCGUGCAAGGAGCCAAGCAUG	21	5p	23p	259.39	142.58	84	-47.9	-57.02	1	1	3	TRUE	TRUE	61.79	2.46	3.28	3.28	5.74	6.56	10.66	6.56	6.56	2.46	13.93	5.74	9.84	3.28	2.46	15.57	1.64	-0.00817123	-0.10439	-0.5049	0.3577	0.2038	0.0803
Tae-MIR164a	Tae-MIR164a	TRUE	remained_positive	1D:319916803:319916940:+	UUGGUGAGGAGGUCCCUGUUGGAGAAGCAGGGCACGUGCAAAUUAUGAUCGUAGCACGCUUCGUGCUUGUAUAGUACGUGCAUGCAUGGAUCGUCGUGCACGCGCUCCCCUUCUCCACCAUGGCCUUCUCACCUAGCC	138	1D:319916823:319916920:+	UGGAGAAGCAGGGCACGUGCAAAUUAUGAUCGUAGCACGCUUCGUGCUUGUAUAGUACGUGCAUGCAUGGAUCGUCGUGCACGCGCUCCCCUUCUCCACC	1D:319916823:319916843:+	UGGAGAAGCAGGGCACGUGCA	21	1D:319916900:319916920:+	CACGCGCUCCCCUUCUCCACC	21	5p	23p	24653.7	0	100	-49.4	-49.4	1	1	24	TRUE	TRUE	55.8	2.19	4.38	5.84	5.84	7.3	7.3	6.57	6.57	4.38	9.49	5.84	8.03	4.38	7.3	9.49	5.11	-0.0095448	-0.106667	-0.5326	0.3551	0.0453	0.016
Tae-MIR164b	Tae-MIR164b	TRUE	remained_positive	1A:493586641:493586833:+	GGAUGGCGAGGCGCGCGAGGUGGAGAAGCAGGGCACGUGCAUCCAUUUCCAGCUCGGCAUUCCCGGCGUCCGGCCGGCCGGCUGCCGCGGCCUUGCCUGGCUGGGUAGUGCGUCGCUCGAUCCGGCCGUGCGCCGGCGGCCGGCCCUUGCAUGCAUGUGCCUUUCUUCUCCACCGUGCACACCUCGCCUGCGC	193	1A:493586661:493586813:+	UGGAGAAGCAGGGCACGUGCAUCCAUUUCCAGCUCGGCAUUCCCGGCGUCCGGCCGGCCGGCUGCCGCGGCCUUGCCUGGCUGGGUAGUGCGUCGCUCGAUCCGGCCGUGCGCCGGCGGCCGGCCCUUGCAUGCAUGUGCCUUUCUUCUCCACC	1A:493586661:493586681:+	UGGAGAAGCAGGGCACGUGCA	21	1A:493586793:493586813:+	CAUGUGCCUUUCUUCUCCACC	21	5p	24p	24653.7	56.91	154	-92.4	-60	1	1	24	TRUE	TRUE	71.5	0.52	2.08	3.65	3.65	5.73	10.94	13.02	6.25	3.12	17.19	10.42	4.69	0.52	6.25	7.81	4.17	-0.00884056	-0.106736	-0.6321	0.3679	0.1137	0.0334
Tae-MIR164c	Tae-MIR164c	TRUE	remained_positive	1B:432758084:432758223:+	GUUGGUGAGGAGGUCCCUGUUGGAGAAGCAGGGCACGUGCAAAUUAAGAUCGUAGCACGCUUCGUGCUUGUACAUAGUACGUGCAUGCAUGGAUCGUCUGCACGCGCUCCCCUUCUCCACCACGGCCUUCUCACCUAGCC	140	1B:432758104:432758203:+	UGGAGAAGCAGGGCACGUGCAAAUUAAGAUCGUAGCACGCUUCGUGCUUGUACAUAGUACGUGCAUGCAUGGAUCGUCUGCACGCGCUCCCCUUCUCCACC	1B:432758104:432758124:+	UGGAGAAGCAGGGCACGUGCA	21	1B:432758183:432758203:+	CACGCGCUCCCCUUCUCCACC	21	5p	23p	24653.7	0	101	-46.2	-45.74	1	1	24	TRUE	TRUE	56.43	2.88	5.76	6.47	4.32	7.91	7.19	6.47	7.19	4.32	9.35	5.76	7.91	4.32	7.19	7.91	5.04	-0.00902534	-0.101857	-0.5093	0.3571	0.0794	0.0282
Tae-MIR164d	Tae-MIR164d	TRUE	remained_positive	1B:531120747:531120938:+	GAAUGGCGAGGCGCGCGAGGUGGAGAAGCAGGGCACGUGCAUUCAUUUCCAGGUCGCUUCCCGGCGUCCGGCCGGCACGCACCGCCGCGGCGGCCUUGCUUGGUCAGUGUGUCGCUCGAUCCGGCCGUGCGCCGGCAGCCGGCCCAUGCAUGCAUGUGCCUUUCUUCUCCACCGUGCACACCUCGCCUGCGU	192	1B:531120767:531120918:+	UGGAGAAGCAGGGCACGUGCAUUCAUUUCCAGGUCGCUUCCCGGCGUCCGGCCGGCACGCACCGCCGCGGCGGCCUUGCUUGGUCAGUGUGUCGCUCGAUCCGGCCGUGCGCCGGCAGCCGGCCCAUGCAUGCAUGUGCCUUUCUUCUCCACC	1B:531120767:531120787:+	UGGAGAAGCAGGGCACGUGCA	21	1B:531120898:531120918:+	CAUGUGCCUUUCUUCUCCACC	21	5p	23p	24653.7	56.91	153	-87.1	-56.93	1	1	24	TRUE	TRUE	68.75	1.05	3.14	4.19	3.66	7.85	9.95	13.09	4.71	3.14	15.71	8.38	6.28	0	6.81	7.33	4.71	-0.00882618	-0.0864583	-0.6068	0.3698	0.1395	0.0507
Tae-MIR164e	Tae-MIR164e	TRUE	remained_positive	1A:403039748:403039886:-	UUGGUGAGGAGGUCCCUGUUGGAGAAGCAGGGCACGUGCAAAUUAUGAUCGUAGCACGCUUCGUGCUUGUAUAGUACGUGCAUGCAUGGAUCGUCGUGCACGCGCUCCCCUUCUCCACCAUGGCCUUCUCACCUAGCCU	139	1A:403039768:403039866:-	UGGAGAAGCAGGGCACGUGCAAAUUAUGAUCGUAGCACGCUUCGUGCUUGUAUAGUACGUGCAUGCAUGGAUCGUCGUGCACGCGCUCCCCUUCUCCACC	1A:403039846:403039866:-	UGGAGAAGCAGGGCACGUGCA	21	1A:403039768:403039788:-	CACGCGCUCCCCUUCUCCACC	21	5p	23p	24653.7	0	100	-49.4	-49.4	1	1	24	TRUE	TRUE	55.4	2.17	4.35	5.8	5.8	7.25	7.25	6.52	7.25	4.35	9.42	5.8	7.97	4.35	7.25	9.42	5.07	-0.00954513	-0.105899	-0.5288	0.3525	0.045	0.0159
Tae-MIR164f	Tae-MIR164f	TRUE	remained_positive	1D:391643760:391643955:-	AUGGCGAGGCGCGCGAGGUGGAGAAGCAGGGCACGUGCAUUCAUUUCCAGCUCGGUUCCCGGCGUCCGGCCGGCUGGCUGGCACGCACCGCCCCGGCCUUUCCUGGCUAGUGUGUCGCUCGAUCCGGCCGUGCGCCGGCGGCCGGCCCAUGCAUGCAUGUGCCUUUCUUCUCCACCGUGCACACCUCGCCUGCGCG	196	1D:391643780:391643935:-	UGGAGAAGCAGGGCACGUGCAUUCAUUUCCAGCUCGGUUCCCGGCGUCCGGCCGGCUGGCUGGCACGCACCGCCCCGGCCUUUCCUGGCUAGUGUGUCGCUCGAUCCGGCCGUGCGCCGGCGGCCGGCCCAUGCAUGCAUGUGCCUUUCUUCUCCACC	1D:391643915:391643935:-	UGGAGAAGCAGGGCACGUGCA	21	1D:391643780:391643800:-	CAUGUGCCUUUCUUCUCCACC	21	5p	2p	24653.7	56.91	158	-93.6	-59.24	0.9975	1	23	TRUE	TRUE	69.9	0.51	3.08	3.59	3.59	6.67	11.28	12.82	6.15	2.56	15.9	9.23	5.13	0.51	6.67	7.69	4.62	-0.00897854	-0.090379	-0.6276	0.3724	0.0928	0.0348
Tae-MIR164g	Tae-MIR164g	TRUE	remained_positive	2A:62129360:62129507:+	AUCAGCGAGAAGGACCGCGCUGGAGAAGCAGGGCACGUGCAUGCAUGCGAGCGCGCUCGAUCUCCUCCUGCCUCCGUCGGCGGGAUCAGAGCUGCUAGCCCUGCACUGCACGUGUUCUUCUCCUCCAUCACGGUCUUUCCUCGCUCCG	148	2A:62129380:62129487:+	UGGAGAAGCAGGGCACGUGCAUGCAUGCGAGCGCGCUCGAUCUCCUCCUGCCUCCGUCGGCGGGAUCAGAGCUGCUAGCCCUGCACUGCACGUGUUCUUCUCCUCCAUC	2A:62129380:62129400:+	UGGAGAAGCAGGGCACGUGCA	21	2A:62129467:62129487:+	CACGUGUUCUUCUCCUCCAUC	21	5p	23p	24653.7	0	109	-57.9	-53.12	1	1	24	TRUE	TRUE	63.51	1.36	3.4	6.8	4.08	6.8	7.48	10.2	10.88	6.12	12.93	5.44	3.4	0.68	11.56	6.12	2.72	-0.00872461	-0.185135	-0.5541	0.3851	0.0721	0.0314
Tae-MIR164h	Tae-MIR164h	TRUE	remained_positive	2B:96381852:96382004:+	AUCAGCGAGAAGGACCGCGCUGGAGAAGCAGGGCACGUGCAUGCAUGCGAGCGCGCUCGAUCUCCUCCUGCCUCCGCGGGUGGGAUCAGAGCUGCUAGCCCUGCACUGCACUGCACGUGUUCUUCUCCUCCAUCACGGUCGUUCCUCGCUCCG	153	2B:96381872:96381984:+	UGGAGAAGCAGGGCACGUGCAUGCAUGCGAGCGCGCUCGAUCUCCUCCUGCCUCCGCGGGUGGGAUCAGAGCUGCUAGCCCUGCACUGCACUGCACGUGUUCUUCUCCUCCAUC	2B:96381872:96381892:+	UGGAGAAGCAGGGCACGUGCA	21	2B:96381964:96381984:+	CACGUGUUCUUCUCCUCCAUC	21	5p	23p	24653.7	0	114	-63.1	-55.35	1	1	24	TRUE	TRUE	64.05	1.32	3.95	6.58	3.95	7.24	7.24	9.87	10.53	5.92	13.16	5.92	3.95	0.66	10.53	7.24	1.97	-0.00876503	-0.279739	-0.5614	0.3922	0.0652	0.0284
Tae-MIR164i	Tae-MIR164i	TRUE	remained_positive	2D:61773285:61773437:+	AUCAGCGAGGAGGACCGCGCUGGAGAAGCAGGGCACGUGCAUGCAUGCGGGCGUGCUCGAUCUCAUCCUGCCUCCGUCGGUGGGAUCGGAGCUGCUAGCCCUGCACUGCACUGCACGUGUUCUUCUCCUCCAUCACGGUCUUUCCUCGCUCCG	153	2D:61773305:61773417:+	UGGAGAAGCAGGGCACGUGCAUGCAUGCGGGCGUGCUCGAUCUCAUCCUGCCUCCGUCGGUGGGAUCGGAGCUGCUAGCCCUGCACUGCACUGCACGUGUUCUUCUCCUCCAUC	2D:61773305:61773325:+	UGGAGAAGCAGGGCACGUGCA	21	2D:61773397:61773417:+	CACGUGUUCUUCUCCUCCAUC	21	5p	23p	24653.7	0	114	-64.2	-56.32	1	1	24	TRUE	TRUE	63.4	0.66	3.95	5.26	4.61	7.24	6.58	9.21	10.53	5.26	11.84	7.89	4.61	0.66	11.18	7.89	2.63	-0.00935016	-0.295098	-0.5928	0.3791	0.1433	0.0632
Tae-MIR164j	Tae-MIR164j	TRUE	remained_positive	6A:574411482:574411588:-	GGGGCGAGCGAACGGUGCUGGAGAAGCAGGGCACGUGCUCGAUCCAUGGACCCAAAGCGGUUGCAGCACGUGCGCUCCUUCUCCAGCAUGGCUUCUCGCCCCGUCGA	107	6A:574411502:574411568:-	UGGAGAAGCAGGGCACGUGCUCGAUCCAUGGACCCAAAGCGGUUGCAGCACGUGCGCUCCUUCUCCAGC	6A:574411548:574411568:-	UGGAGAAGCAGGGCACGUGCU	21	6A:574411502:574411522:-	CACGUGCGCUCCUUCUCCAGC	21	5p	234p	1256.3	0	69	-37.3	-54.06	0.959	1	5	TRUE	TRUE	65.42	3.77	3.77	6.6	2.83	7.55	7.55	10.38	6.6	6.6	13.21	9.43	4.72	0	7.55	6.6	2.83	-0.00958575	-0.315888	-0.6271	0.3925	0.0622	0.0227
Tae-MIR164k	Tae-MIR164k	TRUE	remained_positive	6B:646613354:646613462:-	GGGGCGAGCGAACGGUGCUGGAGAAGCAGGGCACGUGCUCGAUCCAUAUGGACCCAAAGCGGUUGCAGCACGUGCGCUCCUUCUCCAGCAUGGCUUCUCGCCCCGUCGA	109	6B:646613374:646613442:-	UGGAGAAGCAGGGCACGUGCUCGAUCCAUAUGGACCCAAAGCGGUUGCAGCACGUGCGCUCCUUCUCCAGC	6B:646613422:646613442:-	UGGAGAAGCAGGGCACGUGCU	21	6B:646613374:646613394:-	CACGUGCGCUCCUUCUCCAGC	21	5p	23p	1256.3	0	71	-37.8	-53.24	0.959	1	5	TRUE	TRUE	64.22	3.7	3.7	6.48	3.7	7.41	7.41	10.19	6.48	6.48	12.96	9.26	4.63	0.93	7.41	6.48	2.78	-0.00965743	-0.313303	-0.6202	0.3761	0.0665	0.0239
Tae-MIR166a	Tae-MIR166a	TRUE	remained_positive	5A:450881166:450881305:+	CUGGUUGAAGUUAGGUUAAGGGGGUUGUUGUCUGGUUCAAGGUCUCCACAUACAUCAUAUACAUGGAGAGCAUGAUAUGGAUUGUAUGAUUUGGUGACCUCGGACCAGGCUUCAAUCCCUUUAACCAGCAUCUGCACAAU	140	5A:450881186:450881285:+	GGGUUGUUGUCUGGUUCAAGGUCUCCACAUACAUCAUAUACAUGGAGAGCAUGAUAUGGAUUGUAUGAUUUGGUGACCUCGGACCAGGCUUCAAUCCCU	5A:450881186:450881206:+	GGGUUGUUGUCUGGUUCAAGG	21	5A:450881265:450881285:+	UCGGACCAGGCUUCAAUCCCU	21	3p	234p	936.96	139449	99	-50.2	-50.71	0.9981	1	27	TRUE	TRUE	44.29	4.32	5.04	5.76	10.07	9.35	4.32	0.72	5.04	5.76	2.88	9.35	7.19	5.76	6.47	9.35	8.63	-0.011305	-0.122321	-0.5007	0.4	0.0374	0.016
Tae-MIR166b	Tae-MIR166b	TRUE	remained_positive	5B:411091725:411091864:+	CAGGUUGAAGUUAGGUUAAGGGGGUUGUUGUCUGGUUCAAGGUCUCCACAUACAUCAUAUACAUGGAGAGCAUGAUAUGGAUUGUACGGUUUGGUGAUCUCGGACCAGGCUUCAAUCCCUUUAACCAGCAUCCGCACAAU	140	5B:411091745:411091844:+	GGGUUGUUGUCUGGUUCAAGGUCUCCACAUACAUCAUAUACAUGGAGAGCAUGAUAUGGAUUGUACGGUUUGGUGAUCUCGGACCAGGCUUCAAUCCCU	5B:411091745:411091765:+	GGGUUGUUGUCUGGUUCAAGG	21	5B:411091824:411091844:+	UCGGACCAGGCUUCAAUCCCU	21	3p	23p	936.96	139449	99	-43.2	-43.64	0.9981	1	27	TRUE	TRUE	45.71	4.32	5.04	6.47	9.35	10.07	4.32	2.16	3.6	5.04	2.88	10.07	7.91	5.76	7.19	7.19	8.63	-0.00973529	-0.109464	-0.445	0.3786	0.0598	0.0234
Tae-MIR166c	Tae-MIR166c	TRUE	remained_positive	5D:350379777:350379918:+	CAGGUUGAAGUUAGGUUAAGGGGGUUGUUGUCUGGUUCAAGGUCUCCACAUACAUCAUAUACAUGGAGAGCAUGGUAUAUGGAUUGUAUGAUUUGGUGAUCUCGGACCAGGCUUCAAUCCCUUUAACCAGCAUCUGCACAAU	142	5D:350379797:350379898:+	GGGUUGUUGUCUGGUUCAAGGUCUCCACAUACAUCAUAUACAUGGAGAGCAUGGUAUAUGGAUUGUAUGAUUUGGUGAUCUCGGACCAGGCUUCAAUCCCU	5D:350379797:350379817:+	GGGUUGUUGUCUGGUUCAAGG	21	5D:350379878:350379898:+	UCGGACCAGGCUUCAAUCCCU	21	3p	23p	936.96	139449	101	-48.7	-48.22	0.9981	1	27	TRUE	TRUE	43.66	4.26	4.26	6.38	10.64	9.93	3.55	0.71	4.26	4.96	2.84	9.93	7.8	6.38	7.09	8.51	8.51	-0.0109528	-0.11743	-0.4782	0.3873	0.0546	0.0229
Tae-MIR166d	Tae-MIR166d	TRUE	remained_positive	1A:326329183:326329319:+	GAAGCUAUUUUGCUUCUGGGUGGAAUGUUGUCUGGUUCAAGGUCUCGCUCUGGUUUGAGGAUGGAAAACUUUCAUUUCUCUCAGCUUCCUGCGAUCUCGGACCAGGCUUCAUUCCCCUCAGAGAUAGCUUCAACCAU	137	1A:326329203:326329299:+	GGAAUGUUGUCUGGUUCAAGGUCUCGCUCUGGUUUGAGGAUGGAAAACUUUCAUUUCUCUCAGCUUCCUGCGAUCUCGGACCAGGCUUCAUUCCCC	1A:326329203:326329223:+	GGAAUGUUGUCUGGUUCAAGG	21	1A:326329279:326329299:+	UCGGACCAGGCUUCAUUCCCC	21	3p	23p	269.3	833869	96	-40.8	-42.5	1	1	66	TRUE	TRUE	47.45	5.15	2.21	5.88	5.88	5.88	4.41	2.21	11.76	6.62	5.15	7.35	4.41	1.47	12.5	7.35	11.76	-0.00936776	-0.0613139	-0.4445	0.3577	0.1409	0.0592
Tae-MIR166e	Tae-MIR166e	TRUE	remained_positive	1B:357916215:357916352:-	AAGCUAUUUUGCUUCUGGGUGGAAUGUUGUCUGGUUCAAGGUCUCGCUCUGGUUUGAGGAUGGAAAACUUUCAUUUCUCUCAGCUUCCUGCGAUCUCGGACCAGGCUUCAUUCCCCUCAGAGAUAGCUUCAACCAUGA	138	1B:357916235:357916332:-	GGAAUGUUGUCUGGUUCAAGGUCUCGCUCUGGUUUGAGGAUGGAAAACUUUCAUUUCUCUCAGCUUCCUGCGAUCUCGGACCAGGCUUCAUUCCCC	1B:357916312:357916332:-	GGAAUGUUGUCUGGUUCAAGG	21	1B:357916235:357916255:-	UCGGACCAGGCUUCAUUCCCC	21	3p	23p	269.3	833869	96	-40.8	-42.5	0.9952	1	60	TRUE	TRUE	47.1	5.11	2.19	5.84	5.84	5.84	4.38	2.19	11.68	6.57	5.11	7.3	4.38	1.46	12.41	8.03	11.68	-0.00867728	-0.0562112	-0.4087	0.3478	0.1522	0.0632
Tae-MIR166f	Tae-MIR166f	TRUE	remained_positive	1D:254662219:254662355:+	GAAGCUAUUUUGCUUCUGGGUGGAAUGUUGUCUGGUUCAAGGUCUCGCUCUGGUUUGAGGAUGGAAACCUUUCAUUUCUCUCAGCUUCCUGCGAUCUCGGACCAGGCUUCAUUCCCCUCAGAGAUAGCUUCAACCAU	137	1D:254662239:254662335:+	GGAAUGUUGUCUGGUUCAAGGUCUCGCUCUGGUUUGAGGAUGGAAACCUUUCAUUUCUCUCAGCUUCCUGCGAUCUCGGACCAGGCUUCAUUCCCC	1D:254662239:254662259:+	GGAAUGUUGUCUGGUUCAAGG	21	1D:254662315:254662335:+	UCGGACCAGGCUUCAUUCCCC	21	3p	23p	269.3	833869	96	-40.8	-42.5	1	1	66	TRUE	TRUE	48.18	4.41	2.21	5.88	5.88	5.88	5.15	2.21	11.76	6.62	5.15	7.35	4.41	1.47	12.5	7.35	11.76	-0.00922582	-0.0613139	-0.4445	0.3577	0.1406	0.0592
miR166k-Probable	miR166k-Probable	TRUE	remained_positive	6A:560691690:560691857:+	CGACGGCGCGGGUAGAGGCGUCGGACCAGGCUUCAUUCCUUUCAAACCGCCGCGUCCAUCCAUGGCGUACGUCCACAUAUAUAUAUAUGCUUAGUUUGUAGCUGCCUAUGCCUGGAUUAGGUUAAGGGGUAUGUUGUCUGGCUCGGUGCCCCCGGUCGAGAUUGAUAG	168	6A:560691710:560691837:+	UCGGACCAGGCUUCAUUCCUUUCAAACCGCCGCGUCCAUCCAUGGCGUACGUCCACAUAUAUAUAUAUGCUUAGUUUGUAGCUGCCUAUGCCUGGAUUAGGUUAAGGGGUAUGUUGUCUGGCUCGGUG	6A:560691710:560691730:+	UCGGACCAGGCUUCAUUCCUU	21	6A:560691817:560691837:+	GGUAUGUUGUCUGGCUCGGUG	21	5p	3	7026.86	453.5	128	-38.5	-30.08	1	1	13	TRUE	TRUE	54.17	1.8	2.99	5.39	8.38	4.19	7.78	8.38	4.79	4.19	7.78	8.98	7.78	8.38	5.99	6.59	6.59	-0.00633007	-0.03625	-0.3429	0.3333	0.2339	0.0825
Tae-MIR166l	Tae-MIR166l	TRUE	remained_positive	7A:561152157:561152352:-	GGAGCCUUUUCGUUUUGAGGGGAAUGUUGUCUGGCUCGGGGCUCUCUUUCUUUCUCUCUCUCUGUCCUCCUCCCCUCGAUCCCUCCUUGAUCGGAUCGAGAGGAAGGUCGAAGAUCCGAUGAGGGGGGAGCAGAGAGUAGACGUGCGUAGAUCUCGGACCAGGCUUCAUUCCCCCCAAAGACAAGGGCUCCCGGCC	196	7A:561152177:561152332:-	GGAAUGUUGUCUGGCUCGGGGCUCUCUUUCUUUCUCUCUCUCUGUCCUCCUCCCCUCGAUCCCUCCUUGAUCGGAUCGAGAGGAAGGUCGAAGAUCCGAUGAGGGGGGAGCAGAGAGUAGACGUGCGUAGAUCUCGGACCAGGCUUCAUUCCCC	7A:561152312:561152332:-	GGAAUGUUGUCUGGCUCGGGG	21	7A:561152177:561152197:-	UCGGACCAGGCUUCAUUCCCC	21	3p	234p	1245.27	833869	154	-69.9	-45.39	0.9952	1	60	TRUE	TRUE	57.65	3.08	1.54	8.21	4.1	2.56	9.74	5.64	10.26	10.26	4.1	10.77	4.1	1.03	13.33	4.1	7.18	-0.00839029	-0.0618622	-0.4837	0.3418	0.3481	0.1203
Tae-MIR166m	Tae-MIR166m	TRUE	remained_positive	7B:523239718:523239915:-	GGAGCCUUUUCGUUUUGAGGGGAAUGUUGUCUGGCUCGGGGCUCUCUUUCUUUCUCUCUCUCUCUGUGUUCCUCCCCUCGAUCCCUCCUUGAUCAGAUCGAGAGAAAGAUCGAAGAUCCGAUGAGGGGGGAGCAGAGAGUAGACGUGCGUAGAUCUCGGACCAGGCUUCAUUCCCCCCAAAGACAAGGGCUCCCGGCC	198	7B:523239738:523239895:-	GGAAUGUUGUCUGGCUCGGGGCUCUCUUUCUUUCUCUCUCUCUCUGUGUUCCUCCCCUCGAUCCCUCCUUGAUCAGAUCGAGAGAAAGAUCGAAGAUCCGAUGAGGGGGGAGCAGAGAGUAGACGUGCGUAGAUCUCGGACCAGGCUUCAUUCCCC	7B:523239875:523239895:-	GGAAUGUUGUCUGGCUCGGGG	21	7B:523239738:523239758:-	UCGGACCAGGCUUCAUUCCCC	21	3p	23p	1245.27	833869	156	-65	-41.67	0.9952	1	60	TRUE	TRUE	55.56	3.55	1.52	8.63	4.57	3.05	9.14	5.08	10.15	10.66	4.06	9.14	4.06	1.02	13.2	4.57	7.61	-0.00817135	-0.0475253	-0.454	0.3535	0.3309	0.122
miR166m-Probable	miR166m-Probable	TRUE	remained_positive	6D:418216489:418216675:+	CGACGGCGCGGGUCGAGGCGUCGGACCAGGCUUCAUUCCUUUCAAACCGCCGCGUCCAUCCAUGGCGUCCACAUAUGCUCAGUUUGUUGCUGCCUAGCUAGGUUGUGUGGGAACGUGUCGUGUGGCAUGCCUGGAUUAGGUUAAGGGGUAUGUUGUCUGGCUCGGUGCCCCCGGUCGAGGUCGAUAG	187	6D:418216509:418216655:+	UCGGACCAGGCUUCAUUCCUUUCAAACCGCCGCGUCCAUCCAUGGCGUCCACAUAUGCUCAGUUUGUUGCUGCCUAGCUAGGUUGUGUGGGAACGUGUCGUGUGGCAUGCCUGGAUUAGGUUAAGGGGUAUGUUGUCUGGCUCGGUG	6D:418216509:418216529:+	UCGGACCAGGCUUCAUUCCUU	21	6D:418216635:418216655:+	GGUAUGUUGUCUGGCUCGGUG	21	5p	3	7026.86	453.5	147	-52.9	-35.99	1	1	13	TRUE	TRUE	59.36	2.15	2.69	4.84	4.84	4.84	6.99	9.14	4.84	3.76	8.06	10.75	10.75	3.76	7.53	9.14	5.91	-0.0066122	-0.0311806	-0.3925	0.369	0.2172	0.0772
Tae-MIR166n	Tae-MIR166n	TRUE	remained_positive	7D:495321574:495321769:-	GGAGCCUUUUCGUUUUGAGGGGAAUGUUGUCUGGCUCGGGGCUCUCUUUCUUUCUCUCUCUCUAUCCUCCUCCCCUCGACCCCUCCUUGAUCAGAUCGAGAGAAAGGUCGAAGAUCCGAUGAGGGGGGAGAAGAGAGUAGACGUGCGUAGAUCUCGGACCAGGCUUCAUUCCCCCCAAAGACAAGGGCUCCCGGCC	196	7D:495321594:495321749:-	GGAAUGUUGUCUGGCUCGGGGCUCUCUUUCUUUCUCUCUCUCUAUCCUCCUCCCCUCGACCCCUCCUUGAUCAGAUCGAGAGAAAGGUCGAAGAUCCGAUGAGGGGGGAGAAGAGAGUAGACGUGCGUAGAUCUCGGACCAGGCUUCAUUCCCC	7D:495321729:495321749:-	GGAAUGUUGUCUGGCUCGGGG	21	7D:495321594:495321614:-	UCGGACCAGGCUUCAUUCCCC	21	3p	23p	1245.27	833869	154	-66.1	-42.92	0.9952	1	60	TRUE	TRUE	56.12	4.1	2.05	8.72	4.1	2.56	10.26	5.13	10.26	10.77	3.59	9.74	3.59	1.54	12.82	3.59	7.18	-0.00827334	-0.0522676	-0.4643	0.3622	0.2905	0.1044
Tae-MIR167a	Tae-MIR167a	TRUE	remained_positive	4A:19582958:19583103:-	UUGUGCACCACAAGUAGAUGAAGCUGCCAGCAUGAUCUGAAAGCUAUGCUGCAUCUUGAUCUUGAUGGUCAUCUGCAUCAAGGUUGAAGAACAUGCCCGGCAAUCAGGUCAUGUGGCAGCUUCAUUUUCUCAUGGUAGCACACCCA	146	4A:19582978:19583083:-	UGAAGCUGCCAGCAUGAUCUGAAAGCUAUGCUGCAUCUUGAUCUUGAUGGUCAUCUGCAUCAAGGUUGAAGAACAUGCCCGGCAAUCAGGUCAUGUGGCAGCUUCAUU	4A:19583062:19583083:-	UGAAGCUGCCAGCAUGAUCUGA	22	4A:19582978:19582998:-	AGGUCAUGUGGCAGCUUCAUU	21	5p	23p	177350	624.68	108	-56.2	-52.04	0.9892	1	86	TRUE	TRUE	47.26	5.52	3.45	6.9	9.66	13.1	4.14	0.69	6.21	5.52	8.97	4.14	4.83	2.07	7.59	11.72	5.52	-0.0106961	-0.100137	-0.5055	0.3699	0.0435	0.0191
Tae-MIR167b	Tae-MIR167b	TRUE	remained_positive	4D:447643798:447643953:+	GUUUGUGCACCACAAGUAGAUGAAGCUGCCAGCAUGAUCUGAAAGCUAGCUAUGUUGCAUGUUGAUCUUGAUGGUCAUCUCCAUCAAGAUUGAAGACCAUGGGCAUGGCUGCAAUCAGGUCAUGUGGCAGCUUCAUUUUCUCAUGGUAGUACACCC	156	4D:447643818:447643933:+	UGAAGCUGCCAGCAUGAUCUGAAAGCUAGCUAUGUUGCAUGUUGAUCUUGAUGGUCAUCUCCAUCAAGAUUGAAGACCAUGGGCAUGGCUGCAAUCAGGUCAUGUGGCAGCUUCAUU	4D:447643818:447643839:+	UGAAGCUGCCAGCAUGAUCUGA	22	4D:447643913:447643933:+	AGGUCAUGUGGCAGCUUCAUU	21	5p	234p	177350	624.68	117	-69	-58.97	0.9987	1	88	TRUE	TRUE	46.15	4.52	3.23	7.1	10.32	11.61	3.87	0	5.81	5.81	7.74	4.52	6.45	3.23	7.1	12.26	6.45	-0.0117508	-0.136538	-0.5423	0.4038	0.0409	0.0175
tae-MIR167c	tae-MIR167c	TRUE	remained_positive	6D:122258436:122258582:-	CCUUUGCUGGUGUGAGAGACUGAAGCUGCCAGCAUGAUCUGCUCAUCCAGCAUGCGCCGAAACCGCGUUCGGUUGCGCGGGGUUAUCUUGGAAUUUUUGCUCCAUCAGAUCAUGCUGCAGCUUCAUUUUCUCACGGCCACCAACAGA	147	6D:122258456:122258562:-	UGAAGCUGCCAGCAUGAUCUGCUCAUCCAGCAUGCGCCGAAACCGCGUUCGGUUGCGCGGGGUUAUCUUGGAAUUUUUGCUCCAUCAGAUCAUGCUGCAGCUUCAUU	6D:122258541:122258562:-	UGAAGCUGCCAGCAUGAUCUGC	22	6D:122258456:122258476:-	AGAUCAUGCUGCAGCUUCAUU	21	5p	1234p	17032.4	631.96	107	-48.6	-45.42	0.9897	1	16	TRUE	TRUE	53.06	3.42	3.42	5.48	6.85	9.59	5.48	5.48	7.53	6.16	10.96	4.79	3.42	0.68	7.53	9.59	9.59	-0.00867885	-0.118367	-0.4605	0.3741	0.2848	0.0939
Tae-MIR167d	Tae-MIR167d	TRUE	remained_positive	5A:53588801:53588915:-	AGGUGCACCACAAGCUGGUGAAGCUGCCAGCAUGAUCUGAUGACCUAACUCAUGGAUCAGAAUCCAUGUCAAUCAGGUCAUGCUGGAGUUUCAUCUGCUGGUCGGAGCACAACGA	115	5A:53588821:53588895:-	UGAAGCUGCCAGCAUGAUCUGAUGACCUAACUCAUGGAUCAGAAUCCAUGUCAAUCAGGUCAUGCUGGAGUUUCAUC	5A:53588874:53588895:-	UGAAGCUGCCAGCAUGAUCUGA	22	5A:53588821:53588841:-	AGGUCAUGCUGGAGUUUCAUC	21	5p	23p	177350	2865.45	77	-40.9	-53.12	0.989	1	76	TRUE	TRUE	50.43	5.26	5.26	7.02	8.77	12.28	3.51	1.75	7.02	7.89	7.02	6.14	5.26	0.88	8.77	11.4	1.75	-0.0102776	-0.263043	-0.5183	0.3826	0.0318	0.0159
Tae-MIR167e	Tae-MIR167e	TRUE	remained_positive	5B:66745748:66745863:+	CAAGGUGCACCACGAGCUGGUGAAGCUGCCAGCAUGAUCUGAUGACCUAACUCAUGGAUCAGAGUCCAUGUCAAUCAGGUCAUGCUGGAGUUUCAUCUGCUGGUCGGAGCACCACG	116	5B:66745768:66745843:+	UGAAGCUGCCAGCAUGAUCUGAUGACCUAACUCAUGGAUCAGAGUCCAUGUCAAUCAGGUCAUGCUGGAGUUUCAUC	5B:66745768:66745789:+	UGAAGCUGCCAGCAUGAUCUGA	22	5B:66745823:66745843:+	AGGUCAUGCUGGAGUUUCAUC	21	5p	23p	177350	2865.45	77	-41.2	-53.51	0.9946	1	77	TRUE	TRUE	53.45	3.48	5.22	7.83	7.83	12.17	4.35	2.61	6.96	7.83	6.96	6.09	6.09	0.87	8.7	11.3	1.74	-0.0106286	-0.286207	-0.5681	0.3879	0.0574	0.0263
Tae-MIR167f	Tae-MIR167f	TRUE	remained_positive	5D:63632596:63632710:-	AGGUGCACCACAAGCUGGUGAAGCUGCCAGCAUGAUCUGAUGACCUAAGUCAUGGAUCAGAAUCCAUGUCAAUCAGGUCAUGCUGGAGUUUCAUCUGCUGGUCGGAGCACAACGA	115	5D:63632616:63632690:-	UGAAGCUGCCAGCAUGAUCUGAUGACCUAAGUCAUGGAUCAGAAUCCAUGUCAAUCAGGUCAUGCUGGAGUUUCAUC	5D:63632669:63632690:-	UGAAGCUGCCAGCAUGAUCUGA	22	5D:63632616:63632636:-	AGGUCAUGCUGGAGUUUCAUC	21	5p	23p	177350	2865.45	77	-40.9	-53.12	0.989	1	76	TRUE	TRUE	50.43	5.26	4.39	7.89	8.77	12.28	3.51	1.75	6.14	7.89	7.02	6.14	6.14	0.88	8.77	11.4	1.75	-0.0102776	-0.263478	-0.5183	0.3826	0.0373	0.0172
Tae-MIR167g	Tae-MIR167g	TRUE	remained_positive	6A:149922998:149923148:+	CCUUUGCUGGUGUGAGAGACUGAAGCUGCCAGCAUGAUCUGCUCGUCCAGCAUGCGAGCCGAAAACGCGUUCCAUCGCGCGGGGUUGUAUAUUUGGAAUUUUGGCUCCAUCAGAUCAUGCUGCAGCUUCAUUUUCUCACGGCCACCAACGG	151	6A:149923018:149923128:+	UGAAGCUGCCAGCAUGAUCUGCUCGUCCAGCAUGCGAGCCGAAAACGCGUUCCAUCGCGCGGGGUUGUAUAUUUGGAAUUUUGGCUCCAUCAGAUCAUGCUGCAGCUUCAUU	6A:149923018:149923039:+	UGAAGCUGCCAGCAUGAUCUGC	22	6A:149923108:149923128:+	AGAUCAUGCUGCAGCUUCAUU	21	5p	234p	17032.4	631.96	112	-50.6	-45.18	0.9897	1	16	TRUE	TRUE	53.64	4	3.33	5.33	7.33	8.67	5.33	6.67	6.67	6	10.67	5.33	4	1.33	7.33	9.33	8.67	-0.0087789	-0.12053	-0.4709	0.3841	0.2481	0.0899
Tae-MIR167h	Tae-MIR167h	TRUE	remained_positive	6B:214030441:214030591:-	UUUGCUGGUGUGAGAGACUGAAGCUGCCAGCAUGAUCUGCUCGUCGAGCAUGCGAGCCGAAAACGCGUUCGGUCGCGCGGGGUUAUAUAUCUUGGAAUUUUGGCUCCAUCAGAUCAUGCUGCAGCUUCAUUCUCUCACGGCCACCAACAGA	151	6B:214030461:214030571:-	UGAAGCUGCCAGCAUGAUCUGCUCGUCGAGCAUGCGAGCCGAAAACGCGUUCGGUCGCGCGGGGUUAUAUAUCUUGGAAUUUUGGCUCCAUCAGAUCAUGCUGCAGCUUCAUU	6B:214030550:214030571:-	UGAAGCUGCCAGCAUGAUCUGC	22	6B:214030461:214030481:-	AGAUCAUGCUGCAGCUUCAUU	21	5p	24p	17032.4	631.96	113	-54.6	-48.32	0.9124	1	13	TRUE	TRUE	52.98	4	3.33	6	7.33	8	3.33	7.33	7.33	7.33	10.67	5.33	4	2	8.67	8.67	6.67	-0.00947527	-0.102517	-0.502	0.3974	0.2084	0.0842
Tae-MIR167j	Tae-MIR167j	TRUE	remained_positive	5B:66743157:66743271:+	UCAUGCCCAUGUGAAUGAGUGAAGCUGCCAGCAUGAUCUAUCUUUGAUUCGCUUCUGCGUGUGAAUCCUUGUUAGAUCAUGACUGACAGCCUCAUUUCUUCCCAGCAAUGGGCAU	115	5B:66743177:66743251:+	UGAAGCUGCCAGCAUGAUCUAUCUUUGAUUCGCUUCUGCGUGUGAAUCCUUGUUAGAUCAUGACUGACAGCCUCAUU	5B:66743177:66743197:+	UGAAGCUGCCAGCAUGAUCUA	21	5B:66743231:66743251:+	AUCAUGACUGACAGCCUCAUU	21	5p	23p	32407.4	155.9	77	-34	-44.16	0.9933	1	23	TRUE	TRUE	46.09	3.51	1.75	5.26	11.4	8.77	6.14	1.75	7.89	7.89	7.89	1.75	4.39	1.75	8.77	13.16	7.89	-0.00979171	-0.150725	-0.4513	0.3739	0.0425	0.0181
Tae-MIR167k	Tae-MIR167k	TRUE	remained_positive	5A:620289743:620289885:-	ACUGCCCAAGGGAACGAGUGAAGCUGCCAGCAUGAUCUAGCUCCGAGUGAUCAAACAAGAAACGCUCGUGGAUUCGAGCUCUUGUGGUCAUGCCUUGCUAGGUCAUGCUGCGGCAGCCUCACUUCUUCCCGCCGUUGGGCACA	143	5A:620289763:620289865:-	UGAAGCUGCCAGCAUGAUCUAGCUCCGAGUGAUCAAACAAGAAACGCUCGUGGAUUCGAGCUCUUGUGGUCAUGCCUUGCUAGGUCAUGCUGCGGCAGCCUCACU	5A:620289845:620289865:-	UGAAGCUGCCAGCAUGAUCUA	21	5A:620289763:620289783:-	UCAUGCUGCGGCAGCCUCACU	21	5p	23p	32407.4	0	105	-55.7	-53.05	0.9739	1	20	TRUE	TRUE	55.94	5.63	4.23	7.04	4.23	7.75	6.34	5.63	9.15	6.34	10.56	5.63	4.93	1.41	7.75	9.15	4.23	-0.0100626	-0.0941725	-0.5629	0.3776	0.0301	0.0133
Tae-MIR167l	Tae-MIR167l	TRUE	remained_positive	5A:580934141:580934241:-	AGUGCCCAAGAGAAAGCGUGAAGCUGCCAGCAUGAUCUAACUCUUGAAGCUGUGGUUAGAUCGUGCUGUGACAGUUUCACUCUUUCCCUGUUGGGCACAUG	101	5A:580934161:580934221:-	UGAAGCUGCCAGCAUGAUCUAACUCUUGAAGCUGUGGUUAGAUCGUGCUGUGACAGUUUCACU	5A:580934201:580934221:-	UGAAGCUGCCAGCAUGAUCUA	21	5A:580934161:580934181:-	UCGUGCUGUGACAGUUUCACU	21	5p	23p	32407.4	0	63	-33.1	-52.54	0.9743	1	23	TRUE	TRUE	49.5	6	4	9	4	7	5	2	9	7	8	3	8	2	6	13	7	-0.0115616	-0.190429	-0.5723	0.396	0.0508	0.0204
Tae-MIR167m	Tae-MIR167m	TRUE	remained_positive	5A:53591826:53591941:-	UCAUGCCCAUGUGAAUGAGUGAAGCUGCCAGCAUGAUCUAUCUUUGAUUCGCUUCUGCGUGUGAAUCCUUGUUAGAUCAUGACUGACAGCCUCAUUUCUUCCCAGCAAUGGGCAUA	116	5A:53591846:53591921:-	UGAAGCUGCCAGCAUGAUCUAUCUUUGAUUCGCUUCUGCGUGUGAAUCCUUGUUAGAUCAUGACUGACAGCCUCAUU	5A:53591901:53591921:-	UGAAGCUGCCAGCAUGAUCUA	21	5A:53591846:53591866:-	AUCAUGACUGACAGCCUCAUU	21	5p	23p	32407.4	155.9	77	-34	-44.16	0.9933	1	23	TRUE	TRUE	45.69	3.48	1.74	5.22	11.3	8.7	6.09	1.74	7.83	7.83	7.83	1.74	4.35	2.61	8.7	13.04	7.83	-0.00988619	-0.151437	-0.4517	0.3707	0.0408	0.0171
Tae-MIR167n	Tae-MIR167n	TRUE	remained_positive	5B:614463450:614463592:-	ACUGCCCAAGGGAACGAGUGAAGCUGCCAGCAUGAUCUAGCUCCGAGUGAUCAAACAAGAAACGCUCGUGGAUUCGAGCUCUUGUGGUCAUGCCUUGCUAGGUCAUGCUGCGGCAGCCUCACUUCUUCCCGCCGUUGGGCACA	143	5B:614463470:614463572:-	UGAAGCUGCCAGCAUGAUCUAGCUCCGAGUGAUCAAACAAGAAACGCUCGUGGAUUCGAGCUCUUGUGGUCAUGCCUUGCUAGGUCAUGCUGCGGCAGCCUCACU	5B:614463552:614463572:-	UGAAGCUGCCAGCAUGAUCUA	21	5B:614463470:614463490:-	UCAUGCUGCGGCAGCCUCACU	21	5p	23p	32407.4	0	105	-55.7	-53.05	0.9739	1	20	TRUE	TRUE	55.94	5.63	4.23	7.04	4.23	7.75	6.34	5.63	9.15	6.34	10.56	5.63	4.93	1.41	7.75	9.15	4.23	-0.0100626	-0.0941725	-0.5629	0.3776	0.0301	0.0133
Tae-MIR167o	Tae-MIR167o	TRUE	remained_positive	5B:566674006:566674118:-	AGUGCCCAAGAGAAAGCGUGAAGCUGCCAGCAUGAUCUAACUCUUGAAGCUGGCCGCGUGGUGCUGGUUAGAUCGUGCUGUGACAGUUUCACUCUUUCCCUGUUGGGCACAUG	113	5B:566674026:566674098:-	UGAAGCUGCCAGCAUGAUCUAACUCUUGAAGCUGGCCGCGUGGUGCUGGUUAGAUCGUGCUGUGACAGUUUCACU	5B:566674078:566674098:-	UGAAGCUGCCAGCAUGAUCUA	21	5B:566674026:566674046:-	UCGUGCUGUGACAGUUUCACU	21	5p	23p	32407.4	0	75	-37.7	-50.27	0.9743	1	23	TRUE	TRUE	53.1	5.36	3.57	8.04	3.57	6.25	5.36	3.57	8.93	6.25	9.82	4.46	8.04	1.79	5.36	13.39	6.25	-0.0103992	-0.109912	-0.5522	0.3982	0.0503	0.0191
Tae-MIR167p	Tae-MIR167p	TRUE	remained_positive	5D:63635066:63635180:-	CAUGCCCAUGUGAAUGAGUGAAGCUGCCAGCAUGAUCUACCUUUGAUUCGCUUCUGCGUGUGAAUCCUUGUUAGAUCAUGACUGACAGCCUCAUUUCUUCCCAGCAAUGGGCAUA	115	5D:63635086:63635160:-	UGAAGCUGCCAGCAUGAUCUACCUUUGAUUCGCUUCUGCGUGUGAAUCCUUGUUAGAUCAUGACUGACAGCCUCAUU	5D:63635140:63635160:-	UGAAGCUGCCAGCAUGAUCUA	21	5D:63635086:63635106:-	AUCAUGACUGACAGCCUCAUU	21	5p	234p	32407.4	155.9	77	-33.6	-43.64	0.9739	1	21	TRUE	TRUE	46.96	3.51	2.63	5.26	10.53	8.77	7.02	1.75	7.89	7.89	7.89	1.75	4.39	2.63	7.02	13.16	7.89	-0.00962947	-0.152464	-0.4522	0.3739	0.0452	0.0185
Tae-MIR167q	Tae-MIR167q	TRUE	remained_positive	5D:496357730:496357872:-	ACUGCCCAAGGGAACGAGUGAAGCUGCCAGCAUGAUCUAGCUCCGAGUGAUCAAACAAGAAAAGCUUGUUGAUUCAAGCUCUUGUGGUCAUGCCUUGCUAGGUCAUGCUGCGGCAGCCUCACUUCUUCCCGCCGUUGGGCACA	143	5D:496357750:496357852:-	UGAAGCUGCCAGCAUGAUCUAGCUCCGAGUGAUCAAACAAGAAAAGCUUGUUGAUUCAAGCUCUUGUGGUCAUGCCUUGCUAGGUCAUGCUGCGGCAGCCUCACU	5D:496357832:496357852:-	UGAAGCUGCCAGCAUGAUCUA	21	5D:496357750:496357770:-	UCAUGCUGCGGCAGCCUCACU	21	5p	23p	32407.4	0	105	-53.9	-51.33	0.9739	1	20	TRUE	TRUE	53.15	7.04	3.52	7.75	4.23	8.45	6.34	3.52	9.15	5.63	10.56	4.93	4.93	1.41	7.04	9.86	5.63	-0.0103537	-0.0920746	-0.5503	0.3776	0.0364	0.0164
Tae-MIR167r	Tae-MIR167r	TRUE	remained_positive	5D:460745782:460745897:-	AGUGCCCAAGAGAAAGCGUGAAGCUGCCAGCAUGAUCUAACUCUUGAACCAGCUAGCUUCCGCGGGGUGGUUAGAUCGUGCUGUGACAGUUUCACCCUUUCCCUGUUGGGCACAUG	116	5D:460745802:460745877:-	UGAAGCUGCCAGCAUGAUCUAACUCUUGAACCAGCUAGCUUCCGCGGGGUGGUUAGAUCGUGCUGUGACAGUUUCACC	5D:460745857:460745877:-	UGAAGCUGCCAGCAUGAUCUA	21	5D:460745802:460745822:-	UCGUGCUGUGACAGUUUCACC	21	5p	24p	32407.4	0	78	-37.5	-48.08	0.9743	1	22	TRUE	TRUE	53.45	5.22	4.35	8.7	3.48	6.96	7.83	3.48	7.83	6.09	8.7	5.22	6.96	2.61	5.22	10.43	6.96	-0.00995136	-0.107586	-0.5319	0.3793	0.1284	0.0512
Tae-MIR169a	Tae-MIR169a	TRUE	remained_positive	5D:549199147:549199273:-	AGGUAAGAGGACAUCUUCGAUAGCCAAGGAUGAUUUGCCUGUGAACCUCCCCCGGGAGCCCAGCUCUCGGGAACCUGGUUCCAUGGGCAAGUCAUCCUGGCUACCCAAGUACCUCUUACCAUACCCC	127	5D:549199167:549199253:-	UAGCCAAGGAUGAUUUGCCUGUGAACCUCCCCCGGGAGCCCAGCUCUCGGGAACCUGGUUCCAUGGGCAAGUCAUCCUGGCUACC	5D:549199233:549199253:-	UAGCCAAGGAUGAUUUGCCUG	21	5D:549199167:549199188:-	UGGGCAAGUCAUCCUGGCUACC	22	5p	23p	0	127.16	85	-56	-65.88	1	1	4	TRUE	TRUE	55.91	4.76	5.56	7.14	5.56	6.35	15.08	2.38	7.94	6.35	4.76	8.73	3.97	4.76	7.14	5.56	3.97	-0.0102951	-0.194226	-0.5756	0.378	0.0351	0.0149
Tae-MIR169aa	Tae-MIR169aa	TRUE	remained_positive	7B:658216703:658216849:-	GAGAUAGAGGGCAGAAUGUAGCCAAGGAUGACUUGCCGGGUAUGUGUAUGUAUGCUUCAUGGUGAGGGUAUGCAUCCCUGCUUUGAAUCCAUGCUGAUAUUUUCCGGCAAGUUGUUCUUGGCUAGCAUCUUGUCCUUUUUCUCUCAC	147	7B:658216723:658216829:-	UAGCCAAGGAUGACUUGCCGGGUAUGUGUAUGUAUGCUUCAUGGUGAGGGUAUGCAUCCCUGCUUUGAAUCCAUGCUGAUAUUUUCCGGCAAGUUGUUCUUGGCUAGCA	7B:658216809:658216829:-	UAGCCAAGGAUGACUUGCCGG	21	7B:658216723:658216743:-	GCAAGUUGUUCUUGGCUAGCA	21	5p	23p	118.65	0	109	-55.7	-51.1	0.9039	1	5	TRUE	TRUE	46.26	2.74	1.37	6.16	9.59	5.48	4.79	1.37	7.53	6.16	6.85	6.85	6.85	5.48	6.85	11.64	10.27	-0.0111327	-0.085941	-0.515	0.3946	0.0669	0.026
Tae-MIR169ab	Tae-MIR169ab	TRUE	remained_positive	2B:775054364:775054495:+	UGCAAGGGCCUUAUCUCUGAUAGCCAAGAAUGACUUGCCUGUGUCUUGUUCCUCCCUCAAGGCGGCUUAAUUGGCCUUGGGGUGUGGUUUCAUGGGCAGUCUUCUUGGCUAGCCUGAGUGGCUCCUGCCGCC	132	2B:775054384:775054475:+	UAGCCAAGAAUGACUUGCCUGUGUCUUGUUCCUCCCUCAAGGCGGCUUAAUUGGCCUUGGGGUGUGGUUUCAUGGGCAGUCUUCUUGGCUAGC	2B:775054384:775054404:+	UAGCCAAGAAUGACUUGCCUG	21	2B:775054455:775054475:+	UGGGCAGUCUUCUUGGCUAGC	21	5p	2p	1813.83	0	93	-48.2	-51.83	1	1	1	TRUE	TRUE	55.3	3.82	0.76	5.34	3.82	3.82	8.4	1.53	12.21	3.05	9.92	9.92	6.11	3.05	7.63	12.21	8.4	-0.0085208	-0.122727	-0.4712	0.3409	0.0805	0.0306
Tae-MIR169ac	Tae-MIR169ac	TRUE	remained_positive	7B:658190190:658190336:-	GAGAUAGAGGGCAGAAUGUAGCCAAGGAUGACUUGCCGGGUAUGUGCAUGUAUGCUUCAUGGUGAGGGUAUGCAUCCCUCCUUUGAAUCAAUGCCGAUAUUUUCCGGCAAGUUGUUCUUGGCUAGCAUCCUGUCCUUUUUCUCUCAC	147	7B:658190210:658190316:-	UAGCCAAGGAUGACUUGCCGGGUAUGUGCAUGUAUGCUUCAUGGUGAGGGUAUGCAUCCCUCCUUUGAAUCAAUGCCGAUAUUUUCCGGCAAGUUGUUCUUGGCUAGCA	7B:658190296:658190316:-	UAGCCAAGGAUGACUUGCCGG	21	7B:658190210:658190230:-	GCAAGUUGUUCUUGGCUAGCA	21	5p	23p	118.65	0	109	-55.4	-50.83	0.9039	1	5	TRUE	TRUE	47.62	3.42	1.37	6.16	9.59	6.16	6.16	2.05	6.85	6.16	6.85	6.85	6.16	4.79	7.53	10.27	9.59	-0.0110857	-0.105034	-0.5279	0.3946	0.0756	0.0303
Tae-MIR169ad	Tae-MIR169ad	TRUE	remained_positive	7D:245349080:245349208:+	UGCAAGGGCCUUACCUCUGAUAGCCAAGGAUGACUUGCCUAUGUCUUCAUCCAUGUUCAAUGCUUCAUUUGCCUUGGCGUGGGUUCUCAUGGGCAGUCACCUUGGCUAGCCUGAGUGGCUCUUGCUGCU	129	7D:245349100:245349188:+	UAGCCAAGGAUGACUUGCCUAUGUCUUCAUCCAUGUUCAAUGCUUCAUUUGCCUUGGCGUGGGUUCUCAUGGGCAGUCACCUUGGCUAGC	7D:245349100:245349120:+	UAGCCAAGGAUGACUUGCCUA	21	7D:245349168:245349188:+	UGGGCAGUCACCUUGGCUAGC	21	5p	2	0	0	90	-46.3	-51.44	1	1	2	TRUE	TRUE	51.94	2.34	2.34	4.69	6.25	7.03	6.25	0.78	12.5	3.12	10.16	7.81	4.69	3.12	7.81	12.5	8.59	-0.00968618	-0.129264	-0.5031	0.3566	0.0421	0.018
Tae-MIR169ae	Tae-MIR169ae	TRUE	remained_positive	7D:587116257:587116403:-	GAGAUAGAGGGCAGAAUGUAGCCAAGGAUGACUUGCCGGGUAUGUGCAUGUAUGCUUCAUGGUGAGGGUAUGCAUCCCUGCUUUGAAUCCAUGCUGAUAUUUUCCGGCAAGUUGUUCUUGGCUAGCAUCUUGUCCUUUUUCUCUCAC	147	7D:587116277:587116383:-	UAGCCAAGGAUGACUUGCCGGGUAUGUGCAUGUAUGCUUCAUGGUGAGGGUAUGCAUCCCUGCUUUGAAUCCAUGCUGAUAUUUUCCGGCAAGUUGUUCUUGGCUAGCA	7D:587116363:587116383:-	UAGCCAAGGAUGACUUGCCGG	21	7D:587116277:587116297:-	GCAAGUUGUUCUUGGCUAGCA	21	5p	23p	118.65	0	109	-55	-50.46	0.9039	1	5	TRUE	TRUE	46.94	2.74	1.37	6.16	9.59	6.16	4.79	1.37	7.53	6.16	7.53	6.85	6.16	4.79	6.85	11.64	10.27	-0.0108692	-0.103401	-0.5102	0.4082	0.1235	0.0518
Tae-MIR169af	Tae-MIR169af	TRUE	remained_positive	Un:31784338:31784466:+	UGCAAGGGCCUUAUCUCUGAUAGCCAAGGAUGACUUGCCUAUGUCUUGUUCCUCCCUCAAGGCUUAAUUGGCCUUGGGGUGCGGUUUCAUGGGCAGUCUCCUUGGCUAGCCUGAGUGGCUCUUGCCGCC	129	Un:31784358:31784446:+	UAGCCAAGGAUGACUUGCCUAUGUCUUGUUCCUCCCUCAAGGCUUAAUUGGCCUUGGGGUGCGGUUUCAUGGGCAGUCUCCUUGGCUAGC	Un:31784358:31784378:+	UAGCCAAGGAUGACUUGCCUA	21	Un:31784426:31784446:+	UGGGCAGUCUCCUUGGCUAGC	21	5p	2	0	0	90	-52.6	-58.44	1	1	1	TRUE	TRUE	55.04	3.12	0.78	5.47	4.69	3.91	8.59	1.56	12.5	3.12	10.16	10.16	4.69	3.91	7.81	10.94	8.59	-0.00997093	-0.142442	-0.5488	0.3566	0.0645	0.0234
Tae-MIR169ag	Tae-MIR169ag	TRUE	remained_positive	Un:31766021:31766149:+	UGCAAGGGCCUUAUCUGUGAUAGCCAAGGAUGACUUGCCUGUGUCUUGUUCCUCCCUCAAGGCUUAAUUGGCCUUGGGGUGUGGUUUCAUGGGCAGUCUCCUUGGCUAGCCUGAGUUCAUGUUCCCAAU	129	Un:31766041:31766129:+	UAGCCAAGGAUGACUUGCCUGUGUCUUGUUCCUCCCUCAAGGCUUAAUUGGCCUUGGGGUGUGGUUUCAUGGGCAGUCUCCUUGGCUAGC	Un:31766041:31766061:+	UAGCCAAGGAUGACUUGCCUG	21	Un:31766109:31766129:+	UGGGCAGUCUCCUUGGCUAGC	21	5p	23p	93.04	0	90	-51.7	-57.44	1	1	3	TRUE	TRUE	51.16	3.91	0.78	5.47	5.47	5.47	8.59	0	10.16	3.12	7.03	9.38	7.81	3.12	7.81	12.5	9.38	-0.00857701	-0.110078	-0.4388	0.3101	0.1714	0.0568
Tae-MIR169ah	Tae-MIR169ah	TRUE	remained_positive	2B:775104914:775105041:+	UGCAGAAGCUUUAUCUCUAAUAGCCAAGGAUGACUUGCCUGUGUCUUCUUCCUCCCUCAAGGCUUAACUGGCCUUGGGGUGUGGUUCAUGGGCAAUCUCCUUGGCUAGCCUGAGUGGCUUCUGCCGGC	128	2B:775104934:775105021:+	UAGCCAAGGAUGACUUGCCUGUGUCUUCUUCCUCCCUCAAGGCUUAACUGGCCUUGGGGUGUGGUUCAUGGGCAAUCUCCUUGGCUAGC	2B:775104934:775104954:+	UAGCCAAGGAUGACUUGCCUG	21	2B:775105001:775105021:+	UGGGCAAUCUCCUUGGCUAGC	21	5p	2p	93.04	0	89	-48.9	-54.94	1	1	3	TRUE	TRUE	53.12	4.72	1.57	5.51	3.94	3.94	7.09	0.79	14.17	3.15	9.45	9.45	4.72	3.94	8.66	11.02	7.87	-0.00972139	-0.134961	-0.5164	0.3594	0.0763	0.0308
Tae-MIR169aj	Tae-MIR169aj	TRUE	remained_positive	5A:502440254:502440392:+	GUGGUAAUGGCUUCUUCUGGUAGCCAAGGAUGACUUGCCUGUGGCUGUGAAUGGGAUCUCUUUCUCUCUGGUGGAUCGGUCUCUCACUACUAUGCACAUCAGGCAGUCUCCUUGGCUAGCCCGAGUGGCUCUUACCCUU	139	5A:502440274:502440372:+	UAGCCAAGGAUGACUUGCCUGUGGCUGUGAAUGGGAUCUCUUUCUCUCUGGUGGAUCGGUCUCUCACUACUAUGCACAUCAGGCAGUCUCCUUGGCUAGC	5A:502440274:502440294:+	UAGCCAAGGAUGACUUGCCUG	21	5A:502440352:502440372:+	CAGGCAGUCUCCUUGGCUAGC	21	5p	23p	93.04	0	100	-43.5	-43.5	1	1	3	TRUE	TRUE	52.52	2.17	3.62	4.35	5.07	4.35	5.07	1.45	15.22	4.35	6.52	9.42	6.52	4.35	10.87	10.87	5.8	-0.00813595	-0.0870504	-0.4273	0.3669	0.1697	0.0656
Tae-MIR169ak	Tae-MIR169ak	TRUE	remained_positive	5B:477355305:477355454:+	GCGACGAGGGCUUCUUCUGGUAGCCAAGGAUGACUUGCCUGUGGAUAUAUAGCUUGAUCGAUUGCAGUUACAUCUAUGCAUGUAUAUGUGUGAUCUCUCACCAUGUACAACAGGCAGUCUCCUUGGCUAGCCCGAGUGGCCCUUAUCUUC	150	5B:477355325:477355434:+	UAGCCAAGGAUGACUUGCCUGUGGAUAUAUAGCUUGAUCGAUUGCAGUUACAUCUAUGCAUGUAUAUGUGUGAUCUCUCACCAUGUACAACAGGCAGUCUCCUUGGCUAGC	5B:477355325:477355345:+	UAGCCAAGGAUGACUUGCCUG	21	5B:477355414:477355434:+	CAGGCAGUCUCCUUGGCUAGC	21	5p	23p	93.04	0	111	-47	-42.34	1	1	3	TRUE	TRUE	48.67	1.34	4.03	6.04	9.4	6.04	5.37	2.68	9.4	6.04	7.38	5.37	6.04	7.38	7.38	10.07	6.04	-0.00905486	-0.0889333	-0.4407	0.3667	0.2219	0.0776
Tae-MIR169al	Tae-MIR169al	TRUE	remained_positive	5B:476859467:476859616:+	GCGACGAGGGCAUCUUCUGGUAGCCAAGGAUGACUUGCCUGUGGAUAUAUAGCUUGAUCGAUUGCAGUUACAUCUCUGCAUGUAUAUAUGUGAUCUCUCACUAUGUACAACAGGCAGUCUCCUUGGCUAGCCCGAGUGGCCCUCAUCCUU	150	5B:476859487:476859596:+	UAGCCAAGGAUGACUUGCCUGUGGAUAUAUAGCUUGAUCGAUUGCAGUUACAUCUCUGCAUGUAUAUAUGUGAUCUCUCACUAUGUACAACAGGCAGUCUCCUUGGCUAGC	5B:476859487:476859507:+	UAGCCAAGGAUGACUUGCCUG	21	5B:476859576:476859596:+	CAGGCAGUCUCCUUGGCUAGC	21	5p	23p	93.04	0	111	-49.8	-44.86	1	1	3	TRUE	TRUE	48.67	1.34	4.03	6.04	10.07	6.71	5.37	2.68	10.07	6.04	7.38	5.37	5.37	7.38	8.05	9.4	4.7	-0.00932813	-0.0665714	-0.454	0.3667	0.1636	0.0651
Tae-MIR169am	Tae-MIR169am	TRUE	remained_positive	5D:396877528:396877673:+	GCGAUGAGGGCUUCUUCUGAUAGCCAAGGAUGACUUGCCUGUGGAUAUAUAGCUUGAUCGAUUGCAGUUACAUCUCUGAAUGUACGUGAUCUGUCACUGUGUACAACAGGCAGUCUCCUUGGCUAGCCCGAGUGUCCCUCAUCCUU	146	5D:396877548:396877653:+	UAGCCAAGGAUGACUUGCCUGUGGAUAUAUAGCUUGAUCGAUUGCAGUUACAUCUCUGAAUGUACGUGAUCUGUCACUGUGUACAACAGGCAGUCUCCUUGGCUAGC	5D:396877548:396877568:+	UAGCCAAGGAUGACUUGCCUG	21	5D:396877633:396877653:+	CAGGCAGUCUCCUUGGCUAGC	21	5p	23p	93.04	0	107	-49.9	-46.64	1	1	3	TRUE	TRUE	48.63	2.07	4.14	6.21	8.28	5.52	5.52	2.76	10.34	7.59	6.21	4.14	6.9	5.52	8.28	11.03	5.52	-0.00939338	-0.0771689	-0.4568	0.3767	0.0693	0.028
Tae-MIR169an	Tae-MIR169an	TRUE	remained_positive	5D:397025015:397025164:+	GUGGUAAGGGCUUCUUCUGGUAGCCAAGGAUGACUUGCCUGUGGAUAUAUAGCUUGAUCGAUUACACUUACAUCUCUGCAUGUAUAUAUGUGAUUUCUCACUAUGUACAACAGGCAGUCUCCUUGGCUAGCCCGAGUGGCCCUUAUCUUC	150	5D:397025035:397025144:+	UAGCCAAGGAUGACUUGCCUGUGGAUAUAUAGCUUGAUCGAUUACACUUACAUCUCUGCAUGUAUAUAUGUGAUUUCUCACUAUGUACAACAGGCAGUCUCCUUGGCUAGC	5D:397025035:397025055:+	UAGCCAAGGAUGACUUGCCUG	21	5D:397025124:397025144:+	CAGGCAGUCUCCUUGGCUAGC	21	5p	23p	93.04	0	111	-48	-43.24	1	1	3	TRUE	TRUE	45.33	2.01	4.7	5.37	9.4	5.37	4.7	1.34	10.74	4.7	6.04	6.04	6.04	9.4	7.38	9.4	7.38	-0.0103243	-0.0777778	-0.468	0.38	0.0691	0.0303
Tae-MIR169ao	Tae-MIR169ao	TRUE	remained_positive	7B:221265419:221265552:+	AUAAGAGUUUUUACCUCUGAUAGCCAAGGAUGACUUGCCUGUGGAUUCUUCCUCUCAUCAAGGCUUAGCUUAGCCUUGGUGUGUGGGUAUAUCAUAGGUGGUCUCCUUGGCUAGCCCGAGUGACUCUUAUCGUU	134	7B:221265439:221265532:+	UAGCCAAGGAUGACUUGCCUGUGGAUUCUUCCUCUCAUCAAGGCUUAGCUUAGCCUUGGUGUGUGGGUAUAUCAUAGGUGGUCUCCUUGGCUAGC	7B:221265439:221265459:+	UAGCCAAGGAUGACUUGCCUG	21	7B:221265512:221265532:+	UAGGUGGUCUCCUUGGCUAGC	21	5p	23p	93.04	0	95	-51.6	-54.32	1	1	3	TRUE	TRUE	46.27	2.26	2.26	7.52	6.77	3.01	6.02	1.5	11.28	5.26	5.26	6.77	7.52	7.52	8.27	9.02	9.77	-0.00988762	-0.11847	-0.4575	0.3657	0.0836	0.0355
Tae-MIR169ap	Tae-MIR169ap	TRUE	remained_positive	7D:245335454:245335587:+	AUAAGAGUUUUUAUCUCUGAUAGCCAAGGAUGACUUGCCUGUGGACUCUUCCUCUCAUCAAGGCUUAGCUUAGCCUUGGUGUGUGGGUAUAUCACAGGUGGUCUCCAUGGCUAGCCCGAGUGACUCUUAUCGUU	134	7D:245335474:245335567:+	UAGCCAAGGAUGACUUGCCUGUGGACUCUUCCUCUCAUCAAGGCUUAGCUUAGCCUUGGUGUGUGGGUAUAUCACAGGUGGUCUCCAUGGCUAGC	7D:245335474:245335494:+	UAGCCAAGGAUGACUUGCCUG	21	7D:245335547:245335567:+	CAGGUGGUCUCCAUGGCUAGC	21	5p	23p	93.04	0	95	-49.3	-51.89	1	1	3	TRUE	TRUE	47.01	2.26	3.01	7.52	6.77	4.51	5.26	1.5	11.28	5.26	5.26	6.77	7.52	6.77	9.02	9.02	8.27	-0.00936609	-0.115672	-0.4403	0.3582	0.0711	0.0283
miR169ap-Probable	miR169ap-Probable	TRUE	remained_positive	Un:31792262:31792389:+	UGCAGAAGCCUUAUCUCUGAUAGCCAAGGAUGACUUGCCUGUCUUGUUCCUCCCUCAAGGCUUAAUUGGCCUUGGGGUGUGGUUUCAUGGGCAGUCUCCUUGGCUAGCCUGGGUGGCUCUUGCCGCCC	128	Un:31792282:31792369:+	UAGCCAAGGAUGACUUGCCUGUCUUGUUCCUCCCUCAAGGCUUAAUUGGCCUUGGGGUGUGGUUUCAUGGGCAGUCUCCUUGGCUAGC	Un:31792282:31792302:+	UAGCCAAGGAUGACUUGCCUG	21	Un:31792351:31792369:+	GGCAGUCUCCUUGGCUAGC	19	5p	3	93.04	0	88	-49.5	-56.25	1	1	3	TRUE	TRUE	55.47	3.15	0.79	5.51	3.94	3.94	9.45	0.79	12.6	3.15	9.45	10.24	5.51	3.15	7.87	11.81	8.66	-0.00918334	-0.128125	-0.5094	0.3438	0.0698	0.0239
Tae-MIR169ar	Tae-MIR169ar	TRUE	remained_positive	5A:445127669:445127794:+	UGCUGCGCUAGCUGUACAUGUAGCCAAGGAUGAAUUGCCAGCGUUUCGUUUCGUUGAGCUCGGUCGUCGGAGUGGUUCGUCGCGCUGGCAAGUCAUUUCUGGCUACGUGUUUGCCUCGUUUCCUCA	126	5A:445127689:445127774:+	UAGCCAAGGAUGAAUUGCCAGCGUUUCGUUUCGUUGAGCUCGGUCGUCGGAGUGGUUCGUCGCGCUGGCAAGUCAUUUCUGGCUACG	5A:445127689:445127709:+	UAGCCAAGGAUGAAUUGCCAG	21	5A:445127754:445127774:+	GGCAAGUCAUUUCUGGCUACG	21	5p	2p	35.68	0	87	-39.4	-45.29	1	1	1	TRUE	TRUE	53.97	2.4	1.6	5.6	3.2	4.8	3.2	9.6	7.2	3.2	10.4	4.8	11.2	3.2	9.6	9.6	10.4	-0.00760237	-0.0633787	-0.4103	0.3333	0.2147	0.0768
Tae-MIR169as	Tae-MIR169as	TRUE	remained_positive	5D:346041963:346042081:-	GCUGCUGCGCUGUACAUGUAGCCAAGGAUGAAUUGCCAGCGUUUUGUGGAGCUCUCAGUCGGAGUGAUCCGUCGCGCAGGCAAGUCAUUACUGGCUACGUGUUUGCCUCGUUUCCUCAU	119	5D:346041983:346042061:-	UAGCCAAGGAUGAAUUGCCAGCGUUUUGUGGAGCUCUCAGUCGGAGUGAUCCGUCGCGCAGGCAAGUCAUUACUGGCUACG	5D:346042041:346042061:-	UAGCCAAGGAUGAAUUGCCAG	21	5D:346041983:346042003:-	GGCAAGUCAUUACUGGCUACG	21	5p	2p	35.68	0	81	-33.6	-41.48	1	1	1	TRUE	TRUE	53.78	2.54	2.54	6.78	5.08	6.78	4.24	6.78	7.63	4.24	11.02	4.24	9.32	3.39	7.63	10.17	7.63	-0.00723503	-0.0796639	-0.3891	0.3193	0.1507	0.0577
Tae-MIR169at	Tae-MIR169at	TRUE	remained_positive	7D:245375418:245375546:+	UGCAAGGGCCUUACCUCUGAUAGCCAAGGAUGACUUGCCUAUGUCUUCAUCCAUGUUCAAUGCUUCAUUAGCCUUGGCGUGGGUUCUCAUGGGCAGUCACCUUAGCUAGCCUGAGUGGCUCUUGCUGCU	129	7D:245375438:245375526:+	UAGCCAAGGAUGACUUGCCUAUGUCUUCAUCCAUGUUCAAUGCUUCAUUAGCCUUGGCGUGGGUUCUCAUGGGCAGUCACCUUAGCUAGC	7D:245375438:245375458:+	UAGCCAAGGAUGACUUGCCUA	21	7D:245375506:245375526:+	UGGGCAGUCACCUUAGCUAGC	21	5p	2	0	0	90	-40.9	-45.44	1	1	1	TRUE	TRUE	51.16	2.34	2.34	6.25	6.25	7.03	6.25	0.78	12.5	3.12	10.16	7.03	4.69	4.69	7.81	10.94	7.81	-0.00901486	-0.118992	-0.4612	0.3566	0.0434	0.019
Tae-MIR169au	Tae-MIR169au	TRUE	remained_positive	2B:775141057:775141185:+	UGCAAGGGCCUUAUCUCUGAUAGCCAAGAAUGACUUGCCUGUGUCUUGUUCAUCCCUCAAGGCUUAAUUGGCCUUGGGGUGUGGUUUCAUUGGCAGUCUUCUUGGCUAGCCUGAGUGGCUCCUGCCGCC	129	2B:775141077:775141165:+	UAGCCAAGAAUGACUUGCCUGUGUCUUGUUCAUCCCUCAAGGCUUAAUUGGCCUUGGGGUGUGGUUUCAUUGGCAGUCUUCUUGGCUAGC	2B:775141077:775141097:+	UAGCCAAGAAUGACUUGCCUG	21	2B:775141145:775141165:+	UUGGCAGUCUUCUUGGCUAGC	21	5p	2p	1813.83	0	90	-47.3	-52.56	1	1	1	TRUE	TRUE	52.71	3.91	0.78	5.47	4.69	4.69	7.81	0.78	11.72	3.12	9.38	8.59	6.25	3.12	7.81	12.5	9.38	-0.00901537	-0.0996899	-0.4752	0.3488	0.084	0.0323
Tae-MIR169av	Tae-MIR169av	TRUE	remained_positive	2D:631931234:631931360:+	UGCAAGGGCCUUAUCUCUGAUAGCCAAGAAUGACUUGCCUGUGUCUUGUUCCUCCCUCAAGGCUAUUGGCCUUGGGGUGUGGUUUCAUGGGCAGUCUCCUUGGCUAGCCUGAGUAACUCUUGCCGCC	127	2D:631931254:631931340:+	UAGCCAAGAAUGACUUGCCUGUGUCUUGUUCCUCCCUCAAGGCUAUUGGCCUUGGGGUGUGGUUUCAUGGGCAGUCUCCUUGGCUAGC	2D:631931254:631931274:+	UAGCCAAGAAUGACUUGCCUG	21	2D:631931320:631931340:+	UGGGCAGUCUCCUUGGCUAGC	21	5p	23p	1813.83	0	88	-44.3	-50.34	1	1	1	TRUE	TRUE	53.54	3.97	1.59	5.56	3.97	3.97	8.73	0.79	12.7	3.17	8.73	8.73	6.35	3.97	7.94	11.9	7.94	-0.00836758	-0.0922835	-0.448	0.3543	0.058	0.0222
Tae-MIR169aw	Tae-MIR169aw	TRUE	remained_positive	7B:221312308:221312436:+	UGCAAGGGCCUUACCUCUGAUAGUCAAGGAUGACUUGCCUAUGUUUUCAUCCAUGUUCAAUGCUUCAUUAGCCUUGGCGUGGGUUCUUAUGGGCAGUCACCUUGGCUAGCCUGAGUGGCUCUUGCUGCU	129	7B:221312328:221312416:+	UAGUCAAGGAUGACUUGCCUAUGUUUUCAUCCAUGUUCAAUGCUUCAUUAGCCUUGGCGUGGGUUCUUAUGGGCAGUCACCUUGGCUAGC	7B:221312328:221312348:+	UAGUCAAGGAUGACUUGCCUA	21	7B:221312396:221312416:+	UGGGCAGUCACCUUGGCUAGC	21	5p	2	0	0	90	-43	-47.78	1	1	1	TRUE	TRUE	49.61	2.34	2.34	5.47	6.25	6.25	5.47	0.78	11.72	3.12	9.38	7.81	5.47	4.69	7.03	11.72	10.16	-0.00962508	-0.122868	-0.4775	0.3643	0.043	0.0186
Tae-MIR169ax	Tae-MIR169ax	TRUE	remained_positive	Un:31860955:31861083:+	UGCAAGGGCCUUAUCUCUGAUAGCCAAGAAUGACUUGCCUGUGUCUUGUUCCUCCCUCAAGGCUUAAUUGGCCUUGGGGUGUGGUUUCAUGGGCAGUCUUCUUGGCUAGCCUGAGUGGCUCCUGCCGAC	129	Un:31860975:31861063:+	UAGCCAAGAAUGACUUGCCUGUGUCUUGUUCCUCCCUCAAGGCUUAAUUGGCCUUGGGGUGUGGUUUCAUGGGCAGUCUUCUUGGCUAGC	Un:31860975:31860995:+	UAGCCAAGAAUGACUUGCCUG	21	Un:31861043:31861063:+	UGGGCAGUCUUCUUGGCUAGC	21	5p	2p	1813.83	0	90	-49.3	-54.78	1	1	1	TRUE	TRUE	53.49	3.91	1.56	5.47	3.91	3.91	7.81	0.78	12.5	3.91	8.59	9.38	6.25	3.12	7.81	12.5	8.59	-0.00917368	-0.128488	-0.4907	0.3488	0.073	0.0283
Tae-MIR169ay	Tae-MIR169ay	TRUE	remained_positive	Un:31751421:31751552:+	UGCAAGGGCCUUAUCUCUGAUAGCCAAGAAUGACUUGCCUGUGUCUUCUUCCUCCCUCAAGGCAGCUUAAUUGGCCUUGGGAUGUGGUUCCAUGGGCAGUCUUCUUGGCUAGCCUGAGUGGCUCCUGCCGCC	132	Un:31751441:31751532:+	UAGCCAAGAAUGACUUGCCUGUGUCUUCUUCCUCCCUCAAGGCAGCUUAAUUGGCCUUGGGAUGUGGUUCCAUGGGCAGUCUUCUUGGCUAGC	Un:31751441:31751461:+	UAGCCAAGAAUGACUUGCCUG	21	Un:31751512:31751532:+	UGGGCAGUCUUCUUGGCUAGC	21	5p	2p	1813.83	0	93	-42.5	-45.7	1	1	1	TRUE	TRUE	54.55	3.82	0.76	6.11	4.58	4.58	9.16	0.76	12.98	3.82	9.92	8.4	4.58	3.05	8.4	11.45	7.63	-0.00784601	-0.0886364	-0.428	0.3333	0.133	0.0501
Tae-MIR169b	Tae-MIR169b	TRUE	remained_positive	4A:553404486:553404657:+	GAGGGAUAUAGCUGAUUUGGUAGCCAAGGAUGACUUGCCUACACUACAUGCAUAUAUGUGUAAACUUUGCUAUAUAUAGCUCUGUUUUUUUCCUUUUGUAUGGAAAAAAUAGAGCUAUUCGGAGUUUAUAUAGGCAUGUCCUCCUUGGCUAUUCGGAGUAGCUCCUGUCACU	172	4A:553404506:553404637:+	UAGCCAAGGAUGACUUGCCUACACUACAUGCAUAUAUGUGUAAACUUUGCUAUAUAUAGCUCUGUUUUUUUCCUUUUGUAUGGAAAAAAUAGAGCUAUUCGGAGUUUAUAUAGGCAUGUCCUCCUUGGCUAUU	4A:553404506:553404526:+	UAGCCAAGGAUGACUUGCCUA	21	4A:553404617:553404637:+	GGCAUGUCCUCCUUGGCUAUU	21	5p	2	0	0	133	-56.9	-42.78	1	1	1	TRUE	TRUE	38.95	4.68	3.51	6.43	10.53	3.51	3.51	1.17	9.36	5.26	5.85	5.26	5.26	11.7	4.68	8.19	11.11	-0.0102105	-0.0822093	-0.3977	0.3895	0.1509	0.0597
Tae-MIR169bb	Tae-MIR169bb	TRUE	remained_positive	2A:485771034:485771170:+	CCAGAGCCUGCCUGGUCUGGUAGCCAAGGAUGACUUGCCUAUAUGCUCUUUCAGAAGCCCCGGUUAUUACAUGGCUGGUUUCGGAUGAGUUCCAUGAUAGGCGGUCACCUUGGCUAGCCUGAGCAGCUCUUGUCUGU	137	2A:485771054:485771150:+	UAGCCAAGGAUGACUUGCCUAUAUGCUCUUUCAGAAGCCCCGGUUAUUACAUGGCUGGUUUCGGAUGAGUUCCAUGAUAGGCGGUCACCUUGGCUAGC	2A:485771054:485771074:+	UAGCCAAGGAUGACUUGCCUA	21	2A:485771130:485771150:+	UAGGCGGUCACCUUGGCUAGC	21	5p	23	0	0	98	-45.4	-46.33	1	1	4	TRUE	TRUE	53.28	1.47	2.21	8.09	5.88	5.15	8.09	2.21	10.29	5.88	8.82	7.35	5.88	5.15	5.88	10.29	7.35	-0.00816441	-0.108212	-0.435	0.365	0.216	0.0934
Tae-MIR169bc	Tae-MIR169bc	TRUE	remained_positive	2A:683720084:683720203:+	AAGAGGCAGAGAACGGGAUGCAGCCAAGGAUGACUUGCCGGCUCCUGGUGCUGGGAGUUCGUUGAGCUUUAGAGUUAGCCGGCAAGUUGUCUUUGGCUACACUUAGUUCUCUUCUUCUGG	120	2A:683720104:683720183:+	CAGCCAAGGAUGACUUGCCGGCUCCUGGUGCUGGGAGUUCGUUGAGCUUUAGAGUUAGCCGGCAAGUUGUCUUUGGCUACA	2A:683720104:683720124:+	CAGCCAAGGAUGACUUGCCGG	21	2A:683720163:683720183:+	GGCAAGUUGUCUUUGGCUACA	21	5p	234p	6724.67	136.47	81	-45.1	-55.68	0.8713	1	15	TRUE	TRUE	52.5	3.36	3.36	10.92	1.68	4.2	3.36	3.36	10.08	7.56	8.4	9.24	5.88	3.36	5.88	8.4	10.92	-0.01	-0.132292	-0.525	0.4083	0.1406	0.0554
Tae-MIR169bd	Tae-MIR169bd	TRUE	remained_positive	2A:683724131:683724243:+	AAGAGGCAGAGAGUGGAAUGCAGCCAAGGAUGACUUGCCGACAGCACACAACAAGGUGGUAGUAAUCUUGCCGGCAAGUCCGUCCUUGGCUACACCUUGCUCUCUACCUCUAC	113	2A:683724151:683724223:+	CAGCCAAGGAUGACUUGCCGACAGCACACAACAAGGUGGUAGUAAUCUUGCCGGCAAGUCCGUCCUUGGCUACA	2A:683724151:683724171:+	CAGCCAAGGAUGACUUGCCGA	21	2A:683724203:683724223:+	GCAAGUCCGUCCUUGGCUACA	21	5p	234p	1505.98	0	74	-35.9	-48.51	1	1	7	TRUE	TRUE	53.1	6.25	8.04	9.82	2.68	8.93	6.25	2.68	8.93	6.25	8.04	6.25	5.36	4.46	5.36	7.14	3.57	-0.00945009	-0.172861	-0.5018	0.3717	0.1694	0.0572
Tae-MIR169be	Tae-MIR169be	TRUE	remained_positive	2A:683728423:683728550:+	AAGAGGCGGAGAGUGGAAUGCAGCCAAGGAUGACUUGCCAGCAGCACAGAACAAGGCGGUAAUCUUUGAUACGAUUGCCAUUUGCCCGGCAAGUCCAUCCUUGGCUACACCUUACUCUCUACCUCUCC	128	2A:683728443:683728530:+	CAGCCAAGGAUGACUUGCCAGCAGCACAGAACAAGGCGGUAAUCUUUGAUACGAUUGCCAUUUGCCCGGCAAGUCCAUCCUUGGCUACA	2A:683728443:683728462:+	CAGCCAAGGAUGACUUGCCA	20	2A:683728510:683728530:+	GCAAGUCCAUCCUUGGCUACA	21	5p	2	0	0	89	-41.2	-46.29	1	1	1	TRUE	TRUE	52.34	5.51	6.3	8.66	5.51	8.66	7.87	3.15	7.87	7.09	8.66	6.3	2.36	3.94	5.51	6.3	6.3	-0.00935804	-0.100781	-0.4898	0.3672	0.0792	0.0282
Tae-MIR169bg	Tae-MIR169bg	TRUE	remained_positive	2B:429247831:429247966:-	CAGAGCCUCCUCGUCUGGUAGCCAAGGAUGACUUGCCUAUAUGCUCUUUCAGAAGCCCCGGUUAUUACAUGACUGGUUUCGGAUGAGUUCCAUGAUAGGCGGUCACCUUGGCUAGCCUGAGCAGCUCUUGUCUGUC	136	2B:429247851:429247946:-	UAGCCAAGGAUGACUUGCCUAUAUGCUCUUUCAGAAGCCCCGGUUAUUACAUGACUGGUUUCGGAUGAGUUCCAUGAUAGGCGGUCACCUUGGCUAGC	2B:429247926:429247946:-	UAGCCAAGGAUGACUUGCCUA	21	2B:429247851:429247871:-	UAGGCGGUCACCUUGGCUAGC	21	5p	23	0	0	98	-45.9	-46.84	0.9038	1	3	TRUE	TRUE	52.21	1.48	2.96	8.15	5.93	5.19	7.41	2.96	10.37	6.67	7.41	5.93	5.93	5.19	8.15	8.89	7.41	-0.00808466	-0.0842647	-0.4221	0.3603	0.111	0.0494
Tae-MIR169bi	Tae-MIR169bi	TRUE	remained_positive	2B:645659945:645660072:+	AAGAGGCGGAGAGUGGAAUGCAGCCAAGGAUGACUUGCCGAUAGCACAGAACAAGGCGGUAAUGUUUGACAUGAUUGCCAUUUGCCUGGCAAGUCCAUCCUUGCCUACACCUUACUCUCUANNNNNNN	128	2B:645659965:645660052:+	CAGCCAAGGAUGACUUGCCGAUAGCACAGAACAAGGCGGUAAUGUUUGACAUGAUUGCCAUUUGCCUGGCAAGUCCAUCCUUGCCUACA	2B:645659965:645659985:+	CAGCCAAGGAUGACUUGCCGA	21	2B:645660032:645660052:+	GCAAGUCCAUCCUUGCCUACA	21	5p	23p	1505.98	0	89	-33.8	-37.98	1	1	7	TRUE	TRUE	49.59	5.83	5.83	8.33	6.67	8.33	6.67	2.5	6.67	8.33	8.33	5.83	3.33	4.17	3.33	9.17	6.67	-0.00778383	-0.0985537	-0.386	0.3636	0.081	0.0301
Tae-MIR169bj	Tae-MIR169bj	TRUE	remained_positive	2B:645651701:645651821:+	ACGAGGCAGAGAACGGGAUGCAGCCAAGGAUGACUUGCCGGCUCCUGGUGUUGGGAGUUCGUUGAGCCUUAAGAGUUAGCCGGCAAGUUGUCCUUGGCUACACCUAGUUCUCUUCUUCUGG	121	2B:645651721:645651801:+	CAGCCAAGGAUGACUUGCCGGCUCCUGGUGUUGGGAGUUCGUUGAGCCUUAAGAGUUAGCCGGCAAGUUGUCCUUGGCUACA	2B:645651721:645651741:+	CAGCCAAGGAUGACUUGCCGG	21	2B:645651781:645651801:+	GGCAAGUUGUCCUUGGCUACA	21	5p	234	6724.67	223.74	82	-49.3	-60.12	0.9324	1	16	TRUE	TRUE	54.55	3.33	4.17	10	1.67	4.17	5.83	4.17	9.17	7.5	7.5	9.17	6.67	3.33	5.83	8.33	9.17	-0.0104088	-0.188705	-0.5678	0.405	0.0277	0.0105
Tae-MIR169bk	Tae-MIR169bk	TRUE	remained_positive	2D:360310996:360311132:+	CCAGAGCCCGCCUCGUCUGGUAGCCAAGGAUGACUUGCCUAUAUGCUCUUUCAGAAGCCCCGGUUAUUCCAUGGCUGGUUUCAGAUGAGUUCCAUGAUAGGCGGUUACCUUGGCUAGCCUGAGCAGCUCUUGCCUGU	137	2D:360311016:360311112:+	UAGCCAAGGAUGACUUGCCUAUAUGCUCUUUCAGAAGCCCCGGUUAUUCCAUGGCUGGUUUCAGAUGAGUUCCAUGAUAGGCGGUUACCUUGGCUAGC	2D:360311016:360311036:+	UAGCCAAGGAUGACUUGCCUA	21	2D:360311092:360311112:+	UAGGCGGUUACCUUGGCUAGC	21	5p	23p	0	0	98	-41.9	-42.76	1	1	5	TRUE	TRUE	54.01	1.47	1.47	8.82	5.88	5.15	10.29	2.94	9.56	5.88	9.56	5.88	5.15	5.15	5.88	8.82	8.09	-0.00720422	-0.0654501	-0.3891	0.3577	0.1562	0.0638
Tae-MIR169bm	Tae-MIR169bm	TRUE	remained_positive	2D:540309763:540309882:+	AAGAGGCAGAGAACGGGAUGCAGCCAAGGAUGACUUGCCGGCUCCUGGUGUUGGGAGUUCACUGAGCUUUAGAGUUAGCCGGCAAGUUGUCCUUGGCUACACCUAGUUCUCUUCUUCUGG	120	2D:540309783:540309862:+	CAGCCAAGGAUGACUUGCCGGCUCCUGGUGUUGGGAGUUCACUGAGCUUUAGAGUUAGCCGGCAAGUUGUCCUUGGCUACA	2D:540309783:540309803:+	CAGCCAAGGAUGACUUGCCGG	21	2D:540309842:540309862:+	GGCAAGUUGUCCUUGGCUACA	21	5p	23	6724.67	223.74	81	-47.8	-59.01	0.8724	1	16	TRUE	TRUE	53.33	3.36	4.2	10.92	1.68	5.04	5.04	2.52	10.08	7.56	7.56	9.24	5.88	3.36	5.88	8.4	9.24	-0.0107032	-0.19	-0.5708	0.4083	0.0896	0.0331
Tae-MIR169bn	Tae-MIR169bn	TRUE	remained_positive	2D:631887781:631887909:+	UGCAGAAGCCUUAUCUCUGAUAGCCAAGGAUGACUUGCCUGUGUCUUGUUCCUCCCUCAAGGUUUAAUUGGCCUUGGGGUGUGGUUUCAUGGGCAGUCUCCUUGGCUAGCCUGAGUGGCUCUUGCCGCC	129	2D:631887801:631887889:+	UAGCCAAGGAUGACUUGCCUGUGUCUUGUUCCUCCCUCAAGGUUUAAUUGGCCUUGGGGUGUGGUUUCAUGGGCAGUCUCCUUGGCUAGC	2D:631887801:631887821:+	UAGCCAAGGAUGACUUGCCUG	21	2D:631887869:631887889:+	UGGGCAGUCUCCUUGGCUAGC	21	5p	2p	93.04	0	90	-49.2	-54.67	1	1	3	TRUE	TRUE	53.49	3.12	0.78	6.25	3.91	3.91	8.59	0.78	11.72	3.91	8.59	8.59	7.03	3.12	7.81	12.5	9.38	-0.0089269	-0.10062	-0.4775	0.3488	0.0791	0.0288
Tae-MIR169bo	Tae-MIR169bo	TRUE	remained_positive	2D:540313610:540313722:+	AAGAGGCAGAGAGUGGAAUGCAGCCAAGGAUGACUUGCCGACAGCACACAACAAGGUGGUAGUAAUCUUGCCGGCAAGUCCGUCCUUGGCUACACCUUGCUCUCUACCUCUGC	113	2D:540313630:540313702:+	CAGCCAAGGAUGACUUGCCGACAGCACACAACAAGGUGGUAGUAAUCUUGCCGGCAAGUCCGUCCUUGGCUACA	2D:540313630:540313650:+	CAGCCAAGGAUGACUUGCCGA	21	2D:540313682:540313702:+	GCAAGUCCGUCCUUGGCUACA	21	5p	23p	1505.98	0	74	-35.9	-48.51	1	1	7	TRUE	TRUE	53.98	6.25	7.14	9.82	2.68	8.93	6.25	2.68	8.93	6.25	8.93	6.25	5.36	3.57	5.36	8.04	3.57	-0.00931271	-0.172861	-0.5027	0.3717	0.17	0.0572
Tae-MIR169bp	Tae-MIR169bp	TRUE	remained_positive	3A:202585452:202585571:-	GGCUCGGGGACUAUGGUGCAGCCAAGGAUGACUUGCCGAUCGAAUAAUGAUACAUCAUCGUCAUAUACAUUGAUCGAUCGGCGAGUUGUUCUUGGCUACGUCUUAGCUCCUGCUCCUCAU	120	3A:202585472:202585551:-	CAGCCAAGGAUGACUUGCCGAUCGAAUAAUGAUACAUCAUCGUCAUAUACAUUGAUCGAUCGGCGAGUUGUUCUUGGCUACG	3A:202585531:202585551:-	CAGCCAAGGAUGACUUGCCGA	21	3A:202585472:202585492:-	GGCGAGUUGUUCUUGGCUACG	21	5p	234p	1505.98	0	82	-43.9	-53.54	0.914	1	10	TRUE	TRUE	49.17	2.52	4.2	3.36	11.76	5.88	3.36	6.72	8.4	7.56	6.72	6.72	4.2	5.88	10.08	7.56	5.04	-0.00967663	-0.0986667	-0.4758	0.3833	0.1278	0.0502
[truncated: 2,255 more rows]
[truncated: 570 more columns]
