# Supplementary material for: Interactive Web-based Annotation of Plant MicroRNAs with iwa-miRNA
Source: Genomics Proteomics Bioinformatics. 2021 Jul 28;20(3):557–67. doi: 10.1016/j.gpb.2021.02.010 (PMC9801042; doi:10.1016/j.gpb.2021.02.010)
Supplement: Supplementary Table S8 [file mmc9.xlsx]

## Sheet: Sheet1
Table S8 Homologous groups of A:B:D configurations and detailed miRNAs in wheat
A:B:D	Homologous miRNAs
1:1:1	1A:189960935:189961047:+/tae-MIR6197	1B:207268196:207268308:+/tae-MIR6197_1	1D:130610018:130610130:+/tae-MIR6197_2
1:1:1	1A:306682931:306683043:+/miR6197b-Probable	1B:332093212:332093324:-/Tae-MIR6197_N1	1D:246002687:246002799:-/miR6197h-Probable
1:1:1	1A:326329183:326329319:+/Tae-MIR166d	1B:357916215:357916352:-/Tae-MIR166e	1D:254662219:254662355:+/Tae-MIR166f
1:1:1	1A:366114093:366114211:+/Tae-MIR171q	1B:395058779:395058897:+/Tae-MIR171r	1D:293792170:293792288:+/Tae-MIR171s
1:1:1	1A:403039748:403039886:-/Tae-MIR164e	1B:432758084:432758223:+/Tae-MIR164c	1D:319916803:319916940:+/Tae-MIR164a
1:1:1	1A:419025451:419025569:+/Tae-MIRN4283a	1B:437834545:437834664:-/Tae-MIRN4283b	1D:325491958:325492077:-/Tae-MIRN4283c
1:1:1	1A:493586641:493586833:+/Tae-MIR164b	1B:531120747:531120938:+/Tae-MIR164d	1D:391643760:391643955:-/Tae-MIR164f
1:1:1	1A:515766427:515766602:+/Tae-MIR172e	1B:566097602:566097821:+/Tae-MIR172f	1D:418305969:418306202:+/Tae-MIR172g
1:1:1	1A:534240331:534240512:+/Tae-MIR399ar	1B:593053267:593053426:-/Tae-MIR399a	1D:437449016:437449158:-/Tae-MIR399ab
1:1:1	1A:534876738:534876872:+/Tae-MIR399j	1B:593830857:593830991:+/Tae-MIR399n	1D:438204093:438204227:+/Tae-MIR399q
1:1:1	2A:149235024:149235143:-/Tae-MIR1432a	2B:210254908:210255039:+/Tae-MIR1432c	2D:151985083:151985218:+/Tae-MIR1432e
1:1:1	2A:157925571:157925690:+/miRN11a-Novel_N1	2B:201471841:201471958:-/miRN11a-Novel	2D:143491802:143491919:-/miRN11b-Novel
1:1:1	2A:463255772:463255882:+/Tae-MIR6197n	2B:414076961:414077071:-/Tae-MIR6197a	2D:348596077:348596187:-/Tae-MIR6197b
1:1:1	2A:485771034:485771170:+/Tae-MIR169bb	2B:429247831:429247966:-/Tae-MIR169bg	2D:360310996:360311132:+/Tae-MIR169bk
1:1:1	2A:559072001:559072177:+/tae-MIR530	2B:505812960:505813134:-/Tae-MIR530_N1	2D:428672106:428672266:-/Tae-MIR530_N2
1:1:1	2A:593354646:593354823:+/Tae-MIR827a	2B:528817700:528817862:+/Tae-MIR827b	2D:449570560:449570724:-/Tae-MIR827c
1:1:1	2A:599784369:599784498:-/Tae-MIR156r	2B:537835502:537835629:+/Tae-MIR156s	2D:456504527:456504656:-/Tae-MIR156t
1:1:1	2A:62129360:62129507:+/Tae-MIR164g	2B:96381852:96382004:+/Tae-MIR164h	2D:61773285:61773437:+/Tae-MIR164i
1:1:1	2A:652328851:652328969:-/Tae-MIR399av	2B:596648885:596649003:-/Tae-MIR399aw	2D:507824556:507824674:-/Tae-MIR399ax
1:1:1	2A:656835631:656835738:-/Tae-MIR171o	2B:603654967:603655080:-/Tae-MIR171m	2D:513024127:513024234:-/Tae-MIR171n
1:1:1	2A:683720084:683720203:+/Tae-MIR169bc	2B:645651701:645651821:+/Tae-MIR169bj	2D:540309763:540309882:+/Tae-MIR169bm
1:1:1	2A:683724131:683724243:+/Tae-MIR169bd	2B:645655058:645655170:+/Tae-MIR169bh	2D:540313610:540313722:+/Tae-MIR169bo
1:1:1	2A:688443124:688443279:+/Tae-MIR395d	2B:651622072:651622232:-/Tae-MIR395w	2D:544988645:544988805:-/Tae-MIR395ah
1:1:1	2A:688443530:688443632:+/Tae-MIR395aw	2B:651560426:651560527:-/Tae-MIR395az	2D:544943581:544943682:-/Tae-MIR395bd
1:1:1	2A:707747465:707747570:+/Tae-MIR9776a	2B:680766684:680766789:+/Tae-MIR9776b	2D:568229223:568229328:+/Tae-MIR9776c
1:1:1	2A:712289696:712289821:-/Tae-MIR171t	2B:689368962:689369087:-/Tae-MIR171u	2D:573828831:573828954:-/tae-MIR171b
1:1:1	2A:735236286:735236413:-/Tae-MIR9652a	2B:732861899:732862019:-/Tae-MIR9652b	2D:602641843:602641965:-/tae-MIR9652
1:1:1	2A:744598858:744598963:-/Tae-MIR395bw	2B:747519736:747519841:-/Tae-MIR395bx	2D:612450156:612450261:-/Tae-MIR395at
1:1:1	2A:744750549:744750653:-/Tae-MIR395bi	2B:748149700:748149959:-/Tae-MIR395bp	2D:613024137:613024372:-/Tae-MIR395am
1:1:1	2A:745394291:745394380:-/Tae-MIRN4311a	2B:749804865:749804954:-/Tae-MIRN4311c	2D:615385693:615385782:-/Tae-MIRN4311d
1:1:1	2A:759838649:759838776:-/Tae-MIR169bf	2B:775054364:775054495:+/Tae-MIR169ab	2D:631887781:631887909:+/Tae-MIR169bn
1:1:1	2A:774802378:774802493:-/Tae-MIR393a	2B:786139762:786139869:+/Tae-MIR393b	2D:650221318:650221434:+/Tae-MIR393d
1:1:1	3A:130583915:130584129:+/Tae-MIR319e	3B:174900652:174900866:+/Tae-MIR319g	3D:123017247:123017461:+/Tae-MIR319f
1:1:1	3A:13738969:13739176:+/Tae-MIR159f	3B:6753726:6753937:+/Tae-MIR159g	3D:6526249:6526459:-/tae-MIR159a
1:1:1	3A:202585452:202585571:-/Tae-MIR169bp	3B:242751070:242751192:+/Tae-MIR169bq	3D:167559088:167559210:+/Tae-MIR169br
1:1:1	3A:33260328:33260455:-/Tae-MIR393e	3B:41449137:41449265:+/Tae-MIR393f	3D:23964609:23964736:-/Tae-MIR393g
1:1:1	3A:446540916:446541126:-/miR319b-Known	3B:429318582:429318792:-/miR319d-Known	3D:330699475:330699685:-/miR319f-Known
1:1:1	3A:510667396:510667543:-/Tae-MIR399r	3B:507289582:507289746:-/Tae-MIR399s	3D:390044612:390044781:-/Tae-MIR399t
1:1:1	3A:55215372:55215559:+/Tae-MIR_N47a	3B:67378396:67378583:+/Tae-MIR_N47b	3D:43244803:43244989:+/Tae-MIR_N47c
1:1:1	3A:562792557:562792686:+/Tae-MIR5049h	3B:555545061:555545191:-/Tae-MIR5049i	3D:425566045:425566174:+/Tae-MIR5049j
1:1:1	3A:658244015:658244130:-/Tae-MIR398d	3B:690367895:690368018:-/tae-MIR398_1	3D:523327206:523327331:-/Tae-MIR398g
1:1:1	3A:741660231:741660443:-/Tae-MIR172a	3B:818985868:818986079:-/Tae-MIR172b	3D:608542505:608542720:-/Tae-MIR172c
1:1:1	3A:74430407:74430517:-/Tae-MIR2275j	3B:106648729:106648839:-/Tae-MIR2275l	3D:64203022:64203135:-/Tae-MIR2275n
1:1:1	3A:76564126:76564255:+/Tae-MIR156a	3B:109363816:109363944:-/Tae-MIR156b	3D:65610264:65610392:-/Tae-MIR156c
1:1:1	3A:79393157:79393262:-/Tae-MIR9677b	3B:114169341:114169453:+/Tae-MIR9677c	3D:67686849:67686954:-/Tae-MIR9677d
1:1:1	4A:112729062:112729234:+/Tae-MIR399as	4B:436315926:436316072:-/Tae-MIR399at	4D:352775915:352776086:-/Tae-MIR399au
1:1:1	4A:472956411:472956650:-/Tae-MIR319b	4B:146475725:146475963:+/Tae-MIR319c	4D:102151663:102151898:+/tae-MIR319
1:1:1	4A:553404486:553404657:+/Tae-MIR169b	4B:66166942:66167115:-/Tae-MIR169h	4D:45669379:45669548:-/Tae-MIR169j
1:1:1	4A:562607906:562608035:-/Tae-MIR171c	4B:55643660:55643788:+/Tae-MIR171d	4D:38287744:38287875:+/Tae-MIR171f
1:1:1	5A:440504286:440504439:-/Tae-MIR156o	5B:398367403:398367554:-/Tae-MIR156p	5D:339371539:339371692:-/Tae-MIR156q
1:1:1	5A:450881166:450881305:+/Tae-MIR166a	5B:411091725:411091864:+/Tae-MIR166b	5D:350379777:350379918:+/Tae-MIR166c
1:1:1	5A:473321035:473321178:+/tae-MIR9672a	5B:440019075:440019216:-/Tae-MIR9672c	5D:370732144:370732281:-/tae-MIR9672b
1:1:1	5A:505600431:505600554:-/Tae-MIR398a	5B:480241454:480241577:-/Tae-MIR398b	5D:400242411:400242534:-/Tae-MIR398c
1:1:1	5A:528587431:528587583:-/Tae-MIR_N29a	5B:502508285:502508437:-/Tae-MIR_N29b	5D:416077705:416077872:-/Tae-MIR_N29c
1:1:1	5A:53588801:53588915:-/Tae-MIR167d	5B:66745748:66745863:+/Tae-MIR167e	5D:63632596:63632710:-/Tae-MIR167f
1:1:1	5A:53591826:53591941:-/Tae-MIR167m	5B:66743157:66743271:+/Tae-MIR167j	5D:63635066:63635180:-/Tae-MIR167p
1:1:1	5A:578021242:578021355:-/Tae-MIR166i	5B:562984062:562984179:-/Tae-MIR166j	5D:458932200:458932317:-/Tae-MIR166k
1:1:1	5A:580934141:580934241:-/Tae-MIR167l	5B:566674006:566674118:-/Tae-MIR167o	5D:460745782:460745897:-/Tae-MIR167r
1:1:1	5A:607188088:607188180:+/Tae-MIR160d	5B:598031753:598031884:+/tae-MIR160	5D:486487563:486487693:+/Tae-MIR160f
1:1:1	5A:620289743:620289885:-/Tae-MIR167k	5B:614463450:614463592:-/Tae-MIR167n	5D:496357730:496357872:-/Tae-MIR167q
1:1:1	5A:649565372:649565517:-/Tae-MIR390a	5B:657146588:657146747:-/Tae-MIR390b	5D:521092198:521092355:-/Tae-MIR390c
1:1:1	5A:653058468:653058579:-/Tae-MIR9772f	5B:661123804:661123915:-/Tae-MIR9772g	5D:526002221:526002334:-/tae-MIR9772
1:1:1	6A:113538426:113538546:-/Tae-MIR160g	6B:177276118:177276240:-/Tae-MIR160h	6D:95719021:95719142:+/Tae-MIR160i
1:1:1	6A:127182580:127182705:+/Tae-MIR156d	6B:191531722:191531847:+/Tae-MIR156e	6D:104978803:104978928:+/Tae-MIR156f
1:1:1	6A:185314605:185314736:+/Tae-MIR171w	6B:240396011:240396132:+/miR171n-Probable	6D:141130054:141130176:+/miR171o-Probable
1:1:1	6A:21074748:21074870:-/Tae-MIR5064k	6B:35633162:35633286:+/Tae-MIR5064l	6D:20810652:20810774:-/Tae-MIR5064m
1:1:1	6A:21074921:21075038:-/miR9674t-Known	6B:35632970:35633088:+/Tae-MIR9674s	6D:20810826:20810939:-/Tae-MIR9674d
1:1:1	6A:287303700:287303838:-/Tae-MIR_N66a	6B:301608917:301609055:+/Tae-MIR_N66b	6D:168220762:168220900:+/Tae-MIR_N66c
1:1:1	6A:423314352:423314532:-/Tae-MIR_N67a	6B:460500697:460500877:+/Tae-MIR_N67b	6D:296689995:296690175:-/Tae-MIR_N67c
1:1:1	6A:437636967:437637097:-/Tae-MIR156g	6B:448349717:448349846:+/Tae-MIR156h	6D:287888839:287888968:+/Tae-MIR156i
1:1:1	6A:467774399:467774531:+/Tae-MIR394a	6B:493101455:493101587:+/Tae-MIR394b	6D:328833296:328833428:+/Tae-MIR394c
1:1:1	6A:53784488:53784594:+/Tae-MIR168a	6B:103294140:103294245:-/Tae-MIR168b	6D:43191724:43191830:+/Tae-MIR168c
1:1:1	6A:542729844:542729944:+/Tae-MIR169s	6B:592979691:592979791:+/Tae-MIR169t	6D:396521433:396521533:+/Tae-MIR169u
1:1:1	6A:560691639:560691750:+/Tae-MIR166o	6B:630041028:630041139:+/Tae-MIR166q	6D:418216438:418216549:+/Tae-MIR166s
1:1:1	6A:560691796:560691939:+/Tae-MIR166p	6B:630041177:630041338:+/Tae-MIR166r	6D:418216489:418216675:+/miR166m-Probable
1:1:1	6A:574411482:574411588:-/Tae-MIR164j	6B:646613354:646613462:-/Tae-MIR164k	6D:429212135:429212241:-/Tae-MIR164l
1:1:1	6A:595988551:595988740:+/Tae-MIR396o	6B:684014604:684014794:+/Tae-MIR396p	6D:450527435:450527628:+/Tae-MIR396q
1:1:1	6A:596076886:596077037:-/Tae-MIR396h	6B:684140716:684140869:-/Tae-MIR396j	6D:450551298:450551451:-/Tae-MIR396i
1:1:1	6A:607452459:607452589:-/Tae-MIR172h	6B:702433169:702433297:-/Tae-MIR172i	6D:460873256:460873384:-/Tae-MIR172j
1:1:1	6A:614539084:614539260:-/Tae-MIR396c	6B:715665994:715666189:-/Tae-MIR396d	6D:469433454:469433645:-/Tae-MIR396e
1:1:1	6A:615803818:615803944:+/Tae-MIR_N68a	6B:719718569:719718695:-/Tae-MIR_N68b	6D:470996282:470996408:+/Tae-MIR_N68c
1:1:1	6A:62918752:62918877:-/Tae-MIR9655a	6B:118890108:118890230:-/Tae-MIR9655b	6D:51973004:51973121:-/Tae-MIR9655c
1:1:1	7A:120466741:120466842:-/Tae-MIR2275q	7B:75027502:75027768:-/Tae-MIR2275b	7D:116436842:116436943:-/Tae-MIR2275s
1:1:1	7A:261583545:261583673:+/Tae-MIR169v	7B:221272598:221272726:+/Tae-MIR169z	7D:245349080:245349208:+/Tae-MIR169ad
1:1:1	7A:438858672:438858798:-/Tae-MIR160j	7B:383734692:383734818:-/Tae-MIR160l	7D:388698586:388698712:-/Tae-MIR160n
1:1:1	7A:446326172:446326273:-/Tae-MIR2275p	7B:393318762:393318867:-/Tae-MIR2275c	7D:393579711:393579812:-/Tae-MIR2275r
1:1:1	7A:482721687:482721850:-/Tae-MIR_N36b	7B:433508174:433508339:-/Tae-MIR_N36c	7D:417772402:417772564:-/Tae-MIR_N36d
1:1:1	7A:518772007:518772149:+/miR399d-Probable	7B:501582149:501582277:-/Tae-MIR399ah	7D:477100957:477101085:-/Tae-MIR399al
1:1:1	7A:561152157:561152352:-/Tae-MIR166l	7B:523239718:523239915:-/Tae-MIR166m	7D:495321574:495321769:-/Tae-MIR166n
1:1:1	7A:564253164:564253281:-/Tae-MIR171i	7B:526800461:526800579:-/Tae-MIR171k	7D:498482435:498482552:-/Tae-MIR171l
1:1:1	7A:660171798:660171920:+/Tae-MIR160k	7B:626609577:626609699:+/Tae-MIR160m	7D:571044041:571044163:+/Tae-MIR160o
1:1:1	7A:663758911:663759105:-/Tae-MIR408c	7B:632803691:632803885:-/Tae-MIR408a	7D:573967487:573967689:+/Tae-MIR408f
1:1:1	7A:678964403:678964550:-/Tae-MIR169x	7B:658190190:658190336:-/Tae-MIR169ac	7D:587116257:587116403:-/Tae-MIR169ae
1:1:1	7A:696031360:696031527:-/Tae-MIR_N29e	7B:684486907:684487059:-/Tae-MIR_N29f	7D:603375824:603375976:-/Tae-MIR_N29g
1:1:1	7A:704326457:704326588:-/Tae-MIR399y	7B:702462694:702462822:+/Tae-MIR399z	7D:612944284:612944412:+/Tae-MIR399ad
1:1:1	7A:721467601:721467716:+/Tae-MIR9678a	7B:725693262:725693377:+/Tae-MIR9678b	7D:625910926:625911042:+/tae-MIR9678
1:1:1	7A:725637575:725637693:+/Tae-MIR9778a	7B:732449730:732449847:-/Tae-MIR9778b	7D:629609177:629609295:+/Tae-MIR9778c
1:1:1	7A:72700575:72700693:-/Tae-MIR5200a	7B:9129735:9129851:+/tae-MIR5200	7D:67104661:67104753:+/Tae-MIR5200_N1
1:1:1	7A:85605146:85605270:+/Tae-MIR396k	7B:33897888:33898012:+/Tae-MIR396l	7D:84249132:84249256:+/Tae-MIR396m
1:1:1	4A:609462109:609462225:+/Tae-MIR9772e	5B:705462344:705462459:-/Tae-MIR9772b	5D:557400481:557400597:+/Tae-MIR9772j
1:1:1	4A:620467135:620467277:-/Tae-MIR169f	5B:700579714:700579855:-/Tae-MIR169k	5D:549024269:549024410:-/Tae-MIR169r
1:1:1	4B:613386220:613386344:+/Tae-MIR528a	4D:483166508:483166632:+/Tae-MIR528b	5A:663320619:663320740:+/Tae-MIR528c
1:1:1	4B:622071684:622071808:+/Tae-MIR171e	4D:487088241:487088365:+/Tae-MIR171g	5A:668149279:668149410:+/tae-MIR171a
1:1:1	4B:641258696:641258902:+/Tae-MIR_N62a	4D:498887793:498887973:+/Tae-MIR_N62b	5A:679655578:679655759:+/Tae-MIR_N62c
1:1:1	4B:654093845:654093983:-/Tae-MIRN4279b	4D:507477718:507477857:+/Tae-MIRN4279a	5A:691796956:691797096:-/Tae-MIRN4279_N1
1:1:1	4B:654094182:654094314:-/Tae-MIR5064i	4D:507476175:507476287:+/Tae-MIR9674c	5A:691797308:691797417:-/Tae-MIR9674f
1:1:1	1A:309399472:309399586:-/Tae-MIRN4333a	1B:341933714:341933829:+/tae-MIR9664	1D:236440928:236441042:+/Tae-MIRN4333c
1:1:1	1A:49997956:49998258:+/miRN2-Novel	1B:77543533:77543787:+/Tae-MIR9863a	1D:50960011:50960124:+/Tae-MIR9863b
1:1:1	2A:10993606:10993718:-/Tae-MIR_N150a	2B:14834311:14834421:-/miR1130c-Probable	2D:10723132:10723246:-/Tae-MIR1130e
1:1:1	3A:163805960:163806099:+/Tae-MIRN4305a	3B:207309018:207309157:+/tae-MIR9676	3D:143964641:143964782:+/Tae-MIRN4305c
1:1:1	3A:658832899:658833027:+/Tae-MIR5064c	3B:691444637:691444760:+/Tae-MIR5064d	3D:524000740:524000878:+/Tae-MIR9674i
1:1:1	4A:45105854:45105980:-/miRN20-Novel	4B:517622208:517622333:+/Tae-MIRN4297	4D:419460913:419461039:+/miRN20-Novel_N1
1:1:1	5A:78451871:78452004:-/Tae-MIRN4298a	5B:91006924:91007055:-/Tae-MIRN4298b	5D:83923025:83923153:-/Tae-MIRN4308
1:1:1	6A:112588697:112588794:-/Tae-MIRN4309a	6B:176770102:176770198:-/Tae-MIRN4309b	6D:95858604:95858702:+/tae-MIR9670
1:1:1	7A:189303656:189303944:+/miRN36-Novel	7B:150821954:150822165:-/miRN40-Novel	7D:182345107:182345318:-/miRN42-Novel
1:1:1	1A:49996548:49996718:+/Tae-MIRN4341	1B:77545211:77545508:+/miRN5-Novel	1D:50961309:50961596:+/miR9863d-Known
1:1:1	4A:153245907:153246122:+/Tae-MIR_N85a	4B:400685347:400685511:+/Tae-MIR_N19e	4D:320043074:320043282:-/Tae-MIR_N85b
1:1:1	4A:494638237:494638457:-/Tae-MIR_N207a	4B:117381114:117381272:-/Tae-MIR169g	4D:82864509:82864667:-/Tae-MIR169i
1:2:2	5A:502440254:502440392:+/Tae-MIR169aj	5B:476859467:476859616:+/Tae-MIR169al	5D:396877528:396877673:+/Tae-MIR169am	7B:221265419:221265552:+/Tae-MIR169ao	7D:245335454:245335587:+/Tae-MIR169ap
2:1:1	1A:534416127:534416267:-/Tae-MIR399ba	1A:534201153:534201314:+/Tae-MIR399ay	1B:593148803:593148963:-/Tae-MIR399c	1D:437521160:437521311:-/Tae-MIR399g
2:1:1	2A:744773702:744773909:-/Tae-MIR395g	2A:744751032:744751235:-/Tae-MIR395i	2B:748346457:748346558:-/Tae-MIR395ad	2D:613024927:613025132:-/Tae-MIR395ak
2:1:1	7A:72697827:72697947:-/Tae-MIR5200d	7A:72699154:72699274:-/Tae-MIR5200b	7B:9130328:9130447:+/Tae-MIR5200i	7D:67105286:67105404:+/Tae-MIR5200m
1:1:2	4B:654094035:654094161:-/Tae-MIR5064a	4D:507476318:507476448:+/Tae-MIR5064j	4D:507477538:507477669:+/Tae-MIR9674g	5A:691797149:691797275:-/Tae-MIR5064b
2:2:1	4B:654900493:654900629:+/Tae-MIR5064f	4B:654902299:654902411:+/miR9674h-Probable	4D:507672308:507672441:+/Tae-MIR9674q	5A:692390184:692390299:+/Tae-MIR9674n	5A:691798162:691798303:-/tae-b1r1-35320
1:1:0	1A:504416394:504416508:+/Tae-MIR_N107a	1B:549706489:549706609:+/Tae-MIR_N107b
1:1:0	1A:558542959:558543096:-/Tae-MIR5070b	1B:643104777:643104885:-/Tae-MIR5070d
1:1:0	1A:98514613:98514751:-/Tae-MIRN4324b	1B:130677998:130678134:-/Tae-MIRN4324d
1:1:0	2A:744683775:744683929:-/Tae-MIR395cc	2B:748068929:748069087:-/Tae-MIR395q
1:1:0	2A:744750263:744750360:-/Tae-MIR395bj	2B:748076641:748076800:-/Tae-MIR395p
1:1:0	2A:744750404:744750505:-/Tae-MIR395j	2B:748076874:748076979:-/Tae-MIR395o
1:1:0	2A:744772175:744772275:-/Tae-MIR395bc	2B:748303353:748303457:-/Tae-MIR395l
1:1:0	2A:748543350:748543487:+/Tae-MIR5070e	2B:753989484:753989619:+/Tae-MIR5070g
1:1:0	3A:36147565:36147706:-/Tae-MIR_N111a	3B:43608717:43608857:-/Tae-MIR_N111b
1:1:0	5A:11524832:11524971:-/Tae-MIR_N89a	5B:13711460:13711599:-/Tae-MIR_N89b
1:1:0	5A:318834363:318834546:-/Tae-MIR_N90a	5B:268515028:268515211:-/Tae-MIR_N90b
1:1:0	5A:528511474:528511595:-/Tae-MIR156j	5B:502494890:502495011:-/Tae-MIR156k
1:1:0	6A:106878778:106878887:-/tae-MIR397	6B:169172582:169172690:-/Tae-MIR397b
1:1:0	6A:612589791:612589927:-/tae-MIR6201	6B:712090310:712090456:+/Tae-MIR6201b
1:1:0	7A:116612636:116612744:+/Tae-MIRN4387a	7B:70911882:70911990:+/Tae-MIRN4387b
1:1:0	7A:229207007:229207125:+/Tae-MIR5049_N4	7B:184170201:184170323:-/Tae-MIR5049_N5
1:1:0	7A:254882824:254882963:+/miR6197q-Probable	7B:218563079:218563224:-/miR6197r-Probable
1:1:0	7A:617427742:617427840:+/Tae-MIR_N99a	7B:578388494:578388592:-/Tae-MIR_N99b
1:1:0	7A:690975947:690976036:-/Tae-MIR_N100a	7B:677739296:677739385:-/Tae-MIR_N100b
1:1:0	4A:609396057:609396169:+/Tae-MIR9772c	5B:705495199:705495314:-/Tae-MIR9772i
1:1:0	4A:613581142:613581238:+/Tae-MIR9661a	5B:694314400:694314496:+/Tae-MIR9661b
1:1:0	1A:277633026:277633139:+/Tae-MIR1122d	6B:462028682:462028793:+/Tae-MIR1130x
1:1:0	2A:51660704:51660934:+/Tae-MIR_N152a	2B:77851108:77851230:+/Tae-MIR_N50a
1:2:0	3B:201557622:201557712:-/Tae-MIR_N10e	4A:310765463:310765553:+/Tae-MIR_N10f	5B:432879784:432879874:+/Tae-MIR_N10i
1:0:1	1A:14115667:14115797:+/Tae-MIR_N55a	1D:12174498:12174628:+/Tae-MIR_N55b
1:0:1	1A:455035704:455035816:+/miR6197j-Probabl_N1	1D:355178880:355179000:+/miR6197j-Probabl_N2
1:0:1	1A:492271811:492271948:+/Tae-MIR_N108a	1D:392949606:392949748:-/Tae-MIR_N108b
1:0:1	2A:744681419:744681524:-/Tae-MIR395ce	2D:612997657:612997758:-/Tae-MIR395bt
1:0:1	2A:744683589:744683694:-/Tae-MIR395cd	2D:612998105:612998206:-/Tae-MIR395aq
1:0:1	2A:744723215:744723316:-/Tae-MIR395av	2D:613023998:613024095:-/Tae-MIR395br
1:0:1	2A:758894496:758894636:-/Tae-MIR396b	2D:629186098:629186251:-/Tae-MIR396g
1:0:1	3A:27475934:27476182:-/Tae-MIR_N113b	3D:19755777:19756042:-/Tae-MIR_N113a
1:0:1	3A:719265509:719265626:+/Tae-MIRN4327b	3D:589315486:589315603:+/Tae-MIRN4327a
1:0:1	3A:91014656:91014754:+/miR5049e-Probable	3D:76924412:76924510:+/miR5049g-Probable
1:0:1	4A:154525415:154525535:+/miRN21a-Novel	4D:319243445:319243565:-/miRN21b-Novel
1:0:1	4A:16475386:16475524:-/Tae-MIR166g	4D:450196288:450196418:+/Tae-MIR166h
1:0:1	4A:19582958:19583103:-/Tae-MIR167a	4D:447643798:447643953:+/Tae-MIR167b
1:0:1	4A:460233978:460234210:+/Tae-MIR_N84a	4D:116276142:116276375:-/Tae-MIR_N84b
1:0:1	5A:125845099:125845245:-/Tae-MIR_N92a	5D:116970539:116970688:-/Tae-MIR_N92b
1:0:1	5A:1344363:1344497:+/miR5070l-Probable	5D:2508401:2508518:+/Tae-MIR5070m
1:0:1	5A:210484048:210484204:-/Tae-MIR_N94a	5D:181878336:181878493:+/Tae-MIR_N94b
1:0:1	5A:445127669:445127794:+/Tae-MIR169ar	5D:346041963:346042081:-/Tae-MIR169as
1:0:1	5A:488630023:488630146:-/Tae-MIR_N88a	5D:386862377:386862500:-/Tae-MIR_N88b
1:0:1	5A:535012801:535013051:+/Tae-MIR_N95a	5D:421422676:421422933:+/Tae-MIR_N95b
1:0:1	5A:553098530:553098675:-/Tae-MIR_N25c	5D:438151547:438151680:-/Tae-MIR_N25d
1:0:1	6A:502675714:502675857:-/Tae-MIR_N1aa	6D:361524532:361524675:-/Tae-MIR_N1af
1:0:1	7A:379030419:379030533:+/Tae-MIR_N98a	7D:336159755:336159869:+/Tae-MIR_N98b
1:0:1	7A:509210808:509210946:-/Tae-MIR_N26f	7D:424103383:424103509:+/Tae-MIR_N26g
1:0:1	7A:649094568:649094688:+/Tae-MIR_N104a	7D:563538199:563538319:+/Tae-MIR_N104b
1:0:1	7A:71680029:71680150:-/Tae-MIR5200r	7D:68403762:68403882:+/Tae-MIR5200o
1:0:1	7A:72697108:72697226:-/Tae-MIR5200e	7D:67104694:67104811:+/Tae-MIR5200l
1:0:1	7A:8252383:8252541:+/Tae-MIR172k	7D:7295638:7295799:+/Tae-MIR172d
1:0:1	7A:91920989:91921122:-/Tae-MIR9673b	7D:90623035:90623170:+/Tae-MIR9673c
1:0:1	4A:609557161:609557274:+/miRN31-Novel_N1	5D:557480967:557481080:+/miRN33-Novel
1:0:1	4D:507434629:507434762:+/miR9674k-Probable	5A:691798393:691798523:-/Tae-MIR9674r
1:0:1	1D:254399539:254399626:+/tae-MIR9774	5A:607272882:607272969:-/tae-MIR9774_7
1:0:1	3A:150728386:150728528:-/Tae-MIRN4343	3D:135389482:135389624:-/Tae-MIRN4332
2:0:1	7A:156113397:156113539:+/Tae-MIR_N1ag	7A:209149131:209149274:-/Tae-MIR_N1ah	7D:154185917:154186060:+/Tae-MIR_N1am
2:0:1	4A:674762523:674762661:-/Tae-MIR5050a	7A:62755215:62755353:-/Tae-MIR5050b	7D:58258979:58259118:-/Tae-MIR5050c
1:0:2	4A:309483840:309483927:+/Tae-MIR_N9f	5D:6269790:6269877:+/Tae-MIR_N9h	5D:503298004:503298091:-/Tae-MIR_N9g
0:1:1	1B:451730453:451730666:-/Tae-MIR_N28a	1D:335583174:335583387:-/Tae-MIR_N28b
0:1:1	1B:474754488:474754586:-/miRN7-Novel_N1	1D:352416908:352417007:-/miRN7-Novel
0:1:1	1B:593615289:593615393:+/Tae-MIR399an	1D:438028386:438028491:+/Tae-MIR399aq
0:1:1	1B:655095293:655095410:+/Tae-MIR2275f	1D:471294000:471294117:+/Tae-MIR2275g
0:1:1	2B:403114795:403114963:-/Tae-MIR_N42a	2D:335139246:335139414:-/Tae-MIR_N42b
0:1:1	2B:442520197:442520358:-/Tae-MIR_N57b	2D:372929721:372929891:-/Tae-MIR_N57c
0:1:1	2B:505812717:505812841:-/Tae-MIR530a	2D:428671866:428671990:-/Tae-MIR530b
0:1:1	2B:651560277:651560378:-/Tae-MIR395bg	2D:544905564:544905665:-/Tae-MIR395bh
0:1:1	2B:747520033:747520138:-/Tae-MIR395u	2D:612450901:612451006:-/Tae-MIR395as
0:1:1	2B:748068502:748068752:-/Tae-MIR395r	2D:612997803:612998055:-/Tae-MIR395ap
0:1:1	2B:748149567:748149668:-/Tae-MIR395m	2D:613008686:613008847:-/Tae-MIR395ao
0:1:1	2B:748345730:748345979:-/Tae-MIR395af	2D:613024698:613024803:-/Tae-MIR395al
0:1:1	2B:748422859:748423023:-/Tae-MIR395z	2D:613095694:613095856:-/Tae-MIR395aj
0:1:1	2B:775141057:775141185:+/Tae-MIR169au	2D:631931234:631931360:+/Tae-MIR169av
0:1:1	3B:109363623:109363750:-/Tae-MIR156m	3D:65610077:65610204:-/Tae-MIR156n
0:1:1	3B:109364035:109364177:-/Tae-MIR156_N1	3D:65610334:65610559:-/miR156g-Probable
0:1:1	3B:174450504:174450719:-/Tae-MIR159c	3D:122668330:122668544:-/Tae-MIR159d
0:1:1	3B:344975966:344976171:-/Tae-MIR_N28e	3D:267257054:267257259:-/Tae-MIR_N28f
0:1:1	3B:57275505:57275751:+/Tae-MIR9675a	3D:33949023:33949268:-/Tae-MIR9675e
0:1:1	3B:774128974:774129228:+/Tae-MIR_N83a	3D:579606561:579606799:+/Tae-MIR_N83b
0:1:1	4B:531146421:531146568:-/Tae-MIR_N7j	4D:433112540:433112697:-/Tae-MIR_N7k
0:1:1	4B:595471170:595471324:-/Tae-MIR_N86a	4D:473133748:473133902:-/Tae-MIR_N86b
0:1:1	4B:606915732:606915856:-/miR1130m-Probable	4D:479686118:479686281:-/miR1130o-Probable
0:1:1	5B:610499031:610499149:+/Tae-MIR9776d	5D:494214840:494214958:+/Tae-MIR9776f
0:1:1	5B:665979371:665979538:+/Tae-MIR_N96a	5D:528831756:528831923:+/Tae-MIR_N96b
0:1:1	6B:214030441:214030591:-/Tae-MIR167h	6D:122258436:122258582:-/tae-MIR167c
0:1:1	7B:41539383:41539491:+/Tae-MIR9673a	7D:90594045:90594149:-/Tae-MIR9673e
0:1:1	7B:68730829:68730936:+/Tae-MIR_N103a	7D:109525845:109525952:+/Tae-MIR_N103b
0:1:1	7B:7036764:7036868:+/Tae-MIR5175i	7D:64959222:64959324:-/Tae-MIR5175_N6
0:1:1	7B:732449547:732449676:-/Tae-MIRN246a	7D:629609347:629609477:+/Tae-MIRN246b
0:1:1	1B:638921460:638921651:-/Tae-MIR_N137a	1D:463663607:463663822:+/Tae-MIRN4318a
0:0:3	4D:72330743:72330931:+/miR1122f-Probable	4D:80737474:80737663:-/miR1122g-Probable	5D:202794296:202794483:+/miR1122k-Probable
0:0:2	1D:254419829:254419919:+/Tae-MIR_N10a	5D:432422268:432422358:-/Tae-MIR_N10j
1:0:0	1A:138257663:138257901:+/Tae-MIR_N116a
1:0:0	1A:14366730:14366845:+/tae-MIR9666b_2
1:0:0	1A:18313398:18313500:+/Tae-MIR_N5a
1:0:0	1A:20097071:20097234:-/Tae-MIR_N7a
1:0:0	1A:213934504:213934692:-/Tae-MIR_N12a
1:0:0	1A:218222210:218222419:+/Tae-MIR_N20a
1:0:0	1A:22984624:22984877:-/Tae-MIR_N114a
1:0:0	1A:232077344:232077493:+/Tae-MIR_N21a
1:0:0	1A:26957642:26957828:+/Tae-MIR_N115a
1:0:0	1A:372219026:372219201:+/Tae-MIR_N117a
1:0:0	1A:380481455:380481645:+/Tae-MIR_N118a
1:0:0	1A:399498665:399498777:-/miR6197c-Probable
1:0:0	1A:416545201:416545382:-/miRN3-Novel
1:0:0	1A:417390264:417390357:-/Tae-MIR531a
1:0:0	1A:432208556:432208663:-/miRN37-Novel_N1
1:0:0	1A:444123592:444123722:+/tae-MIR1135
1:0:0	1A:444431712:444431838:-/miRN22a-Novel_N1
1:0:0	1A:445276055:445276289:-/Tae-MIR_N119a
1:0:0	1A:452456240:452456342:-/Tae-MIR5175a
1:0:0	1A:452456242:452456346:+/Tae-MIR5175_N1
1:0:0	1A:465257081:465257272:+/Tae-MIR_N4a
1:0:0	1A:483825549:483825765:-/Tae-MIR_N27a
1:0:0	1A:496319660:496319803:+/Tae-MIR_N1a
1:0:0	1A:499791682:499791828:+/tae-MIR5084
1:0:0	1A:504394697:504394798:+/Tae-MIR_N120a
1:0:0	1A:513569288:513569544:-/Tae-MIR_N121a
1:0:0	1A:513660190:513660322:+/Tae-MIR_N73a
1:0:0	1A:51370151:51370267:+/Tae-MIR9666j
1:0:0	1A:51371241:51371357:+/Tae-MIR9666k
1:0:0	1A:514665546:514665644:+/Tae-MIR_N122a
1:0:0	1A:524122236:524122379:+/Tae-MIR_N1b
1:0:0	1A:534446027:534446132:+/Tae-MIR399am
1:0:0	1A:534566137:534566284:-/tae-MIR399
1:0:0	1A:534567919:534568028:+/Tae-MIR_N123a
1:0:0	1A:534895624:534895759:+/Tae-MIR399v
1:0:0	1A:534914714:534914848:+/Tae-MIR399u
1:0:0	1A:534919026:534919160:+/Tae-MIR399l
1:0:0	1A:534930806:534930940:+/Tae-MIR399m
1:0:0	1A:539273903:539274140:+/Tae-MIR_N124a
1:0:0	1A:5427480:5427595:-/tae-MIR9666b
1:0:0	1A:544172082:544172208:-/miRN22a-Novel_N2
1:0:0	1A:5451974:5452089:-/tae-MIR9666b_1
1:0:0	1A:547929831:547930021:+/Tae-MIR_N23a
1:0:0	1A:552352428:552352681:-/Tae-MIR_N13a
1:0:0	1A:574188474:574188591:+/Tae-MIR_N125a
1:0:0	1A:574571065:574571200:+/Tae-MIR5070a
1:0:0	1A:582528429:582528595:+/Tae-MIR_N7b
1:0:0	1A:589834166:589834281:+/tae-MIR9666b_3
1:0:0	1A:590851987:590852102:-/tae-MIR9666b_4
1:0:0	1A:590857082:590857277:+/Tae-MIR_N13b
1:0:0	1A:592844175:592844322:+/Tae-MIR_N1c
1:0:0	1A:7521250:7521373:+/Tae-MIR9783a
1:0:0	1A:98521849:98521987:-/Tae-MIRN4324a
1:0:0	2A:11549797:11549940:+/tae-MIR1127b
1:0:0	2A:118667959:118668117:-/Tae-MIR_N153a
1:0:0	2A:127040051:127040243:-/Tae-MIR_N12b
1:0:0	2A:12997718:12997837:+/tae-MIR9671
1:0:0	2A:149238430:149238560:-/Tae-MIR1432b
1:0:0	2A:174786250:174786364:-/Tae-MIR_N37a
1:0:0	2A:185964069:185964303:-/Tae-MIR_N31a
1:0:0	2A:194438838:194438961:+/Tae-MIR9783c
1:0:0	2A:209352899:209353006:-/miRN37-Novel_N2
1:0:0	2A:22447512:22447621:+/Tae-MIR_N151a
1:0:0	2A:24362345:24362508:-/Tae-MIR_N19c
1:0:0	2A:268984859:268985093:+/Tae-MIR_N31b
1:0:0	2A:28236091:28236300:+/Tae-MIR_N18a
1:0:0	2A:350732316:350732489:-/Tae-MIR_N110a
1:0:0	2A:39006037:39006182:+/Tae-MIR_N3c
1:0:0	2A:410850300:410850410:+/miR1130b-Probable
1:0:0	2A:43131966:43132162:+/tae-b1r1-53060_N1
1:0:0	2A:497649364:497649479:+/Tae-MIR1130d
1:0:0	2A:531599310:531599456:-/Tae-MIR_N16b
1:0:0	2A:575201:575452:+/Tae-MIR_N13e
1:0:0	2A:57865082:57865197:+/Tae-MIR1130c
1:0:0	2A:598614062:598614281:-/Tae-MIR_N154a
1:0:0	2A:618282648:618282827:-/Tae-MIRN4367_N1
1:0:0	2A:646825055:646825216:-/Tae-MIR_N7e
1:0:0	2A:664806295:664806396:-/Tae-MIR_N15b
1:0:0	2A:675505630:675505745:-/tae-MIR9666b_5
1:0:0	2A:683728423:683728550:+/Tae-MIR169be
1:0:0	2A:688583681:688583941:+/Tae-MIR395ax
1:0:0	2A:689737113:689737230:-/Tae-MIR9666l
1:0:0	2A:699935503:699935618:-/tae-MIR9666b_6
1:0:0	2A:700089155:700089244:+/Tae-MIRN4311b
1:0:0	2A:703453149:703453297:-/Tae-MIR_N16c
1:0:0	2A:709845108:709845222:-/Tae-MIR_N6a
1:0:0	2A:724421952:724422115:-/Tae-MIR_N7f
1:0:0	2A:744680857:744680962:-/Tae-MIR395b
1:0:0	2A:744722670:744722829:-/Tae-MIR395cb
1:0:0	2A:744722959:744723125:-/Tae-MIR395ca
1:0:0	2A:744772028:744772133:-/Tae-MIR395h
1:0:0	2A:744772507:744772670:-/Tae-MIR395be
1:0:0	2A:744773162:744773262:-/Tae-MIR395ab
1:0:0	2A:744782350:744782515:-/Tae-MIR395e
1:0:0	2A:753232354:753232465:-/Tae-MIR1847a
1:0:0	2A:756237290:756237405:+/tae-b1r1-9556
1:0:0	2A:759156512:759156629:-/Tae-MIR9666o
1:0:0	2A:759856317:759856446:-/Tae-MIR169_N1
1:0:0	2A:765025320:765025437:-/Tae-MIR9666n
1:0:0	2A:765146353:765146470:+/Tae-MIR9666a
1:0:0	2A:780287868:780288080:-/Tae-MIR_N33b
1:0:0	2A:83715214:83715407:+/Tae-MIR_N4c
1:0:0	2A:84189388:84189513:-/Tae-MIR9783b
1:0:0	3A:101865990:101866077:+/Tae-MIR_N9d
1:0:0	3A:13324411:13324537:+/miR1135b-Probable
1:0:0	3A:137914396:137914544:-/Tae-MIR_N24c
1:0:0	3A:163930901:163930995:-/Tae-MIR_N78a
1:0:0	3A:19302853:19302953:+/Tae-MIR5175_N2
1:0:0	3A:21095291:21095407:+/Tae-MIR9666p
1:0:0	3A:27526531:27526681:+/Tae-MIR_N171a
1:0:0	3A:275849860:275849964:+/Tae-MIR9673d
1:0:0	3A:27900824:27901038:-/Tae-MIR_N172a
1:0:0	3A:28223463:28223647:+/Tae-MIR_N173a
1:0:0	3A:29151785:29152011:+/Tae-MIR_N79a
1:0:0	3A:29749811:29749914:-/Tae-MIR5175f
1:0:0	3A:373156071:373156190:-/miRN14-Novel
1:0:0	3A:405685488:405685680:+/Tae-MIR_N4e
1:0:0	3A:405796482:405796596:-/Tae-MIR_N6c
1:0:0	3A:423620146:423620368:+/Tae-MIR_N12c
1:0:0	3A:439075998:439076232:+/Tae-MIR_N58b
1:0:0	3A:441494567:441494789:-/Tae-MIR_N17c
1:0:0	3A:446540959:446541082:-/Tae-MIR319h
1:0:0	3A:457620943:457621071:-/Tae-MIRN4345_N1
1:0:0	3A:475275583:475275728:+/Tae-MIR_N16f
1:0:0	3A:481660817:481661051:+/Tae-MIR_N109b
1:0:0	3A:514400731:514400818:-/Tae-MIRN4320c
1:0:0	3A:51790682:51790797:+/tae-MIR9666b_7
1:0:0	3A:522058231:522058354:+/Tae-MIR9783e
1:0:0	3A:55998950:55999202:-/Tae-MIR_N13f
1:0:0	3A:570607693:570607794:+/Tae-MIR_N15d
1:0:0	3A:572117212:572117325:+/Tae-MIR_N37b
1:0:0	3A:586421585:586421710:-/Tae-MIR_N24d
1:0:0	3A:60829728:60829907:+/Tae-MIR_N174a
1:0:0	3A:608695340:608695452:+/Tae-MIR1847b
1:0:0	3A:61949660:61949783:+/Tae-MIR9654aq
1:0:0	3A:646288730:646288962:+/Tae-MIR_N175a
1:0:0	3A:646497898:646498071:+/Tae-MIR_N59a
1:0:0	3A:646501721:646501902:+/Tae-MIR_N176a
1:0:0	3A:646523359:646523532:+/Tae-MIR_N59b
1:0:0	3A:646553626:646553799:+/Tae-MIR_N59c
1:0:0	3A:658832968:658833142:+/Tae-MIR5064_N1
1:0:0	3A:691125001:691125182:+/Tae-MIR_N177a
1:0:0	3A:691126905:691127134:-/Tae-MIR_N178a
1:0:0	3A:697452634:697452746:-/Tae-MIR6197o
1:0:0	3A:708668614:708668731:-/Tae-MIR9666a_2
1:0:0	3A:709058804:709058921:-/Tae-MIR9666q
1:0:0	3A:709657579:709657692:+/Tae-MIRN4359
1:0:0	3A:709782923:709783036:+/Tae-MIRN4359_1
1:0:0	3A:711408227:711408355:-/Tae-MIR_N80a
1:0:0	3A:7144126:7144247:-/Tae-MIRN4304a
1:0:0	3A:715804155:715804257:-/Tae-MIR_N179a
1:0:0	3A:718338330:718338456:+/Tae-MIRN4326
1:0:0	3A:724949380:724949504:-/miR5049f-Probable
1:0:0	3A:726341006:726341218:-/Tae-MIR_N33c
1:0:0	3A:729619624:729619775:-/tae-b1r1-19775
1:0:0	3A:738202874:738203047:+/Tae-MIR_N81a
1:0:0	3A:739784232:739784353:-/Tae-MIRN4304b
1:0:0	3A:739866332:739866513:+/miRN17-Novel
1:0:0	3A:739922482:739922628:+/Tae-MIR_N180a
1:0:0	3A:743644087:743644298:-/Tae-MIR_N181a
1:0:0	3A:74433142:74433249:-/Tae-MIR2275_N5
1:0:0	3A:74433306:74433416:-/Tae-MIR2275i
1:0:0	3A:746087203:746087321:-/Tae-MIR5049_N1
1:0:0	3A:76564319:76564447:+/Tae-MIR156l
1:0:0	3A:8437213:8437330:-/Tae-MIR9666a_1
1:0:0	4A:107875304:107875397:+/Tae-MIR_N30b
1:0:0	4A:119802106:119802249:-/Tae-MIR_N1o
1:0:0	4A:127980885:127980988:-/Tae-MIR_N205a
1:0:0	4A:139870615:139870758:+/Tae-MIR_N1p
1:0:0	4A:192620517:192620724:+/Tae-MIR_N206a
1:0:0	4A:260603581:260603797:-/Tae-MIR_N27b
1:0:0	4A:307670595:307670707:+/Tae-MIR1847e
1:0:0	4A:32628894:32629018:-/miR5049h-Known
1:0:0	4A:359789933:359790122:-/miR1122e-Probable
1:0:0	4A:430271414:430271538:+/miRN22a-Novel
1:0:0	4A:440906126:440906243:-/Tae-MIR9666c
1:0:0	4A:447790883:447790995:+/Tae-MIR_N2h
1:0:0	4A:46639360:46639623:-/Tae-MIR_N204a
1:0:0	4A:468754202:468754311:-/miR1130l-Probable
1:0:0	4A:494638265:494638422:-/Tae-MIR169c
1:0:0	4A:543399920:543400044:+/miRN22b-Novel
1:0:0	4A:571718312:571718438:-/Tae-MIR_N26c
1:0:0	4A:581755473:581755690:+/Tae-MIR_N27c
1:0:0	4A:588362784:588362898:+/tae-MIR9666c-m1
1:0:0	4A:589661146:589661379:+/Tae-MIR_N208a
1:0:0	4A:589881503:589881595:+/Tae-MIR_N209a
1:0:0	4A:593333778:593333921:-/Tae-MIR_N1q
1:0:0	4A:598691388:598691503:-/tae-MIR9666b_9
1:0:0	4A:600645930:600646046:+/Tae-MIR9666r
1:0:0	4A:600679427:600679593:+/Tae-MIR_N31d
1:0:0	4A:613269488:613269631:-/Tae-MIR_N1r
1:0:0	4A:614517456:614517571:-/tae-b1r1-28979
1:0:0	4A:614628012:614628129:+/Tae-MIR9666a_3
1:0:0	4A:614629220:614629337:+/Tae-MIR9666a_4
1:0:0	4A:618683468:618683641:-/Tae-MIR_N210a
1:0:0	4A:620479692:620479833:-/Tae-MIR169e
1:0:0	4A:620498836:620498964:-/Tae-MIR169d
1:0:0	4A:620556166:620556278:-/Tae-MIR_N2i
1:0:0	4A:632619608:632619710:-/Tae-MIR_N11f
1:0:0	4A:632750914:632751164:+/Tae-MIR_N211a
1:0:0	4A:640059105:640059219:+/Tae-MIR_N6f
1:0:0	4A:644462131:644462253:-/Tae-MIR_N212a
1:0:0	4A:647422573:647422662:+/Tae-MIRN4362
1:0:0	4A:647994842:647995050:-/Tae-MIR_N213a
1:0:0	4A:662336356:662336482:+/Tae-MIR9654n
1:0:0	4A:663006101:663006227:-/Tae-MIR9654m
1:0:0	4A:667060076:667060302:-/Tae-MIR_N214a
1:0:0	4A:674756096:674756188:-/Tae-MIRN4316
1:0:0	4A:686649294:686649501:+/Tae-MIR_N215a
1:0:0	4A:687351920:687352173:+/Tae-MIR_N216a
1:0:0	4A:689089429:689089518:+/Tae-MIR_N217a
1:0:0	4A:697813711:697813807:-/Tae-MIRN4284d
1:0:0	4A:698305261:698305437:-/Tae-MIR_N218a
1:0:0	4A:698305755:698305847:-/Tae-MIR_N219a
1:0:0	4A:699024175:699024292:-/miR9654i-Probable
1:0:0	4A:701090534:701090629:-/Tae-MIR_N77b
1:0:0	4A:710205297:710205481:-/Tae-MIRN4286
1:0:0	4A:712826300:712826455:-/Tae-MIR_N14d
1:0:0	4A:719090361:719090465:-/Tae-MIRN4289
1:0:0	4A:719139184:719139305:-/Tae-MIRN4304c
1:0:0	4A:722024175:722024301:-/Tae-MIR9654an
1:0:0	4A:722047731:722047826:-/Tae-MIR_N220a
1:0:0	4A:724166287:724166411:+/miR9654k-Probable
1:0:0	4A:724197362:724197486:+/miR9654l-Probable
1:0:0	4A:724873657:724873835:+/Tae-MIR_N221a
1:0:0	4A:725226459:725226573:+/Tae-MIR_N6g
1:0:0	4A:726651812:726651919:+/miRN37-Novel_N8
1:0:0	4A:730998858:730998968:+/miR1120c-Probable
1:0:0	4A:731429622:731429721:+/Tae-MIR1131_5
1:0:0	4A:731951026:731951151:+/Tae-MIR9654z
1:0:0	4A:733533379:733533504:+/Tae-MIR9654aa
1:0:0	5A:1198469:1198732:-/Tae-MIR_N236a
1:0:0	5A:136105878:136105971:-/Tae-MIR_N30c
1:0:0	5A:177623706:177623926:-/Tae-MIR_N17f
1:0:0	5A:245653650:245653764:+/Tae-MIR_N6k
1:0:0	5A:298549486:298549577:-/miRN27-Novel
1:0:0	5A:306189591:306189804:+/Tae-MIR_N33f
1:0:0	5A:312598948:312599037:-/Tae-MIR_N87b
1:0:0	5A:314623185:314623297:-/Tae-MIR_N2n
1:0:0	5A:315682270:315682459:-/miR1122h-Probable
1:0:0	5A:316349740:316349858:-/Tae-MIR_N240a
1:0:0	5A:3278706:3278823:-/Tae-MIR9666g
1:0:0	5A:329316402:329316503:+/Tae-MIR_N15f
1:0:0	5A:332214843:332214954:-/Tae-MIR1847j
1:0:0	5A:408992576:408992819:-/Tae-MIR_N1s
1:0:0	5A:428967183:428967328:-/Tae-MIR_N22f
1:0:0	5A:437164847:437164940:-/Tae-MIR531f
1:0:0	5A:441703542:441703641:+/Tae-MIRN4302
1:0:0	5A:45325193:45325283:-/Tae-MIR_N237a
1:0:0	5A:45996214:45996310:+/Tae-MIR531_N1
1:0:0	5A:472695880:472695967:+/miRN22a-Novel_N5
1:0:0	5A:474453528:474453617:+/Tae-MIRN4311e
1:0:0	5A:482026219:482026309:-/Tae-MIR_N10g
1:0:0	5A:483900534:483900635:-/Tae-MIR_N15g
1:0:0	5A:4861022:4861165:-/Tae-MIR_N112a
1:0:0	5A:495304473:495304701:+/Tae-MIR_N242a
1:0:0	5A:498383959:498384069:+/miR1120d-Probable
1:0:0	5A:502665817:502665929:-/miR6197j-Probabl_N3
1:0:0	5A:51033116:51033240:+/Tae-MIR_N238a
1:0:0	5A:510892806:510893048:-/Tae-MIR_N243a
1:0:0	5A:523805773:523805903:-/Tae-MIRN4345e
1:0:0	5A:532778320:532778532:+/Tae-MIR_N18b
1:0:0	5A:536354959:536355147:+/Tae-MIR_N244a
1:0:0	5A:540362963:540363181:-/Tae-MIR_N27d
1:0:0	5A:549422194:549422386:+/Tae-MIR_N12g
1:0:0	5A:556685008:556685156:+/Tae-MIR_N3i
1:0:0	5A:559089655:559089782:+/Tae-MIR_N245a
1:0:0	5A:561552672:561552755:-/Tae-MIR5067b
1:0:0	5A:56313637:56313782:+/Tae-MIR_N239a
1:0:0	5A:564234883:564235007:+/miR5049i-Probable
1:0:0	5A:565553372:565553561:-/Tae-MIR_N47d
1:0:0	5A:566748100:566748358:+/Tae-MIRN4368
1:0:0	5A:58092179:58092361:-/Tae-MIRN246_N2
1:0:0	5A:600461648:600461847:-/Tae-MIR_N246a
1:0:0	5A:601597026:601597215:+/Tae-MIR_N12h
1:0:0	5A:602358332:602358540:-/Tae-MIR_N247a
1:0:0	5A:610090348:610090599:-/Tae-MIR_N13j
1:0:0	5A:611113782:611113874:+/Tae-MIRN4311_N1
1:0:0	5A:611749207:611749322:-/miR9666j-Probable
1:0:0	5A:616555257:616555350:+/Tae-MIR531c
1:0:0	5A:629451868:629451985:-/Tae-MIR9666s
1:0:0	5A:630152623:630152743:+/Tae-MIR9666ac
1:0:0	5A:630154786:630154924:+/Tae-MIR9666ad
1:0:0	5A:630155900:630156016:+/Tae-MIR9666u
1:0:0	5A:632573509:632573704:+/Tae-MIR_N248a
1:0:0	5A:632594582:632594687:-/Tae-MIR_N249a
1:0:0	5A:647482399:647482576:+/Tae-MIR_N63b
1:0:0	5A:653039536:653039651:-/Tae-MIR9772a
1:0:0	5A:671699952:671700042:-/Tae-MIR5175_N3
1:0:0	5A:690551701:690551889:-/miR1122i-Probable
1:0:0	5A:691798557:691798667:-/Tae-MIR9674o
1:0:0	5A:79718557:79718750:-/Tae-MIR_N23f
1:0:0	6A:112005020:112005163:+/Tae-MIR_N25e
1:0:0	6A:12457479:12457583:-/tae-MIR1136
1:0:0	6A:147960208:147960399:+/Tae-MIR_N4k
1:0:0	6A:149922998:149923148:+/Tae-MIR167g
1:0:0	6A:16062117:16062233:+/Tae-MIR9666f
1:0:0	6A:17262245:17262361:+/Tae-MIR9666z
1:0:0	6A:185551737:185551869:+/tae-b1r1-46498
1:0:0	6A:19317909:19318024:-/Tae-MIR9666_N1
1:0:0	6A:196951408:196951539:-/Tae-MIRN4345f
1:0:0	6A:20127037:20127125:-/Tae-MIR_N281a
1:0:0	6A:202069824:202069926:+/Tae-MIR_N5h
1:0:0	6A:20282399:20282516:-/Tae-MIR9666a_5
1:0:0	6A:20292152:20292269:-/Tae-MIR9666y
1:0:0	6A:20293309:20293426:-/Tae-MIR9666x
1:0:0	6A:212801577:212801675:+/Tae-MIR_N53d
1:0:0	6A:218746664:218746849:-/Tae-MIR_N82b
1:0:0	6A:23496440:23496583:-/Tae-MIR_N25f
1:0:0	6A:24463394:24463511:+/Tae-MIR9666a_6
1:0:0	6A:256839364:256839473:+/Tae-MIR_N41b
1:0:0	6A:28276401:28276516:-/Tae-MIR9666w
1:0:0	6A:28662000:28662092:+/Tae-MIRN4311_N2
1:0:0	6A:30773472:30773571:-/Tae-MIR5175g
1:0:0	6A:33292574:33292683:-/Tae-MIR_N97a
1:0:0	6A:3361615:3361857:-/Tae-MIR_N280a
1:0:0	6A:36126946:36127063:-/Tae-MIR9666v
1:0:0	6A:363516436:363516548:-/Tae-MIR1120a
1:0:0	6A:420829760:420829872:-/Tae-MIR1130w
1:0:0	6A:424099066:424099182:-/Tae-MIR_N35e
1:0:0	6A:46659842:46659956:+/Tae-MIR9666d
1:0:0	6A:481258115:481258217:+/miR5049n-Probable
1:0:0	6A:518597090:518597199:-/Tae-MIR_N97b
1:0:0	6A:51950021:51950203:+/Tae-MIR_N282a
1:0:0	6A:531407960:531408050:+/Tae-MIR5175_N4
1:0:0	6A:560691690:560691857:+/miR166k-Probable
1:0:0	6A:568079521:568079637:+/Tae-MIR9666aa
1:0:0	6A:576174989:576175084:-/Tae-MIR531j
1:0:0	6A:576354875:576354989:+/Tae-MIR_N65b
1:0:0	6A:576369903:576370016:+/Tae-MIR_N65c
1:0:0	6A:576382135:576382230:-/Tae-MIR531i
1:0:0	6A:579098621:579098877:-/Tae-MIR_N285a
1:0:0	6A:580664334:580664460:-/Tae-MIR9654g
1:0:0	6A:610394850:610394965:+/tae-b1r1-44919
1:0:0	6A:610396087:610396204:+/Tae-MIR9666a_7
1:0:0	6A:612093900:612093991:+/Tae-MIR_N286a
1:0:0	6A:68894529:68894649:-/miR1130t-Probable
1:0:0	6A:69059982:69060081:-/Tae-MIR_N283a
1:0:0	6A:70919195:70919351:-/Tae-MIR_N14f
1:0:0	6A:78255214:78255342:-/miR5049m-Probable
1:0:0	6A:78961123:78961340:-/Tae-MIR_N27e
1:0:0	6A:86396525:86396617:-/Tae-MIR_N284a
1:0:0	7A:109602622:109602710:-/Tae-MIR_N308a
1:0:0	7A:110472483:110472738:+/Tae-MIRN4402a
1:0:0	7A:112457168:112457387:+/Tae-MIR_N309a
1:0:0	7A:112979779:112979950:+/Tae-MIR_N310a
1:0:0	7A:121932668:121932818:+/Tae-MIR_N3q
1:0:0	7A:127261606:127261816:+/Tae-MIR_N18e
1:0:0	7A:15125684:15125865:-/Tae-MIR_N303a
1:0:0	7A:15197898:15198017:-/Tae-MIR_N304a
1:0:0	7A:171577505:171577699:-/Tae-MIR_N4n
1:0:0	7A:183829661:183829964:-/miR1122p-Probable
1:0:0	7A:18621816:18621932:+/Tae-MIR9666h
1:0:0	7A:193379680:193379777:-/Tae-MIR_N38d
1:0:0	7A:211208790:211208920:-/Tae-MIRN4334f
1:0:0	7A:232582777:232582995:-/Tae-MIR_N27f
1:0:0	7A:24260932:24261048:+/Tae-MIR9666ab
1:0:0	7A:24932314:24932540:-/miR5049_N7
1:0:0	7A:261705205:261705333:+/Tae-MIR169w
1:0:0	7A:261705456:261705568:+/Tae-MIR_N2u
1:0:0	7A:263471941:263472089:+/Tae-MIR_N1ai
1:0:0	7A:279616456:279616643:-/miR1122q-Probable
1:0:0	7A:291448949:291449069:+/Tae-MIR9783l
1:0:0	7A:33544119:33544230:-/Tae-MIR1847i
1:0:0	7A:356416665:356416779:+/Tae-MIR_N6o
1:0:0	7A:38967182:38967279:-/Tae-MIR9657k
1:0:0	7A:38972605:38972702:-/Tae-MIR9657j
1:0:0	7A:38977985:38978139:-/Tae-MIR9657h
1:0:0	7A:412723074:412723199:-/Tae-MIR_N311a
1:0:0	7A:424317069:424317156:-/miR1130w-Probable
1:0:0	7A:444433422:444433524:+/miR5049_N8
1:0:0	7A:446325992:446326102:-/Tae-MIR2275d
1:0:0	7A:467421659:467421771:+/Tae-MIR_N53e
1:0:0	7A:469803013:469803115:-/Tae-MIR_N5i
1:0:0	7A:48237329:48237416:-/miRN22a-Novel_N6
1:0:0	7A:49578036:49578156:-/Tae-MIR_N305a
1:0:0	7A:533057729:533057836:-/miRN37-Novel_N11
1:0:0	7A:540138467:540138586:+/Tae-MIRN4295j
1:0:0	7A:54902387:54902631:+/Tae-MIR_N306a
1:0:0	7A:566975180:566975296:+/Tae-MIR9666i
1:0:0	7A:580475500:580475645:+/tae-b1r1-53060
1:0:0	7A:581946848:581946947:+/Tae-MIR_N312a
1:0:0	7A:583975700:583975787:-/Tae-MIR_N9j
1:0:0	7A:589837776:589837986:+/Tae-MIR_N18f
1:0:0	7A:594891266:594891480:-/Tae-MIR159e
1:0:0	7A:611853780:611853897:-/Tae-MIR9666e
1:0:0	7A:617421864:617421998:-/Tae-MIR_N313a
1:0:0	7A:617665740:617665977:-/Tae-MIR_N78b
1:0:0	7A:617686118:617686298:+/Tae-MIR_N314a
1:0:0	7A:62272004:62272097:-/Tae-MIR531e
1:0:0	7A:62572362:62572513:-/tae-b1r1-55248
1:0:0	7A:634931232:634931344:+/Tae-MIR_N2v
1:0:0	7A:643406082:643406214:-/Tae-MIR_N73b
1:0:0	7A:648372174:648372286:+/Tae-MIR_N53f
1:0:0	7A:648784525:648784660:-/Tae-MIR_N315a
1:0:0	7A:650108603:650108747:+/Tae-MIR_N316a
1:0:0	7A:663759046:663759305:-/Tae-MIR408_N1
1:0:0	7A:663811036:663811203:-/Tae-MIR_N29d
1:0:0	7A:668530073:668530170:+/miRN37-Novel
1:0:0	7A:675392697:675392925:-/Tae-MIRN4319
1:0:0	7A:677617905:677618124:+/Tae-MIR_N27g
1:0:0	7A:678909007:678909151:-/Tae-MIR169y
1:0:0	7A:688190585:688190793:-/miRN38-Novel
1:0:0	7A:688193383:688193568:-/miRN38-Novel_N1
1:0:0	7A:694031648:694031858:+/Tae-MIR_N18g
1:0:0	7A:699802377:699802470:-/Tae-MIR_N69c
1:0:0	7A:704334155:704334285:+/Tae-MIR399x
1:0:0	7A:711962193:711962415:-/Tae-MIR_N17g
1:0:0	7A:725643945:725644089:+/Tae-MIRN246_N3
1:0:0	7A:72698405:72698523:-/Tae-MIR5200c
1:0:0	7A:73668318:73668449:-/Tae-MIRN4345i
1:0:0	7A:75207100:75207325:+/Tae-MIR_N307a
1:0:0	7A:78616170:78616350:-/Tae-MIRN4408
1:0:0	7A:8140640:8140749:-/Tae-MIR_N101a
1:0:0	7A:8200913:8201022:-/Tae-MIR_N101b
1:0:0	7A:86235024:86235161:+/Tae-MIR5070n
1:0:0	7A:89923159:89923351:-/Tae-MIR_N12k
0:1:0	1B:10071006:10071108:+/Tae-MIR_N126a
0:1:0	1B:104882663:104882775:+/Tae-MIR1137a
0:1:0	1B:131008667:131008803:-/Tae-MIRN4324c
0:1:0	1B:15906368:15906462:-/Tae-MIR_N8a
0:1:0	1B:161992185:161992297:+/miR6197d-Probable
0:1:0	1B:174038275:174038463:+/miR1122a-Probable
0:1:0	1B:175155770:175155914:+/Tae-MIR_N16a
0:1:0	1B:17793075:17793263:-/miR1122a-Probabl_N1
0:1:0	1B:22327323:22327467:-/Tae-MIR_N25a
0:1:0	1B:22333904:22334030:-/Tae-MIR9654w
0:1:0	1B:254462742:254462842:+/Tae-MIR6197e
0:1:0	1B:300331133:300331260:-/Tae-MIRN4334a
0:1:0	1B:30873772:30874038:-/Tae-MIR_N54a
0:1:0	1B:310930082:310930257:-/Tae-MIR160c
0:1:0	1B:31493805:31493925:-/miR5049_N1
0:1:0	1B:31834248:31834339:+/Tae-MIR_N127a
0:1:0	1B:325269058:325269262:+/Tae-MIR_N129a
0:1:0	1B:332093214:332093326:+/Tae-MIR6197_N2
0:1:0	1B:341034246:341034379:-/Tae-MIR_N34a
0:1:0	1B:34210861:34211000:-/Tae-MIR_N128a
0:1:0	1B:348503059:348503189:+/Tae-MIR_N130a
0:1:0	1B:36123075:36123201:-/Tae-MIR9654j
0:1:0	1B:36259117:36259231:+/Tae-MIR_N23b
0:1:0	1B:396366526:396366765:-/Tae-MIR_N106a
0:1:0	1B:39639558:39639654:+/tae-MIR1131_3
0:1:0	1B:40188965:40189089:-/Tae-MIR9654ah
0:1:0	1B:402110344:402110466:-/Tae-MIR_N72a
0:1:0	1B:40601259:40601353:-/Tae-MIR_N8b
0:1:0	1B:414465065:414465308:+/Tae-MIR_N1d
0:1:0	1B:43106763:43106887:-/miR9654a-Known
0:1:0	1B:432819028:432819153:+/Tae-MIR_N52a
0:1:0	1B:450376516:450376755:+/Tae-MIR_N74a
0:1:0	1B:48088592:48088688:-/tae-MIR1131_8
0:1:0	1B:486491339:486491533:+/Tae-MIR_N131a
0:1:0	1B:531583871:531584036:+/Tae-MIR_N19a
0:1:0	1B:531699058:531699315:+/Tae-MIR_N132a
0:1:0	1B:531867374:531867472:+/Tae-MIRN4347
0:1:0	1B:533759680:533759873:-/Tae-MIR_N133a
0:1:0	1B:547224253:547224517:+/Tae-MIR_N134a
0:1:0	1B:550919821:550919946:+/Tae-MIR9654ak
0:1:0	1B:563650456:563650547:+/Tae-MIR_N135a
0:1:0	1B:564305591:564305825:+/Tae-MIR_N58a
0:1:0	1B:565664600:565664762:+/Tae-MIR_N57a
0:1:0	1B:566450462:566450574:-/Tae-MIR_N2a
0:1:0	1B:568525896:568526026:+/Tae-MIR5070c
0:1:0	1B:58793175:58793428:-/Tae-MIR_N13c
0:1:0	1B:58797636:58797889:-/Tae-MIR_N13d
0:1:0	1B:593497427:593497559:-/Tae-MIR399b
0:1:0	1B:593558299:593558395:-/Tae-MIRN4284f
0:1:0	1B:593604395:593604527:-/Tae-MIR399bb
0:1:0	1B:593712481:593712586:+/Tae-MIR399ao
0:1:0	1B:593756876:593756981:+/Tae-MIR399ap
0:1:0	1B:593757472:593757566:-/Tae-MIRN4348
0:1:0	1B:593758267:593758430:-/Tae-MIR_N7d
0:1:0	1B:593835187:593835321:+/Tae-MIR399o
0:1:0	1B:595022710:595022953:+/Tae-MIR_N136a
0:1:0	1B:615697761:615697886:+/Tae-MIR9654b
0:1:0	1B:623950947:623951093:-/Tae-MIR_N3a
0:1:0	1B:62798157:62798245:+/Tae-MIRN4320_N1
0:1:0	1B:629590885:629590981:+/tae-MIR1131_5
0:1:0	1B:633721770:633721960:-/Tae-MIR_N56a
0:1:0	1B:633752215:633752405:-/Tae-MIR_N56b
0:1:0	1B:642955755:642955869:+/miR1130a-Probable
0:1:0	1B:645663176:645663300:-/miR9654b-Probable
0:1:0	1B:654647892:654648103:-/Tae-MIR_N20b
0:1:0	1B:655049065:655049184:+/Tae-MIR2275e
0:1:0	1B:655097426:655097543:+/Tae-MIR2275_N1
0:1:0	1B:658494800:658494892:+/Tae-MIR_N138a
0:1:0	1B:659767944:659768056:-/miR5049_N2
0:1:0	1B:659767944:659768102:-/miR5049a-Probable
0:1:0	1B:673550478:673550628:-/Tae-MIR_N1e
0:1:0	1B:77543725:77543839:+/tae-b1r1-5858
0:1:0	1B:86579945:86580088:-/Tae-MIR9668
0:1:0	1B:92873763:92873864:+/Tae-MIR_N38a
0:1:0	1B:94200675:94200826:+/tae-MIR1125
0:1:0	1B:9707372:9707476:-/Tae-MIR_N53a
0:1:0	1B:9709585:9709689:-/Tae-MIR_N53b
0:1:0	1B:98843499:98843600:+/Tae-MIR_N15a
0:1:0	2B:10788760:10788868:+/miR166d-Known
0:1:0	2B:120593610:120593711:-/Tae-MIR_N158a
0:1:0	2B:135006696:135006792:-/Tae-MIR1130r
0:1:0	2B:149837422:149837522:-/Tae-MIR_N53c
0:1:0	2B:156390753:156390876:+/Tae-MIR5067a
0:1:0	2B:158881583:158881676:-/Tae-MIR_N69a
0:1:0	2B:165094182:165094342:+/Tae-MIR_N19d
0:1:0	2B:17264778:17265009:-/Tae-MIR_N155a
0:1:0	2B:19839749:19839943:+/Tae-MIR_N39a
0:1:0	2B:210258103:210258234:+/Tae-MIR1432d
0:1:0	2B:230247455:230247598:-/Tae-MIR_N1g
0:1:0	2B:240067914:240068104:+/Tae-MIR_N4d
0:1:0	2B:250269298:250269419:-/Tae-MIR_N159a
0:1:0	2B:26516098:26516191:-/Tae-MIR531k
0:1:0	2B:26922907:26923144:-/Tae-MIR_N28c
0:1:0	2B:26923083:26923337:-/Tae-MIR_N28d
0:1:0	2B:286515304:286515427:+/miR5049c-Probable
0:1:0	2B:288474885:288475039:-/Tae-MIR_N14a
0:1:0	2B:30994142:30994239:+/Tae-MIRN4284g
0:1:0	2B:319409193:319409440:+/Tae-MIR_N34b
0:1:0	2B:33862296:33862408:-/Tae-MIRN4357
0:1:0	2B:34340877:34341039:-/Tae-MIR_N156a
0:1:0	2B:364920157:364920271:-/Tae-MIR_N6b
0:1:0	2B:39160324:39160439:-/Tae-MIR_N157a
0:1:0	2B:399474338:399474445:+/miRN37-Novel_N3
0:1:0	2B:443278160:443278256:+/Tae-MIR531l
0:1:0	2B:454337790:454337902:+/Tae-MIR1137d
0:1:0	2B:46570941:46571077:+/Tae-MIR5070f
0:1:0	2B:482720665:482720775:-/Tae-MIR_N160a
0:1:0	2B:49090818:49090965:+/Tae-MIR_N75a
0:1:0	2B:49601376:49601480:-/miR5049b-Probable
0:1:0	2B:504206943:504207037:-/Tae-MIR_N8c
0:1:0	2B:512213052:512213246:-/Tae-MIR_N23c
0:1:0	2B:5124577:5124813:+/Tae-MIR_N31c
0:1:0	2B:516505569:516505671:+/Tae-MIR5175b
0:1:0	2B:520157520:520157616:+/tae-MIR1131
0:1:0	2B:52092009:52092105:-/tae-MIR1131_1
0:1:0	2B:547003439:547003662:-/Tae-MIR_N17a
0:1:0	2B:555383919:555384058:-/Tae-MIR_N26a
0:1:0	2B:563027963:563028098:+/miR1120a-Probable
0:1:0	2B:5671329:5671448:-/tae-b1r1-14450
0:1:0	2B:5721533:5721652:-/Tae-MIR_N106b
0:1:0	2B:58547857:58547969:+/Tae-MIR9774
0:1:0	2B:605592594:605592696:-/Tae-MIR_N11a
0:1:0	2B:621778814:621778925:-/Tae-MIR6197g
0:1:0	2B:622503345:622503457:+/miRN22a-Novel_N3
0:1:0	2B:625549917:625550041:-/miR5049d-Probable
0:1:0	2B:629663654:629663751:+/Tae-MIRN4284e
0:1:0	2B:63782849:63782991:-/Tae-MIRN4312
0:1:0	2B:645659945:645660072:+/Tae-MIR169bi
0:1:0	2B:651621097:651621259:-/Tae-MIR395y
0:1:0	2B:651621606:651621771:-/Tae-MIR395x
0:1:0	2B:655325929:655326036:-/miRN37-Novel_N4
0:1:0	2B:683302527:683302653:-/miR1135a-Probable
0:1:0	2B:685598815:685598941:-/Tae-MIR9654x
0:1:0	2B:690727171:690727317:-/Tae-MIR_N16d
0:1:0	2B:699593016:699593112:-/tae-MIR1131_2
0:1:0	2B:715307703:715307925:-/Tae-MIR_N17b
0:1:0	2B:720801611:720801732:+/Tae-MIR_N161a
0:1:0	2B:722629346:722629565:-/Tae-MIR_N40a
0:1:0	2B:722635075:722635294:-/Tae-MIR_N40b
0:1:0	2B:723952202:723952326:-/Tae-MIR9654_N1
0:1:0	2B:732595457:732595582:+/Tae-MIRN4301c
0:1:0	2B:736890018:736890154:+/Tae-MIRN4342
0:1:0	2B:747520218:747520372:-/Tae-MIR395t
0:1:0	2B:748068210:748068314:-/Tae-MIR395s
0:1:0	2B:748068783:748068990:-/Tae-MIR395a_N1
0:1:0	2B:748084191:748084291:-/Tae-MIR395bf
0:1:0	2B:748084633:748084734:-/Tae-MIR395n
0:1:0	2B:748335870:748335975:-/Tae-MIR395aa
0:1:0	2B:748336714:748336878:-/Tae-MIR395ag
0:1:0	2B:748346643:748346806:-/Tae-MIR395au
0:1:0	2B:748421695:748421850:-/Tae-MIR395ac
0:1:0	2B:748422016:748422121:-/Tae-MIR395k
0:1:0	2B:748422389:748422621:-/Tae-MIR395ay
0:1:0	2B:749805016:749805107:-/miRN10d-Novel
0:1:0	2B:753820128:753820252:+/miR9654d-Probable
0:1:0	2B:755374048:755374135:-/tae-MIR9774_1
0:1:0	2B:759743588:759743735:-/Tae-MIR_N109a
0:1:0	2B:76205394:76205519:+/Tae-MIR9654k
0:1:0	2B:772062254:772062393:+/Tae-MIR396f
0:1:0	2B:775104914:775105041:+/Tae-MIR169ah
0:1:0	2B:775159261:775159368:+/Tae-MIR169ba
0:1:0	2B:786169270:786169402:-/Tae-MIR_N45b
0:1:0	2B:793089745:793089869:-/miR9654e-Known
0:1:0	2B:795492390:795492484:+/Tae-MIR_N8d
0:1:0	2B:797446519:797446615:+/tae-MIR1131_6
0:1:0	2B:798155815:798155917:-/Tae-MIR_N162a
0:1:0	2B:798383424:798383532:+/Tae-MIR1137e
0:1:0	2B:798993708:798993819:-/Tae-MIR1137f
0:1:0	2B:84797277:84797422:-/Tae-MIR_N16e
0:1:0	2B:8691619:8691730:-/Tae-MIR1137c
0:1:0	2B:9120312:9120424:+/Tae-MIR_N2e
0:1:0	2B:9690095:9690189:+/Tae-MIR531g
0:1:0	3B:101788626:101788720:+/Tae-MIR_N8e
0:1:0	3B:106648563:106648672:-/Tae-MIR2275m
0:1:0	3B:106655693:106655806:-/Tae-MIR2275k
0:1:0	3B:109363886:109364096:-/miR156f-Probable
0:1:0	3B:114265825:114266013:-/miR1122c-Probable
0:1:0	3B:115782121:115782226:-/Tae-MIR_N184a
0:1:0	3B:116932532:116932628:-/tae-MIR1131_4
0:1:0	3B:133001562:133001781:-/Tae-MIR_N40c
0:1:0	3B:13946443:13946531:+/Tae-MIRN4320a
0:1:0	3B:14733303:14733428:+/Tae-MIR9654al
0:1:0	3B:160843070:160843184:+/Tae-MIR_N6d
0:1:0	3B:172177706:172177806:-/Tae-MIR_N46a
0:1:0	3B:172959455:172959667:-/Tae-MIR_N20c
0:1:0	3B:174900697:174900818:+/tae-b1r1-20917
0:1:0	3B:18254355:18254481:-/Tae-MIR9654ar
0:1:0	3B:187490201:187490312:-/Tae-MIR1847d
0:1:0	3B:18966497:18966592:+/Tae-MIR_N54b
0:1:0	3B:19036232:19036327:+/Tae-MIR_N54c
0:1:0	3B:191212997:191213170:+/Tae-MIR_N185a
0:1:0	3B:20366846:20366954:+/miR396f-Probable
0:1:0	3B:21162764:21162858:-/Tae-MIR_N8f
0:1:0	3B:21166717:21166910:-/Tae-MIR_N12d
0:1:0	3B:23400831:23400925:+/Tae-MIR_N8g
0:1:0	3B:246163854:246163965:-/Tae-MIR1847c
0:1:0	3B:247570347:247570449:-/Tae-MIRN4331
0:1:0	3B:252344936:252345130:-/Tae-MIR5049b
0:1:0	3B:253488723:253488843:-/Tae-MIRN4334_N1
0:1:0	3B:253631817:253632005:-/Tae-MIR_N39b
0:1:0	3B:253664863:253665051:-/Tae-MIR_N39c
0:1:0	3B:260158410:260158520:-/miR1120b-Probable
0:1:0	3B:283129181:283129289:-/miRN22a-Novel_N4
0:1:0	3B:29393445:29393541:-/tae-MIR1131_7
0:1:0	3B:31670746:31670934:-/Tae-MIR_N183a
0:1:0	3B:33521015:33521139:+/miR9654f-Probable
0:1:0	3B:36591901:36592027:-/Tae-MIR9654u
0:1:0	3B:36623028:36623154:-/Tae-MIR9654c
0:1:0	3B:37632671:37632773:-/Tae-MIR_N11b
0:1:0	3B:386596626:386596736:+/miR1130i-Probable
0:1:0	3B:406618971:406619227:+/Tae-MIR_N186a
0:1:0	3B:41449206:41449389:+/Tae-MIR393_N1
0:1:0	3B:417729527:417729652:+/Tae-MIR9783f
0:1:0	3B:419964612:419964754:+/Tae-MIR_N26b
0:1:0	3B:422552884:422552996:+/Tae-MIR_N82a
0:1:0	3B:42550589:42550725:-/Tae-MIR5070i
0:1:0	3B:429318625:429318748:-/Tae-MIR319i
0:1:0	3B:445250441:445250543:-/Tae-MIR_N11c
0:1:0	3B:452907066:452907209:-/Tae-MIR_N1l
0:1:0	3B:456963038:456963143:-/Tae-MIRN4278
0:1:0	3B:469765443:469765533:-/Tae-MIR_N187a
0:1:0	3B:484318448:484318636:-/miR1122d-Probable
0:1:0	3B:48860674:48860820:-/Tae-MIR_N3e
0:1:0	3B:489362833:489362954:+/miR5049_N3
0:1:0	3B:533692157:533692307:+/Tae-MIRN246_N1
0:1:0	3B:533854956:533855147:-/Tae-MIR_N4f
0:1:0	3B:56067205:56067432:+/Tae-MIR1137h
0:1:0	3B:56547198:56547294:-/Tae-MIRN4284b
0:1:0	3B:56665061:56665157:-/Tae-MIRN4284c
0:1:0	3B:567459499:567459711:-/Tae-MIR_N20d
0:1:0	3B:572680475:572680630:-/Tae-MIR_N14c
0:1:0	3B:57318867:57319113:+/Tae-MIR9675b
0:1:0	3B:606205502:606205596:-/Tae-MIR_N8h
0:1:0	3B:641800:641955:-/Tae-MIR_N182a
0:1:0	3B:671355388:671355502:-/Tae-MIR_N188a
0:1:0	3B:673401512:673401759:-/Tae-MIR_N34c
0:1:0	3B:685395906:685396035:-/tae-MIR1130b
0:1:0	3B:691444814:691444952:+/Tae-MIR9674h
0:1:0	3B:720162950:720163142:-/Tae-MIR_N12e
0:1:0	3B:726620033:726620137:+/Tae-MIR_N6e
0:1:0	3B:726778495:726778608:-/Tae-MIR_N189a
0:1:0	3B:728918050:728918176:+/Tae-MIR9783g
0:1:0	3B:730155257:730155364:-/miRN37-Novel_N5
0:1:0	3B:730499509:730499616:-/miRN37-Novel_N6
0:1:0	3B:742927050:742927295:-/Tae-MIR_N190a
0:1:0	3B:751734760:751734867:+/miRN37-Novel_N7
0:1:0	3B:756121844:756121992:-/Tae-MIR_N3f
0:1:0	3B:757282826:757283018:+/Tae-MIR_N12f
0:1:0	3B:758414018:758414272:+/Tae-MIR_N191a
0:1:0	3B:760718358:760718548:+/Tae-MIR_N192a
0:1:0	3B:762456316:762456452:-/Tae-MIR_N193a
0:1:0	3B:765557712:765558044:+/miRN19-Novel
0:1:0	3B:768249405:768249533:+/Tae-MIR_N80b
0:1:0	3B:775342063:775342273:+/Tae-MIR_N20e
0:1:0	3B:775971555:775971679:+/miR9654g-Probable
0:1:0	3B:783474065:783474184:-/Tae-MIR5049c
0:1:0	3B:784921455:784921580:+/Tae-MIR9654am
0:1:0	3B:786722390:786722515:+/Tae-MIRN4334b
0:1:0	3B:787527866:787527984:-/Tae-MIRN4327c
0:1:0	3B:787819301:787819418:+/Tae-MIRN4327d
0:1:0	3B:793353668:793353801:+/Tae-MIR_N3g
0:1:0	3B:794106635:794106863:-/Tae-MIR_N44a
0:1:0	3B:794359457:794359566:+/miR1130k-Probable
0:1:0	3B:800053239:800053365:-/Tae-MIR9654ad
0:1:0	3B:802848511:802848654:-/Tae-MIR_N1m
0:1:0	3B:803773729:803773857:+/miR5049_N4
0:1:0	3B:822187842:822188097:+/Tae-MIRN4344b
0:1:0	3B:823350302:823350398:-/tae-MIR1131_4_1
0:1:0	3B:829374692:829374816:-/tae-MIR9654a
0:1:0	3B:829545724:829545947:+/Tae-MIR_N17d
0:1:0	4B:120579554:120579727:+/miRN25-Novel_N1
0:1:0	4B:14040682:14040777:-/tae-MIR531
0:1:0	4B:170519566:170519691:+/Tae-MIR9654q
0:1:0	4B:187358898:187359049:+/tae-MIR1127a
0:1:0	4B:191080729:191080879:+/Tae-MIR_N75b
0:1:0	4B:241181967:241182079:+/Tae-MIR1847f
0:1:0	4B:27940585:27940696:+/Tae-MIR_N222a
0:1:0	4B:28077443:28077696:+/Tae-MIR_N13h
0:1:0	4B:299561192:299561431:+/Tae-MIR_N224a
0:1:0	4B:35241294:35241466:+/Tae-MIR_N223a
0:1:0	4B:377388672:377388818:+/Tae-MIR_N3h
0:1:0	4B:387351843:387351990:+/Tae-MIR_N61a
0:1:0	4B:397015073:397015263:+/Tae-MIR_N63a
0:1:0	4B:409747468:409747592:+/miR5049_N5
0:1:0	4B:414603772:414603904:+/Tae-MIR_N45c
0:1:0	4B:476367723:476367820:-/Tae-MIR_N2j
0:1:0	4B:488642591:488642689:-/tae-b1r1-31668
0:1:0	4B:497374556:497374656:-/Tae-MIR_N46b
0:1:0	4B:517085005:517085114:-/Tae-MIR_N225a
0:1:0	4B:528717089:528717215:-/Tae-MIR9654ao
0:1:0	4B:57441797:57441894:+/Tae-MIRN4321b
0:1:0	4B:579888848:579888941:-/Tae-MIR_N69b
0:1:0	4B:580333672:580333797:+/Tae-MIR9654d
0:1:0	4B:586455337:586455449:-/Tae-MIR_N2k
0:1:0	4B:598259208:598259320:+/Tae-MIR_N2l
0:1:0	4B:59862660:59862809:+/Tae-MIR_N21c
0:1:0	4B:602209970:602210065:+/Tae-MIR_N8j
0:1:0	4B:623149397:623149521:-/Tae-MIR9654_N5
0:1:0	4B:633138144:633138278:+/Tae-MIR_N226a
0:1:0	4B:635683536:635683724:-/Tae-MIR_N4h
0:1:0	4B:64139438:64139589:+/Tae-MIR_N25b
0:1:0	4B:642637002:642637254:+/Tae-MIR_N13i
0:1:0	4B:643651316:643651428:+/miR6197j-Probable
0:1:0	4B:646961053:646961147:-/Tae-MIR531b
0:1:0	4B:649321562:649321687:+/Tae-MIR9654e
0:1:0	4B:652277534:652277648:+/Tae-MIR_N6h
0:1:0	4B:653417786:653417900:+/Tae-MIR_N6i
0:1:0	4B:654033933:654034028:+/tae-MIR9657a_1
0:1:0	4B:654095126:654095241:-/Tae-MIR9674j
0:1:0	4B:654900706:654900837:+/Tae-MIR5064g
0:1:0	4B:654902362:654902560:+/Tae-MIR5064h
0:1:0	4B:654902500:654902630:+/tae-b1r1-31105
0:1:0	4B:656309640:656309766:-/Tae-MIR5064_N3
0:1:0	4B:656309800:656309932:-/Tae-MIR9674p
0:1:0	4B:658522130:658522235:-/Tae-MIR_N52c
0:1:0	4B:658524797:658524895:-/Tae-MIRN4307a
0:1:0	4B:671730208:671730498:+/miRN24-Novel
0:1:0	5B:102630239:102630433:-/Tae-MIR_N252a
0:1:0	5B:102894415:102894542:+/Tae-MIR9783j
0:1:0	5B:104368231:104368343:-/Tae-MIR_N2o
0:1:0	5B:130321000:130321161:+/miRN29-Novel
0:1:0	5B:147155564:147155655:+/Tae-MIR_N35b
0:1:0	5B:14758586:14758678:-/Tae-MIR_N250a
0:1:0	5B:150961811:150961959:+/Tae-MIR_N1t
0:1:0	5B:161709198:161709329:+/Tae-MIR_N1u
0:1:0	5B:176590533:176590644:-/miR5049_N6
0:1:0	5B:194769098:194769246:-/Tae-MIR_N1v
0:1:0	5B:245601433:245601535:+/Tae-MIR_N5c
0:1:0	5B:251914660:251914834:-/Tae-MIR_N4i
0:1:0	5B:252322561:252322720:+/Tae-MIR_N24f
0:1:0	5B:260418497:260418645:-/Tae-MIR_N1w
0:1:0	5B:2628052:2628154:+/Tae-MIR_N5d
0:1:0	5B:278027172:278027269:-/Tae-MIR9657f
0:1:0	5B:2852423:2852525:-/Tae-MIR_N5e
0:1:0	5B:28705987:28706111:+/miR9654n-Probable
0:1:0	5B:290107308:290107463:+/Tae-MIR_N14e
0:1:0	5B:29325710:29325871:+/Tae-MIR_N7l
0:1:0	5B:332506237:332506434:+/Tae-MIR_N23g
0:1:0	5B:36800962:36801076:-/Tae-MIR_N37c
0:1:0	5B:384599329:384599439:-/Tae-MIR6197h
0:1:0	5B:390699434:390699639:-/Tae-MIR_N253a
0:1:0	5B:399075027:399075253:+/Tae-MIR_N254a
0:1:0	5B:413610521:413610606:+/Tae-MIR_N10h
0:1:0	5B:464176847:464176941:+/Tae-MIR531h
0:1:0	5B:476552285:476552376:+/Tae-MIR_N34d
0:1:0	5B:476859783:476859885:+/Tae-MIR_N5f
0:1:0	5B:477355305:477355454:+/Tae-MIR169ak
0:1:0	5B:482298117:482298243:-/Tae-MIR9654ac
0:1:0	5B:489304223:489304384:-/Tae-MIR_N7m
0:1:0	5B:490419346:490419457:+/Tae-MIR1122e
0:1:0	5B:491968317:491968434:+/Tae-MIR5049_N2
0:1:0	5B:507633343:507633442:+/Tae-MIRN4307b
0:1:0	5B:509684823:509684965:-/Tae-MIR_N1x
0:1:0	5B:521399636:521399761:+/Tae-MIR9654i
0:1:0	5B:523413080:523413183:-/Tae-MIR_N21d
0:1:0	5B:527783641:527783891:-/Tae-MIR_N255a
0:1:0	5B:533316429:533316528:+/Tae-MIR1131_7
0:1:0	5B:535345122:535345246:+/miR9654p-Probable
0:1:0	5B:535696010:535696163:-/Tae-MIR_N36a
0:1:0	5B:541337651:541337756:-/miR1130q-Probable
0:1:0	5B:547325491:547325616:+/Tae-MIR9654f
0:1:0	5B:547499494:547499590:+/Tae-MIR1130v
0:1:0	5B:547846684:547846782:+/Tae-MIR_N256a
0:1:0	5B:551328820:551328936:-/Tae-MIR1130i
0:1:0	5B:551404439:551404546:-/Tae-MIR_N257a
0:1:0	5B:563355353:563355465:+/Tae-MIR1847h
0:1:0	5B:572604254:572604445:-/Tae-MIR_N12i
0:1:0	5B:574957926:574958048:+/Tae-MIR9783_N1
0:1:0	5B:577101229:577101323:+/Tae-MIR_N8k
0:1:0	5B:579129642:579129741:-/Tae-MIR1131_8
0:1:0	5B:584101338:584101425:-/Tae-MIRN4320d
0:1:0	5B:590177669:590177932:+/Tae-MIR_N258a
0:1:0	5B:590736965:590737062:+/Tae-MIR_N259a
0:1:0	5B:591492685:591492818:+/Tae-MIRN4369
0:1:0	5B:592203730:592203982:+/Tae-MIRN4370b
0:1:0	5B:596514780:596515020:-/Tae-MIR_N260a
0:1:0	5B:598532532:598532627:+/Tae-MIR_N91a
0:1:0	5B:598580500:598580595:+/Tae-MIR_N91b
0:1:0	5B:599381274:599381359:+/Tae-MIR_N261a
0:1:0	5B:599532791:599532917:-/Tae-MIR9654r
0:1:0	5B:600082357:600082450:+/Tae-MIR_N262a
0:1:0	5B:600342258:600342384:-/Tae-MIR9654ab
0:1:0	5B:611979381:611979497:-/Tae-MIR_N263a
0:1:0	5B:612117554:612117641:+/Tae-MIRN4399
0:1:0	5B:618178672:618178905:-/Tae-MIR_N58c
0:1:0	5B:622204811:622204973:+/Tae-MIR_N7n
0:1:0	5B:634316434:634316528:+/Tae-MIR_N264a
0:1:0	5B:659556957:659557071:+/Tae-MIR_N6l
0:1:0	5B:659823086:659823180:-/Tae-MIR_N8l
0:1:0	5B:668107918:668108110:+/Tae-MIR_N4j
0:1:0	5B:684223277:684223379:+/Tae-MIR_N11h
0:1:0	5B:684372467:684372577:+/Tae-MIR_N35c
0:1:0	5B:692370765:692370876:+/Tae-MIR_N265a
0:1:0	5B:692478685:692478872:-/miR1122j-Probable
0:1:0	5B:700595468:700595609:-/Tae-MIR169o
0:1:0	5B:700650104:700650245:-/Tae-MIR169n
0:1:0	5B:700661688:700661829:-/Tae-MIR169m
0:1:0	5B:700670839:700670980:-/Tae-MIR169l
0:1:0	5B:703472124:703472384:-/miRN25-Novel_N3
0:1:0	5B:711070963:711071079:+/Tae-MIR9772h
0:1:0	5B:711095904:711096027:+/miRN31-Novel
0:1:0	5B:711744036:711744135:-/Tae-MIR1131_9
0:1:0	5B:71476485:71476584:-/Tae-MIR1131_6
0:1:0	5B:71623510:71623637:+/Tae-MIR_N251a
0:1:0	5B:93470048:93470150:+/Tae-MIR_N5g
0:1:0	5B:97493962:97494061:-/Tae-MIR1120b
0:1:0	6B:100067645:100067795:+/Tae-MIR_N3k
0:1:0	6B:117353772:117353863:-/Tae-MIR5175h
0:1:0	6B:11961615:11961803:-/miR1122l-Probable
0:1:0	6B:133129020:133129163:-/Tae-MIR_N1ab
0:1:0	6B:149954370:149954477:-/miRN37-Novel_N9
0:1:0	6B:150626574:150626697:+/miR9654r-Probable
0:1:0	6B:155478495:155478604:+/Tae-MIR_N41c
0:1:0	6B:16339291:16339451:+/Tae-MIR_N287a
0:1:0	6B:165567768:165567919:-/Tae-MIR_N290a
0:1:0	6B:211750329:211750422:+/Tae-MIR_N30d
0:1:0	6B:224867363:224867548:-/miR1122m-Probable
0:1:0	6B:22869879:22870005:-/Tae-MIR9654s
0:1:0	6B:2799800:2799893:-/Tae-MIR_N38c
0:1:0	6B:28017400:28017494:+/Tae-MIR_N8m
0:1:0	6B:287603703:287603850:-/Tae-MIR_N61b
0:1:0	6B:292817256:292817444:-/miR1122n-Probable
0:1:0	6B:292982968:292983075:-/miRN37-Novel_N10
0:1:0	6B:298026446:298026635:+/miR1122o-Probable
0:1:0	6B:301577008:301577149:-/Tae-MIR_N25g
0:1:0	6B:307185553:307185667:-/Tae-MIR_N6n
0:1:0	6B:32703511:32703661:+/Tae-MIR_N288a
0:1:0	6B:34300629:34300754:+/Tae-MIR9654h
0:1:0	6B:35006001:35006100:+/Tae-MIR_N289a
0:1:0	6B:45557083:45557204:-/Tae-MIR9659a
0:1:0	6B:475583213:475583403:-/Tae-MIR_N4l
0:1:0	6B:48894344:48894507:-/Tae-MIR_N19g
0:1:0	6B:48958294:48958457:-/Tae-MIR_N19h
0:1:0	6B:49001417:49001580:-/Tae-MIR_N19i
0:1:0	6B:506723848:506724038:+/Tae-MIR_N291a
0:1:0	6B:509120067:509120199:-/Tae-MIR_N45d
0:1:0	6B:514689139:514689351:+/Tae-MIR_N20f
0:1:0	6B:516878385:516878504:-/Tae-MIR_N26d
0:1:0	6B:519806491:519806604:+/Tae-MIR5049_N3
0:1:0	6B:542178078:542178270:-/miR5205b-Probable
0:1:0	6B:544544947:544545062:+/Tae-MIR_N292a
0:1:0	6B:55721083:55721185:-/tae-MIR9663
0:1:0	6B:561106574:561106670:-/Tae-MIRN4284h
0:1:0	6B:574633121:574633264:-/Tae-MIR_N1ac
0:1:0	6B:584582749:584582868:-/Tae-MIRN4338
0:1:0	6B:612565738:612565862:-/miR9654s-Probable
0:1:0	6B:620873609:620873763:-/Tae-MIR399h
0:1:0	6B:623689064:623689184:+/Tae-MIRN4290b
0:1:0	6B:624787837:624787947:-/Tae-MIR6197i
0:1:0	6B:634635759:634635883:+/Tae-MIR9654_N6
0:1:0	6B:647868677:647868906:+/Tae-MIR_N293a
0:1:0	6B:64925195:64925306:-/Tae-MIR1137j
0:1:0	6B:65160846:65160992:-/Tae-MIR_N3l
0:1:0	6B:657216824:657216949:-/Tae-MIR9654l
0:1:0	6B:664824517:664824629:-/Tae-MIR1120c
0:1:0	6B:665411043:665411153:+/tae-MIR9660
0:1:0	6B:665602969:665603110:+/Tae-MIR_N21e
0:1:0	6B:667792450:667792590:+/Tae-MIR_N3m
0:1:0	6B:68001164:68001301:+/Tae-MIR9658
0:1:0	6B:681233135:681233362:-/Tae-MIR_N44c
0:1:0	6B:710669737:710669849:+/Tae-MIR_N2s
0:1:0	6B:713765177:713765306:+/Tae-MIR_N3n
0:1:0	6B:714127066:714127209:-/Tae-MIR_N1ad
0:1:0	6B:719767027:719767129:-/miRN11a-Novel_N2
0:1:0	7B:102228068:102228187:+/Tae-MIR_N70c
0:1:0	7B:103067018:103067259:+/Tae-MIR_N102a
0:1:0	7B:103073086:103073326:+/Tae-MIR_N102b
0:1:0	7B:109694249:109694374:+/Tae-MIR9654o
0:1:0	7B:112632582:112632681:+/Tae-MIRN4310
0:1:0	7B:123285804:123286042:+/miRN25-Novel_N5
0:1:0	7B:123666372:123666620:-/Tae-MIR_N31f
0:1:0	7B:128258630:128258859:+/Tae-MIR_N25i
0:1:0	7B:138661455:138661668:-/Tae-MIRN4379
0:1:0	7B:145977954:145978145:-/Tae-MIR_N4o
0:1:0	7B:155896596:155896702:-/Tae-MIR_N319a
0:1:0	7B:164100262:164100381:+/Tae-MIRN4340
0:1:0	7B:184920413:184920572:+/Tae-MIRN4282a
0:1:0	7B:18837968:18838093:-/Tae-MIR9783m
0:1:0	7B:192373944:192374035:-/Tae-MIR_N320a
0:1:0	7B:196712821:196713043:-/Tae-MIR_N17h
0:1:0	7B:209478167:209478313:+/Tae-MIR_N3r
0:1:0	7B:21679456:21679566:-/miR1120i-Probable
0:1:0	7B:221312308:221312436:+/Tae-MIR169aw
0:1:0	7B:22900827:22900929:-/Tae-MIR_N11i
0:1:0	7B:235461648:235461750:-/Tae-MIR_N5j
0:1:0	7B:257050659:257050905:-/Tae-MIR9675d
0:1:0	7B:26556138:26556239:+/Tae-MIR_N15i
0:1:0	7B:290954655:290954798:+/Tae-MIR_N1aj
0:1:0	7B:336839360:336839579:-/Tae-MIR_N40d
0:1:0	7B:338391874:338392020:-/Tae-MIR_N3s
0:1:0	7B:34500174:34500289:-/tae-MIR9667
0:1:0	7B:34519458:34519576:-/Tae-MIR9667a
0:1:0	7B:382616906:382617026:+/Tae-MIRN4304d
0:1:0	7B:40662965:40663079:-/Tae-MIR_N6p
0:1:0	7B:439265176:439265369:+/Tae-MIR_N23h
0:1:0	7B:44070356:44070504:+/Tae-MIR_N21f
0:1:0	7B:466566857:466567046:-/miR1122a-Probabl_N2
0:1:0	7B:473399938:473400056:+/Tae-MIR_N321a
0:1:0	7B:493755837:493755982:-/Tae-MIR_N1ak
0:1:0	7B:514511422:514511564:-/Tae-MIR_N112b
0:1:0	7B:526810753:526810870:-/Tae-MIR171j
0:1:0	7B:528012840:528012936:-/Tae-MIRN4284a
0:1:0	7B:531776570:531776741:+/Tae-MIR_N48d
0:1:0	7B:537196191:537196316:+/Tae-MIR9654p
0:1:0	7B:538341059:538341214:+/Tae-MIR_N14g
0:1:0	7B:552542377:552542514:-/Tae-MIR5049g
0:1:0	7B:552710388:552710573:+/Tae-MIRN4382
0:1:0	7B:553100550:553100788:+/Tae-MIR_N322a
0:1:0	7B:557213655:557213782:+/Tae-MIRN4345_N2
0:1:0	7B:570276715:570276927:+/Tae-MIR_N20g
0:1:0	7B:584268223:584268408:+/Tae-MIR_N4p
0:1:0	7B:585563356:585563474:+/Tae-MIR_N323a
0:1:0	7B:585575374:585575628:+/Tae-MIR_N324a
0:1:0	7B:585962941:585963046:+/Tae-MIR_N325a
0:1:0	7B:602648758:602648870:+/miR6197s-Probable
0:1:0	7B:605768397:605768607:+/Tae-MIR_N18h
0:1:0	7B:609695791:609695883:+/Tae-MIR5175j
0:1:0	7B:610213805:610213940:-/Tae-MIR_N326a
0:1:0	7B:611411683:611411784:+/Tae-MIR_N327a
0:1:0	7B:613616984:613617108:+/miR9654t-Probable
0:1:0	7B:614470073:614470165:+/Tae-MIR5175k
0:1:0	7B:614645939:614646090:+/Tae-MIR_N328a
0:1:0	7B:623590244:623590370:-/Tae-MIR9654y
0:1:0	7B:629600578:629600801:+/Tae-MIR_N17i
0:1:0	7B:63040030:63040169:-/Tae-MIR_N51a
0:1:0	7B:63078024:63078163:-/Tae-MIR_N51b
0:1:0	7B:632998402:632998584:+/Tae-MIR408d
0:1:0	7B:635049874:635049998:+/miR9654u-Known
0:1:0	7B:638291252:638291376:-/miR9654v-Probable
0:1:0	7B:640845711:640845860:+/tae-MIR5085
0:1:0	7B:658216703:658216849:-/Tae-MIR169aa
0:1:0	7B:659420154:659420268:-/Tae-MIR1130q
0:1:0	7B:66220434:66220559:+/Tae-MIR_N317a
0:1:0	7B:675348356:675348510:-/Tae-MIR_N3t
0:1:0	7B:675955105:675955269:+/Tae-MIR_N329a
0:1:0	7B:680115157:680115300:+/Tae-MIR_N61c
0:1:0	7B:683598920:683599135:-/Tae-MIRN4313c
0:1:0	7B:69721525:69721762:+/Tae-MIR_N318a
0:1:0	7B:702472677:702472805:+/Tae-MIR399aa
0:1:0	7B:702507730:702507857:+/Tae-MIR399aj
0:1:0	7B:707762028:707762140:-/miR6197t-Probable
0:1:0	7B:709265286:709265373:+/Tae-MIR_N9k
0:1:0	7B:70973386:70973494:+/Tae-MIRN4387c
0:1:0	7B:714762752:714762896:+/Tae-MIR_N3u
0:1:0	7B:715574676:715574776:-/Tae-MIR_N5k
0:1:0	7B:716686543:716686669:-/Tae-MIR9654ap
0:1:0	7B:717331810:717331925:+/Tae-MIR1130o
0:1:0	7B:717526373:717526488:-/Tae-MIR_N11j
0:1:0	7B:719441925:719442085:+/Tae-MIR_N330a
0:1:0	7B:719921240:719921352:+/miR1130y-Probable
0:1:0	7B:723966380:723966563:-/Tae-MIR_N63c
0:1:0	7B:726103772:726103914:-/Tae-MIR_N1al
0:1:0	7B:732433216:732433344:-/Tae-MIRN4280b
0:1:0	7B:732433447:732433577:-/Tae-MIRN4300
0:1:0	7B:737957441:737957568:+/Tae-MIRN4314a
0:1:0	7B:741362071:741362280:-/Tae-MIR_N18i
0:1:0	7B:745094322:745094448:-/Tae-MIR9654aj
0:1:0	7B:74735516:74735626:-/tae-MIR1120b
0:1:0	7B:750162164:750162268:-/Tae-MIRN4329d
0:1:0	7B:75035008:75035274:-/Tae-MIR2275a
0:1:0	7B:9131070:9131187:+/Tae-MIR5200j
0:0:1	1D:10209883:10209981:-/Tae-MIRN4321a
0:0:1	1D:10404749:10404980:+/Tae-MIRN4276
0:0:1	1D:12232179:12232309:+/Tae-MIR_N55c
0:0:1	1D:180354338:180354424:+/Tae-MIR_N60a
0:0:1	1D:19498707:19498878:+/Tae-MIR_N48a
0:0:1	1D:203317807:203317929:+/tae-MIR9783
0:0:1	1D:234913993:234914193:+/Tae-MIR_N140a
0:0:1	1D:244188710:244188900:-/Tae-MIR_N56c
0:0:1	1D:247300074:247300186:+/Tae-MIR_N2b
0:0:1	1D:253207854:253207971:+/Tae-MIR_N24a
0:0:1	1D:25389622:25389840:+/Tae-MIR_N139a
0:0:1	1D:25785396:25785486:-/Tae-MIR_N10b
0:0:1	1D:270210535:270210654:-/Tae-MIR_N141a
0:0:1	1D:322059257:322059361:+/Tae-MIRN4285
0:0:1	1D:33215271:33215435:-/Tae-MIR_N19b
0:0:1	1D:348066023:348066180:+/Tae-MIR_N21b
0:0:1	1D:362252954:362253085:+/Tae-MIR_N142a
0:0:1	1D:38590147:38590272:-/Tae-MIRN4301b
0:0:1	1D:387190719:387190811:-/Tae-MIR_N2c
0:0:1	1D:393444576:393444693:+/Tae-MIRN4392
0:0:1	1D:393480551:393480653:+/Tae-MIR_N143a
0:0:1	1D:403236507:403236618:-/Tae-MIR1137b
0:0:1	1D:408632530:408632707:-/Tae-MIRN4367d
0:0:1	1D:410566936:410567068:-/Tae-MIR_N45a
0:0:1	1D:414250987:414251129:+/Tae-MIR_N144a
0:0:1	1D:415593180:415593309:-/Tae-MIR_N145a
0:0:1	1D:429223533:429223681:-/Tae-MIR_N1f
0:0:1	1D:436603959:436604071:-/Tae-MIR_N2d
0:0:1	1D:437528056:437528190:-/Tae-MIR399f
0:0:1	1D:437724301:437724460:-/Tae-MIR399e
0:0:1	1D:437731753:437731911:-/Tae-MIR399d
0:0:1	1D:438184382:438184516:+/Tae-MIR399p
0:0:1	1D:439096837:439096981:-/Tae-MIR_N146a
0:0:1	1D:441289535:441289648:-/Tae-MIR_N147a
0:0:1	1D:441916430:441916627:+/Tae-MIRN4351
0:0:1	1D:447394575:447394667:-/Tae-MIR_N148a
0:0:1	1D:455413840:455413990:+/Tae-MIR_N3b
0:0:1	1D:460331784:460331871:-/Tae-MIRN4330
0:0:1	1D:462353631:462353794:-/Tae-MIR_N32a
0:0:1	1D:463071397:463071524:+/Tae-MIRN4296
0:0:1	1D:466373945:466374081:-/Tae-MIR5070o
0:0:1	1D:471286843:471286960:+/Tae-MIR2275_N2
0:0:1	1D:471294151:471294267:+/Tae-MIR2275_N3
0:0:1	1D:471298841:471298957:+/Tae-MIR2275_N4
0:0:1	1D:471434927:471435044:-/Tae-MIR2275h
0:0:1	1D:471666634:471666790:+/Tae-MIR_N24b
0:0:1	1D:479527098:479527230:+/Tae-MIR5175e
0:0:1	1D:479607633:479607826:-/miR5205a-Probable
0:0:1	1D:482486103:482486256:+/Tae-MIR_N22a
0:0:1	1D:489551116:489551211:-/Tae-MIR9653a
0:0:1	1D:489796607:489796690:-/tae-MIR9653b
0:0:1	1D:490933661:490933751:-/Tae-MIR_N149a
0:0:1	1D:492435326:492435418:-/miRN9-Novel
0:0:1	1D:51037928:51038159:+/Tae-MIR9863c
0:0:1	1D:51038098:51038212:+/miR9863e-Known
0:0:1	1D:51039490:51039802:+/miR9863f-Known
0:0:1	1D:63356231:63356318:-/Tae-MIR_N9a
0:0:1	1D:67823162:67823373:+/Tae-MIR_N33a
0:0:1	1D:68409399:68409486:-/Tae-MIR_N9b
0:0:1	1D:7909617:7909805:-/Tae-MIR_N4b
0:0:1	2D:105669410:105669603:-/Tae-MIRN4405
0:0:1	2D:107099617:107099730:+/Tae-MIR1130f
0:0:1	2D:114799187:114799271:-/Tae-MIR_N166a
0:0:1	2D:117807531:117807640:+/Tae-MIR_N41a
0:0:1	2D:123099836:123099955:+/Tae-MIR_N167a
0:0:1	2D:130759999:130760152:+/Tae-MIR_N14b
0:0:1	2D:152018494:152018625:+/Tae-MIR1432f
0:0:1	2D:157903177:157903337:-/Tae-MIR_N7g
0:0:1	2D:171297700:171297815:-/Tae-MIR1130g
0:0:1	2D:254350319:254350439:+/Tae-MIR_N22b
0:0:1	2D:271511766:271511939:+/Tae-MIR_N110b
0:0:1	2D:29689802:29689998:-/Tae-MIR_N164a
0:0:1	2D:312769906:312770024:-/Tae-MIR_N1h
0:0:1	2D:316269766:316269901:+/Tae-MIR_N1i
0:0:1	2D:326455631:326455736:+/Tae-MIR393c
0:0:1	2D:33936910:33937000:+/Tae-MIR_N10c
0:0:1	2D:339526735:339526855:-/Tae-MIR_N22c
0:0:1	2D:357658129:357658241:+/Tae-MIR1137g
0:0:1	2D:366144611:366144856:+/Tae-MIR_N3d
0:0:1	2D:372158409:372158529:-/Tae-MIR_N22d
0:0:1	2D:37509483:37509607:-/Tae-MIR9654_N2
0:0:1	2D:37612653:37612799:-/Tae-MIR_N76a
0:0:1	2D:37612655:37612801:+/Tae-MIR_N76b
0:0:1	2D:385151908:385151995:-/Tae-MIRN4320b
0:0:1	2D:392589787:392590030:-/Tae-MIR_N1j
0:0:1	2D:43426011:43426131:+/Tae-MIR_N165a
0:0:1	2D:481141093:481141207:-/Tae-MIR1130h
0:0:1	2D:537495824:537495933:-/tae-MIR9679
0:0:1	2D:540317886:540318013:+/Tae-MIR169bl
0:0:1	2D:544904709:544904954:-/Tae-MIR395bq
0:0:1	2D:544905866:544905967:-/Tae-MIR395bv
0:0:1	2D:544951363:544951468:-/Tae-MIR395ai
0:0:1	2D:544988287:544988388:-/Tae-MIR395bb
0:0:1	2D:547280357:547280467:+/Tae-MIR_N168a
0:0:1	2D:556053270:556053383:+/Tae-MIR1130s
0:0:1	2D:5711530:5711647:-/Tae-MIR_N163a
0:0:1	2D:612997264:612997424:-/Tae-MIR395ar
0:0:1	2D:613008503:613008604:-/Tae-MIR395bs
0:0:1	2D:613009674:613009779:-/Tae-MIR395an
0:0:1	2D:613024410:613024656:-/Tae-MIR395bz
0:0:1	2D:613094750:613094912:-/Tae-MIR395by
0:0:1	2D:613095434:613095606:-/Tae-MIR395ba
0:0:1	2D:617417774:617417890:-/Tae-MIR_N43a
0:0:1	2D:619531599:619531695:-/Tae-MIR_N77a
0:0:1	2D:624702218:624702319:+/Tae-MIR_N15c
0:0:1	2D:628294602:628294853:+/Tae-MIR_N169a
0:0:1	2D:629186104:629186225:-/Tae-MIR396a
0:0:1	2D:630273385:630273475:+/Tae-MIR_N10d
0:0:1	2D:633467108:633467235:+/Tae-MIR_N170a
0:0:1	2D:638430529:638430616:-/Tae-MIR_N9c
0:0:1	2D:64306469:64306593:+/Tae-MIR9654_N3
0:0:1	2D:651018435:651018576:+/Tae-MIR_N1k
0:0:1	2D:83445760:83445853:+/Tae-MIR_N30a
0:0:1	2D:91229111:91229218:+/tae-b1r1-64754
0:0:1	2D:97873088:97873225:+/Tae-MIR5070h
0:0:1	2D:99684455:99684622:+/tae-MIR1133
0:0:1	3D:123017292:123017413:+/tae-b1r1-20917_1
0:0:1	3D:135589990:135590092:+/Tae-MIR_N11d
0:0:1	3D:13605045:13605144:-/Tae-MIR_N194a
0:0:1	3D:174911871:174912094:-/Tae-MIR_N44b
0:0:1	3D:19942890:19943009:-/Tae-MIR_N195a
0:0:1	3D:20747473:20747594:-/Tae-MIRN4295c
0:0:1	3D:21364589:21364806:-/Tae-MIR_N196a
0:0:1	3D:235645523:235645610:-/Tae-MIR_N9e
0:0:1	3D:24221517:24221633:+/Tae-MIR_N197a
0:0:1	3D:248197861:248197963:+/Tae-MIR_N5b
0:0:1	3D:26069088:26069196:+/Tae-MIR_N198a
0:0:1	3D:27060323:27060444:-/Tae-MIR_N35a
0:0:1	3D:299747605:299747769:+/Tae-MIR_N81b
0:0:1	3D:300582318:300582481:-/Tae-MIR_N32b
0:0:1	3D:311668790:311668938:-/Tae-MIR_N24e
0:0:1	3D:323697473:323697575:-/Tae-MIR_N38b
0:0:1	3D:330699518:330699641:-/Tae-MIR319j
0:0:1	3D:33951371:33951610:-/Tae-MIR9675g
0:0:1	3D:366459358:366459520:+/Tae-MIR_N7h
0:0:1	3D:384865733:384865876:-/Tae-MIR_N1n
0:0:1	3D:403817480:403817592:-/Tae-MIR_N2f
0:0:1	3D:435707622:435707812:+/Tae-MIR_N4g
0:0:1	3D:43717741:43717904:+/Tae-MIR_N32c
0:0:1	3D:438602979:438603207:-/Tae-MIR_N199a
0:0:1	3D:441271034:441271275:+/Tae-MIR_N13g
0:0:1	3D:445030966:445031078:+/tae-MIR1122c
0:0:1	3D:462842016:462842177:-/Tae-MIR_N48b
0:0:1	3D:472404990:472405105:-/Tae-MIR5049_N1
0:0:1	3D:473826356:473826476:+/Tae-MIR_N200a
0:0:1	3D:47779317:47779456:+/Tae-MIR_N112c
0:0:1	3D:508204964:508205066:+/Tae-MIR_N11e
0:0:1	3D:523446430:523446539:-/Tae-MIR398f
0:0:1	3D:524220791:524220930:-/Tae-MIR5064_N2
0:0:1	3D:524220983:524221109:-/Tae-MIR5064e
0:0:1	3D:524715614:524715727:-/Tae-MIR_N70a
0:0:1	3D:546470207:546470401:-/Tae-MIR_N23d
0:0:1	3D:546651599:546651747:-/Tae-MIR_N52b
0:0:1	3D:548731177:548731340:+/Tae-MIR_N7i
0:0:1	3D:549234785:549234976:-/Tae-MIR_N23e
0:0:1	3D:553333650:553333744:+/Tae-MIR_N8i
0:0:1	3D:573294498:573294622:-/Tae-MIR9654_N4
0:0:1	3D:580901771:580901952:-/Tae-MIR_N201a
0:0:1	3D:581020758:581020845:-/Tae-MIR_N202a
0:0:1	3D:581882959:581883211:+/Tae-MIR_N203a
0:0:1	3D:593241104:593241216:+/Tae-MIR_N2g
0:0:1	3D:63062709:63062810:+/Tae-MIR_N15e
0:0:1	3D:65610498:65610639:-/Tae-MIR156_N2
0:0:1	3D:80424290:80424376:-/Tae-MIR_N60b
0:0:1	3D:81859687:81859803:+/Tae-MIR_N70b
0:0:1	4D:105257477:105257698:-/Tae-MIR_N232a
0:0:1	4D:133486656:133486787:+/Tae-MIR5070k
0:0:1	4D:142764775:142764984:+/miRN25-Novel
0:0:1	4D:16143039:16143253:+/Tae-MIR_N227a
0:0:1	4D:16741997:16742126:-/Tae-MIR_N228a
0:0:1	4D:18174746:18174901:+/Tae-MIR_N229a
0:0:1	4D:2064115:2064232:-/Tae-MIR_N65a
0:0:1	4D:207372561:207372648:-/tae-MIR9774_6
0:0:1	4D:214944576:214944808:-/miRN25-Novel_N2
0:0:1	4D:268072837:268072956:-/Tae-MIR_N233a
0:0:1	4D:28559184:28559300:-/Tae-MIR_N43b
0:0:1	4D:28569733:28569850:+/Tae-MIR_N230a
0:0:1	4D:307382416:307382506:-/Tae-MIR_N87a
0:0:1	4D:349437466:349437573:-/Tae-MIR_N22e
0:0:1	4D:362696546:362696713:+/Tae-MIR_N234a
0:0:1	4D:365509064:365509276:-/Tae-MIR_N33d
0:0:1	4D:373207001:373207141:-/Tae-MIR5049_N2
0:0:1	4D:404222019:404222249:-/Tae-MIR_N235a
0:0:1	4D:407206181:407206302:-/Tae-MIR1137i
0:0:1	4D:40828922:40829024:+/Tae-MIR_N11g
0:0:1	4D:428578395:428578519:-/Tae-MIR9783i
0:0:1	4D:449981185:449981362:-/Tae-MIRN4367a
0:0:1	4D:475017790:475017969:+/Tae-MIRN4367b
0:0:1	4D:476208778:476208892:-/Tae-MIR_N6j
0:0:1	4D:47664115:47664226:+/miR6197k-Probable
0:0:1	4D:479686118:479686337:-/miR1130a-Probabl_N1
0:0:1	4D:481025519:481025619:+/Tae-MIR_N46c
0:0:1	4D:48535576:48535695:+/Tae-MIR_N231a
0:0:1	4D:492370066:492370152:-/Tae-MIR_N60c
0:0:1	4D:494149247:494149468:+/Tae-MIR_N17e
0:0:1	4D:503617017:503617125:+/miR1135a-Probabl_N1
0:0:1	4D:503813293:503813405:-/Tae-MIR_N2m
0:0:1	4D:507427658:507427769:+/Tae-MIR9674k
0:0:1	4D:507477397:507477508:+/Tae-MIR9674e
0:0:1	4D:57877799:57877957:+/Tae-MIR_N19f
0:0:1	4D:66306522:66306685:-/Tae-MIR_N32d
0:0:1	4D:70592497:70592620:-/Tae-MIRN4295d
0:0:1	4D:76611958:76612170:+/Tae-MIR_N33e
0:0:1	4D:80885268:80885397:-/Tae-MIR_N64a
0:0:1	4D:85011133:85011269:+/Tae-MIR5070j
0:0:1	5D:101257439:101257662:-/miRN25-Novel_N4
0:0:1	5D:115924056:115924224:-/tae-MIR9782
0:0:1	5D:116976095:116976247:-/Tae-MIRN4386
0:0:1	5D:125967657:125967826:-/Tae-MIR_N93a
0:0:1	5D:125967659:125967828:+/Tae-MIR_N93b
0:0:1	5D:126262714:126262925:+/Tae-MIR_N18c
0:0:1	5D:14927652:14927790:-/Tae-MIR_N267a
0:0:1	5D:180476882:180477003:+/Tae-MIR_N22g
0:0:1	5D:184034758:184034882:+/miR5049l-Probable
0:0:1	5D:207169943:207170073:+/Tae-MIR_N3j
0:0:1	5D:215152931:215153046:+/Tae-MIR_N22h
0:0:1	5D:215920470:215920580:+/miR166i-Probable
0:0:1	5D:233248835:233248983:-/Tae-MIR_N24g
0:0:1	5D:238898307:238898421:+/Tae-MIR_N6m
0:0:1	5D:263149329:263149451:-/Tae-MIR_N269a
0:0:1	5D:271479952:271480083:-/Tae-MIR_N1y
0:0:1	5D:27468860:27468986:+/Tae-MIR_N268a
0:0:1	5D:281542855:281543101:+/Tae-MIR_N64b
0:0:1	5D:286929610:286929856:-/Tae-MIR_N270a
0:0:1	5D:299393381:299393493:-/Tae-MIR_N2p
0:0:1	5D:301579375:301579491:-/Tae-MIR_N35d
0:0:1	5D:302399655:302399824:+/Tae-MIR_N39d
0:0:1	5D:315928966:315929088:-/Tae-MIR5067c
0:0:1	5D:336454696:336454808:-/Tae-MIR_N2q
0:0:1	5D:379094714:379094854:+/Tae-MIR_N271a
0:0:1	5D:390569835:390569976:+/Tae-MIR_N16g
0:0:1	5D:397025015:397025164:+/Tae-MIR169an
0:0:1	5D:404502937:404503142:-/Tae-MIR_N64c
0:0:1	5D:405336812:405336922:-/Tae-MIR_N72b
0:0:1	5D:423539894:423539998:+/Tae-MIR_N1z
0:0:1	5D:430400388:430400484:+/miR6197j-Probabl_N4
0:0:1	5D:4334048:4334151:+/Tae-MIR_N266a
0:0:1	5D:438366206:438366391:-/tae-MIR1122b
0:0:1	5D:446792738:446792967:-/Tae-MIR_N272a
0:0:1	5D:469406921:469407099:-/Tae-MIRN4367c
0:0:1	5D:479460751:479460841:-/Tae-MIR_N273a
0:0:1	5D:481735442:481735690:-/Tae-MIR_N274a
0:0:1	5D:482147204:482147338:+/Tae-MIRN4369_N1
0:0:1	5D:483018859:483019045:-/Tae-MIR_N275a
0:0:1	5D:48310291:48310483:-/Tae-MIR_N12j
0:0:1	5D:483883587:483883675:-/Tae-MIR_N276a
0:0:1	5D:484047307:484047405:+/Tae-MIRN4375
0:0:1	5D:484121114:484121209:+/Tae-MIR_N277a
0:0:1	5D:504044267:504044365:+/Tae-MIR_N278a
0:0:1	5D:526099065:526099176:-/Tae-MIR9772l
0:0:1	5D:528310045:528310181:+/Tae-MIR_N279a
0:0:1	5D:546910847:546910944:+/tae-b1r1-42922
0:0:1	5D:549029240:549029381:-/Tae-MIR169q
0:0:1	5D:549049635:549049776:-/Tae-MIR169p
0:0:1	5D:549096507:549096648:-/Tae-MIR169az
0:0:1	5D:549199147:549199273:-/Tae-MIR169a
0:0:1	5D:552969727:552969937:+/Tae-MIR_N18d
0:0:1	5D:553838524:553838645:-/Tae-MIR159b
0:0:1	5D:555422723:555422981:+/Tae-MIR_N31e
0:0:1	5D:557415958:557416074:+/Tae-MIR9772k
0:0:1	5D:557955316:557955407:+/Tae-MIRN4335
0:0:1	5D:61587238:61587339:-/Tae-MIR_N15h
0:0:1	5D:84327813:84328001:+/Tae-MIR9483
0:0:1	5D:8621716:8621828:-/Tae-MIR_N2r
0:0:1	6D:109893766:109893886:+/Tae-MIR_N301a
0:0:1	6D:109937833:109938034:+/Tae-MIR_N302a
0:0:1	6D:119202108:119202208:+/Tae-MIR_N46d
0:0:1	6D:158113636:158113766:-/Tae-MIRN4288
0:0:1	6D:16752782:16752911:-/Tae-MIR_N295a
0:0:1	6D:18497429:18497590:-/Tae-MIR_N7o
0:0:1	6D:19136194:19136407:-/Tae-MIR_N296a
0:0:1	6D:207705129:207705276:+/Tae-MIR_N1ae
0:0:1	6D:2951102:2951232:-/Tae-MIR_N3o
0:0:1	6D:30573309:30573421:-/Tae-MIR_N2t
0:0:1	6D:322235488:322235578:+/Tae-MIR_N10k
0:0:1	6D:342471111:342471254:-/Tae-MIR_N26e
0:0:1	6D:3468614:3468709:-/miR1120g-Probable
0:0:1	6D:37677074:37677297:-/Tae-MIR_N44d
0:0:1	6D:387597537:387597657:-/Tae-MIRN4334_N2
0:0:1	6D:418216615:418216773:+/Tae-MIR166_N1
0:0:1	6D:434480703:434480866:+/Tae-MIR_N19j
0:0:1	6D:437600934:437601021:+/Tae-MIR_N9i
0:0:1	6D:437926423:437926524:-/Tae-MIR1130m
0:0:1	6D:440209067:440209176:-/Tae-MIR6197j
0:0:1	6D:445412891:445413030:+/Tae-MIRN4334e
0:0:1	6D:450819856:450819985:+/tae-MIR9656
0:0:1	6D:451326335:451326484:-/Tae-MIR_N3p
0:0:1	6D:453482732:453482875:+/Tae-MIR_N25h
0:0:1	6D:462482985:462483096:+/miR1120h-Probable
0:0:1	6D:46863608:46863729:-/Tae-MIRN4295i
0:0:1	6D:7456874:7456998:+/miR5049o-Probable
0:0:1	6D:77683095:77683212:-/Tae-MIR_N298a
0:0:1	6D:77743521:77743635:+/Tae-MIR_N299a
0:0:1	6D:9339245:9339405:-/Tae-MIR_N294a
0:0:1	6D:94785912:94786037:-/Tae-MIR9783k
0:0:1	6D:9544330:9544521:-/Tae-MIR_N4m
0:0:1	6D:95858457:95858575:+/Tae-MIR9662c
0:0:1	6D:97138696:97138857:+/Tae-MIR_N48c
0:0:1	6D:97353565:97353664:-/Tae-MIRN4317
0:0:1	6D:98492470:98492578:-/Tae-MIR_N300a
0:0:1	7D:105414723:105414863:+/Tae-MIR_N3v
0:0:1	7D:110047517:110047774:+/Tae-MIR_N338a
0:0:1	7D:111407003:111407124:-/Tae-MIR_N339a
0:0:1	7D:13408605:13408822:+/Tae-MIR_N333a
0:0:1	7D:137844378:137844635:+/Tae-MIR_N340a
0:0:1	7D:14921903:14922019:-/Tae-MIR_N43c
0:0:1	7D:150757005:150757104:+/Tae-MIRN4310_1
0:0:1	7D:16321079:16321242:+/Tae-MIR_N7p
0:0:1	7D:169946211:169946304:+/Tae-MIR_N30e
0:0:1	7D:180495303:180495404:+/Tae-MIR_N5l
0:0:1	7D:182936462:182936557:-/Tae-MIR_N341a
0:0:1	7D:19290187:19290366:+/Tae-MIR_N334a
0:0:1	7D:212881138:212881260:-/Tae-MIR_N72c
0:0:1	7D:221982667:221982876:-/Tae-MIR_N28g
0:0:1	7D:238861894:238861996:-/Tae-MIR5175_N5
0:0:1	7D:24404800:24404924:+/Tae-MIR9783n
0:0:1	7D:245375418:245375546:+/Tae-MIR169at
0:0:1	7D:250675364:250675618:+/Tae-MIR_N342a
0:0:1	7D:269043921:269044108:+/Tae-MIR_N343a
0:0:1	7D:27051407:27051509:+/Tae-MIR_N11k
0:0:1	7D:27500058:27500166:-/Tae-MIR_N71a
0:0:1	7D:278460541:278460688:-/Tae-MIR_N1an
0:0:1	7D:2902781:2903016:+/miR9863g-Probable
0:0:1	7D:314966730:314966852:-/Tae-MIR5067d
0:0:1	7D:315168259:315168419:+/Tae-MIRN4282b
0:0:1	7D:315187584:315187744:+/Tae-MIRN4282c
0:0:1	7D:33063233:33063342:-/Tae-MIR_N41d
0:0:1	7D:3550611:3550709:-/Tae-MIR_N331a
0:0:1	7D:370726184:370726304:-/miR5049_N9
0:0:1	7D:37998279:37998403:+/Tae-MIRN4404
0:0:1	7D:40582575:40582802:+/Tae-MIRN4293
0:0:1	7D:421468188:421468309:-/Tae-MIRN4295k
0:0:1	7D:457127135:457127390:-/Tae-MIR_N74b
0:0:1	7D:480431688:480431887:-/tae-b1r1-59917
0:0:1	7D:498485434:498485597:-/Tae-MIR_N32e
0:0:1	7D:503285070:503285219:-/Tae-MIR_N21g
0:0:1	7D:506006940:506007059:+/miR1130z-Probable
0:0:1	7D:51665563:51665751:-/Tae-MIR_N335a
0:0:1	7D:518677213:518677470:-/Tae-MIR_N344a
0:0:1	7D:523269306:523269462:-/Tae-MIR_N21h
0:0:1	7D:524326062:524326185:-/Tae-MIR_N345a
0:0:1	7D:5333812:5334016:+/Tae-MIR_N332a
0:0:1	7D:535741255:535741357:+/Tae-MIR5175l
0:0:1	7D:536453353:536453487:+/Tae-MIR_N346a
0:0:1	7D:536457938:536458026:+/Tae-MIR_N347a
0:0:1	7D:561666574:561666805:-/Tae-MIR_N348a
0:0:1	7D:561715516:561715756:+/Tae-MIR_N349a
0:0:1	7D:562091921:562092049:-/Tae-MIR_N350a
0:0:1	7D:563747957:563748076:+/Tae-MIR_N351a
0:0:1	7D:565489565:565489655:-/Tae-MIR_N352a
0:0:1	7D:571797352:571797499:-/Tae-MIR_N16h
0:0:1	7D:574066495:574066747:+/Tae-MIR408_N2
0:0:1	7D:574066704:574066892:+/Tae-MIR408e
0:0:1	7D:576374656:576374903:-/Tae-MIR_N34e
0:0:1	7D:588030363:588030490:+/Tae-MIR_N353a
0:0:1	7D:595732960:595733062:+/Tae-MIR_N5m
0:0:1	7D:596999778:597000026:-/Tae-MIR_N354a
0:0:1	7D:598055475:598055584:-/Tae-MIR_N71b
0:0:1	7D:611174215:611174324:-/Tae-MIR_N71c
0:0:1	7D:612962275:612962403:+/Tae-MIR399ac
0:0:1	7D:620115791:620115954:+/Tae-MIR_N32f
0:0:1	7D:625623865:625623984:-/Tae-MIR_N355a
0:0:1	7D:629609422:629609535:+/Tae-MIR_N356a
0:0:1	7D:62977992:62978183:+/Tae-MIR_N23i
0:0:1	7D:67106021:67106138:+/Tae-MIR5200n
0:0:1	7D:69152639:69152726:-/Tae-MIR_N336a
0:0:1	7D:78118242:78118358:-/Tae-MIR_N43d
0:0:1	7D:84806325:84806439:-/Tae-MIR9667c
0:0:1	7D:85968075:85968168:-/Tae-MIR_N337a
0:0:1	7D:87228023:87228135:+/Tae-MIR_N2w
not in block	1A:96367724:96367887:+/Tae-MIR_N7c
not in block	2A:238533649:238533754:+/tae-MIR5175
not in block	4A:1319723:1319838:+/tae-MIR9666b_8
not in block	5A:425007424:425007577:-/Tae-MIR_N241a
not in block	6B:95217090:95217230:-/Tae-MIRN4334d
not in block	6D:46930202:46930314:+/Tae-MIR_N297a
not in block	7D:631615277:631615438:-/Tae-MIRN4409
